# Supplementary material for: Remote homology search with hidden Potts models
Source: PLoS Comput Biol. 2020 Nov 30;16(11):e1008085. doi: 10.1371/journal.pcbi.1008085 (PMC7728182; doi:10.1371/journal.pcbi.1008085)
Supplement: S1 Code — (GZ) [file pcbi.1008085.s002.tar.gz]

Archive with 154 entries (102 files):
- WilburnEddy20_HPM
- WilburnEddy20_HPM/CMIS
- WilburnEddy20_HPM/SAMBenchmark_commands.txt
- WilburnEddy20_HPM/compile.sh
- WilburnEddy20_HPM/tRNABenchmark_commands.txt
- WilburnEddy20_HPM/clone.sh
- WilburnEddy20_HPM/README.md
- WilburnEddy20_HPM/S1_Code.tar.gz
- WilburnEddy20_HPM/SimulationControl_commands.txt
- WilburnEddy20_HPM/TwisterBenchmark_commands.txt
- WilburnEddy20_HPM/HPMHomology
- WilburnEddy20_HPM/data
- WilburnEddy20_HPM/data/SAM
- WilburnEddy20_HPM/data/tRNA
- WilburnEddy20_HPM/data/Twister
- WilburnEddy20_HPM/data/Twister/Infernal
- WilburnEddy20_HPM/data/Twister/Gremlin
- WilburnEddy20_HPM/data/Twister/FullSequences
- WilburnEddy20_HPM/data/Twister/FullAlignments
- WilburnEddy20_HPM/data/Twister/SyntheticAlignments
- WilburnEddy20_HPM/data/Twister/TestSequences
- WilburnEddy20_HPM/data/Twister/SyntheticSequences
- WilburnEddy20_HPM/data/Twister/SeedAlignments
- WilburnEddy20_HPM/data/Twister/TrainSequences
- WilburnEddy20_HPM/data/Twister/TrainAlignments
- WilburnEddy20_HPM/data/Twister/SeedSequences
- WilburnEddy20_HPM/data/Twister/HMMER
- WilburnEddy20_HPM/data/Twister/DecoySequences
- WilburnEddy20_HPM/data/Twister/TestAlignments
- WilburnEddy20_HPM/data/Twister/MLMasked
- WilburnEddy20_HPM/data/Twister/TestAlignments/Twister_test.sto
- WilburnEddy20_HPM/data/Twister/TestAlignments/Twister_test.afa
- WilburnEddy20_HPM/data/Twister/TestAlignments/Twister_test_consensus.afa
- WilburnEddy20_HPM/data/Twister/TestAlignments/Twister_test_consensus.sto
- WilburnEddy20_HPM/data/Twister/SeedSequences/Twister_seed.fa
- WilburnEddy20_HPM/data/Twister/TrainAlignments/Twister_train_consensus.afa
- WilburnEddy20_HPM/data/Twister/TrainAlignments/Twister_train.sto
- WilburnEddy20_HPM/data/Twister/TrainSequences/Twister_train.fa
- WilburnEddy20_HPM/data/Twister/SeedAlignments/Twister_seed.sto
- WilburnEddy20_HPM/data/Twister/SeedAlignments/Twister_seed_consensus.afa
- WilburnEddy20_HPM/data/Twister/TestSequences/Twister_test.fa
- WilburnEddy20_HPM/data/tRNA/Infernal
- WilburnEddy20_HPM/data/tRNA/Gremlin
- WilburnEddy20_HPM/data/tRNA/SyntheticAlignments
- WilburnEddy20_HPM/data/tRNA/TestSequences
- WilburnEddy20_HPM/data/tRNA/SyntheticSequences
- WilburnEddy20_HPM/data/tRNA/SeedAlignments
- WilburnEddy20_HPM/data/tRNA/TrainSequences
- WilburnEddy20_HPM/data/tRNA/TrainAlignments
- WilburnEddy20_HPM/data/tRNA/SeedSequences
- WilburnEddy20_HPM/data/tRNA/HMMER
- WilburnEddy20_HPM/data/tRNA/DecoySequences
- WilburnEddy20_HPM/data/tRNA/TestAlignments
- WilburnEddy20_HPM/data/tRNA/MLMasked
- WilburnEddy20_HPM/data/tRNA/TestAlignments/tRNA_test_consensus.afa
- WilburnEddy20_HPM/data/tRNA/TestAlignments/tRNA_test_consensus.sto
- WilburnEddy20_HPM/data/tRNA/TestAlignments/tRNA_test.afa
- WilburnEddy20_HPM/data/tRNA/TestAlignments/tRNA_test.sto
- WilburnEddy20_HPM/data/tRNA/SeedSequences/tRNA_seed.fa
- WilburnEddy20_HPM/data/tRNA/TrainAlignments/tRNA_train.sto
- WilburnEddy20_HPM/data/tRNA/TrainAlignments/tRNA_train_consensus.afa
- WilburnEddy20_HPM/data/tRNA/TrainSequences/tRNA_train.fa
- WilburnEddy20_HPM/data/tRNA/SeedAlignments/tRNA_seed.sto
- WilburnEddy20_HPM/data/tRNA/SeedAlignments/tRNA_seed_consensus.afa
- WilburnEddy20_HPM/data/tRNA/TestSequences/tRNA_test.fa
- WilburnEddy20_HPM/data/SAM/Infernal
- WilburnEddy20_HPM/data/SAM/Gremlin
- WilburnEddy20_HPM/data/SAM/FullSequences
- WilburnEddy20_HPM/data/SAM/FullAlignments
- WilburnEddy20_HPM/data/SAM/SyntheticAlignments
- WilburnEddy20_HPM/data/SAM/TestSequences
- WilburnEddy20_HPM/data/SAM/SyntheticSequences
- WilburnEddy20_HPM/data/SAM/SeedAlignments
- WilburnEddy20_HPM/data/SAM/TrainSequences
- WilburnEddy20_HPM/data/SAM/TrainAlignments
- WilburnEddy20_HPM/data/SAM/SeedSequences
- WilburnEddy20_HPM/data/SAM/HMMER
- WilburnEddy20_HPM/data/SAM/DecoySequences
- WilburnEddy20_HPM/data/SAM/TestAlignments
- WilburnEddy20_HPM/data/SAM/MLMasked
- WilburnEddy20_HPM/data/SAM/TestAlignments/SAM_test_consensus.afa
- WilburnEddy20_HPM/data/SAM/TestAlignments/SAM_test_consensus.sto
- WilburnEddy20_HPM/data/SAM/TestAlignments/SAM_test.afa
- WilburnEddy20_HPM/data/SAM/TestAlignments/SAM_test.sto
- WilburnEddy20_HPM/data/SAM/SeedSequences/SAM_seed.fa
- WilburnEddy20_HPM/data/SAM/TrainAlignments/SAM_train_consensus.afa
- WilburnEddy20_HPM/data/SAM/TrainAlignments/SAM_train.sto
- WilburnEddy20_HPM/data/SAM/TrainSequences/SAM_train.fa
- WilburnEddy20_HPM/data/SAM/SeedAlignments/SAM_seed.sto
- WilburnEddy20_HPM/data/SAM/SeedAlignments/SAM_seed_consensus.afa
- WilburnEddy20_HPM/data/SAM/TestSequences/SAM_test.fa
- WilburnEddy20_HPM/HPMHomology/00README
- WilburnEddy20_HPM/HPMHomology/src
- WilburnEddy20_HPM/HPMHomology/src/hmmscore_uniglocal.c
- WilburnEddy20_HPM/HPMHomology/src/hmm_scoreset.c
- WilburnEddy20_HPM/HPMHomology/src/h4_pathalign.c
- WilburnEddy20_HPM/HPMHomology/src/hmm_entropy.c
- WilburnEddy20_HPM/HPMHomology/src/h4_path_hpm.h
- WilburnEddy20_HPM/HPMHomology/src/hpm_scoreops.h
- WilburnEddy20_HPM/HPMHomology/src/pottsfile.c
- WilburnEddy20_HPM/HPMHomology/src/Makefile
- WilburnEddy20_HPM/HPMHomology/src/hpm_trace.h
- WilburnEddy20_HPM/HPMHomology/src/hpmfile.c
- WilburnEddy20_HPM/HPMHomology/src/hpmalign.c
- WilburnEddy20_HPM/HPMHomology/src/hmmalign_uniglocal.c
- WilburnEddy20_HPM/HPMHomology/src/hpm.h
- WilburnEddy20_HPM/HPMHomology/src/hpmscore.c
- WilburnEddy20_HPM/HPMHomology/src/hpmbuild.c
- WilburnEddy20_HPM/HPMHomology/src/potts.h
- WilburnEddy20_HPM/HPMHomology/src/hpm_scoreset.h
- WilburnEddy20_HPM/HPMHomology/src/hpmscore_path.c
- WilburnEddy20_HPM/HPMHomology/src/hpmscoreIS.c
- WilburnEddy20_HPM/HPMHomology/src/hpmbuild_masked.c
- WilburnEddy20_HPM/HPMHomology/src/h4_path_hpm.c
- WilburnEddy20_HPM/HPMHomology/src/hmm_entropy.h
- WilburnEddy20_HPM/HPMHomology/src/ali-pfam-add-rflen-sscons.pl
- WilburnEddy20_HPM/HPMHomology/src/hmm_scoreset.h
- WilburnEddy20_HPM/HPMHomology/src/h4_pathalign.h
- WilburnEddy20_HPM/HPMHomology/src/hpm.c
- WilburnEddy20_HPM/HPMHomology/src/hpmemit.c
- WilburnEddy20_HPM/HPMHomology/src/gremlin_h2_henikoff.cpp
- WilburnEddy20_HPM/HPMHomology/src/hpmfile.h
- WilburnEddy20_HPM/HPMHomology/src/hpm_trace.c
- WilburnEddy20_HPM/HPMHomology/src/pottsfile.h
- WilburnEddy20_HPM/HPMHomology/src/hpm_scoreops.c
- WilburnEddy20_HPM/HPMHomology/src/hpm_scoreset.c
- WilburnEddy20_HPM/HPMHomology/src/potts.c
- WilburnEddy20_HPM/CMIS/00README
- WilburnEddy20_HPM/CMIS/src
- WilburnEddy20_HPM/CMIS/src/cmscore_path.c
- WilburnEddy20_HPM/CMIS/src/cmscoreIS
- WilburnEddy20_HPM/CMIS/src/h4_pathalign.c
- WilburnEddy20_HPM/CMIS/src/h4_path_cmis.c
- WilburnEddy20_HPM/CMIS/src/cmscoreISh4.c
- WilburnEddy20_HPM/CMIS/src/cmis_trace.c
- WilburnEddy20_HPM/CMIS/src/cmemit_posterior
- WilburnEddy20_HPM/CMIS/src/Makefile
- WilburnEddy20_HPM/CMIS/src/h4score_path
- WilburnEddy20_HPM/CMIS/src/cmscoreIS.c
- WilburnEddy20_HPM/CMIS/src/cmemit_posterior.c
- WilburnEddy20_HPM/CMIS/src/cmis_scoreset.o
- WilburnEddy20_HPM/CMIS/src/cmis_scoreset.h
- WilburnEddy20_HPM/CMIS/src/cmscore_path
- WilburnEddy20_HPM/CMIS/src/hmmscore_path.c
- WilburnEddy20_HPM/CMIS/src/cmis_trace.o
- WilburnEddy20_HPM/CMIS/src/cmis_trace.h
- WilburnEddy20_HPM/CMIS/src/h4_path_cmis.o
- WilburnEddy20_HPM/CMIS/src/h4_path_cmis.h
- WilburnEddy20_HPM/CMIS/src/h4_pathalign.h
- WilburnEddy20_HPM/CMIS/src/h4_pathalign.o
- WilburnEddy20_HPM/CMIS/src/hmmscore_path
- WilburnEddy20_HPM/CMIS/src/cmscoreISh4
- WilburnEddy20_HPM/CMIS/src/h4score_path.c
- WilburnEddy20_HPM/CMIS/src/cmis_scoreset.c
