# Supplementary material for: Remote homology search with hidden Potts models
Source: PLoS Comput Biol. 2020 Nov 30;16(11):e1008085. doi: 10.1371/journal.pcbi.1008085 (PMC7728182; doi:10.1371/journal.pcbi.1008085)
Supplement: S1 Code — (GZ) [file pcbi.1008085.s002.tar.gz › WilburnEddy20_HPM/clone.sh]

#!/bin/bash
# bash script to clone infernal and hmmer4 from github

# specific to S1 Code: download decoy sequences
echo "Downloading SAM decoy sequences"
curl -LJO https://raw.githubusercontent.com/gwwilburn/WilburnEddy20_HPM/master/data/SAM/DecoySequences/SAM_decoy.fa > data/SAM/DecoySequences/SAM_decoy.fa

echo "Downloading tRNA decoy sequences"
curl -LJO https://raw.githubusercontent.com/gwwilburn/WilburnEddy20_HPM/master/data/tRNA/DecoySequences/tRNA_decoy.fa > data/tRNA/DecoySequences/tRNA_decoy.fa

echo "Downloading Twister decoy sequences"
curl -LJO https://raw.githubusercontent.com/gwwilburn/WilburnEddy20_HPM/master/data/Twister/DecoySequences/Twister_decoy.fa > data/Twister/DecoySequences/Twister_decoy.fa

# Grab infernal from git
echo "Cloning infernal and associated code from git"
git clone https://github.com/EddyRivasLab/infernal.git

mv infernal infernal-1.1.3

cd infernal-1.1.3

# checkout tag used for paper
git checkout a358a49

git clone https://github.com/EddyRivasLab/hmmer.git

git clone https://github.com/EddyRivasLab/easel.git

cd hmmer

git checkout bcd05b0

cd ../easel

git checkout fa17f53

cd ../..

# Grab hmmer4 from github
echo "Cloning hmmer4 and associated code from git"

git clone https://github.com/EddyRivasLab/hmmer.git

mv hmmer hmmer4

cd hmmer4

git checkout 7994cc7

git clone https://github.com/EddyRivasLab/easel.git

cd easel

git checkout 66745ea

cd ../..
