# Supplementary material for: Remote homology search with hidden Potts models
Source: PLoS Comput Biol. 2020 Nov 30;16(11):e1008085. doi: 10.1371/journal.pcbi.1008085 (PMC7728182; doi:10.1371/journal.pcbi.1008085)
Supplement: S1 Code — (GZ) [file pcbi.1008085.s002.tar.gz › WilburnEddy20_HPM/README.md]

# HPM Proof of Principle Code

This is software for a proof of principle hidden Potts model implementation. We describe hidden Potts Models and the performance of this method in RNA remote homology search here: https://www.biorxiv.org/content/biorxiv/early/2020/06/23/2020.06.23.168153.full.pdf

## Contents and Dependencies:

Here is what is included.
* ./HPMHomology/ : code to build HPMs, align and score sequences using HPMs.
* ./CMIS/ : code to score and align sequences with Infernal CMs using importance sampling.
* ./data/ : benchmark datasets for tRNA, Twister ribozyme, and SAM riboswitch benchmarks.
* ./TwisterBenchmark_commands.txt: instructions for how to recreate the Twister ribozyme benchmark results.
* ./tRNABenchmark_commands.txt: instructions for how to recreate the tRNA benchmark results.
* ./SAMBenchmark_commands.txt: instructions for how to recreate the SAM riboswitch benchmark results.
* ./SimulationControl_commands.txt: instructions for how to create the synthetic sequence positive control results.
* ./clone.sh : bash script for cloning external dependencies from GitHub.
* ./compile.sh : bash script for compiling.

Here are the external dependencies, which are not included but needed to run the code.
* ./hmmer4/ : HMMER version 4 (in development) (must be cloned from GitHub, see below)
* ./infernal-1.1.3/ Infernal version 1.1.3 (must be cloned from GitHub, see below)


## Compiling instructions

### Programs required to compile:
 * git
 * make
 * gcc
 * autoconf

### Quick install

To clone Infernal and HMMER4, run
> ./clone.sh

Next, to compile, run:
> ./compile.sh

Or follow the step-by-step instructions below.

#### Special note for supplemental code tarball:
If you obtained this code as supplementary material (S1_Code.tar.gz) rather than from the git repo, you need to download the decoy sequence FASTA files to reproduce the benchmarks.

The following commands have been added to the version of clone.sh within S1_Code.tar.gz.

> curl -LJO https://raw.githubusercontent.com/gwwilburn/WilburnEddy20_HPM/master/data/SAM/DecoySequences/SAM_decoy.fa > data/SAM/DecoySequences/SAM_decoy.fa
>
> curl -LJO https://raw.githubusercontent.com/gwwilburn/WilburnEddy20_HPM/master/data/tRNA/DecoySequences/tRNA_decoy.fa > data/tRNA/DecoySequences/tRNA_decoy.fa
>
> curl -LJO https://raw.githubusercontent.com/gwwilburn/WilburnEddy20_HPM/master/data/Twister/DecoySequences/Twister_decoy.fa > data/Twister/DecoySequences/Twister_decoy.fa

### Step-by-step install

#### Instructions for cloning Infernal from Git
> git clone https://github.com/EddyRivasLab/infernal.git
>
> mv infernal infernal-1.1.3
>
> cd infernal-1.1.3
>
> git checkout a358a49
>
> git clone https://github.com/EddyRivasLab/hmmer.git
>
> git clone https://github.com/EddyRivasLab/easel.git
>
> cd hmmer
>
> git checkout bcd05b0
>
> cd ../easel
>
> git checkout fa17f53
>
> cd ../..


#### Instructions for cloning HMMER4 from git
> git clone https://github.com/EddyRivasLab/hmmer.git
>
> mv hmmer hmmer4
>
> cd hmmer4
>
> git checkout 7994cc7
>
> git clone https://github.com/EddyRivasLab/easel.git
>
> cd easel
>
> git checkout 66745ea
>
> cd ../..

####  Instructions to compile Infernal
> cd infernal-1.1.3/
>
> autoconf
>
> ./configure
>
> make
>
> cd ..

#### Instructions to compile HMMER4
> cd hmmer4/easel
>
> make
>
> cd ..
>
> ln -s ${PWD}/easel lib/easel
>
> autoconf
>
> ./configure
>
> make
>
> cd nwo/
>
> make
>
> cd ../..

#### Instructions to compile HPMHomology code
> cd HPMHomology/src/
>
> make
>
> g++ -O3 -std=c++0x -o gremlin_h2_henikoff gremlin_h2_henikoff.cpp
>
> cd ../..

#### Instructions to compile CMIS code
> cd CMIS/src/
>
> make
>
> cd ../..
