# Supplementary material for: Remote homology search with hidden Potts models
Source: PLoS Comput Biol. 2020 Nov 30;16(11):e1008085. doi: 10.1371/journal.pcbi.1008085 (PMC7728182; doi:10.1371/journal.pcbi.1008085)
Supplement: S1 Code — (GZ) [file pcbi.1008085.s002.tar.gz › WilburnEddy20_HPM/SimulationControl_commands.txt]

I Creating synthetic sequences

1. Emitting 1000 aligned sequences with MCMC
> ./HPMHomology/src/hpmemit --Niter 5000 --burnin data/Twister/SyntheticAlignments/Twister_synthetic_burnin.csv -N 1000 -L 10 data/Twister/Gremlin/Twister_train_Gremlin.hpm data/Twister/SyntheticAlignments/Twister_synthetic_unnanotated.sto

2. Dealigning the synthetic sequences
> ./hmmer4/easel/miniapps/esl-reformat fasta  data/Twister/SyntheticAlignments/Twister_synthetic_unnanotated.sto > data/Twister/SyntheticSequences/Twister_synthetic.fa

3. Adding SS_cons line to synthetic alignment (courtesy of Eric Nawrocki)
> ./infernal-1.1.3/easel/miniapps/esl-reformat pfam data/Twister/SyntheticAlignments/Twister_synthetic_unnanotated.sto > data/Twister/SyntheticAlignments/Twister_synthetic_unnanotated.pfam
>
> ./infernal-1.1.3/easel/miniapps/esl-alimask --rf-is-mask data/Twister/TrainAlignments/Twister_train.sto | ./infernal-1.1.3/easel/miniapps/esl-reformat pfam - | grep "^\#=GC SS_cons"  | awk '{ print $3 }' > data/Twister/TrainAlignments/Twister_train.sscons.txt
>
> perl ./HPMHomology/src/ali-pfam-add-rflen-sscons.pl data/Twister/SyntheticAlignments/Twister_synthetic_unnanotated.pfam  data/Twister/TrainAlignments/Twister_train.sscons.txt > data/Twister/SyntheticAlignments/Twister_synthetic.sto

4. Trimming synthetic MSA to consensus sites (for Potts model training)
> ./hmmer4/easel/miniapps/esl-alimask --rf-is-mask data/Twister/SyntheticAlignments/Twister_synthetic.sto > data/Twister/SyntheticAlignments/Twister_synthetic_consensus.sto

5. Converting the consensus-trimmed MSA to aligned FASTA format (for Potts Model training)
> ./hmmer4/easel/miniapps/esl-reformat afa data/Twister/SyntheticAlignments/Twister_synthetic_consensus.sto > data/Twister/SyntheticAlignments/Twister_synthetic_consensus.afa


II Model training

1. Training HMMER model on synthetic MSA
> ./infernal-1.1.3/hmmer/src/hmmbuild --hand --enone data/Twister/HMMER/Twister_synthetic_HMMER.hmm data/Twister/SyntheticAlignments/Twister_synthetic.sto

2. Training HMMER4 model on synthetic MSA (for importance sampling)
> ./hmmer4/nwo/hmmer build --hand data/Twister/SyntheticAlignments/Twister_synthetic.sto data/Twister/HMMER/Twister_synthetic_HMMER4.hmm

3. Training Infernal CM on synthetic MSA
> ./infernal-1.1.3/src/cmbuild --iflank --hand --enone data/Twister/Infernal/Twister_synthetic_Infernal.cm data/Twister/SyntheticAlignments/Twister_synthetic.sto

4. Calibrating infernal model
./infernal-1.1.3/src/cmcalibrate data/Twister/Infernal/Twister_synthetic_Infernal.cm

5. Training Gremlin Potts model on synthetic MSA
> ./HPMHomology/src/gremlin_h2_henikoff -i data/Twister/SyntheticAlignments/Twister_synthetic_consensus.afa -o data/Twister/Gremlin/Twister_synthetic_Gremlin_contacts.out -mrf_o data/Twister/Gremlin/Twister_synthetic_Gremlin.potts -only_v 0 -alphabet rna

6. Building Gremlin HPM
> ./HPMHomology/src/hpmbuild --rna data/Twister/Gremlin/Twister_synthetic_Gremlin.hpm data/Twister/HMMER/Twister_synthetic_HMMER.hmm data/Twister/Gremlin/Twister_synthetic_Gremlin.potts

7. Training Gremlin No ekl Potts model on synthetic MSA
> ./HPMHomology/src/gremlin_h2_henikoff -i data/Twister/SyntheticAlignments/Twister_synthetic_consensus.afa -o foo.out -mrf_o data/Twister/Gremlin/Twister_synthetic_GremlinNoekl.potts -only_v 1 -alphabet rna

8. Building Gremlin no ekl HPM
> ./HPMHomology/src/hpmbuild --rna data/Twister/Gremlin/Twister_synthetic_GremlinNoekl.hpm data/Twister/HMMER/Twister_synthetic_HMMER.hmm data/Twister/Gremlin/Twister_synthetic_GremlinNoekl.potts

9. Training masked nested-only HPM on synthetic HPM
> ./HPMHomology/src/hpmbuild_masked --rna --weight data/Twister/MLMasked/Twister_synthetic_MLMasked_nested.hpm data/Twister/HMMER/Twister_synthetic_HMMER.hmm data/Twister/SyntheticAlignments/Twister_synthetic.sto

10. Training masked nested+pseudoknotted (pknot) HPM on synthetic MSA
> ./HPMHomology/src/hpmbuild_masked --rna --weight --pknot data/Twister/MLMasked/Twister_synthetic_MLMasked_pknot.hpm data/Twister/HMMER/Twister_synthetic_HMMER.hmm data/Twister/SyntheticAlignments/Twister_synthetic.sto

III (Re-)Alignment of synthetic sequences with models.

1. HMMER

A. Aligning synthetic sequences with HMMER
> ./HPMHomology/src/hmmalign_uniglocal --rna data/Twister/HMMER/Twister_synthetic_HMMER.hmm data/Twister/SyntheticSequences/Twister_synthetic.fa data/Twister/HMMER/Twister_HMMER_synthetic_synthetic.sto

B. Calculating HMMER alignment accuracy
> ./infernal-1.1.3/easel/miniapps/esl-compalign data/Twister/SyntheticAlignments/Twister_synthetic.sto data/Twister/HMMER/Twister_HMMER_synthetic_synthetic.sto

2. Infernal

A. Aligning synthetic sequences with Infernal
> ./infernal-1.1.3/src/cmalign -g --notrunc data/Twister/Infernal/Twister_synthetic_Infernal.cm data/Twister/SyntheticSequences/Twister_synthetic.fa > data/Twister/Infernal/Twister_Infernal_synthetic_synthetic.sto

B. Calculating Infernal alignment accuracy
> ./infernal-1.1.3/easel/miniapps/esl-compalign data/Twister/SyntheticAlignments/Twister_synthetic.sto data/Twister/Infernal/Twister_Infernal_synthetic_synthetic.sto

3. Gremlin HPM

A. Aligning synthetic sequences with the Gremlin HPM
> ./HPMHomology/src/hpmscoreIS --rna -R 1000000 -A data/Twister/Gremlin/Twister_synthetic_synthetic_Gremlin.sto data/Twister/Gremlin/Twister_synthetic_Gremlin.hpm data/Twister/HMMER/Twister_synthetic_HMMER4.hmm data/Twister/SyntheticSequences/Twister_synthetic.fa data/Twister/Gremlin/Twister_synthetic_synthetic_Gremlin.csv

B. Calculating Gremlin HPM alignment accuracy
> ./infernal-1.1.3/easel/miniapps/esl-compalign data/Twister/SyntheticAlignments/Twister_synthetic.sto data/Twister/Gremlin/Twister_synthetic_synthetic_Gremlin.sto

4. Gremlin no ekl HPM

A. Aligning synthetic sequences with the Gremlin no ekl HPM
> ./HPMHomology/src/hpmscoreIS --rna -R 1000000 -A data/Twister/Gremlin/Twister_synthetic_synthetic_GremlinNoekl.sto data/Twister/Gremlin/Twister_synthetic_GremlinNoekl.hpm data/Twister/HMMER/Twister_synthetic_HMMER4.hmm data/Twister/SyntheticSequences/Twister_synthetic.fa data/Twister/Gremlin/Twister_synthetic_synthetic_GremlinNoekl.csv

B. Calculating Gremlin no ekl HPM alignment accuracy
> ./infernal-1.1.3/easel/miniapps/esl-compalign data/Twister/SyntheticAlignments/Twister_synthetic.sto data/Twister/Gremlin/Twister_synthetic_synthetic_GremlinNoekl.sto

5. Masked nested-only HPM

A. Aligning synthetic sequences with the masked nested-only HPM
> ./HPMHomology/src/hpmscoreIS --rna -R 1000000 -A data/Twister/MLMasked/Twister_synthetic_synthetic_MLMasked_nested.sto data/Twister/MLMasked/Twister_synthetic_MLMasked_nested.hpm data/Twister/HMMER/Twister_synthetic_HMMER4.hmm data/Twister/SyntheticSequences/Twister_synthetic.fa data/Twister/MLMasked/Twister_synthetic_synthetic_MLMasked_nested.csv

B. Calculating masked nested-only HPM alignment accuracy
> ./infernal-1.1.3/easel/miniapps/esl-compalign data/Twister/SyntheticAlignments/Twister_synthetic.sto  data/Twister/MLMasked/Twister_synthetic_synthetic_MLMasked_nested.sto

6. Masked nested+pknot HPM

A. Aligning synthetic sequences with the masked nested+pseudoknot HPM
> ./HPMHomology/src/hpmscoreIS --rna -R 1000000 -A data/Twister/MLMasked/Twister_synthetic_synthetic_MLMasked_pknot.sto data/Twister/MLMasked/Twister_synthetic_MLMasked_pknot.hpm data/Twister/HMMER/Twister_synthetic_HMMER4.hmm data/Twister/SyntheticSequences/Twister_synthetic.fa data/Twister/MLMasked/Twister_synthetic_synthetic_MLMasked_pknot.csv

B. Calculating masked nested+pknot HPM alignment accuracy
> ./infernal-1.1.3/easel/miniapps/esl-compalign data/Twister/SyntheticAlignments/Twister_synthetic.sto  data/Twister/MLMasked/Twister_synthetic_synthetic_MLMasked_pknot.sto

IV Generation of sequences from synthetic-trained Gremlin HPM (for marginal probability estimation)
> ./HPMHomology/src/hpmemit --Niter 5000 --burnin data/Twister/SyntheticAlignments/Twister_synthetic2_burnin.csv -N 1000 -L 10 data/Twister/Gremlin/Twister_synthetic_Gremlin.hpm data/Twister/SyntheticAlignments/Twister_synthetic2_unnanotated.sto
