# Supplementary material for: Remote homology search with hidden Potts models
Source: PLoS Comput Biol. 2020 Nov 30;16(11):e1008085. doi: 10.1371/journal.pcbi.1008085 (PMC7728182; doi:10.1371/journal.pcbi.1008085)
Supplement: S1 Code — (GZ) [file pcbi.1008085.s002.tar.gz › WilburnEddy20_HPM/data/Twister/TestAlignments/Twister_test.afa]

>ASHM485B_GOZG4CW03FNZVW/391-307
..agauaucggaguggguuuuauauuuaauGCACUAAUGUAGC-------..........
.UCAGA.................------CCUGUGACAAGCCAAG...............
GCUAGaa.............aaaUACAGAGUC.GUGC
>ASHM485B_GQ8TDHF02IQ3FH/269-185
..gggagcgagggugucagccccuccucccGCCGUAAAGCCAC-------..........
.UAUGA.................C-----CGGGUUGCAAGUCCCG...............
GCUGCga..............uaGGCUGAGCA.CGGU
>TB03JUN2009E__Contig_78708/191-99
..............................UCUGUAACCCCACCACCGUGgacauccugg
cAGGGAuaauggccaggaugaucAUGGUGGAGGUCCAAAGUCCUC...............
AAAAG..................AGGGGAUGG.CAGA
>ASHM485B_GQ8TDHF02F9DJU/309-228
.....auaaccgcaccuuaaugccuguuauGUCGUAAUGCAGC-------..........
.CGUUG.................C-----CACGUGCCAAGUCGUG...............
GAUUAga..............aaUGCAGAGGC.GGAA
>SwRhRL2b_contig_3001774/279-219
------------------------------GGUGUAAUGCGACUCGCU--..........
.CACAG.................-AGCGACAGGUUCACAGUCCU-...............
ACAAA..................CGCAGAUGA.CACC
>RUMENNODE_2846306_1/51290-51386
..............................AGCUUAAUAC-AGGUAGAUAagc....aag
cAAGGUgcg...........gcuAUCUACACGGUCCCAACUCCGUaaag......guuag
AGUGAcaacu.......aaucgaAGUAGAGGG.AGCU
>SwBSRL2_contig_9460645/1680-1580
..guguguggguugcacccucccugcacacACGUUAAUGUGGCUGUAUGUg........u
gGGUGCac............acaCAUACACUAGUCCCAAGCCUAG...............
GUAAA..................CACAGAGGG.AUUG
>scaffold27953_1_MH0009/8240-8318
......uuuuggggacuuacguucccaaaaACUAUAAUCUUGC-------..........
.CAUCG.................------UCAGUUCCAAGCCUGA...............
GUGAGa...............aaAAGAGAGGA.UAGU
>ASHM485B_GQ8TDHF02IP8ND/61-137
.........ccuacccuuaauuggguagguACACCAAUGUAGC-------..........
.UCAGA.................------CCUGUGACAAGCCAGG...............
CUAGAaa..............aaUACAGAGUC.GUGU
>GYQO9XB02HOH87/368-309
------------------------------UUUUUAAUGAAGCCACAGU-..........
.GAUC-.................ACUGUGAGGGUCCUAAGCCCCU...............
AA---..................UUCAGAAGG.GAAA
>4443754.3.17435/500-410
.......caguucagacggcuugagugagaUGUGUAAUGCUACUAUGAU-..........
.AGCACauu..........gcgaAUCAUACGGGUUGCAAGUCCCU...............
CA---..................AGCAGAGCA.CACG
>ASMM170b_GM97KZC01AYBJA/163-258
ggacagggguuauagccaaacuccuguaccAGCGUAAUGUAGCCUAGUCC..........
gACUUU................gGACUAGAGGGUUCACAGCCCCU...............
UUAA-..................UACAGAUGA.CGCA
>SRR014584.94163/133-201
.............ggccggucaguccggccCUCGUAAUGCGGC-------..........
.GAA--.................------CCGGUGGCAAGCCCGG...............
UGGUGg................aCGCAGAGCC.AGAG
>scaffold52668_1_O2.UC-22/255-347
.......aagacuucccucucuaagguuuuAUUGUAAUCA-GC-------..........
.CGAUG.................------CUCGUCCCAAGCCGAGaaauu.....cuaac
AUUUGuuag.........aagaaUUGAGAGGG.CAAU
>JCVI_SCAF_1096627451301/1288-1218
------------------------------ACUCUAAACCAGCCGGAUAC..........
.AAUAAauu...........gggU-UCCGAGAGUUCAAAGCCUCU...............
ACAAA.................uUGGUGAUGA.GAGU
>ASHM485B_GQ8TDHF02JLGHV/207-148
------------------------------UUGGUAACCUAGCCUCA---..........
.CUC--.................--UGAGAGCGUCUCAAGCCGUC...............
UGUAAa................uUAGGGAGAG.CCAA
>NC_009746.1/4371-4433
------------------------------UAUGAAAUGCUACUUCGUA-..........
.UUUA-.................UGCGGAAAGGUCACAAGUCCUU...............
GCAAA..................AGCAGAGUG.UAUA
>NZ_ABGO01000052.1/11683-11594
...cgcggccccgagaaaccggggccgcggCCCUUAACCCGACCGCCCC-..........
.ACGGU.................GGGGCGCUGGUGACAAGUCCAG...............
CAA--..................CGGGGAGUCaAGGG
>SwRhRL2b_contig_1789411/56325-56231
..............................GUG-UAAUGUAGCUUAGUUAa........c
uAAUAUgg.............uuAGCUGAUCAGUUCAAAGCCUGAgaaagu...aauuac
AGUUUuguaau.....gaacaaaUACAGAUGA.-CAC
>ASMM170b_GJFD58A01C3S98/272-345
------------------------------GUUAUAAAUGAGCUUAACGUcu.......g
cACAUCggc...........aagCGUUAAACAGUUGCAAGCCUGU...............
UAAA-..................UCAUGAGCA.UAAC
>RUMENNODE_4329557_1/14799-14867
..............gagagcaacaacucucUUCUUAAUCUAAC-------..........
.CAACG.................------AAGGUCGCAAGUCCUU...............
GUGUA.................aUAGAGAGCG.AGAA
>SRS013476_C3081802/1415-1305
....acgaaaccaccaucguuucguagccaCCUGUAAAGCUGC-------..........
.CGCUG.................------GGUGUCUCAAGCCACCagacuaacaaagcau
AGCACaaaugcguucguuagugaAGCUGAGAG.CAGG
>SRS015797_C2623035/722-621
.gaagacaagcgcuuuuguuuuuuacguuuAUCUUAAUCUAGCCA-----..........
.GUCCC................aA---UGUCGGUCCUAAGCCCGAaau........gcgu
UCAUUacgu..........auaaUAGAGAAGG.GGGU
>SRR014584.142444/75-3
.........ccggcgcaccccgacgccgggCCGGUAAUGCGGC-------..........
.AAG--.................------CCAGUUGCAAGCCUGG...............
CGGCGg................aCGCAGAGCA.ACGG
>ASMM170b_GM97KZC01CV9KT/347-403
------------------------------UUAGUAACCCAACUC-----..........
.AAUCA.................A---GAGCCGUUGCAAGUCGGC...............
AUAAA..................UGGGGAGCA.CUAA
>SRS011271_WUGC_scaffold_37363/6725-6664
------------------------------GUUAUAAAGCUACCAGUCU-..........
.GCAA-.................AGAUUGACAGUUCCAAGUCUGU...............
UAAA-..................AGCUGAGGA.UAAC
>scaffold72334_1_MH0025/1408-1473
------------------------------UGUUUAAUGCGGCCGCCCCG..........
cCUC-G................cGGAGCGUUAGUUCCAAGCCUAA...............
AAGAA..................CGCAGAGGU.GACA
>SRS052027_LANL_scaffold_25557/2473-2550
................ggggaguaauccccUUCCUAAUGC-AGUAGC---..........
.UAAAA.................--GCUAGAGGUCGCAACUCCUC...............
AUAAAac.............auaUGCAGAGCG.GGAA
>SRS019219_WUGC_scaffold_74142/4071-3990
..............................CAUCUAAUGUAACC--UACAgc......cu
cAAAGGccacg.......aggagGUACGGCUGGUCCCAAGUCCAG...............
AAUGAaa..............gaUACAGAGGG.GAUG
>ASLM20b_GJMWM0N02F51JQ/290-211
......cgguucgauucuggcucgaccgaaUCUCUAAUGC-GC-------..........
.CGAUG.................C-----UGGGUCCCAAGUCCCA...............
GAGGAag..............aaAGCAGAGGG.GAGA
>4443754.3.34476/38-131
.......caguuaagacggcuugagugagaUUGUUAAUGCUACUGCCUGGu........g
cAUAUUgc............aucCUGGCAAAGGUCACAAGUCCUU...............
AAA--..................AGCAGAGUG.GCAA
>2013431667/372-295
..............gccuggaaagacaggcACGUUAAACUAAC-------..........
.UGUA-.................------GAGGUCCAAAGUCCUCggc.........ugc
AAACGca.............gaaUAGUGAUGG.GCGU
>SRS052227_C2927685/4092-4020
...............guguuuuuguagcauUACCUAAUCCAGCCAU----..........
.ACCAC.................A--AUGACAGUCCUAAGCCUGU...............
UAAA-..................UGGAGAAGG.GGUA
>SRS062544_C2989971/992-911
.......ggcccgggcuuuguccgggcuuuUUCGUAAACUCACUACC---..........
.AUUU-.................--GGUAACGGUUGCAAGUCCGU...............
AAAAA..................GAGCGAGCA.CGAA
>4443754.3.35548/220-150
------------------------------UUGUUAAUGCAGCUUGCUAGug.......c
aAUAUGg..............caCGGCAAUAGGUCUAAAGCCCUU...............
AAA--..................UGCAGAUAGgACAA
>GQKUMWE02FP3PF/168-91
............gggcgggaaagccgcccuGGUGUAAAGUAGCCACCG--..........
.UUU--.................-CGGUGCAGGUUGCAAGCCCUG...............
GUAAA..................UACUGAGCG.AGCC
>ASMM170b_contig02591/623-712
.caagccuaguaagacaacugaacggcuugCGCUUAAGCCUACUGGC---..........
.AAUGA.................A-GUCAGCUGUUACAAGUCAGC...............
ACAAA..................AGGUGAGUA.AGCA
>SRS043411_WUGC_scaffold_17180/295-360
------------------------------GUAUUAAACUAACUUGCAC-..........
.AUCAGa...............gGUGUAAGCGGUUACAAGUCCGC...............
AUAAA..................UAGUGAGUA.GUAC
>ASHM485B_GI4DNEO01C4OIR/4-66
------------------------------UCGUUAAACUAACUACUGU-..........
.GGAU-.................GCAGUAACUGUUGUAAGUCAGU...............
ACAAA..................UAGUGAACA.ACGA
>scaffold26425_2_MH0084/99-161
------------------------------GGUGUAACACGGCUACGG--..........
.UUUAA.................-CCGUAAAGGUUCAAAGUCCUU...............
GUAAA.................cUGUGGAUGA.CACC
