# Supplementary material for: Remote homology search with hidden Potts models
Source: PLoS Comput Biol. 2020 Nov 30;16(11):e1008085. doi: 10.1371/journal.pcbi.1008085 (PMC7728182; doi:10.1371/journal.pcbi.1008085)
Supplement: S1 Code — (GZ) [file pcbi.1008085.s002.tar.gz › WilburnEddy20_HPM/data/Twister/TestAlignments/Twister_test_consensus.afa]

>ASHM485B_GOZG4CW03FNZVW/391-307
GCACUAAUGUAGC-------UCAGA------CCUGUGACAAGCCAAGGCUAGUACAGAGU
CGUGC
>ASHM485B_GQ8TDHF02IQ3FH/269-185
GCCGUAAAGCCAC-------UAUGAC-----CGGGUUGCAAGUCCCGGCUGCGGCUGAGC
ACGGU
>TB03JUN2009E__Contig_78708/191-99
UCUGUAACCCCACCACCGUGAGGGAAUGGUGGAGGUCCAAAGUCCUCAAAAGAGGGGAUG
GCAGA
>ASHM485B_GQ8TDHF02F9DJU/309-228
GUCGUAAUGCAGC-------CGUUGC-----CACGUGCCAAGUCGUGGAUUAUGCAGAGG
CGGAA
>SwRhRL2b_contig_3001774/279-219
GGUGUAAUGCGACUCGCU--CACAG-AGCGACAGGUUCACAGUCCU-ACAAACGCAGAUG
ACACC
>RUMENNODE_2846306_1/51290-51386
AGCUUAAUAC-AGGUAGAUAAAGGUAUCUACACGGUCCCAACUCCGUAGUGAAGUAGAGG
GAGCU
>SwBSRL2_contig_9460645/1680-1580
ACGUUAAUGUGGCUGUAUGUGGUGCCAUACACUAGUCCCAAGCCUAGGUAAACACAGAGG
GAUUG
>scaffold27953_1_MH0009/8240-8318
ACUAUAAUCUUGC-------CAUCG------UCAGUUCCAAGCCUGAGUGAGAAGAGAGG
AUAGU
>ASHM485B_GQ8TDHF02IP8ND/61-137
ACACCAAUGUAGC-------UCAGA------CCUGUGACAAGCCAGGCUAGAUACAGAGU
CGUGU
>GYQO9XB02HOH87/368-309
UUUUUAAUGAAGCCACAGU-GAUC-ACUGUGAGGGUCCUAAGCCCCUAA---UUCAGAAG
GGAAA
>4443754.3.17435/500-410
UGUGUAAUGCUACUAUGAU-AGCACAUCAUACGGGUUGCAAGUCCCUCA---AGCAGAGC
ACACG
>ASMM170b_GM97KZC01AYBJA/163-258
AGCGUAAUGUAGCCUAGUCCACUUUGACUAGAGGGUUCACAGCCCCUUUAA-UACAGAUG
ACGCA
>SRR014584.94163/133-201
CUCGUAAUGCGGC-------GAA--------CCGGUGGCAAGCCCGGUGGUGCGCAGAGC
CAGAG
>scaffold52668_1_O2.UC-22/255-347
AUUGUAAUCA-GC-------CGAUG------CUCGUCCCAAGCCGAGAUUUGUUGAGAGG
GCAAU
>JCVI_SCAF_1096627451301/1288-1218
ACUCUAAACCAGCCGGAUACAAUAAU-UCCGAGAGUUCAAAGCCUCUACAAAUGGUGAUG
AGAGU
>ASHM485B_GQ8TDHF02JLGHV/207-148
UUGGUAACCUAGCCUCA---CUC----UGAGAGCGUCUCAAGCCGUCUGUAAUAGGGAGA
GCCAA
>NC_009746.1/4371-4433
UAUGAAAUGCUACUUCGUA-UUUA-UGCGGAAAGGUCACAAGUCCUUGCAAAAGCAGAGU
GUAUA
>NZ_ABGO01000052.1/11683-11594
CCCUUAACCCGACCGCCCC-ACGGUGGGGCGCUGGUGACAAGUCCAGCAA--CGGGGAGU
CAGGG
>SwRhRL2b_contig_1789411/56325-56231
GUG-UAAUGUAGCUUAGUUAAAUAUAGCUGAUCAGUUCAAAGCCUGAAGUUUUACAGAUG
A-CAC
>ASMM170b_GJFD58A01C3S98/272-345
GUUAUAAAUGAGCUUAACGUACAUCCGUUAAACAGUUGCAAGCCUGUUAAA-UCAUGAGC
AUAAC
>RUMENNODE_4329557_1/14799-14867
UUCUUAAUCUAAC-------CAACG------AAGGUCGCAAGUCCUUGUGUAUAGAGAGC
GAGAA
>SRS013476_C3081802/1415-1305
CCUGUAAAGCUGC-------CGCUG------GGUGUCUCAAGCCACCAGCACAGCUGAGA
GCAGG
>SRS015797_C2623035/722-621
AUCUUAAUCUAGCCA-----GUCCCA---UGUCGGUCCUAAGCCCGAUCAUUUAGAGAAG
GGGGU
>SRR014584.142444/75-3
CCGGUAAUGCGGC-------AAG--------CCAGUUGCAAGCCUGGCGGCGCGCAGAGC
AACGG
>ASMM170b_GM97KZC01CV9KT/347-403
UUAGUAACCCAACUC-----AAUCAA---GAGCCGUUGCAAGUCGGCAUAAAUGGGGAGC
ACUAA
>SRS011271_WUGC_scaffold_37363/6725-6664
GUUAUAAAGCUACCAGUCU-GCAA-AGAUUGACAGUUCCAAGUCUGUUAAA-AGCUGAGG
AUAAC
>scaffold72334_1_MH0025/1408-1473
UGUUUAAUGCGGCCGCCCCGCUC-GGGAGCGUUAGUUCCAAGCCUAAAAGAACGCAGAGG
UGACA
>SRS052027_LANL_scaffold_25557/2473-2550
UUCCUAAUGC-AGUAGC---UAAAA--GCUAGAGGUCGCAACUCCUCAUAAAUGCAGAGC
GGGAA
>SRS019219_WUGC_scaffold_74142/4071-3990
CAUCUAAUGUAACC--UACAAAAGGGUACGGCUGGUCCCAAGUCCAGAAUGAUACAGAGG
GGAUG
>ASLM20b_GJMWM0N02F51JQ/290-211
UCUCUAAUGC-GC-------CGAUGC-----UGGGUCCCAAGUCCCAGAGGAAGCAGAGG
GGAGA
>4443754.3.34476/38-131
UUGUUAAUGCUACUGCCUGGAUAUUCUGGCAAAGGUCACAAGUCCUUAAA--AGCAGAGU
GGCAA
>2013431667/372-295
ACGUUAAACUAAC-------UGUA-------GAGGUCCAAAGUCCUCAAACGUAGUGAUG
GGCGU
>SRS052227_C2927685/4092-4020
UACCUAAUCCAGCCAU----ACCACA--AUGACAGUCCUAAGCCUGUUAAA-UGGAGAAG
GGGUA
>SRS062544_C2989971/992-911
UUCGUAAACUCACUACC---AUUU---GGUAACGGUUGCAAGUCCGUAAAAAGAGCGAGC
ACGAA
>4443754.3.35548/220-150
UUGUUAAUGCAGCUUGCUAGAUAUGCGGCAAUAGGUCUAAAGCCCUUAAA--UGCAGAUA
GACAA
>GQKUMWE02FP3PF/168-91
GGUGUAAAGUAGCCACCG--UUU---CGGUGCAGGUUGCAAGCCCUGGUAAAUACUGAGC
GAGCC
>ASMM170b_contig02591/623-712
CGCUUAAGCCUACUGGC---AAUGAA-GUCAGCUGUUACAAGUCAGCACAAAAGGUGAGU
AAGCA
>SRS043411_WUGC_scaffold_17180/295-360
GUAUUAAACUAACUUGCAC-AUCAGGUGUAAGCGGUUACAAGUCCGCAUAAAUAGUGAGU
AGUAC
>ASHM485B_GI4DNEO01C4OIR/4-66
UCGUUAAACUAACUACUGU-GGAU-GCAGUAACUGUUGUAAGUCAGUACAAAUAGUGAAC
AACGA
>scaffold26425_2_MH0084/99-161
GGUGUAACACGGCUACGG--UUUAA-CCGUAAAGGUUCAAAGUCCUUGUAAAUGUGGAUG
ACACC
