# Supplementary material for: Remote homology search with hidden Potts models
Source: PLoS Comput Biol. 2020 Nov 30;16(11):e1008085. doi: 10.1371/journal.pcbi.1008085 (PMC7728182; doi:10.1371/journal.pcbi.1008085)
Supplement: S1 Code — (GZ) [file pcbi.1008085.s002.tar.gz › WilburnEddy20_HPM/data/Twister/SeedSequences/Twister_seed.fa]

>ASHM485B_GOZG4CW03FNZVW/391-307
agauaucggaguggguuuuauauuuaauGCACUAAUGUAGCUCAGACCUGUGACAAGCCA
AGGCUAGaaaaaUACAGAGUCGUGC
>ASMM170b_GM97KZC01C6ZBK/21-76
GGCCUAAUGCAGCAUAGUCCUGUCACAAGCCAGGCUGAAaaaUGCAGAGUGaGGCA
>TB03JUN2009E__Contig_54334/513-442
UGUUUAAUGCAGCCAUGAGUaUUUAAuaCUAUGAAGGUGAUAAGCuCCUUGUAAAguaaU
GCAGAAUCGACA
>ASHM485B_GQ8TDHF02IQ3FH/269-185
gggagcgagggugucagccccuccucccGCCGUAAAGCCACUAUGACCGGGUUGCAAGUC
CCGGCUGCgauaGGCUGAGCACGGU
>SRS020328_C2928877/359-281
gauaguguaauuucacguauauuauuaCUUUUAAUGCUACCCAAAGGUCGUGACAAGUCG
AUAAAACGCAGAGUCAAAA
>scaffold2444_1_MH0023/684-566
GUUCUAAUGCAGCCAGCACGacuuugucauaGAUAAaauaucauuaauacacuauuuaca
cagauguaugcgauuacuaGUGCUGGGAGUCCUAAGCCUCCAUAAAUGCAGAAGGGAAC
>TB03JUN2009E__Contig_78708/191-99
UCUGUAACCCCACCACCGUGgacauccuggcAGGGAuaauggccaggaugaucAUGGUGG
AGGUCCAAAGUCCUCAAAAGAGGGGAUGGCAGA
>topACOD_F95O9CU01AX335/362-279
ACAAUAAUGCGGCCUCGCUAccaauacGCAUUuauuaguauugguAACGUGACAGUCCCA
AGCCUGUAAAACGCAGAGGGUUGU
>ASHM485B_GQ8TDHF02F9DJU/309-228
auaaccgcaccuuaaugccuguuauGUCGUAAUGCAGCCGUUGCCACGUGCCAAGUCGUG
GAUUAgaaaUGCAGAGGCGGAA
>SwRhRL2b_contig_3001774/279-219
GGUGUAAUGCGACUCGCUCACAGAGCGACAGGUUCACAGUCCUACAAACGCAGAUGACAC
C
>RUMENNODE_2846306_1/51290-51386
AGCUUAAUACAGGUAGAUAagcaagcAAGGUgcggcuAUCUACACGGUCCCAACUCCGUa
aagguuagAGUGAcaacuaaucgaAGUAGAGGGAGCU
>RUMENNODE_395176_1/21026-21077
UAAAUAAUGUCGCCAAUGGAGGUAUCAAGCCCUCAUAAAGACAGAGAUAAAA
>SwBSRL2_contig_9460645/1680-1580
guguguggguugcacccucccugcacacACGUUAAUGUGGCUGUAUGUgugGGUGCacac
aCAUACACUAGUCCCAAGCCUAGGUAAACACAGAGGGAUUG
>SRS057205_C3548045/44-105
AAAGUAAUGCAACUACAAGAAAUUGUAUCGGUGACAAGUCCGAGAUAAaUGCAGAGUCAU
UU
>RUMENNODE_3720250_1/14005-13950
UCUGUAAUGAUGCCGAUGGCGGUUGCAAGCCCGCAGGAAgaaaCUCAGAGCACAGA
>scaffold27953_1_MH0009/8240-8318
uuuuggggacuuacguucccaaaaACUAUAAUCUUGCCAUCGUCAGUUCCAAGCCUGAGU
GAGaaaAAGAGAGGAUAGU
>RUMENNODE_4379012_43001/23758-23701
ACUCUAACCCAGCGGCAAUCUUUUGCCCGUGUCCGAAGCCACUAAUGGGGACGGGAGU
>LBLPr__contig04443/68-122
CCGCUAACCAUGCCGUGGCCAGUCCCAAGCCUGGAUGUGaaaAUGGGAGGGGCGG
>ASHM485B_GQ8TDHF02IP8ND/61-137
ccuacccuuaauuggguagguACACCAAUGUAGCUCAGACCUGUGACAAGCCAGGCUAGA
aaaaUACAGAGUCGUGU
>GYQO9XB02HOH87/368-309
UUUUUAAUGAAGCCACAGUGAUCACUGUGAGGGUCCUAAGCCCCUAAUUCAGAAGGGAAA
>4443754.3.17435/500-410
caguucagacggcuugagugagaUGUGUAAUGCUACUAUGAUAGCACauugcgaAUCAUA
CGGGUUGCAAGUCCCUCAAGCAGAGCACACG
>ASMM170b_GJFD58A01C5I9H/32-110
agauggcuucggccaucuaaucuucucuUUUUUAACCCAGCCAGAGACGGUCACAAGCCC
GUGAAAUGGGGAGUGGAAA
>RUMENNODE_2306072_24001/14961-15018
GCUCUAAUGUGGCCACCCGACAGGGUGUGUGUUUCAAGCCACCAACACAGAGAAGAGC
>scaffold63979_11_MH0039/2124-2042
GGUGUAACACGGCUAUAGUCaggcauuaCAAGAuuaaguccuGCUAUAAAGGUCUAAAGC
CCUUGUAAAcAGUGGAUAGCACU
>NCBI_READ_1113101569979/89-145
UGUGUAAUGCGAGCAUUGUAUGGUCACAACUCCAUAAUUAaaaaCGCAGAGUGCACA
>LWFCA_GLRXTHP02JG1LF/192-263
cgggauaaucucccgcGCUUUAACACAGCCAAAGAAGGUUCCAAGCCCUUUAGUGaaauU
GUGGAGGAAAGC
>JCVI_READ_1105333413546/946-851
agaguuggugaaucgcacuaucuacuaguAAAGUAAUGCAGCCGCCCGCcgCGCGCgGGG
ACGUCGGUAGCAAGCCCGUGUAAUGCAGAGUUUUCU
>ASHM485B_GQ8TDHF02HZJVY/16-101
gggguagggcguuaacuacuaccccGCUUUAAUGCGGCCCGUUUUGAUACGGCAGGUUAC
AAGCCCUGGUAAACGCAGAGUAGAGC
>4443756.3.15505/9-77
UUCGUAAUGCGGCCGUGCUGgUAACGuuccAGCGCGACGGUCCCAAGCCCGAAAAACGCA
GAGGGAGAA
>NW_001814726.1/49585-49656
ACUGuUAAUGCGGCCAUAUUUUUCuauacaauaaCGUAUGGCGGUCUCAAGCCCGAUAAC
GUAGAGAGCAGU
>ATED_F4WRAXD02G1NCR/78-150
aucugucgauauaggcagauAAUGUAAUGCAGCCAAUGGCCGGUUACAAGCCCGGGAAAA
UGCAGAGUACAUU
>GYO3UBL02I8VZT/156-255
uuccagauguucuuuggaagCCGGUAAUGCGGCACGCGUGGUCACAAGCCCACcgcccuu
cguugagcgGAAACguucacguugggaCGCAGAGUGACGG
>4443753.3.16756/444-392
GGCUUAACUCAGCCAACGGCGGUCCAAAGCCCGCGUGUAaUGAGGAUGGAGCC
>SRS024331_C2277629/619-568
UCUUUAAUGCGACCAACGUCAGUGACAAGUCUGAUAAAUGCAGAGUCaAAGA
>SRS019028_WUGC_scaffold_45396/27556-27605
UUCUUAAUGUGGCCAAAGACAGUUGCAAGCCUGUAAACACAGAGCAAGAA
>ASMM170b_GM97KZC01AYBJA/163-258
ggacagggguuauagccaaacuccuguaccAGCGUAAUGUAGCCUAGUCCgACUUUgGAC
UAGAGGGUUCACAGCCCCUUUAAUACAGAUGACGCA
>SRS013687_C2507953/394-314
GGUGUAAAGCUACUAAACAGgCAAUAcaaaaauaaguccUGUUUAAAGGUUCAAAGUCCU
UGUAAAaaAGCUGAUGACACG
>NW_001815459.1/1079284-1079348
CUUGUAAUGCGGCCGUGUAAAUAAUuUACACGUCGGUCUCAAGCCCGAUAAACGCAGAGA
GCAAG
>NW_002994228.1/11967025-11967076
UGCCUAACACUGCCAAUGCCGGUCCCAAGCCCGGAUAGAAGUGGAGGGGGCA
>SRR014586.91039/215-154
CCUCUAAUGCGGCCCGGCAUGGUGCCGGACGGUGGUAAGCCCGUGCAAACGCAGAACCUA
GG
>NC_008468.1/9897312-9897239
GCAUgUAACUCCGCCUGUGGGcACUAUgcauggcUCACAGCCGGUCUCAAGCCCGGGGUA
AGGAGGAGAGAUGC
>SRR014584.94163/133-201
ggccggucaguccggccCUCGUAAUGCGGCGAACCGGUGGCAAGCCCGGUGGUGgaCGCA
GAGCCAGAG
>SRR014584.58086/131-196
gcccuucggggcgUCCUCAAUGCGGCAAGCCGGUGACAAGCCCGGCGGUAgaCGCAGAGU
CaAGGA
>NW_001816904.1/724189-724240
CUUUUAAUGCGGCCGUUGCCGGUCUCAAGCCCGGAUGAACGCAGAGACAAGG
>SRS020233_C4243854/190-104
gggggguggcgaaagucaccccuugUUUGUAAUGUGGCCUAAAUUUUUAUUUAGAACGUU
CCAAGCCGUUAAAACACAGAGGACAAA
>SRS020869_C3415833/1493-1415
aucgcuaaucuacaaagcgauccgCUCUUAAAGUUGCCUAAGAACGUUGCAAGCCGUUUU
ACGaaaAACUGAGCAAGAA
>SRS014235_WUGC_scaffold_95059/2167-2068
uaaauguguguacauuuauaccuuuauuuAUUGUAAUGCAGCAUAUAGAuguAUUAAcac
CUAUAUAGAGUUCAAAGCCUCUACAAAUGCAGAUGACAAU
>NW_001921631.1/5924-5995
UUUUUAAUCAUACCAGUAGUcuaAUUUUuagaUUACUGACAGUCCUAAGUCUGUAAAAAA
UGAGAAGGGAAA
>NW_003035881.1/508514-508577
AUUUUAACUCCACCUGAAGccgcucaggGGCCGGUACUAAGCCCGGAUAAAGGAGGAGAG
UAAG
>scaffold52668_1_O2.UC-22/255-347
aagacuucccucucuaagguuuuAUUGUAAUCAGCCGAUGCUCGUCCCAAGCCGAGaaau
ucuaacAUUUGuuagaagaaUUGAGAGGGCAAU
>JCVI_SCAF_1096627451301/1288-1218
ACUCUAAACCAGCCGGAUACAAUAAauugggUUCCGAGAGUUCAAAGCCUCUACAAAuUG
GUGAUGAGAGU
>ASHM485B_GQ8TDHF02JLGHV/207-148
UUGGUAACCUAGCCUCACUCUGAGAGCGUCUCAAGCCGUCUGUAAauUAGGGAGAGCCAA
>ASLM90b_GN81PCX02HGCSC/1-59
CCUGUAAUGUAGCCACAGUGAUGUGCCAGUCCCAAGCCUGGAUGAAUACAGAGGGAAAC
>SRS057717_LANL_scaffold_15952/664-602
GCUAUAAUGCAGCUUGGAAGAAAUUCCAAACGGUCACAAGCCCGUAUAAAUGCAGAGUGU
AUG
>LWSO_GLQAYWI02GF1U4/252-338
AUCACAACUCUACCUUCGAUucauccaucuuUUCGGagguggaugaaUCGAUGCCGGUUC
CAAGUCCGGAUAAAAGAGGAGGAUGAU
>SRS051244_C3499860/533-608
AUCUUAAAGUUGCCUACAAUuccUAAAUauacggaaCGUAGACGGUCCCAAGUCCGAAUA
AaaAACUGAGGGAGAU
>scaffold30944_2_MH0066/317-266
GCUGUAAUGCGGCCAAGGACGGUCACAAGCCCGUGAAAACGCAGAGUGCAGC
>NW_001816746.1/910-856
CUUGUAAUGCGGCCUAUAAGACGGUCUCAAGCCCGAAUAAAaCGCAAAGAGAAAG
>NC_009746.1/4371-4433
UAUGAAAUGCUACUUCGUAUUUAUGCGGAAAGGUCACAAGUCCUUGCAAAAGCAGAGUGU
AUA
>scaffold85108_1_V1.CD-14/12859-12782
ccgguggagguaaaccggAGUGUAAUGCAGCCGUGCAAUGCACGAGAGUCCAAAGCCUCU
AUAAAUGCAGAUGGCGCG
>4443753.3.37401/333-275
CCCUUAAUGACACCGCACUCACGCGCCAGUCCCAAGUCUGGAUAAAGUCAGAGGGUAAA
>SRS052697_LANL_scaffold_64783/4058-3996
ACUGUAAUGCGGCCAGUGGUCGACCACUGCAGGUUCCAAGCCCUGAAAAACACAGAGGAC
GGU
>C8217074_1_MH0006/526-588
ACUGUAAUGCGGCCGGUGACUAGUCACCGCAGGUUCCAAGUCCUGAAAAACGCAGAGGAC
AGA
>NZ_ABGO01000052.1/11683-11594
cgcggccccgagaaaccggggccgcggCCCUUAACCCGACCGCCCCACGGUGGGGCGCUG
GUGACAAGUCCAGCAACGGGGAGUCaAGGG
>NZ_ABGO01000779.1/124-213
cgcggccccgggaaaccggggccgcggCCCUUAACCCGACCGCCCCACGGUGGGGCGCUG
GUGACAAGUCCAGCAACGGGGAGUCaAGGG
>NZ_ABGO01000177.1/15509-15427
ccggggccuuguggccccggCCCUUAACCCGACCGUUCCGCGGUGGAACGCUGGUGACAA
GUCCAGCAACGGGGAGUCaAGGG
>NW_001834286.1/8761-8822
CUUUUAAUGCUGCCUAGCCUUUGAGCUAGAAGGUCCCAAGCCCUUAUAAAGCAGAGGGAA
AG
>SwRhRL2b_contig_1789411/56325-56231
GUGUAAUGUAGCUUAGUUAacuAAUAUgguuAGCUGAUCAGUUCAAAGCCUGAgaaagua
auuacAGUUUuguaaugaacaaaUACAGAUGACAC
>NW_002994237.1/12249586-12249637
UGCUUAACACUGCCAAUGCCGGUCCCAAGCCCGGAUAAAAGUGGAGGGGGCA
>scaffold15004_1_V1.CD-12/1641-1579
CAAUUAAAGCAACCGCACUGGGAGGUGUGAAGGUCCGAAGUCCUUAUAAAUGCUGACGGG
UUG
>ASMM170b_GJFD58A01C3S98/272-345
GUUAUAAAUGAGCUUAACGUcugcACAUCggcaagCGUUAAACAGUUGCAAGCCUGUUAA
AUCAUGAGCAUAAC
>RUMENNODE_4329557_1/14799-14867
gagagcaacaacucucUUCUUAAUCUAACCAACGAAGGUCGCAAGUCCUUGUGUAaUAGA
GAGCGAGAA
>ASLM90b_GJFDWOI02IME0G/189-245
UCCAUAAUGCCGCCGUUGCUUGGUCCCAAGCCCAAGAUGCaaaaGGCAGAGGGUGGU
>NZ_AAYG02000016.1/134471-134537
gccggacgcauucuggcACUGUAAUGCAGCCGAAGCCGGUUCCGAGCCCGGAAAUGCAGA
GGACAGA
>RUMENNODE_3576226_1/4355-4420
cggaccuccgUUCUUAACCCUGCCGAUGCGCGUCCAAAGCCGCGAUGUGaaaaAGGGGAU
GGGGAA
>scaffold3223_1_MH0063/11407-11355
CUCUUAAUGCAGCCGACGGCGGUCCAAAGCCCGCGAGUAaUGCAGAUGGAGAA
>SRS013476_C3081802/1415-1305
acgaaaccaccaucguuucguagccaCCUGUAAAGCUGCCGCUGGGUGUCUCAAGCCACC
agacuaacaaagcauAGCACaaaugcguucguuagugaAGCUGAGAGCAGG
>4443756.3.39431/222-166
UGUGUAACUCCGCCAUUGCUGGGUUCCAAGCCCCAGAUGAgaaaGGAGGAGGACACA
>scaffold43992_4_O2.UC-12/745-805
CGUGUAAUGUAGCCCGCUUUUUGGCGGCCGGUUCCAAGCCCGGGGAAAUACAGAGGAUAC
G
>GX8B9KJ02F7WD1/145-56
GGCUUAAUGCGGCCAGAGGAaauggugaugcUUAUUacgugcucaccaugAUUCUGUCUG
UUGCAAGCCAGAAGAAACGCAGAGCAAGUC
>GX8B9KJ01CV8KA/406-328
GGCUUAAUGCGCCGGAAGCgaugaugUUGUUcaccaucaAUUCUGCCUAUUGCAAGCCAG
GAAAAACGCAGAGCAAGUC
>GYQO9XB02IGGD9/51-105
GAGUUAACCCAGCCAAAGACGGUUCCAAGCCCGUUUGAAaaaUGGGGAGGAGCUC
>SRS014613_WUGC_scaffold_32270/16634-16702
GAAAUAAUGCUACCUUUGAGugUUUUGcguUCAAAGUCCGUUCCAAGUCGGUUUAAAGCA
GAGGAUUUC
>SRS016095_C2544063/735-803
GUUAUAAUGCAGCCUAAAGuCCUAAuuaacUUUCAGCCAGUCCCAAGUCUGUUAAAUGCA
GAGGGUAAC
>scaffold28981_1_V1.CD-12/1029-1089
CCUUUAAAGCUACUCUCCCCAUGGAGAACGGUCACAAGUCCGUGUAAAAGCUGAGUGGAG
G
>NW_002165917.1/19617-19678
ACAUUAACUCGCCACAGUAAAUGUGAACGGUCCCAAGUCCGUAAAAAaaGUAGGAGGGGU
GU
>SRS015797_C2623035/722-621
gaagacaagcgcuuuuguuuuuuacguuuAUCUUAAUCUAGCCAGUCCCaAUGUCGGUCC
UAAGCCCGAaaugcguUCAUUacguauaaUAGAGAAGGGGGU
>C3464374_1_O2.UC-12/490-567
ggcggagaaauccgccgGCUGUAAUGCUACCACAUACAcGGUGAGAGUUCCAAGUCUCUA
UUAAaAGCAGAGGACAGC
>scaffold62779_4_MH0062/948-1024
ggcggagcaauccgccaaGCUGUAAUGACACCACCAAAGCGGUGAGCGUUCCAAGUCGCU
GAAAGUCAGAGGACAGC
>AglaG_F499EG101D2VJN/101-11
gugguuuacuuuuguuugucaaaccacUUCUUAAACAUGCCAGUAAGUAuugaCACUGUC
AGUUCCAGGCCUGAUAAAUUGUGAGAGAAAA
>AglaG_GDN60OX02HAFQZ/160-70
gugguuuacuuuuguuugucaaaccacUUUUUAAACAUGCCAGUAAAUAuugaCACUGUC
AGUCCCAACCCUGAUAAAAUGUGAGGGAAAA
>AglaG_GBVDVLI01B27D0/158-80
uguuugucaaaacacUUUUUAAACAUGCCAGUAAAUAuucaCACUGUCAGUCCCAGGCCU
GAUAAAAUGUAAGAGAAAA
>AglaG_contig24696/129-66
UUUUUAAACAUGCCAGUAAAUAuugaCACUGUCAGUCCCAGGCCUGAUAAAAUGUGAGAG
AAAA
>AglaG_GDN60OX02HOL3N/19-83
AUUUUAAACAUGUCAGUAAAUAuugaCACUGUCAGUCCCAGGCCUGAUAAAAAUGUGAGA
GAAAA
>AglaG_GDN60OX02HWJIA/243-180
UUUUUAAACAUGUCAGUAAAUAuugaCACUGUCAGUCCCAGGCCUGAUAAAAUGUGAGAG
AAAA
>AglaG_GBVDVLI01BJLA1/254-191
UGUUUAAACAUGCCAAUAAAUAuugaCACUGUCAGUCUCAGGCCUGAUAAAAUGUGAGAG
AAAA
>AglaG_GDN60OX02IWUIH/74-133
CUUUUAAGCAUGCCAGUAAAGUUACUGCCAGUCCCAAAUCUGGUAAAAUGCGAGGGAAAA
>NW_001924192.1/1432-1356
UUUUUAAACCCGCCAGUCUAuaacaucaGAAUAugaugAGACAGAAAGUCCUAAGCCUUU
UAAAGGGUGAAGGAAAA
>SRR014584.142444/75-3
ccggcgcaccccgacgccgggCCGGUAAUGCGGCAAGCCAGUUGCAAGCCUGGCGGCGga
CGCAGAGCAACGG
>scaffold62896_2_MH0069/16884-16815
gcgggguuaauccccgcaUCGGUAAUGCGGCCAAAGGCGGUGGCAAGCCCGCAAGAACGC
AGAGCCaCGA
>DHTCA2_contig01248/491-545
UCUGUAAUGUAACCAAAGACGGUUGUAAGUCCGUUUGAGaaaUACAGAACACAGA
>SRS019161_WUGC_scaffold_67602/3373-3427
GCUAUAAUGCAACCUUUGAGAGUUCCAAGUCUCUAUGAAaaaUGCAGAGGAUAGC
>scaffold24215_5_MH0063/920-1001
agcggggcuuuucagcaccgcuUCUCUAAUGCGGCCGUGGUUUUCCAUGCCCGUCACAAG
CCGGGAAAACGCAGAGUGGAGA
>C911706_1/405-345
GUUAUAAUGUAGCUUAGUAUUUACUAAACUGUUCCAAGCCAGUAUAAAUACAGAGGAUAA
C
>SRS049959_C3666494/50-128
gggguuaaggcugcaaccuucccuUCUGUAAUGCAACCAAUGCAGGUCACAAGUCCUGAU
GAAaaaUGCAGAGUGCAGA
>ASLM90b_GN81PCX02I2F60/289-238
CAUCUAAUGCAGCCAAGGACGGUGACAAGCCCGUGUAAAUGCAGAGUCGAUG
>GX8B9KJ02IU548/198-291
GGCUUAAUGCAGCCAAAUCAuaugugacugAAUUUcauucauguagucacauuuGGUUUG
CCAGUACCAAGCCUGGAAAAAUGCAGAGGUGCCC
>GX8B9KJ01C92R7/234-327
GGCUUAAUGCAGCCAAAUCAuaagugacugAAUUUaauucauguagucacaauuGGUUUG
CCAGUACCAAGCCUGGAAAAAUGCAGAGGUGCCC
>GYQO9XB02HHO22/143-231
GGCUUAAUGCGGCCAAAGCAaaaaugacccaAAUUGaaauggucauuuuuGGUUUGCCAG
UACCAAGCCUGGAUAAACGCAGAGGUGCC
>SRS022609_C3323658/770-697
aggggcagcaauugcuccuACUUUAAACCUACCAAUGAUGGUCCAAAGUCCAUAUGGAaa
aAGGUGAUGGGAGU
>SRS052027_LANL_scaffold_25557/5672-5748
agaggguuaaucccucuACUUUAAACUCACUUGACUAAGUCAAAAGGUCCAAAGUCCUUG
AAAAGAGUGAUGGGAGU
>4443756.3.32944/99-7
UAAGUAAUGCAGCCACUAuugUUUGAauaguucuauauaaagagugccauuuuGGUACGA
CGGUUCUAAGCCCGUGUAAAUGCAGAAGACUAA
>NW_001916589.1/2790-2730
UUUUUAAUCACGCCUGUACAAAACAGAUGGUCCUAAGCCUAUAUUAAaGUGAGAAGGAAA
A
>SRS049900_C4410343/859-917
UCUGUAAUGCUACCCGGUUAGUUGCCAGACAGUCACAAGUCUGUAAAGCAGAGUGCAGA
>NC_008404.1/26479975-26480053
UAGGUAACUCCGCCUAUGUCaucCUAGGuuuaguaaaugACAUAGCCGGUCCCAAGCCCG
GAAAAAGGAGGGGAACAUC
>GYQO9XB02I4TUQ/289-231
AAGAUAACCCAGUCAUACGuAGCCGGUCUCAAGCCCGGUUGAGaaaUGGGAAGUGUCUU
>BAAV01032898.1/655-715
GGAUUAAUGCAGCUACACUAUUGUGUAAGAGUCCAAAGCCUCUAUAAAUGCAGAUGGGUC
A
>SRS049959_WUGC_scaffold_49201/459-407
GCUCUAAUGCAGCCAACGGAGGUCACAAGCCCUCGGAUAaUGCAGAGUGGAGC
>scaffold72013_1_V1.UC-19/1052-1002
AUUUUAAUGCAGCCAAAGACUGUCUCAAGCCAGUAGAAUGCAGAGAGUUAU
>NW_001492615.1/502-576
CAUGUAACUCCGCCUGUGCUgcAUUUCauagcACACAGCCGGUCUCAAGCCCGGGUUAAG
GAGGAGAGaugCAUG
>ACOFG988_F31SS7V02I4B85/164-243
AUGUUAAUGCGACCUAGUUAcuggUAACCguaauaccuagUGCUAGAGGGUGGCAAGUCC
CUUUAACGCAGAGUCgACAU
>NW_003038455.1/14284-14351
AUCUUAACUGUGCCAGUAGCucCUCCAugggCUACUGCCGGUUCCAAGCCCGGAUAAAGG
AGGAGGAU
>SRS016043_WUGC_scaffold_69722/702-640
UUUAUAAUGCGACUAUUUGUUCAAAAAUAGCGGUGGCAAGUCCGCAUUGACGCAGAGCCU
UUU
>SRS011126_C4642829/677-769
aauuugucuauaucauaggcaaauuuuuuuUAUAUAAUGCGACUAUUUUUUUAAAAAUAG
CGGUGGCAAGUCCGCAUAAACGCAGAGCCUUUA
>SRS015215_WUGC_scaffold_57650/11134-11196
UAUGUAAUGCGACUAUUUUUUUAAAAAUAGCGGUGGCAAGUCCGCAUAAACGCAGAGCCU
UUG
>SRS049959_WUGC_scaffold_35871/14477-14535
GAUGGAAAGCUGCUUGGUUUUAUACCAAAGGGUCACAAGUCCCUAAAGCUGAGUGCAUC
>SRS017307_Baylor_scaffold_29336/1539-1597
GAUGGAAAGCUGCUUGGUUUUAUACCAAAGGGUCACAAGUCCCUAAAGCUGAGUGCAUU
>NW_002994228.1/12025678-12025729
UGCCUAACACUGCCAAUGCCGGUCCCAAGCCCGGAUAAAAGUGGAGGGGGCA
>JCVI_SCAF_1101668241726/1002-1063
CCGUUAAUGCGGCCACGCCAUAGGCGUGACGGUCACAAGCCCGUGUAAACGCAGAGUGGC
GG
>ASMM170b_GM97KZC01CV9KT/347-403
UUAGUAACCCAACUCAAUCAAGAGCCGUUGCAAGUCGGCAUAAAUGGGGAGCACUAA
>GYO3UBL02GUY4M/171-229
GCUGUAAUGCGGCCACCGUAAGGUGCGGGUUCCAAGCCCCGGUAAACGCAGAGGACAGU
>RUMENNODE_1097138_1/87624-87505
GUUUUAAUGCGACCACGGUAggcacaauucCUUCAuaauauguugcgauucguauucggu
uuuuaguucuuugaaguccgACCGUGCCCGUUCCAAGGCGGGAUAAACGCAGAGGAAAAC
>NW_001877235.1/103441-103518
UUUUUUACCCAGCCACUAGCauugauAUUUUgucgugUUAGUGCCGGUCCCAAGCCCGGA
GAAAaUGGGGAGUUUUUU
>LWSO2_GGWJX9X01DGDW2/92-19
UCCGUAAUGCAGCCACUCCCguggAUGGUccgcgGGGGUGCGGGUUCCAAGCCCCGGUAA
AUGCAGAGGACGGA
>NW_002994231.1/27821614-27821535
UUUUUAACCCCGCCUAUUGUugguuccCAAUUgugaccaaUGAUAGUAGGUCCCAAGCCC
UGGUAAAGGAGGAGGGUAAA
>F76GVBA01DPUZV/234-302
UUGUUAACUCCGCCAUCAAAuaAUAAUuauUUGAUGCCGGUCUCAAGCCCGGAAAAGGAG
GAGAGGAAA
>GYO3UBL02G4TV8/378-304
UUAUUAAUGCAGCCUAAUUGuuucaCGugaaacAGUUUGACAGUUCAAAGCCUGUAAAAA
auCGCAGAUGAAUAA
>NW_001931487.1/12616-12686
UUUUUAAUCAUACCAGUGAUcuaAUAUUcagaUCACUGACAGUCCUAAGUCUGUAAAAAU
GAGAAGGAAAA
>GYQO9XB02GQV67/273-352
GCCGCAACUCAGCCUUUUUAucuuauUUAUAuguaagauGAAACGACGGUCCCAAGCCCG
UAAAAAaUGAGGAGGGAGGA
>SRS013836_C4829477/4057-3971
gggacacugccagugaugguggugucuuUGCUUAAUCUAGCCGUUCCACAACGACAGUCC
CAAGCCUGUGUAAAUAGAGAGGGGGUU
>PRSSGFe2_Sequence0000001247/5718-5780
CCGUUAAUGCGGCUCGGUGAUUCCGAACGGUUGCAAGCCCGUGAAAAcCGCAaGAGCAaA
UAG
>GYQO9XB02G0NRS/201-132
UUUUUAAUCAGGCCACACGGuaCUAUGuacUCUGUGACGGUCCCCAGCCCGUGUAAACUG
AGAGGGAAAA
>GQKUMWE02IQTSV/295-351
AUUGUAAACUAGCCCAAUUAAGGACGGUCUCAAGCCCGUGUAAAUAGUGAGAGCAAC
>SRS022609_C3127656/386-313
ucccuuccugaaggggaagggaAGCUUAAUGCAGCCGUGGACGGUUCCAAGCCCGUGUAA
AUGCAGAGGAGGCU
>NW_001937040.1/703-643
UUUUUAAUCAUACCCGUGGAAUUCACGGACAGUCCCAAGUCUGUCAAAAUGAGAGGGAAA
A
>NW_001916620.1/37619-37679
UUUUUAAUUAUACCCGUGGAAUUCACGGACAGUCCCAAGUCUGUCAAAAUGAGAGGGAAA
A
>NW_001933113.1/3958-4025
UUUUUAACCACACCAGUGAAGUUUAuuauUUACUGACAGUCCUAAGUCUGUAUAAGUGGG
AAGGGAAA
>NW_001815654.1/2817-2765
CUUUUAAUGCGGCCUAUUGACGGUCUCAAGCCCGAGAAAACGCAGAGAGGAAG
>SRS014235_WUGC_scaffold_833/14744-14795
AUAGUAAUGCAGCCAUAGACAGUGGCAAGCCUGUAAAUGCAGAGCCaaCUAC
>SRS048164_C2258370/401-350
CUAGUAAUGCAGCCAUAGACAGUGACAAGCCUGUAAAUGCAGAGCCaaCUAC
>scaffold83512_4_MH0036/1878-1826
AUAGUAAUGCAGCCAAGAGACAGUGGCAAGCCUGACAGAAUGCAGAGCCUUAA
>SRS049712_C15543977/379-434
AUUUUAAUGUGGCUAGAAAAGCAGUGGCAAGCCUGUAUAUAgaCACAGAGUCUAAU
>SRS015190_WUGC_scaffold_8284/28654-28709
AUUUUAAUGUGGCUAGAAAAGCAGUGGCAAGCCUGUAUAUAgaCACAGAGCCUGAU
>C8238124_1_MH0006/290-236
AUUUUAAUGUGGCUAGAAAAGCAGUGGCAAGCCUGUAUUAGaCACAGAGCCUGAU
>RUMENNODE_4126693_1/1907-1984
gccuagggaguaaucccuaggcuUUCUUAAUGUAGCCGUUGGUGGUCCAAAGCCCACAUG
AGaaaUACAGAUGGAGAU
>JCVI_SCAF_1096627927888/488-589
gccgggccguuccggccCACCUAAUGCAUCCCGUGCCUAGGCACGGCGGGUGACAAGCCC
CGguagcuccgACGACgguacggagucaaUGCAGAGUCGGUG
>NW_001815347.1/199234-199169
AAAGUAAUGCGGGCUUUAUAUAuaaucuGGAAGACAGUCUCAACCCCGUAAAACGCAGAG
AGCUUU
>ASHM260b_GM9OZ8V02HG94X/136-66
gcauauaugugucgCCAUUAACUACGCCGUUGACCAGUCCAAAGCCUGGUAUGUgaaaGU
AGGAUGGGUGG
>NW_002994234.1/12208165-12208216
UGCCUAGCACUGCCAAUGCCGGUCCCAAGCCCGGAUAAAUGUGGAGGGGGCA
>SRS022609_C3183495/435-384
ACUUUAAACCUACCAAGGGCGGUCCAAAGUCCGUGUAAAAGGCGAUGGGAGU
>LBLPr__contig04443/337-392
GUCGCAACUCUACCAAUGGCCGGUCCCAAGUCCGGAUGAAaaaAGAGGAGGGAGGC
>scaffold6010_16_MH0028/2711-2784
guaggucuacucuaCCUCUAAUGCGGCCACCGCAAAGGUGAGAGUCACAAGCCUCUACAA
ACGCAGAGUGGAGA
>RUMENNODE_3775922_1/29232-29288
GCUGUAAUGCAGCCACCUGUCCGGUGAGGGUCACAAGUCCCUAAUGCAGAGUGCAAC
>scaffold33877_3_O2.UC-12/4299-4366
ggacgaauaagguccUCCUUAAUGCAGCCAACGGAGGUCACAAGCCCUCGAAUAaUGCAG
AGUGAGGA
>SRS049959_WUGC_scaffold_11563/274-207
ggacgaauaaaguccUCCUUAAUGCAGCCAACGGAGGUCACAAGCCCUCGAAUAaUGCAG
AGUGAGGA
>4443756.3.46307/267-190
gccaguacugaaaaaauguacuggcaGUUUUAAUGCAGCCUGGGACGGUUACAAGCCCGU
GAAAAUGCAGAGUAGAAC
>scaffold84807_1_MH0040/529-594
ggcugaaaagccCGCCUAAUGCAGCCGUGGCCCGUCACAAGCCGGGAUUAAauUGCAGAG
UGGGCG
>CAM_READ_0099519637/287-219
gccggacaaguuccggcACUGUAAUGCCAGCGUGGACGGUUCCAACUCCGUGAAAAGGCA
GAGGACAGG
>NW_001820526.1/26417-26361
CUUUUAAUGCGGCCAAUGuuauGUCGGUCUCAAGCCCGAGAAAACGCAGAGAGAAGG
>NW_001820526.1/67935-67879
AUUUUAAUGCGGCCAAUGuuagGUCGGUCUCAAGCCCGAGAAAACGCAGAGAGAAGG
>scaffold46817_3_MH0030/146-66
uuucccacucuaugggggauuuCGUUUAAUGUAGCCAUCGAAAGAUGAGAGUCACAAGCC
UCUAUAAAUACAGAGUGAACG
>NW_001878356.2/1590661-1590725
UUCAGAACUCAGCCACAGGUUUUUUUGUGCCGGUCCCGAGCCCGGGUAAAUGAGGAGGGg
uUUAA
>_GVKGB5S02FK54Y/145-75
GCUCUAAUGUGGCUGGCACUAAUCGuuaccaaGUGCCAACGGUUGCAAGCCCGAACAACA
CAGAGCAGAGC
>NW_002994230.1/12636754-12636673
UUUUUAACUCCGCCUACGAUgggccaaCUAUAguguccuaUCGUAGCAGGUCCCAAGCCC
UGGUAAAGGAGGAGGGuuGAAA
>NW_002994233.1/2639815-2639734
UUUUUAACUCCGCCUACGAUgggccacCUAUAguguccuaUCGUAGCAGGUCCCAAGCCC
UGGUAAAGGAGGAGGGuuGAAA
>NW_002994229.1/19739281-19739200
UUUUUAACUCCGCCUACGGUgggcuguCUAUGgugccccaUCGUAGCAGGUCCCAAGCCC
UGGUAAAGGAGGAGGGuuGAAA
>NW_002994237.1/10778309-10778228
UUUUUAACUCCACCUACGGUgggccguCUAUGgugucccaUCGUAGCAGGUCCCAAGCCC
UGGUAAAGGAGGAGGGuuGAAA
>NW_002994240.1/11118431-11118512
UUUUUAACUCCGUCUACGGUgggccguCUAUGguguccuaUCGUAGCAGGUCCCAAGCCC
UGGUAAAGGAGGAGGGuuGAAA
>LWFCA_GLZZ6Z001C2551/174-101
UCUUUAACUCCGCCAAUGCAaaugGUUUAucauuGCAUUGCCGGUCCCAAGCCCGGAUAA
AGGAGGAGGGGAGA
>LWFCAnN_GO09JKT01BUYEJ/168-222
GUAUUAAAGCUACCAUUGACGGUCACAAGUCCGUAUUAAaaaAGCUGAGUGAUAC
>BMHBC_6259/2723-2648
aggggcgcgaaaacgcccccuUUCCUAAAACCGCCGUCGCCCGUCCAAAGCCGGGAUGUG
aaaGGUUGAUGGGGAA
>ASHM485B_GQ8TDHF02J45RG/356-431
guaucuuggaguccccgagguacCUUGUAAUGCCACCAUUGGAGGUCCCAAGUCCUCAUG
AAaGGCAGAGGGAAAG
>JCVI_SCAF_1101668159470/340-430
ugcgaguauaaccauaaaauucgcacAAUGUAAUGCAACUUCUUUCGCAAGAAAGAAACG
GUCCCAAGUCCGUAUAAAUGCAGAGGGUGCU
>NZ_ACBZ01000101.1/2695-2628
gccggacacguccggcCCUCUAAUGCAGCCGAAGCUAGUCGCAAGCCUGGAAAAAUGCAG
AGCGGAGG
>JCVI_SCAF_1101668650230/209-132
cccgugcgccuaaaggcgugcgggguUCUGUAAUGCAGCCGAGGACGGUCACAAGCCCGU
GUAAAUGCAGAGUGCAGA
>SRS024075_LANL_scaffold_10186/37441-37353
CUCGUAAUGCGACUUACUAGuaguaaccaguGAUAAguagcugggugauagUAGUAAACG
GUCCCAAGUCCGAAAACGCAGAGGGCGAA
>NW_001923397.1/44369-44306
AUUUUAACCACACCAACUACAUUUAAGUUGCCAGUCCUAAGUCUGAAUAAAGUGGGAAGG
AAGC
>NW_001819902.1/24791-24849
AAAGUAAGGCGGGCUUUGUAAUAAAGACAGUCUCAACCCUGUAAAACGCAGAGAGCUUU
>NW_001814781.1/340939-340881
AAAGUAAUGCGGGCUUUGUAAUAAAGACAGUCUCAACCCUGUAAAAUGCAGAGAGCUUU
>NW_001815192.1/139556-139614
AAAGUAAUGCGGGCUUUGUAAUAAAGACAGUCUCAACCCUGUAAAACGCAAAGAGCUUU
>NW_001815938.1/5888-5830
AAAGUAAUGCGGGCUUUGUAAUAAAGACAGUCUCAACCCUGUAAAACGCAGAGUGCUUU
>NW_001815048.1/23705-23647
AAAGUAAUGCUGGCUUUGUAAUAAAGACAGUCUCAACCCUGUAAAACGCAGAGAACUUU
>NW_001935150.1/429-492
AUUUUAACCACACCAACUACGUUUAAGUUGUCAGUCCUAAGUCUGAAUAAAGUGGGAAGG
AAGU
>BAAW01005563.1/1093-1044
GCUUUAAGCAACCAAAGACAGGUACAAGCCUGUUAAAUGCAGAGUGGAGA
>NW_001878356.2/1639268-1639342
UUCAGAACUCGGCCACAGGGAUUUUuauacaccacCUUGUGUCGGUCCCAAGCCCGGAUA
AAUGAGGAGGGUCUA
>NW_001820622.1/3390-3471
UUUGUAAUGCGGGCGUUAUuauuaaaaaUGUUGuauuuaauaaUUAACGACAGUCUCCAC
CCUGUGAAACGCAGAGAGCAAA
>NW_001815680.1/7036-7117
UUUGUAAUGCGGGCGUUACUAUUaaaaauguuacaguuaauaaUUAACGACAGUCUCCAC
CCUGUGAAACGCAGAGAGUAAA
>scaffold58730_4_V1.CD-11/641-721
aaggggccuagccccuuccCCUUUAAUGCAGGUCGCUUGAUAGCGCAACGGUCCACACCC
CGUAUGAAUGCAGAUGGAAGG
>scaffold23469_2_MH0074/942-1022
aaggggccuagccccuuccCCUUUAAUGCAGGUCGCUUAAUUGCGCAACGGUCCACACCC
CGUAUGAAUGCAGAUGGAAGG
>NZ_AAYG02000029.1/7993-8060
gccggacacguuccggcACUGUAAUGCAGCCGAAGCCGGUUCCAAGCCCGGAAGAUGCAG
AGGACAGA
>RUMENNODE_4188595_59000/14176-14128
AUGCUAAUGCGGCCAUAGACGGUUCCAAGCCCGCAACGCAGAGGAGCAU
>NW_001815555.1/5610-5557
CUUUUAAUGCGGCCUAUUGUCGGUCUCAAGCUCGAAGAAAaCGCAGAGAAAGUG
>NW_001815514.1/185387-185440
CUUUUAAUGCGGCCUAUUGUCGGUCUCAUGCCCGAAGAAAaUGCAGAGAGGAAG
>NW_001820349.1/671906-671853
CUUUUAAUGCGGCCUAUUGUCGGUCUCAAGCCCGAAGAAAaCGCAGAGAGAAAA
>NW_001820583.1/36949-37002
CUUUUAAUGCGGCCUAUUGUCGGUCUUAAGCCCGAAGAAAaCGCAUAGAGAAGG
>NW_001815681.1/1691017-1691070
CUUUUAAUGCGGCCUAUUGUCGGUCUCAAGCCCGAAGAAAaCGCAGAGAGAAAG
>NW_001815558.1/44036-43983
CUUUUAAUGCGGCCUAUUGUCGGUCUCAAGCCCGAAGAAAaCGCGGAGAGAAAG
>NW_001815578.1/1965-1912
CUUUUAAUGCGGUCUAUUGUCGGUCUCAAGCCCGAAGAAAaCGCAGAGAGAAAA
>NW_001815555.1/7122-7175
CUUUUAAUGUGGCCUAUUGUCGGUCUCAAGCCCGAAGAAAaCGCAGAGAGAAAG
>NW_001814832.1/5957-5904
CUUUUAAUCCGGCCUAUUGUCGGUCUCAAGCCCGAAGAAAaCGCAGAGAGGAAG
>NW_001814681.1/206091-206033
CUUCUAAUGCGGCCUAUUGUCGGUCUCAAGCCCGAAGAAAaagugaGGCAGAGAGAAAG
>NW_001820451.1/3921-3868
CUUUUAACGCGGCCUAUUGUCGGUCGCAAGCCCGAAGAAAaCGCAGAGAGAAAG
>F10SI03120a_Sequence0000001834/2132-2192
AUGUUAAAGCAGCCAUGCUUAGGCAUGCCGGUCUCAAGCCCGGAUAAAUGCUGAGAGACA
U
>LWAeNiSIP_F6BA1ZZ02H6SRL/111-46
AUGCUAAUGCAGCCACAGAuUAGGCuauGCUGUGCUGGUGCCAAGCCCAAACAAAUGCAG
AGGCAG
>BMHBC_170612/3097-3044
UGUUUAAUGCAGCGCGAAUACACAGUGACAAGCCUGUUGAAUGCAGAGUCAACA
>NW_001938119.1/39582-39646
UUUUUAACCAAGCCAACAAUUUAAuuUUGUUGUCAGUCCUAAGCCUGUAAAAUUGGGAAG
GAAAA
>scaffold80856_2_MH0054/1233-1152
ucuuugcucuucuuuucccgcggggagGCCUUAAUGCAGCCGACGCCGGUCGCAAGCCCG
GGAGCAaaaUGCAGAGCGAGGC
>SRS024435_C3231052/2271-2190
ucuuugcucuucuuuucccgcggggagGCCUUAAUGCAGCCGACGCCGGUCGCAAGCCCG
GGAGCAagaUGCAGAGCGAGGC
>v62.21/237-292
AGUUUAACACUGCCUUUGCCGGUCCCAAGCCCGGAUGAGaaaaUGUGGAGGGAACU
>SRS011271_WUGC_scaffold_37363/6725-6664
GUUAUAAAGCUACCAGUCUGCAAAGAUUGACAGUUCCAAGUCUGUUAAAAGCUGAGGAUA
AC
>scaffold103753_5_MH0086/15063-15002
GUUAUAAAGCUACCAAUCUGCAAAGAUUGACAGUUCCAAGUCUGUUAAAAGCUGAGGAUA
AC
>4443754.3.46178/155-242
uaaagguuugggcgcaccuuuaagcgcCGUCUAAUGUAACCACUUGCAAAAGUGAUGGUC
CAAAGUCCAUGCAAAUACAGAUGGGACA
>SRS048870_WUGC_scaffold_51915/138-201
UCUGUAAUGCAGCUAUCGAGGGUUUUCGAUAACGGUUCCAAGCCCGUACAAUGCAGAGGA
CAGA
>2015279885/289-354
GCCUUAACCCGACCACGGGCUAACGCCCGUGCCGGUCCCAAGUCCGGACAAAcUGGGGAG
GGUUCA
>ASLM90b_GJFDWOI02JI0T6/2-54
AACAUAAUGUAGCCAAGGACUGUGACAAGCCAGUACAAAUACAGAGUCaUGUU
>NW_003020665.1/2074-2006
AAUGUAACUCCGCCUGUAGCUGguccggaggcCACCGCCGGUCCCAAGCCCGGAUAAAGG
AGGAGGGUU
>scaffold11752_1_V1.CD-12/1369-1440
ggcggacacguuccacccUCUGUAAUGCCACCGUUGGCGAUCUUAAGUCCGCAUGAAaaG
GCAGAGAGAAGA
>scaffold72334_1_MH0025/1408-1473
UGUUUAAUGCGGCCGCCCCGcCUCGcGGAGCGUUAGUUCCAAGCCUAAAAGAACGCAGAG
GUGACA
>_GVKGB5S02G4Q59/76-166
AUUUUAAUGCAGCUAUUGAGuaauauaaacuAUACCcuacuauaguuuauauauUUAAUA
AAGGUUACAAGCCCUUAAUGCAGAGUAGAAU
>GXP7IEG01BGAPV/89-179
AUUUUAAUGCAGCUAUUGAGuaauauaaacuAUACCcuacuauaguuuauauauUUAAUA
AAGGUUACAAGUCCUUAAUGCAGAGUAGAAU
>_GX4VOVV01COBN2/190-113
ACAGAAAUGCAGCCGUCUGGggggCAAGCcagcccaacUAGACGACGGUCACAAGCCCGU
GAAAAUGCAGAGUGUUGC
>LWFCA_GLZZ6Z001CMR0J/231-320
gcgggccuuggaaaagaaccgcGUCCUAAUGCGGCCCGCUGGcGUGCGcCAGCGGACGGU
GACAAGCCCGUGCGAACGCAGAGUCaGGAU
>SRS052027_LANL_scaffold_25557/2473-2550
ggggaguaauccccUUCCUAAUGCAGUAGCUAAAAGCUAGAGGUCGCAACUCCUCAUAAA
acauaUGCAGAGCGGGAA
>NW_002994292.1/363941-364001
GAUGCAACUCCGCCUGUAUUGAAACAGCCGGUCCCAAGCCCGGAUAAAGGAGGAGGGUUA
A
>NW_001877653.2/216396-216326
UAAACAAUCCAGUCAUGUAGcugGAAACagcUAUAUGCCGGUCCCAAGCCCGGAUAAAUG
GAGAGGGGUGA
>SRS077730_LANL_scaffold_24799/46-128
uuccagaagcgcaaguuuccgaguauuuGAUUUAAUGCGGCCAUAGUCGGUCACAAGCCC
GAUUGAGaaaCGCAGAGUGAGUC
>NW_002994229.1/23077811-23077756
GGUUUAACACUGCCUUUGCCGGUCCCAAGCCCGGAUGCGaaaaUGUGGAGGGAACU
>ASMM170b_GM97KZC01BMHMI/147-91
AUCUUAAUGUAGCCAGCGUAAGCUGAAGGUGGCAAGCCCUAUAAUACAGAGCCGAAA
>scaffold94142_1_V1.UC-8/761-840
ggcuaucacuacaugguuaAUAUUAAUGUAGCCAUUCAAUAGAAUGAGAGUCCAAAGCCU
CUAUAAAUACAGAUGGAUAU
>scaffold1359_36_MH0071/684-628
CGUGUAAUGCAGCCUAUAUUUAGCCGGUUCCAAGCCCGGACGAAUGCAGAGGACACA
>NC_008471.1/17916023-17915941
AGAGUAACUCCGCCUGUGUUguuucaugGUUUGucauugcacaUCACAGCCGGUCCCAAG
CCCGGACAAAGGAGGAGGGUGUG
>scaffold108453_4_MH0012/2139-2206
gcggggcaacccgcccGGUGUAAUGCAGCCUUGGACGGUUCCAAGCCCGUGUAAAUGCAG
AGGACACC
>NW_001919889.1/28093-28158
UUUUUAACCAAGCCAACAAUGAUAGuUUGUUGACAGUCCUAAGCCUGUUAUAAUUGGGAA
GGAAAA
>C1713523_1_MH0008/9-84
ggcggcagcagucgccCGCGUAAUGCAGCCUACCGACGGUAGCCAGUUCCAAGCCUGGGA
AAAUGCAGAGGACGCG
>SRS048164_WUGC_scaffold_36071/6793-6883
ggcgcgguguagcuccuauaucaaagucCGGCUAAUGCGGCCAGACCUCACGGUCUGGGU
GUCACAAGCCACCACGAACGCAGAGUGGCCG
>scaffold32648_3_O2.UC-19/1-86
gguguagcuccuauaucaaagucCGGCUAAUGCGGCCAGGCCUCACGGUCUGGGUGUCAC
AAGCCACCACGAACGCAGAGUGGCCG
>scaffold48836_1_MH0026/9366-9456
ggcgcgguguagcuccuauaucaaagucCGGCUAAUGCGGCCAGGCUUCACGGUCUGGGU
GUCACAAGCCACCACGAACGCAGAGUGGCCG
>scaffold13_1_MH0073/2883-2973
ggcgcgguguagcuccuauaucaaagucCGGCUAAUGCGGCCAGGCUUCACGGCCUGGGU
GUCACAAGCCACCACGAACGCAGAGUGGCCG
>SRS015794_Baylor_scaffold_35065/4590-4680
ggcgcgguguagcuccuauaucaaagucCGGCUAAUGCGGCCAGGCUUCACAGUCUGGGU
GUCACAAGCCACCACGAACGCAGAGUGGCCG
>GYQO9XB02JTHWG/70-124
GAGAUAACCCAGCCAUAGCCGGUCCCAAGCCCGGUUGAGaaaUGGGGAGGGUCUC
>SRS057205_LANL_scaffold_50841/4535-4616
CUUCUAACGCUACCUACGcucucGAAGGccaagagggGUACGGCUGGUCCCAAGUCCAGA
AUGAaagaaCGCGGAGGGGAAG
>SRS053603_C3333958/7286-7367
CAUCUAAUGUAACCUACAgccucAAAGGccacgaggagGUACGGCUGGUCCCAAGUCCAG
AAUGAaagaUACAGAGGGAAUG
>SRS018739_WUGC_scaffold_6903/5756-5836
CAUUUAAUGCAACCUACGccuccGAAGUacaaggagaGUACGACUGGUCCCAAGUCCAGG
AUGAaagaUGCAGAGGGAAUG
>SRS014470_WUGC_scaffold_49115/2951-2871
CAUGUAAUGCAACCUACGccuccGAAGUacaaggagaGUACGACUGGUCCCAAGUCCAGG
AUGAaagaUGCAGAGGGGAUG
>SRS021496_Baylor_scaffold_85811/6977-7087
uguuagcauaaaacuaaugcucuacauguaCAUUUAAUGCAACCUACGccuccGAAGUac
aaggagaGUACGACUGGUCCCAAGUCCAGGAUGAaagaUGCAGAGGGGAUG
>SRS019219_WUGC_scaffold_74142/4071-3990
CAUCUAAUGUAACCUACAgccucAAAGGccacgaggagGUACGGCUGGUCCCAAGUCCAG
AAUGAaagaUACAGAGGGGAUG
>scaffold5651_2_MH0063/66608-66554
AAUAUAAUGCAGCCAUGGUUAGUGACAAGCCUAAUUGAAaaaUGCAGAGUCUAUU
>SRS054590_LANL_scaffold_7539/1252-1306
AAUAUAAUGCAGCCAAAGUUAGUGACAAGCCUAAUUGAAaaaUGCAGAGUCUAUU
>SRS019910_WUGC_scaffold_41849/1079-1133
AAUAUAAUGCAGCCAAAGUUAGUGACAAGCCUAAUUGAAaaaUGCAAAGUCUAUU
>scaffold17920_6_MH0013/2173-2122
AAUAUAAUGCAGCCAUGGUUAGUGACAAGCCUAAGUAAAUGCAGAGUCUAUU
>scaffold43688_2_V1.UC-8/5389-5335
AAUAUAAUGCAGCCAUAGUUAGUGACAAGCCUAAUUAAAaaaUGCAGAGUCUAUU
>SRS050752_LANL_scaffold_5811/1562-1615
AAUAUAAUGCAGCCAAAGUUAGUGACAAGCCUAAUUAAGaaUGCAGAGUCUAUU
>scaffold47771_2_V1.UC-19/1438-1489
AAUAUAAUGCAGCCAUAGUUAGUGACAAGCCUAAGUAAAUGUAGAGUCUAUU
>scaffold20499_13_MH0018/1654-1603
AACGUAAUGCAGCCACGGUUAGUGACAAGCCUAAGUAAAUGCAGAGUCAGUU
>scaffold32655_3_MH0009/7853-7904
AAUAUAAUGCAGCCAUAGUUAGUGACAAGCCUAAGUAAAUGCAGAGUCAGUU
>2222084014.845_1/834-888
UGUUUAAUGCAGCCAUUGGAGGUCACAAGCCCUCAUGAGaaaUGCAGAGUGAACA
>CAM_READ_0100132383/112-58
AUUCUAAUGUAGCCAAUGCAAGUCACAAGCCUUGAUGAGaaaUACAGAGUGGAAU
>4443754.3.35337/1132-1218
guagguuauaacgauagacuugcaaguagUUACUAAUGCAGCCAAACGaaaCGACAGUUC
CAAGCCUGUGAAAAUGCAGAGGAGUAA
>scaffold103403_2_MH0058/319-231
gggcggaacaauagccgcccggCAACUAAAACGGCCACACCGUGAAcgGGUGCGAGUGUC
CCAAGCCACUAUAAAcCGUUGAGGGGUUG
>SRS016989_C1582811/415-328
ggcggaacaauagccgccaggCAACUAAAACGGCCACACCGUGAAcgGGUGCGAGUGUCC
CAAGCCACUAUAAAcCGUUGAGGGGUUG
>scaffold36471_3_MH0043/5324-5236
gggcggaacaauagccgcccggCAAUUAAAACGGCCGCACCGUGAAcgGGUGCGAGUGUC
CCAAGCCACUAUAAAcCGUUGAGGGGUUG
>SRS011586_C3531191/237-303
CAACUAAAACGGCCGCACCGUGAAcgGGUGCGAGUGUCCCAAGCCACUAUAAAcCGUUGA
GGGGUUG
>SRS015133_WUGC_scaffold_34112/1006-1095
ccccggcggcaaugccggggcagCAACUAAAACGGCCACACCGUGAAcgGGUGCGAGUGU
CCCAAGCCACUAUAAAcCGUUGAGGGGUUG
>C3898611_1_V1.UC-19/87-176
ccccggcggcaaugccggggcagCAACUAAAACGGCCACACCGUGAAcgGGUGUGAGUGU
CCCAAGCCACUAUAAAcCGUUGAGGGGUUG
>SRS014459_WUGC_scaffold_68607/2475-2541
CAACUAAAACGGCCACACAGUGAacgGGUGCGAGUGUCCCAAGCCACUAUAAAcCGUUGA
GGGGUUG
>scaffold16954_1_MH0025/856-790
CAACUAAAACGGCCGCACAgUGAACgGGUGCGAGUGUCCCAAGCCACUAUAAAcCGUUGA
GGGGUUG
>scaffold33193_1_MH0010/600-688
gggcggaagaauagccacccagCAACUAAAACGGCCACACCGUGAAcgGGUGCGAGUGUC
CCAAGCCACUAUAAAcCGUUGAGGGGUUG
>SRS024435_C3152294/404-492
gggcggaagaauagccgcccgaCAACUAAAACGGCCACACCGUGAAcgGGUGCGAGUGUC
CCAAGCCACUAUAAAcCGUUGAGGGGUUG
>scaffold76465_1_MH0041/184-272
gggcggaagaauagccgccuggCAACUAAAACGGCCACACCGUGAAcgGGUGCGAGUGUC
CCAAGCCACUAUAAAcCGUUGAGGGGUUG
>scaffold7168_2_MH0050/6321-6408
ggcggaacaauagccgccaggCAAUUAAAACGGCCGCACCGUGAAcgGGUGCGAGUGUCC
CAAGCCACUAUAAAcCGUUGAGGGGUUG
>scaffold41639_1_O2.UC-24/1160-1067
ccagggcggcagcaggaccgcccggCAAUUAAAACGGCCACACCGuCAUGGgcGGUGCGA
GGGUCCGAAGCCCCUAUAAAcAGUUGACGGGUUG
>SRS013951_WUGC_scaffold_8022/699-793
ccggggcggccacuguaccgcccggCAAUUAAAACGGCCACGUUGucCAUGGgcGGCGUG
AGGGUCCGAAGCCCCUAUAAAcAGUUGACGGGUUG
>SRS064557_LANL_scaffold_1002/295-204
gggcggcaacuacgccgcccggCAAUUAAAACGGCCACGUUGucCAUGGgcGGCGUGAGG
GUCCGAAGCCCCUAUAAAcAGUUGACGGGUUG
>SRS064276_LANL_scaffold_2678/1042-1136
gggcggcagcaagagccgcccacggCAAUUAAAACGGCCACGCCGacCAUGGacGGCGUG
AGGGUCCGAAGCCCCUAUAAAcAGUUGACGGGUUG
>SRS017307_Baylor_scaffold_9205/6123-6029
gggcggcagcaagagccgcccacggCAAUUAAAACGGCCACGCCGacCAUGGgcGGCGUG
AGGGUCCGAAGCCCCUAUAAAcAGUUGACGGGUUG
>scaffold1561_5_V1.UC-14/5607-5704
ccagggcggcaguaagagccgccaacggCAAUUAAAACGGCCACGCCGacCAUGGgcGGC
GUGAGGGUCCGAAGCCCCUAUAAAcAGUUGACGGGUUG
>scaffold76542_6_V1.UC-8/138-232
cugggcggcagcaggagccgcccggCAAUUAAAACGGCCACGCCGacCAUGGgcGGCGUG
AGGGUCCGAAGCCCCUAUAAAcAGUUGACGGGUUA
>SRS015065_WUGC_scaffold_34675/1342-1248
cugggcggcagcaggagccgcccggCAAUUAAAACGGCCACGCCGacCAUGGgcGGCGUG
AGGGUCCGAAGCCCCUAUAAAcAGUUGACGGGUUG
>SRS014459_WUGC_scaffold_55252/2023-2117
cugggcggcagcaggagccgcccggCAAUUAAAGCGGCCACGCCGccCAUGGgcGGCGUG
AGGGUCCGAAGCCCCUAUAAAcAGUUGACGGGUUG
>SRS015782_WUGC_scaffold_20590/2037-2132
ccagggcggcagcaggauccgcccggCAAUUAAAACGGCCACGCCGacCAUGGgcGGCGU
GAGGGUCCGAAGCCCCUACAAAcAGUUGACGGGUUG
>SRS015854_WUGC_scaffold_10773/299-204
ccagggcggcagcaggaaccgcccggCAAUUAAAACGGCCACGCCGacCAUGGgcGGCGU
GAGGGUCCGAAGCCCCUAUAAAcAGUUGACGGGUUG
>scaffold25695_3_MH0012/460-555
ccagggcggcagcaggaaccgcccggCAAUUAAAACGGCCACGCCGacCAUGGgcGGCGU
GAGGGUCCGAAGUCCCUACAAAcAGUUGACGGGUUG
>scaffold16361_1_MH0011/1993-2088
ccagggcggcagcaggaaccgcccggCAAUUAAAACGGCCACGCCGacCAUGGgcGGCGU
GAGGGUCCGAAGCCCCUACAAAcAGUUGACGGGUUG
>C8138709_1_MH0006/485-580
ccagggcggcagaaagagccgcccggCAAUUAAAACGGCCACGCCGacCAUGGgcGGCGU
GAGGGUCCGAAGCCCCUACAAAcAGUUGACGGGUUG
>scaffold33877_3_O2.UC-12/992-1069
gguacugguaaauaauaaccaguccUUCUUAAUGCAGCCAACGGAGGUCACAAGCCCUCG
GAUAaUGCAGAGUGAGGA
>HCF12C_191836/450-531
cggcgcacccugcgccgUCCUUAAUGAAGCCUAAUAGCCCCUAAUAGCCGGUGGCAAGCC
CGGAUAAAUUCAGAGCCaAGGA
>scaffold111427_2_MH0065/8255-8204
UCUGUAAUGCAGCCAAGGACGGUUCCAAGCCCGUGUAAAUGCAGAGGACAGG
>scaffold71649_2_MH0076/12701-12645
ACUUUAAUGCAACCGAGGGAGGCCGUGACAAGUCGGUGGACAaUGCAGAGUCaAAGU
>scaffold31716_5_V1.UC-19/9-65
ACUUUAAUGCAACCAAUGAAGGCCGUGACAAGUCGGUGGACAaUGCAGAGUCaAAGU
>SRS019397_WUGC_scaffold_14939/1200-1256
ACUUUAAUGCAACCAAUGAGGGCCGUGACAAGUCGGUGGACAaUGCAGAGUCaAAGU
>scaffold32822_7_MH0085/14108-14186
uagcaguuuagaaagacugcuaACUUUAAUGCAACCAAUAAAGGCCGUGACAAGUCGGUG
GACAaUGCAGAGUCaAAGU
>ASLM90b_GN81PCX02GK2IT/290-222
ACUGUAAUGUAGCCUGUAGGggcUAAAGcccUUGUAGACAGUCACAAGCCUGUAAAAUAC
AGAGUGAGU
>NW_003038038.1/903558-903628
ACCCCAACUCCGCCUGUAGCuccUCCGGgggCUACUGCCGGUUCCAAGCCCGGGUAAAUG
AGGAGGAGGGU
>NW_002994277.1/4602428-4602355
GAAGUAACUCCGCCUGUGCCagugCCUUGucauuACACAGCCGGUCCCAAGCCCGGAUAA
AGGAGGAGGGUUGU
>NC_008468.1/80106-80187
AGAGUAACUCCGCCUGUGUUguuuCAUGGuuuguaaugcacaCCACAGCCGGUCCCAAGC
CCGGACAAAGGAGGAGGGUGUG
>CAM_READ_0074107469/186-92
guauguauguauguauguauguauguauGGGGUAAUGAUGCCAUGAAUuACAUAaUUCAU
GCCGGUCCCAAGCCCGGAGAAAGUCAGAGGGACCC
>CAM_READ_0073602021/185-251
GGGUUAAUGACGCCUUGAAUuAUAUAaUUCAUGCCGGUCCCAAGCCCGGAGAAAGUCCGA
GGGACCC
>CAM_READ_0073255011/122-56
GGGUUAAUGACACCUUGAAUuAUAUAaUUCAUGCCAGUCGCAAGCCCGGAGAAAGUCAGA
GGGACCC
>CAM_READ_0073994399/34-120
caucagguuaggugaguauuGGGUUAAUGACGCCUUGAAUuAUAUAaUUCAUGCCGGUCC
CAAGCCCGGAGAAAGUCAGAGGGACCC
>SRS019267_WUGC_scaffold_11823/2155-2219
AAGCUAAUGCAGGCAGACUUGACAaGUCGAGACGGUCGCAACCCCGUGAAAAUGCAGAGC
GGCUU
>4443756.3.26414/426-492
GUUUUAAUGUAGCCACGCAAaAAGUUuuUGCGUGUCCGUUUCAAGCCGGUUAAAUACAGA
GUGAACG
>NW_001820510.1/14932-15004
UUUUUAAUGUGGCCUUGUAccuaCAAGAuagguAUCAAGACGGUCUCAAGCCCGUGUAAA
CACAGAGAGAAAA
>NW_001820510.1/10286-10358
UUUUUAAUGUGGCCUUGUAccuaCAAGAuauguAUCAAGACGGUCUCAAGCCCGUGUAAA
CACAGAGAGAAAA
>NW_001820510.1/19571-19643
UUUUUAAUGUGGCCUUGUAccuaCAAGAuagguAUCAAGACGGUCUCAAGCCCGUGUAAA
CACAGAGAGGAAA
>NW_001815170.1/154734-154806
UUUUUAAUGUGGCCUUGUAccuaCAAAAuagguAUCAAGACGGUCUCAAGCCCGUGUAAA
CACAGAGAGAAAA
>NW_001815525.1/244192-244264
UUUUUAAUGUGGCCUUGUAccuaCAAAAuagguAUAAAGACGGUCUCAAGCCCGUGUAAA
CACAGAGAGAAAA
>NW_001815348.1/1953225-1953297
UUUUUAAUGUGGCCUUGAAccuaCAAAAuagguAUCACGACGGUCUUAAGCCCGUGUAAA
CACAGAGAAAAUG
>NW_001878356.2/1895177-1895110
GCAGUAAaUCCAGCCAAAGUAGAuuuuucAUCUGCCGGUCCCAAGCCCGGGUAAAUGGAG
AGGGUUGG
>scaffold71707_1_MH0031/19-73
CUCCUAAUGCAGCCGAAGGCGGUCACAAGCCCGAUUGAGagaUGCAGAGUGGGAA
>NCBI_READ_1113171800125/851-901
UCCUCAAUGCAGCCAUAGCCAGUGACAAGCCUGGGUAAUGCAGAGUCAAGG
>NCBI_READ_1113101608776/534-482
UCCUCAAUGCAGCCAUAGCCAGUGACAAGCCUGGGUAAAUGCAGAGUCaAGGA
>SRS051882_Baylor_scaffold_9868/26982-26930
UCUGUAAUGCAGCCUUAAGACGGUUACAAGCCCGUGUAAAUGCAGAGUACAGA
>ASLM20b_GJMWM0N02F51JQ/290-211
cgguucgauucuggcucgaccgaaUCUCUAAUGCGCCGAUGCUGGGUCCCAAGUCCCAGA
GGAagaaAGCAGAGGGGAGA
>NC_008404.1/26363216-26363295
UAGGUAACUCCGCCUAUGUCaCUUGAggugugauuuuaaugACAUAGCCGGUCCCAAGCC
CGGAAAAGGAGGAGGGGAUA
>LWFCAnN_GO09JKT01BGMSQ/306-231
ugucgauuauuggcaacgcccACCCGAACUGUGCCUUUGGCGGUCUCAAGCCCGCAUGCG
aaaACAGGAGAGGGGU
>scaffold5377_2_MH0016/16032-15938
gggcggcagcaguagccgcccggCAAUUAAAGCAGCCACGAUCcgccCGCGGgagAUUGU
GAAGGUCCGAAGCCCUUGUAAAUGCUGACGGGUUG
>NC_008405.1/1767469-1767418
UGCCUAACACUGCCAGUGCCGGUCCCAAGCCCGGAUAAAAGUGGAGGGGGCA
>NW_002994277.1/2100079-2100015
GCAUgUAACUCCGCCUGUCGUGAauaCACAGCCGGUCCCAAGCCCGGAUUAAGGAGGAGG
GUUGC
>NW_002994233.1/24829975-24829920
GAAGUAACACUGCCAGUGCCGGUCCCAAGCCCGGAUGUAaaaaGGUGGAGGGUUUA
>CAM_READ_0073407999/106-52
GAGUUAACUCCGCCAUUGCCUGUCUAAAGCCAGGAUGCGaaaGGAGGAUAGGCUC
>CAM_READ_0074099209/236-162
gaggguaguuucucguuuuuGGUUAACUCCGCCAUUGUCUGGUCCAAAGCCCAGGAUGAg
aaaGGAGGAUGGGCU
>SRS017521_C2772645/1422-1482
GUAGUAAUGUAGCUUGCCUCAUGGCAAACGGUCACAAGCCCGUAUAAAUACAGAGCGAUG
C
>4443754.3.34476/38-131
caguuaagacggcuugagugagaUUGUUAAUGCUACUGCCUGGugcAUAUUgcaucCUGG
CAAAGGUCACAAGUCCUUAAAAGCAGAGUGGCAA
>NCBI_BBAY_READ_1106073063385/682-764
aaggaagcguugaauuuuggcgcuuccuuuUUGUUAAUGUGGCCAAAAGAUAGUUGUAAG
CCUAUGUAAACACAGAACAGCAA
>2013431667/372-295
gccuggaaagacaggcACGUUAAACUAACUGUAGAGGUCCAAAGUCCUCggcugcAAACG
cagaaUAGUGAUGGGCGU
>JCVI_SCAF_1101668165118/1279-1352
gcauauuaauuuaugcUUAGUAAUGCAGCCUCAUGUUGAGAUGGUCACAAGCCCAUAUAA
AUGCAGAGUGUUUU
>SRS052227_C2927685/4092-4020
guguuuuuguagcauUACCUAAUCCAGCCAUACCACAAUGACAGUCCUAAGCCUGUUAAA
UGGAGAAGGGGUA
>scaffold12542_4_MH0020/707-627
guugcuauccaaccaUCUCUAAUGCGGCUCACUAAUGGccaAAGUGAACGGUUGCAAGCC
CGUGUAAACGCAGAGCAGAGA
>C1868426_1_MH0047/237-317
guugcuauccaaccaUCUCUAAUGCGGCUCACUAAUGGccaAAGUGAACGGUUGCAAGCC
CGUGUAAACGCAUAGCAGAGA
>ASHM260b_GM9OZ8V02JO912/86-28
AUCGUAAUGCAGCCAAGGUGGUCACAAGCCCACAGCCAaaaagguaUGCAGAGUGAGAU
>scaffold5364_4_O2.UC-18/844-931
gaaguuauucauagugauagauaacuuuuaUGUUUAAUGCGGCCGCCGAUAGGUGAUGGU
UCCAAGCCCAUAAAACGCAGAGGAAACA
>scaffold23465_3_MH0072/305-213
gucuuguaugugaauacagggcaaaucauuCGUUUAAUGUAGCCAUAUCUUAGAUAUGAG
AGUCCAAAGCCUCUAUAAAuAACAGAUGGAACG
>SRS019582_WUGC_scaffold_4041/2904-2821
aggguugaguugcaucaacccuaagUGUUUAAUGUAGCCAGCGUAAGCUGAGAGUCCAAA
GCCUCUAUAAAUACAGAUGGAACA
>scaffold29640_2_MH0031/2880-2797
aggguugaguugcaucaacccuaagUGUUUAAUGUAGCCAGCGUAAGCUGAGAGUCCAAA
GUCUCUACAAAUACAGAUGGAACA
>C3059192_1_MH0078/1392-1479
cuuaaggguugaguugcaucaacccuaagUGUUUAAUGUAGCCAGCGUAAGCUGAGAGUC
CAAAGCCUCUACAAAUACAGAUGGAACA
>scaffold22224_1_MH0068/12002-11908
gucuuguaugugaauacagggcaaaucaucCGUUUAAUGUAGCCAUAUCUUUAAAGGUAU
GAGAGUCUAAAGCCUCUAUAAAUACAGAUAGGACG
>SRS022137_C1729534/484-405
gggggcguaagccccuUCCUUAAUGCAGCCGGAGCCGAUGGCUCCGCCGGUCCCAAGCCC
GGAAAGAUGCAGAGGGAGGA
>NW_003037874.1/72545-72602
AUGAUAACUCCGCCUGAGUUACUGCCGGUCCCAAGCCCGGGUAAAGGAGAAUGGUUGU
>NW_003038034.1/203379-203307
UGUGUAACUCCGCCUGGAGCccCUCUGggaCUACUGCCGGUCCCAAGCCCGGAUAAAGGA
GGAGGGuugUACA
>LBLACPB2_contig01502/514-459
UGAUUAACUCUACCAUUAGCCGGUUGCAAGUCCGGAUGAGaaaAGAGGAGCAAUCA
>GX8B9KJ01CE9IY/150-205
UGAUUAACUCUACCAUUAGCCGGUUGCAAGUCCGGAUGCAaaaAGAGGAGCAAUCA
>JCVI_SCAF_1101668159470/1225-1315
ugcgaguauaaccauaaaauucgcacAAUGUAAUGCAACUUCUUUCGCAAGAAAGAAACG
GUCCCAAGUCCGUAUAAAUGCAGAGGGAAUU
>NC_008404.1/26399805-26399885
UAGGUAACUCCGCCUAUGUCaucuUAAGGcguaacuaaaugACAUAGCCGGUCCCAAGCC
CGGAAAAAGGAGGAGGGGAUA
>RicEn_FSXC42615_g1/515-436
UAGGUAACUCCGCCUAUGUCaucuUAGGUguaauuauaugACAUAGCCGGUCCCAAGCCC
GGAAAAAGGAGGAGGGGGCA
>RicEn_C9891/718-639
UAGGUAACUCCGCCUAUGUCauuGUAGGuauaacuaaaugACAUAGCCGGUCCCAAGCCC
GGAAAAAGGAGGAGGGGAUA
>NC_008404.1/26449135-26449214
UAGGUAACUCCGCCUAUGUCauCGUAGguauaacuaaaugACAUAGCCGGUCCCCAGCCC
GGAAAAAGGAGGAGGGGAUA
>HCF12C_353143/831-760
AAGCUAACUCCGCCUAUGUUggggUAUCcuugACGUAGCCGGUCCCAAGCCCGGACAAAG
GAGGAGGGUUGU
>HCF12C_1_1_newblercontig571160/52-123
AAGCUAACUCCGCCUAUGUUggggUAUCcuugGCGUAGCCGGUCCCAAGCCCGGACAAAG
GAGGAGGGUUGU
>SRS017191_Baylor_scaffold_25626/252-320
gccggacgcguuccggcUCUGUAAUGCCAGCGUGGGCGGUUCCAACUCCGUGAAAAGGCA
GAGGACAGA
>SRS024132_Baylor_scaffold_38814/23356-23424
gccggacguguuccggcUCUGUAAUGCCAGCGUGGGCGGUUCCAACUCCGUGAAAAGGCA
GAGGACAGA
>SRS015133_WUGC_scaffold_5327/13890-13823
gccggacgcguuccggcUCUGUAAUGCAGCCGUAGCCGGUUCCAAGCCCGGAAAAUGCAG
AGGACAGA
>scaffold31780_3_MH0082/346-272
uuaggugggaugguaaaaccuaaUGCUUAAUGCAGCCACAGCCUGUCACAAGCCAGGAUA
AAUGCAGAGUGAGUA
>scaffold18909_6_MH0045/534-454
caagccccggacugcuaccggggcguuggUUUAUAAUGCAGCCGCAGGCGGUCACAAGCC
CGCAUAAAUGCAGAGUGUAAA
>scaffold71822_4_V1.UC-8/8317-8237
caagccccggcaacaguccggggcauuggUUUAUAAUGCAGCCGUUGACGGUCACAAGCC
CGUAUAAAUGCAGAGUGUAAA
>scaffold92_7_MH0046/195-115
caagccccggcaacaguccggggcauuggUUUAUAAUGCAGCCGUAGGCGGUCACAAGCC
CGCAUAAAUGCAGAGUGUAAA
>SRS021484_C2066283/144-64
caagccccggcaacaguccggggcauuggUUUAUAAUGCAGCCGUAGGCGGUCACAAGCC
CGUAUAAAUGCAGAGUGUAAA
>NC_007581.1/43341-43430
CUCUUAAUGCAACUUUAUAUuaauaucCACGUugauucguagagauauaaUAUAGAACGG
UCACAAGUCCGUAUAAAUGCAGAGUGGGAG
>SRS054590_LANL_scaffold_11889/1099-1048
CCUGUAAUGUAGCCUAAAAGACAGUUACAAGCCUGUAAAUACAGAGUACAGG
>NW_001815173.1/32351-32422
CUUUUAAUGCAGCCGUGAUAAUAAgccaucuggcAUCACGACGGUCCCAAGCCCGAUAAU
GCAGAGGGAAGA
>NW_003028273.1/41-110
UAAUUAACUCCGCCUGUAGCcccUCCGGgggCUACUGCCGGCCUCAAGCCCGGAUAAAGG
AGGAGGGUUA
>4443756.3.52499/429-353
agccaguacugaaaaauguacuggcuGUUUUAAUGCAGCCUGAGACGGUUACAAGCCCGU
GAAAUGCAGAGUAGAAC
>4443756.3.57133/122-47
ggccagugcugaaaagguacuggcuGUUUUAAUGCAGCCUGGGACGGUUACAAGCCCGUG
AAAUGCAGAGUAGAAC
>NZ_ADJQ01000052.1/3580-3516
ggggcgcaagccccGCCUUAAUGCGGCCAGAGCCGGUCCCCAGCCCGGAAAACGCAGAGG
GAGGC
>NW_003026505.1/95207-95150
CCUGUAGCUCCUCUAGAGUUACUGCCGGUCCCAAGCCCGGGUAAAGGAGGAGGGUAGG
>GYQO9XB02I605B/67-13
CAGUUAAUCCAGCCAAAGCCAGUCACAAGCCUGGUUGAUaaaUGGGGAGUGGCUG
>GYQO9XB02GCNN1/206-152
CAGUUAACCCAGCCAAAGCCAGCCACAAGCCUGGUUGGAaaaUGGGGAGUGGCUG
>LWFCA_GLRXTHP02HHPTN/49-121
UUUUUAACUUCGCCAAUGUAaugaUUUAUcuuuGCAUUGCCGGUCCCAAGCCCGGAUAAA
GGAGGAGGGGUGA
>NW_001881422.1/17471-17394
UUUUUAACCCAGCCACUAGCagugacaCUUUguuguuUUAGUGCCGGUCCCAAGCCCGGA
GAAAaUGGGGAGGGUUUU
>JCVI_SCAF_1101667021262/675-768
uaacgagcuuggcaacagcuauucguuaGUAUUAAUGCAACUGAACAAUAAGUUCAACGG
UCACAAGUCCGAAAGUAaagaUGCAGAGUGGUAC
>SRS019980_C2909218/56-142
ggcccgggcuuuguuccgggcuuuUUCGUAAACUCACUUCCAGGUGUCUGGAAACGGUUG
CAAGUCCGUGAAAAGAGCGAGCACGAA
>SRS062544_C2989971/992-911
ggcccgggcuuuguccgggcuuuUUCGUAAACUCACUACCAUUUGGUAACGGUUGCAAGU
CCGUAAAAAGAGCGAGCACGAA
>4443754.3.53262/103-162
UUACUAAUGCAGCCAAACGuaaaCGACAGUUCCAAGCCUGGUGAAaaUGCAGAGGAGUAA
>4443754.3.03979/300-356
UUCAUAAUGCUACCAUUAAGGCGGUUGCAAGUCCGAUUGUAaaaAGCAGAGCAGGAA
>4443754.3.52089/301-355
UUCCUAAUGCUACCAAAGACGGUUGCAAGUCCGAUUGAgaaaAGCAGAGCAUGAA
>PBDCA2_contig37139/737-802
gggagcuuagcucccGCCUUAAUGCGGCCAGAGACGGUUACAAGCCCGGCAAACGCAGAG
UAAGGC
>NW_002994292.1/359436-359510
UUGUCAACUCCGCCUGUGUUgUAUUUaaacagucgACACAGCCGGUCCCAAGCCCGGAUA
AAGGAGGAGGGUUAU
>NW_003037838.1/265343-265273
UAAUUAACUCCGCCUGUAGCcucUCUGGgggCUACUGCCGGUCUGAAGCCCGGAUAAAGG
AGGAGGGUUGG
>NW_001879241.2/295845-295899
UUAGAAACUCCGCCAUUGCCGGUCCCAAGCCCGGAUGAAaaaGGAGGAGGGUUGA
>SRS019327_C2757889/19-88
ggggagcccucgcuccccUGCCUAAUGCAGCCAUAGACGGUCACAAGCCCGUGCAAAUGC
AGAGUGAGCA
>scaffold52626_2_MH0022/351-418
cccgcagcaaugcgggGCACUAAUGAAGCCGAGGACGGUCCCAAGCCCGUGAAAAUUCAG
AGGGGUGC
>SRS049959_C3762544/437-370
cccgcagcaaugcgggGCACUAAUGAAGCCUAGGACGGUCCCAAGCCCGUGAAAAUUCAG
AGGGGUGC
>4443754.3.35548/220-150
UUGUUAAUGCAGCUUGCUAGugcaAUAUGgcaCGGCAAUAGGUCUAAAGCCCUUAAAUGC
AGAUAGgACAA
>LWSO_GLQAYWI02IBNWO/48-115
AAUUUAACCUCGCCUUAUUAuUUAAGauAAUAUGCUGGUGACAAGCCCAGAUAAAGAGGG
AGUCAAAU
>C4226205_1_V1.UC-21/60-126
ccgccgugaggcggUGCCUAAUGCAGCCGAAGGACUGUCACAAGCCAGUGAAAAUGCAGA
GUGGGCA
>SRS024132_C3866774/1335-1269
ccgccgugaggcggUGCCUAAUGCAGCCGAAGGACUGUCACAAGCCAGUGAAAAUGCAGA
GUGGACA
>scaffold39547_1_MH0078/1570-1656
aggguaaguaaauauacuuauccuCUAUUAAUGCAACCAUGUUAUAUAACAUGUAGGUCA
CAAGUCCUAGUAAAUGCAGAGUGGUAG
>RUMENNODE_1613282_11000/8518-8454
ccccgccccggggGCGCUAAUGCAGCCGAGGACGGUCACAAGCCCGUGAAAAUGCAGAGU
GGCGU
>NZ_ABGO01000002.1/425-336
ggcgggggccuccgaggcccccgccCUCUUAAUGCAGCCCGCGGCUGGAaCCGCGGCCGG
UCGCAAGCCCGGGUGAAUGCAGAGCGCGGG
>SRS052697_LANL_scaffold_74952/2806-2733
ucccuuccugaaggggaagggaAGCUUAAUGCAGCCGUGGACGGUUCCAAGCCCGUGUAA
AUGCAGAGGAAGCU
>SRS015663_WUGC_scaffold_33945/59995-59919
aggacuauauuauuauacuucucUUCUUAAUGCAGCCAAGUGCCGGUGACAAGCCCGACA
GAAUGCAGAGUCaAGAA
>scaffold105131_5_MH0056/1452-1391
UUCUUAAUGCAGCUACGAAaAAGCCGUGACAAGCCGGUUAUAUggaaaUGCAGAGUCaAG
AA
>BABB01003568.1/827-905
aaggacuauauuauuauacuucuuUUCUUAAUGCAGCCGAGUGCCGGUGACAAGCCCGAC
AGAAUGCAGAGUCaaAGAA
>SRS011061_C4875463/367-290
gagaacuauacuauuauaauucucUUCUUAAUGUAGCCAAGCGCCGGUGACAAGCCCGAC
AGAAUACAGAGUCaAGAA
>scaffold48066_1_MH0020/850-774
aggacuauguuauuauacuucucUUCUUAAUGCAGCCGAGUGCCGGUGACAAGCCCGACA
GAAUGCAGAGUCaAGAA
>scaffold42620_2_V1.UC-14/585-493
aggacuauauuauuauacuucucUUCUUAAUGCAACCACCAGUCUGUGACAAGUCAGAga
acucguUUGAAguacgugaaUGCAGAGUCAAGA
>scaffold76120_1_MH0044/707-815
aggacuauguuauuauacuucucUUCUUAAUGUAGCCCAACGUCUGUGACAAGCCAGAag
agauuaccuauaguUACGCguacuaagguaauagaaUACAGAGUCAAGA
>scaffold12586_2_MH0074/145-220
gggaggcggggccucccGCCUUAAUGCAGCCGCCUAUAGGUGCUGGUCGCAAGCCCAGAA
AAAUGCAGAGCGGGGU
>scaffold91461_2_MH0002/955-863
aagccgcaaucugugguuucccagccaUCUCUAAUGCAGCUCAUCAUGGUUuuUGAUGAA
CGGUUGCAAGCCCGUGGAAAUGCAGAGCAGAGA
>scaffold1542_1_MH0016/1760-1853
aaagccgcaaucugugguuuuccagccaUCUCUAAUGCAGCUCAUCAUGGUUuuUGAUGA
ACGGUUGCAAGCCCGUGGAAAUGCAGAGCAGAGA
>NW_003037793.1/2544898-2544966
AAUGUAACUCCGCCUGUAGCuccUCCGGgggUUACUGCCGGUCCCAAGCCCGGGUAAAGG
AGGAGGGUU
>NW_003038160.1/269077-269009
AAUCUAAUUCCGCCUGUAGCuccUUCGGgggCUACUGCCGGUCCCAAGCCCGGGUAAAGG
AGGAGGGUU
>NC_009495.1/1824875-1824930
CUUUUAAUGUAGCCACGAAAGUGACAGUCCCAAGCCUGAUAAAUACAGAGGGAAAG
>NC_012563.1/1687673-1687729
CAAGUAAUGUAGCCGCGAAAGUGACAGUCCCAAGCCUGUGUAAAUACAGAGGGUAAA
>SRS015190_C1259963/398-481
ugagggggcaucccccucaACCCUAAUGCAGCUUCGGAUAUGCgUCCGGAACGGUGACAA
GUCCGUAUAAAUGCAGAGUCAGGG
>scaffold15762_2_MH0038/93-158
ggagcgaaagcuccCGUGUAAUGUCGCCGUGGACGGUCACAAGCCCGUGAAAAGACAGAG
UGCACG
>SRS019161_WUGC_scaffold_7477/25315-25250
ggagcgaaagcuccCAUGUAAUGUCGCCGUGGACGGUCACAAGCCCGUGAAAAGACAGAG
UGCACG
>scaffold66050_1_MH0033/1745-1680
ggagcaaaagcuccCGUGUAAUGUCGCCGUGGACGGUCACAAGCCCGUGAAAAGACAGAG
UGCACG
>SRS016095_C2610135/1100-1036
ggagcaaagcuccCGUGUAAUGUCGCCGUGGACGGUCACAAGCCCGUGAAAAGACAGAGU
GCACG
>SRS019787_C3137992/708-657
CGUGUAAUGUCGCCGUGGACGGUCACAAGCCCGUGAAAAGACAGAGUGCACU
>BABA01004759.1/892-961
agaggggcugcucccucuCCCCUAAUGCAGCCAAAGGCAGUGACAAGCCUGCACAAAUGC
AGAGUCGGGA
>scaffold76000_1_MH0083/748-678
agaggggcugcccccucuCUCCUAAUGCAGCCGAUGGCGGUGGCAAGCCCGCAGACAaUG
CAGAGCCGGAA
>PBDCA2_GBB5CE401BJZAY/209-134
ggggccauaagccccGCCUUAAUGCAGCCAUCCGCAAGGAUGACGGUCGCAAGCCCGUAU
GAAUGCAGAGCGAGGC
>NW_003037827.1/741581-741638
GCUGUAACUCUUCUAGUGUUACUGCCGGUCUCAAGCCCGGGUAAAUGAGGAGGGUGGG
>NW_003038073.1/227992-228064
AUCUUAACUCCGCCUGUAGCucCUCCGagggCUACUGCUGGUCCCAAGCCCGGGUAAAGG
AGGAGGGuuGGAC
>NW_003037907.1/461859-461789
AUUGUAACUCCGCCUGUAGCcccUCCGGgggCUACUGCCGGUCCCAAGCCCGAGUAAAGG
AGGAGGGUUGU
>scaffold87168_1_V1.UC-14/2247-2314
AUUGUAAUGUAGCUGCCAUUgGUGUAcaUUGGUAACGGUUACAAGCCCGUAUUAAUACAG
AGUACAAU
>SRS014313_WUGC_scaffold_12173/903-965
AUUGUAAUGUAGCUGCCAUGAUAGUGGUAACGGUUACAAGCCCGUAUAGAUACAGAGUAC
AGU
>SRS015217_WUGC_scaffold_27815/5242-5304
ACUGUAAUGUAGCUACCAUGAUAUUGGUAACGGUUACAAGCCCGUAUAGAUACAGAGUAC
AGU
>scaffold98_2_MH0059/458-529
ACUGUAAUGUAGCUACCACCcUGUUUuuguggUUGGUAACGGUUACAAGCCCGUAUAGAU
ACAGAGUACAGU
>scaffold40472_1_V1.CD-12/4058-4133
gccggacacguuccggcACUGUAAUGCAGCCGCCUACGGGCGCAGGUCCGAAGCCCUGGA
AAAUGCAGACGGCAGA
>SRS011586_C3297103/190-102
ggggagcaauauacuccccAAUGUAAUGCAGCUUGUAUUcaGUUUUgauAUACAAACGGU
GACAAGCCCGUGUAAAUGCAGAGUCGAAG
>SRS017191_C1739531/204-279
ggggcuaaggcccccUCCUUAAUGCAGCCUUCCGCCAGGAAGCCGGUCACAAGCCCGGAG
GAAUGCAGAGUGAGGA
>SRS024549_LANL_scaffold_18458/3637-3557
cucccggagcauccgggagACUCUAAUGCAGGCGGCAGGGAUGCCAGGCGGUCACAACCC
CGUAGUAAUGCAGAGUGGAGU
>SRS015794_Baylor_scaffold_34715/2947-2999
ACCUUAAUGCAGCCGAUGGACGGUCACAAGCCCGUGAAAAUGCAGAGUGAGGG
>SRS019685_C8441165/592-517
aggagcauuugcuccuUCUCUAAACCAGCUACCGAAAGGUAAAGGUCUAAAGCCCUUGUA
AAuUGGCGAUAGGAGA
>SRS024435_C3214481/195-121
ggggcuguaugccccGCCUUAAUGCGGCUCAUCCGCUGGAUGAACGGUCACAAGCCCGAU
AACGCAGAGUGAGGA
>scaffold39673_4_MH0016/2433-2357
ggggcuguaugccccACCUUAAUGCGGCUCAUCAGUUUUUGAUGAACGGUCACAAGCCCG
GCAACGCAGAGUGGGGA
>SRS020869_C3444639/7568-7496
ggggcuguaugccccACCUUAAUGCGGCUCAUCUUGAAUGAACGGUCACAAGCCCGAUAA
CGCAGAGUGAGGA
>NZ_ACBY02000060.1/24655-24573
agggggcguaagcccccucuuGCCUUAAUGCAGCCAGGGCGUAGCCCUGCCGGUCCCAAG
CCCGGAAUGAUGCAGAGGGAGGU
>scaffold72307_3_V1.CD-14/1817-1743
gagggaucuauucccucACCUUAAUGCAGCUCCGAAAGGAACGGUGACAAGCCCGUAUUA
AUGCAGAGUCaAGGA
>scaffold726_2_MH0012/11506-11593
gggcuggaaacagcccACCUUAAUGCAGCUGGUGCCgacaUUUGUgucgGUGCCAAAGGU
CGCAAGCCCUGAAAAUGCAGAGCGAGGA
>scaffold65497_7_V1.CD-13/506-398
ggcagaccgguuaaagucugcccuUGUUAAUGCAGCCCAAAAGgaaaaugaauuGAAAAa
augaauuuucuUCUGGAUGGUCACAAGCCCAUAAAAAUGCAGAGUGGCA
>SRS019028_WUGC_scaffold_45396/23475-23560
gugagaauaguaguguuuuuauaguauUACCUAAACUAGCCACACCACAGUGACAGUCCU
AAGCCUGUAUAAAUAGUGAAGGGGUA
>GQKUMWE02FP3PF/168-91
gggcgggaaagccgcccuGGUGUAAAGUAGCCACCGUUUCGGUGCAGGUUGCAAGCCCUG
GUAAAUACUGAGCGAGCC
>scaffold4789_8_O2.UC-24/2801-2879
gcggcggacaauccgccccaagUGUAUAAUGCGGCUCCGAAAGAAACGGUUCCAAGCCCG
UGAAAACGCAGAGGAUACA
>NZ_DS990263.1/504207-504286
aaggggccuagccccuuccCCUUUAAAGCUACUGCCCUUUUGGGUAACGGUCACAAGUCC
GUGUAAAGGCUGAGUGGAGG
>scaffold23_1_MH0011/6404-6480
gcgggcagacgcccgcGCCUUAAUGCAGCCGCCCGGAUGGGCGCGGGUCUCAAGCCCCGG
CAAAUGCAGAGAGAGGA
>scaffold38667_9_MH0073/159-235
gcgggcagaugcccgcACCUUAAUGCAGCCGCCCGGAUGGGCGCGGGUCUCAAGCCCCGG
CAAAUGCAGAGAGAGGA
>scaffold55838_2_O2.UC-4/2258-2334
gcgggccgaugcccgcACCUUAAUGCAGCCGCCCAGCAGGGCGCGGGUCCCCAGCCCCGG
UAAAUGCAGAGGGAGGA
>scaffold630_1_V1.CD-13/311-235
gcgggccgaugcccgcACCUUAAUGCAGCCGCCCAGCAGGGCGCGGGUCCCAAGCCCCGG
UAAAUGCAGAGGGAGGA
>ADJS01009974.1/6059-6135
gggggcgcaggcccccGCCUUAAUGCAGCCGCCCGAUUGGGCGCAGGUCGCAAGCCCUGA
ACGAUGCAGAGCGAGGA
>scaffold15850_2_MH0045/17870-17797
aggagcugcgcuccuCCUGUAAUGCAGCCGCCGAUAGGCGCAGGUCACAAGCCCUGAUAA
AUGCAGAGUGCAGA
>scaffold1311_4_MH0039/2416-2496
guaucagaggggcugugcaccuCCUGUAAUGCAGCCGCCGAUCGGCGCAGGUCACAAGCC
CUGAUAAAUGCAGAGUGCAGA
>SRS019968_C2119065/1815-1742
aggggcugugccccuCCUGUAAUGCAGCCGCCGAUCGGCGCAGGUCACAAGCCCUGAUAA
AUGCAGAGUGCAGA
>scaffold30467_2_O2.UC-21/459-532
aggggcugugccccuCCUGUAAUGCAGCCGCCGAUCGGCGCAGGUCACAAGCCCUGAUAA
AUGCAGAGGGCAGA
>ADJT01003743.1/1346-1274
ggggucuaggccccUCCUUAAUGCAGCCACCUGAUGGUGUAGGUCACAAGCCCUGACAAA
UGCAGAGUGAGGA
>NZ_ABCC02000048.1/11944-11872
ggggccgaggccccUCCUUAAUGCAGCCACCUGAUAGUGUAGGUCACAAGCCCUGACAGA
UGCAGAGUGAGGA
>scaffold30504_7_MH0082/1480-1559
gagcggagauaauccgcucACCUUAAUGCAACUUCCGAUAACGGGAACGGUCACAAGUCC
GUGUAAAUGCAGAGUGAGGA
>scaffold40540_4_MH0014/8822-8743
gagcggagauaauccgcucACCUUAAUGCAACUUCCGACAACGGGAACGGUCACAAGUCC
GUGUAAAUGCAGAGUGAGGA
>scaffold1381_2_MH0003/8742-8665
gagcggauauaauccgcucGCCUUAAUGCAACUCCCUGUUGGGAACGGUCACAAGUCCGU
GUAAAUGCAGAGUGAGGA
>SRS013687_Baylor_scaffold_58929/24542-24465
gagcggauauaauccgcucACCUUAAUGCAACUCCCUGUUGGGAACGGUCACAAGUCCGU
GUAAAUGCAGAGUGAGGA
>SRS014235_WUGC_scaffold_30294/57241-57162
gagcggagauaauccgcucACCUUAAUGCAACUUCCGCCAACGGGAACGGUCACAAGUCC
GUAUGAAUGCAGAGUGAGGA
>SRS042628_WUGC_scaffold_34737/14578-14657
gagcggagaaaauccgcucACCUUAAUGCAACUUCCGACAACGGGAACGGUCACAAGUCC
GUGUAAAUGCAGAGUGAGGA
>scaffold5606_8_V1.CD-4/832-909
gagcggauauaauccgcucACCUUAAUGCAACUCCCUGUUGGGAACGGUCACAAGUCCGU
AUGAAUGCAGAGUGAGGA
>SRS011586_WUGC_scaffold_13689/1354-1277
gagcggauauaauccgcucGCCUUAAUGCAACUCCCUAUUGGGAACGGUCACAAGUCCGU
GUAAAUGCAGAGUGAGGA
>scaffold56020_2_MH0039/402-470
ggcggacaagcuccgccGUCUUAAUGCAGCCGAAGACGGUCACAAGCCCGUAUAAAUGCA
GAGUGAGAC
>scaffold63474_1_MH0002/29-83
GCCGUAAUGUAGCCGUUGGCGGUCGCAAGCCCGCAUGAGaaaUACAGAGCGAGGU
>scaffold1542_1_MH0016/2184-2238
ACCGUAAUGCAGCCUUUGACGGUCACAAGCCCGUAUGAGaaaUGCAGAGUGGGGA
>scaffold78977_6_MH0081/6634-6570
GCCGUAAUGCGGCUUAUCGAGUUUUUGAUAAACGGUUACAAGCCCGUGUAAACGCAGAGU
GAGGA
>scaffold25827_5_MH0009/120-184
GCCGUAAUGCGGCUUAUCGAGUUUUUGAUAAACGGUCACAAGCCCGUGUAAACGCAGAGU
GAGGA
>SRS052697_C3351724/918-854
GCCGUAAUGCGGCUUAUCGAGUUUUCGGUAAACGGUCACAAGCCCGUGUAAACGCAGAGU
GAGGA
>scaffold58996_1_MH0006/6299-6212
ugagguggggagccagugcgguuGCCGUAAUGCGGCUUAUCGAGUUUUCGAUAAACGGUC
ACAAGCCCGUGUAAACGCAGAGUGAGGA
>scaffold49657_4_MH0053/927-863
GCCGUAAUGCGGCUUAUCGAGUUUUCGAUAAACGGUCACAAGCCCGUGUAAACGCAGAGU
GUGGU
>scaffold61701_1_MH0070/1930-1866
GCCGUAAUGCGGCUUAUUGAGUUUUCGAUAAACGGUCACAAGCCCGUGUAAACGCAGAGU
GUGGU
>pre-rum113-03954/73-10
GUUGUAAUGCGGCUUGCCAUAGGUuUGGCAAACGGUCACAAGCCCGUAAAACGCAGAGUG
CAAA
>JCVI_SCAF_1096627949171/681-760
cgcccccccuggcaacggggggcgCUUCUAAUGCGCCAAUGCCCGGUCCCAAGUCCGGGA
GGUagaaAGCAGAGGGGAAG
>SRS045713_WUGC_scaffold_41578/1762-1832
agaggagaaacgcuccucuCGCCUAAUGCAGCCAAGGACGGUGACAAGCCCGUGAAAAUG
CAGAGUCGGCA
>scaffold9121_9_O2.UC-18/293-225
gggaggcucagccccccCCCUUAAUGCAGCCGAAGGCGUUCACAAGCCCGCAGAAAUGCA
GAGUGAGGA
>SRS053335_LANL_scaffold_31041/28-107
ggggcuguaagccccaCCCAUAAUGCGGCCCGGCCCCAUCGGUCGGACGGUCACAAGCCC
GUGGGAACGCAGAGUGUGGA
>scaffold72709_1_MH0076/1408-1343
ggggcgauugcccCGCCUAAUGCAGUCGAUGGACGGUCACAAGCCCGUGAAAAUGCAGAG
UGGGCG
>C4456266_1_V1.CD-13/1596-1523
cagggauaauuucccuguUCCUUAAUGCAGCUCCUUAGGAACGGUCACAAGCCCGUGAGA
AUGCAGAGUGAGGA
>SRS019582_WUGC_scaffold_8502/43-113
gggggcuuagucccccGCCUUAAUGCGGCUCCAUACGGAACGGUUGCAAGCCCGAUAACG
CGGAGCAAGGA
>SRS023914_C2046219/757-688
ggggcuuagucccccGCCUUAAUGCGGCUCCAUACGGAACGGUUGCAAGCCCGAUAACGC
AGAGCAAGGA
>scaffold8333_2_MH0036/507-589
cagccacugcuuacgcucuggcugACCUUAAUGCGGCUUCCGGUAACGGAAACGGUUGCA
AGCCCGAUAACGCAGAGCAAGGA
>SRS063040_C3126985/122-204
cagccacugcuuacgcucuggcugACCUUAAUGCGGCUUCUGGUAACGGAAACGGUUGCA
AGCCCGAUAACGCAGAGCAAGGA
>SRS056519_LANL_scaffold_17414/7-69
GCCGUAAUGCAGCCGCGCCGUUGCGCGCGCCGGUCACAAGCCCGGAGAAAUGCAGAGUGA
GGA
>SRS077730_C1293055/275-193
cggggcugugccccgGCCGUAAUGCAGCCCCCUGCccGAUUGggCCGGGGCCGGUCCCAA
GCCCGGAAAAUGCAGAGGGCGGA
>SRS049900_C4374460/3-70
CCCGUAAUGCAGCCCCCUGUccUUUCGggCCGGGGCCGGUCCCAAGCCCGGAAAAUGCAG
AGGGCGGA
>SRS049959_C3771314/464-546
cggggcugugccccgGCCGUAAUGCAGCCCCCUGUccUUUCGggCCGGGGCCGGUCCCAA
GCCCGGAAAAUGCAGAGGGCGGA
>SRS012273_Baylor_scaffold_17752/439-357
cggggcugugccccgGCCGUAAUGCAGCCCCCUGCccUUUCGggCCGGGGCCGGUCCCAA
GCCCGGAAAAUGCAGAGGGCGGA
>scaffold4899_1_MH0056/2164-2088
cggggcuaugccccgGCCGUAAUGCAGCCGCGUAGUUGUGCGCGCCGGUCCCAAGCCCGG
AAAAUGCAGAGGGCGGA
>scaffold15762_2_MH0038/498-574
agggaguauaagcucccuGCUCUAAUGCAGCUGCUGAUCAGCAACGGUCACAAGCCCGUA
UAAAUGCAGAGUGGAGU
>scaffold66050_1_MH0033/1337-1262
agggaguauaagcucccuGCUCUAAUGCAGCUACUAUACAGUAACGGUCGCAAGCCCGUA
AAAUGCAGAGCGGAGA
>SRS016095_C2610135/693-617
agggaguauaagcucccuGCUCUAAUGCAGCUGCUGAUCAGCAACGGUCACAAGCCCGUA
UAAAUGCAGAGUGGAGC
>SRS019161_WUGC_scaffold_7477/24907-24831
agggaguauaagcucccuGCUCUAAUGCAGCUGCUGAUCAGCAACGGUCGCAAGCCCGUA
UAAAUGCAGAGCGGAGA
>SRS047014_WUGC_scaffold_51016/727-803
agggaguauaagcucccuGCUCUAAUGCAGCUGCUGAUCAGCAACGGUCACAAGCCCGUA
UAAAUGCAGAGUGGAGA
>scaffold7268_2_MH0028/11373-11448
agggaguauagcucccuGCUCUAAUGCAGCUACUAUACAGUAACGGUCGCAAGCCCGUAU
AAAUGCAGAGUGGAGU
>scaffold93560_1_MH0059/3884-3958
gggaguauaagcuccuGCUCUAAUGCAGCUGCUGAUCAGCAACGGUCACAAGCCCGUAUA
AAUGCAGAGUGGAGU
>SRS043001_WUGC_scaffold_13911/3445-3509
gggaguaaucccuUGCCUAAUGUAGCCGUGGACGGUCACAAGCCCGUGUAAAUACAGAGU
GGGUA
>SRS024435_C3224932/3143-3211
gggggaguaauccccccUGCCUAAUGUAGCCGUGGACGGUCACAAGCCCGUGUAAAUACA
GAGUGGGUA
>scaffold101962_2_O2.UC-19/2043-2110
ggggggguaaccccccUGCCUAAUGUAGCCGUGGACGGUCACAAGCCCGUGUAAAUACAG
AGUGGGUA
>scaffold93450_2_MH0045/2044-2111
gggggagugaucccccUACCUAAUGUAGCCGUGGACGGUCACAAGCCCGUGUAAAUACAG
AGUGGGUA
>scaffold43646_1_MH0061/994-1061
gggggagugaucccccUGCCUAAUGUAGCCGUGGACGGUCACAAGCCCGUGUAAAUACAG
AGUGGGUA
>SRS054956_LANL_scaffold_38823/43529-43596
gggggaguaaucccccUGCCUAAUGUAGCCGUGGACGGUCACAAGCCCGUGUAAAUACAG
AGUGGGUA
>scaffold40648_8_MH0070/4539-4462
ggggggcuaagucccccGCCUUAAUGCGGCUUCCGGUAACGGAAACGGUUGCAAGCCCGU
GCGAACGCAGAGCAGGGA
>SRS052697_C3167311/193-116
gggggcauaguccccccGCCUUAAUGCGGCUUCCGGUAACGGAAACGGUUGCAAGCCCGU
GCGAACGCAGAGCAGGGA
>scaffold99411_1_MH0080/741-816
gggggcauaguccccccGCCUUAAUGCGGCUUCCGAACGGGAACUGUUGCAAGCCAGUAC
AAACGCAGAGCAGGGA
>SRS013687_Baylor_scaffold_56083/1118-1039
ggugcaguuuuauucugcgccGCCCUAAUGCGGCUUCCGAACGGAAACGGUUGCAAGCCC
GUGCGAACGCAGAGCAGGGA
>SRS024075_LANL_scaffold_23282/827-903
gggggcauagucccccGCCUUAAUGCGGCUUCCGGCAGCGGAAACGGUUGCAAGCCCGUG
CGAACGCAGAGCAGGGA
>scaffold10800_1_MH0086/58540-58467
gggguuuugccccGCCUUAAUGCGGCUUCCGGCAACGGAAACGGUUGCAAGCCCGUGCGA
ACGCAGAGCAGGGA
>scaffold115210_1_MH0077/3677-3750
gggguuuugccccGCCCUAAUGCGGCUUCCGGCAGUGGAAACGGUUGCAAGCCCGUGCGA
ACGCAGAGCAGGGA
>scaffold94602_4_MH0060/473-549
gggggcuacgucccccGCCCUAAUGCGGCUUCCGGCAGCGGAAACGGUUGCAAGCCCGUG
CGAACGCAGAGCAGGGA
>SRS019030_C1740307/2323-2397
ggggcaauaaagccccGCCUUAAUGCAGCUGCCGCAAGGCAACGGUCGCAAGCCCGUGCA
AAUGCAGAGCGGGGA
>SRS011586_C3537238/1433-1501
ggggcaauaaagccccGCCUUAAUGCAGCCGAUGGCGGUCACAAGCCCGCAAGUAaUGCA
GAGUGAGGC
>ADJS01006128.1/30951-31018
ggggcaauaagccccGCCUUAAUGCAGCCGACGGCGGUCACAAGCCCGCGUGUAaUGCAG
AGUGAGGC
>ADJS01006128.1/31744-31816
gggccacauggcccCACCUAAUGCAGCUGCCGCAAGGCAACGGUCGCAAGCCCGGAGAGA
UGCAGAGCGGGGA
>SRS017191_C1739531/2231-2303
ggggcgcggcccccGCCUUAAUGCAGCCUCCCGCCAGGGAGCCGGUCACAAGCCCGCAAA
UGCAGAGUGAGGC
>scaffold6970_11_MH0046/2131-2206
ggaggcuuugccuccuGCCUUAAUGCAGCCACUCAUAGAGUGAUGGUCACAAGCCCAUAU
AAAUGCAGAGUGAGGC
>SRS014287_WUGC_scaffold_28199/48-123
gggcuguaaagcccuACCUUAAUGCAGCCAUCCGGAAGGAUGCCGGUCACAAGCCCGGAU
AAAGGCAGAGUGAGGU
>SRS023914_C1885993/195-270
gggcuguaaagcccuGCCUUAAUGCAGCCAUCCGGAAGGAUGCCGGUCACAAGCCCGGAU
AAAGGCAGAGUGAGGU
>scaffold4663_4_MH0038/1113-1037
gggguuguaaagccccACCUUAAUGCAGCCAUCCGGAAGGAUGCCGGUCACAAGCCCGGA
UAAAGGCAGAGUGAGGU
>scaffold75881_3_MH0086/555-479
ggggcuguaaagccccACCUUAAUGCAGCCAUCCGGAAGGAUGCCGGUCACAAGCCCGGA
UAAAGGCAGAGUGAGGU
>DHTCA2_contig28225/33-97
ggggcggaugccccGCCCUAAUGCAGCCGGAGGCGGUCACAAGCCCGCAAAAUGCAGAGU
GGGGU
>MA40A_contig21777/457-521
ggggcggaugccccGCCCUAAUGCAGCCGGAGGCGGUCACAAGCCCGCGAAAUGCAGAGU
GGGGU
>SRS012273_Baylor_scaffold_33419/99-22
ggggccuucuggccccACCGUAAUGCAGCCGCGCCGAUGGCGCGCCGGUCACAAGCCCGG
GAAAAUGCAGAGUGCGGC
>SRS064276_LANL_scaffold_60693/518-597
ggggccuucuggccccGCCGUAAUGCAGCCGCGCCGUUGGGGCGCGCCGGUCACAAGCCC
GGAUAGAUGCAGAGUGCGGC
>SRS015663_C3098623/417-494
ggggccauccggccccGCCGUAAUGCAGCCGCGCCGAUGGCGCGCCGGUCCCAAGCCCGG
GAAAAUGCAGAGGGCGGC
>SRS020328_Baylor_scaffold_8819/141-64
ggggccaucuggccccACCGUAAUGCAGCCGCGCCGAUGGCGCGCCGGUCACAAGCCCGG
AAAAAUGCAGAGUGCGGC
>SRS012273_Baylor_scaffold_10480/568-492
ggggccaucuggccccACCGUAAUGCAGCCGCGCCGAUGGCGCGCCGGUCACAAGCCCGA
AAAAUGCAGAGUGCGGC
>SRS015217_C2138954/330-253
ggggccaucuggccccGCCGUAAUGCAGCCGCGCCGAUGGCGCGCCGGUCACAAGCCCGG
AUAGAUGCAGAGUGCGGC
>SRS014459_WUGC_scaffold_13432/394-478
ggggccuucgagccccGCCGUAAUGCAGCCCCCUGCccGAUUGggCUGGGGCCGGUCACA
AGCCCGGAUAGAUGCAGAGUGCGGC
>SRS012273_Baylor_scaffold_13931/544-467
ggggccggauggccccGCCGUAAUGCAGCCGCGCCGAUGGCGUGCCGGUCCCAAGCCCGG
GAAAAUGCAGAGGGCGGC
>NZ_ABGD02000005.1/252104-252177
ggggcuucggccccgGCCUUAAUGCAGCUCCCCACAGGGAACGGUCGCCAGCCCGUGAAA
AUGCAGAGCGAGGC
>SRS013687_Baylor_scaffold_57103/632-708
ggggcuucggccccgGCCUUAAUGCAGCUCCCCCAAAGGGGGAACGGUCACAAGCCCGUG
GAAAUGCAGAGUGAGGC
>SRS049900_LANL_scaffold_7229/131-56
ggggcuucggccccgGCCUUAAUGCAGCUCCCCCAUGGGGGAACGGUCACAAGCCCGUGG
AAAUGCAGAGUGAGGC
>NZ_ADDX01000072.1/31911-31834
gggggcuucggcccccgGCCUUAAUGCAGCUCCCCUCCAGGGGAACGGUCACAAGCCCGU
GGAAAUGCAGAGUGAGGC
>SRS054956_LANL_scaffold_33392/715-792
gggggcuucggcccccgGCCCUAAUGCAGCUCCCCCAUGGGGGAACGGUCACAAGCCCGU
GGAAAUGCAGAGUGAGGC
>SRS043411_WUGC_scaffold_43834/705-781
gggggcuucggcccccgGCCCUAAUGCAGCUCCCCGUGGGGGAACGGUCACAAGCCCGUG
GAAAUGCAGAGUGAGGC
>SRS013687_Baylor_scaffold_18085/1567-1643
gggggcuucggcccccgGCCUUAAUGCAGCUCCCCCAGGGGGAACGGUCGCCAGCCCGUG
AAAAUGCAGAGCGAGGC
>SRS043001_C3005669/128-203
gggggcuucggcccccaGCCUUAAUGCAGCUCCCCCAGGGGAACGGUCACAAGCCCGUGG
AAAUGCAGAGUGAGGC
>SRS017521_C2736540/269-194
ggggcuucggccccgGCCUUAAUGCAGCUCCCCCAAGAGGGAACGGUCACAAGCCCGUGG
AAAUGCAGAGUGAGGC
>SRS024549_LANL_scaffold_14425/313-242
gggcuaugcccCUCCUAAUGCAGCCGCCGGAUCCGGCGCAGGUCACAAGCCCUGGCAAAU
GCAGAGUGGGAG
>SRS048870_WUGC_scaffold_28563/566-496
ggggcauaugcccCUCCUAAUGCAGCCACAGUAAUGUGAAGGUCACAAGCCCUUAUAAUG
CAGAGUGGGAG
>scaffold6883_3_O2.UC-24/5416-5345
ggggcguuugcccCUCCUAAUACAGCCGCCGGUAAGGCGAUGGUCGCAAGCCCAUGAAAU
GCAGAGCGGGAG
>scaffold68590_1_MH0052/3652-3581
ggggcguuugcccCUCCUAAUGCAGCCGCCGGUAAGGCGAUGGUCGCAAGCCCAUGAAAU
GCAGAGCGGGAG
>SRS016267_C4412905/1232-1303
ggggcgcuugcccCUCUUAAUGCAGCCGCCGGUAAGGCGAUGGUCGCAAGCCCAUGAAAU
GCAGAGCGAGAG
>scaffold549_8_MH0045/1274-1203
ggggcgcuugcccCUCUUAAUGCAGCCGCCGGUAAGGCGAUGGUCGCAAGCCCAUGAAAU
GCAGAGCGGGGG
>scaffold63349_2_MH0046/580-510
gggcgcuugcccCUCUUAAUGCAGCCGCCGGUAAGGCGAUGGUCGCAAGCCCAUGAAAUG
CAGAGCGGGAG
>SRS024549_LANL_scaffold_17663/4721-4650
ggggcauuugcccCUCCUAAUGCAGCCGCCGGUAAGGCGAUGGUCGCAAGCCCAUGAAAU
GCAGAGCGGGAG
>scaffold59569_1_MH0069/468-537
gggcauuugcccCUCUUAAUGCAGCCACCGCAAGGUGAUGGUCACAAGCCCAUAAAAUGC
AGAGUGGGAG
>scaffold44821_1_MH0062/1696-1767
ggggcauuugcccCUCCUAAUGCAGCCACCGUAAGGUGAUGGUCACAAGCCCAUAAAAAU
GCAGAGUGGGAG
>scaffold7457_1_MH0072/3046-2977
ggcgaaaagccaCUCCUAAUGCAGCCACCGUAAGGUGAUGGUCACAAGCCCAUGAAAUGC
AGAGUGGGAG
>SRS051031_LANL_scaffold_18892/7172-7243
ggggcgaaaagcccCUCCUAAUGCAGCCACCGUAAGGUGAUGGUCACAAGCCCAUGAAAU
GCAGAGUGGGAG
>NZ_ABCC02000048.1/9869-9790
ggggcagcugccccUUCCUAAUGCAGCCACCGGCCUAUAgCCGGUGCAGGUCACAAGCCC
UGAUCAAUGCAGAGUGGGAA
>scaffold3374_4_MH0074/2815-2894
ggggcauccgccccUUCCUAAUGCAGCCACCGGCCUAUAgCCGGUGCAGGUCACAAGCCC
UGAUCAAUGCAGAGUGGGAA
>scaffold44821_1_MH0062/438-510
ggggcgaaagccccaGCCUUAAUGCAGCCACCGCAGGGUGAUGGUCACAAGCCCAUAAAA
UGCAGAGUGAGGC
>scaffold64496_1_MH0055/4495-4423
ggggcuuaugccccaGCCUUAAUGCAGCCACUGAAUGGUGAUGGUCACAAGCCCAUGAAA
UGCAGAGUGAGGC
>C3869448_1_MH0037/1082-1025
CUCCUAAUGCAGCCACCGUAAGGUGAUGGUCACAAGCCCAUGAAAUGCAGAGUGAGGC
>SRS018133_C4555780/280-194
ggcgguagacaaccgccuUCUCUAAUGCAGCUAGUGGAGAAuuuuauACACUAAAGGUCA
CAAGCCCUUGUAAAUGCAGAGUGGAGA
>NZ_ABGO01000177.1/16961-16865
cgcggcccccgaacccgggggccgcggGCCGUAAUGCAGCCGCCGCGgcACGCGccGCGG
CGCCGGUCCCAAGCCCGGAGCGAaUGCAGAGGGGGGU
>4443753.3.43704/5-82
cgcccuccggggcgCCUCUAAUGCAGCCUCACACAGCGUGAGCCGGUCCCAAGCcCCGGA
UAAAaUGCAGAGGGGAGG
>4443755.3.09020/331-406
cgcccuccggggcgCCUCUAAUGCAGCCUCACACAGCGUGAGCCGGUCCCAAGCCCGGAA
AAAUGCAGAGGGGAGG
>scaffold72695_12_MH0039/175-94
ggagcauaggggccuugugccccUGUCUAAUGCAGCCCCCGUAAGGGGACGGUCGCAAGC
CCGUGGAAAUGCAGAGCGGACA
>4443753.3.15748/191-266
ccccgcaaggggCCCCUAAUGCGACCAGACCACGACGGUCUGCCGGUCCCAAGUCCGGAU
GAACGCAGAGGGGGAA
>SRS014979_C3232983/158-236
ggggcuguaagccccaUCCAUAAUGCGGCCCGGCCCCAUCGGCCGGACGGUCACAAGCCC
GUUAAACGCAGAGUGUGGG
>scaffold39864_5_MH0056/245-153
gggaauggaaaauaaaauccauucccuuuuUCUUUAAUGCAGCUUGGAAGAAAUUCCAAA
UGGUCACAAGCCCAUAAAGAUGCAGAGUGGAGA
>CAM_READ_0099526335/371-434
UCUUUAAaUGCAGCUUGGAAGAAAUUCCAAAUGGUCACAAGCCCAUAAAGAUGCAGAGUG
GAGA
>SRS011140_C5016194/176-249
UCUUUAAUGCAACUAUUAUUguUUUGUauuauaAUAAUAUCGGUGGCAAGUCCGAAAAGA
UGCAGAGCCaAAGA
>SRS023964_C2573099/502-572
CUUGUAAUGCAACUAUUAUUauuGUAAAauaGUAAUAUCGGUGGCAAGUCCGAAAAAAUG
CAGAGCCAAAG
>SRS024561_C2815038/301-371
CUUGUAAUGCAACUAUUGUUauuGUACAauaAUAAUAUCGGUGGCAAGUCCGAAAAAAUG
CAGAGCCAAAG
>ASMM170b_contig02591/623-712
caagccuaguaagacaacugaacggcuugCGCUUAAGCCUACUGGCAAUGAAGUCAGCUG
UUACAAGUCAGCACAAAAGGUGAGUAAGCA
>scaffold60637_2_MH0051/2477-2402
aggagcauuugcuccuUCUUUAAACCAGCUACCAAAAGGUAAAGGUCUAAAGCCCUUGUA
AAuUGGUGAUAGGAGA
>SRS043411_WUGC_scaffold_17180/295-360
GUAUUAAACUAACUUGCACAUCAGagGUGUAAGCGGUUACAAGUCCGCAUAAAUAGUGAG
UAGUAC
>SRS045645_C1867943/241-176
GUAUUAAACUAACUUGUAUAUUAGagAUACAAGCGGUUACAAGUCCGCAUAAAUAGUGAG
UAGUAC
>SRS023914_C2066172/777-712
GUAUUAAACUAACUUGCAUAUUAGagGUGCAAGCGGUUACAAGUCCGCAUAAAUAGUGAG
UAGUAC
>scaffold42183_2_MH0040/457-536
uagccaucuauuuauccgguuacuUCUAUAAUGUAGCCUACUAAAGACGGUUUCAAGCCC
GUGUAAAUACAGAGAAUAGA
>scaffold27661_5_V1.UC-19/3280-3366
AUUGUAAUGUAGCUGCCAUcucuaucCUAGUuggugugguugguuggUUGGUAACGGUUG
UAAGCCCGUAUAGAUACAGAACACAGU
>ASHM485B_GI4DNEO01C4OIR/4-66
UCGUUAAACUAACUACUGUGGAUGCAGUAACUGUUGUAAGUCAGUACAAAUAGUGAACAA
CGA
>ASHM485B_GQ8TDHF02HCDP9/87-141
CUCUUAAACCAACCUAUGGCGGUCACAAGUCCGCAUAUGaaaUGGCGAGUGAGAA
>NW_003037985.1/64887-64960
UGCUUAACUCCGUCUGUAGCuccUCUGGgggUUACUGCCGGUCCCAAGCCCGGGUAAAGG
AGGAGGGuugGGCA
>NW_003037797.1/1509279-1509351
GACCUAACUCCGCCUGUAGCUUCUccggggcCUACUGCCGGUCCCAAGCCCGGGUAUAGG
AGGAGGGuuGGGC
>NW_003037939.1/312228-312297
GUAGAAACUCCGCCUGUAGCucUUCUAgagUUACUGCCGGUCCCAAGCCCGAGUAAAGGA
GGAGGGUUGA
>ZhangC103487_1/64-10
AUCCUAACUCUGCCAUCGCCGGUCCCAAGCCCGGGUGAGaaaAGAGGAGGGGGAU
>NW_003037905.1/157572-157504
AAUGUAACUCCGCCUGUAGCuccUCCAGgggCUACUGCCGGUCCCAAGCCCGGGUAAAGG
AGGAGGGUU
>NW_003037818.1/230494-230436
CCUGUAGCUCCUCCGGUGGCUACUGCCGGUCCCAAGCCUGGAUAAAGGAGGAGGGUGGG
>NW_003021838.1/656-725
UGUAUAACUCCGCCUGUAGCucCUCCAgggCUACUGCCGGUCCCAAGCCCGGGUAAAGGA
GGAGGGUUAG
>NW_003037937.1/363574-363502
AUUCUAACUCCACCUGUAGCuccUCCGGgggCUACUGCCGGUCCCAAGCCCGGGUAAAGG
AGGAGGGuuGAGC
>NW_003038482.1/64947-64874
UGCCUAUCUCCGCCUGUUGCuccUAUGGgggCUACUGCCGGUCCCAAGCCCGGGUAAAGG
AGGAGGGuuaGGCA
>NW_003030838.1/2459-2399
UCUGUAACUCCUCCGGAGGAAAACUGCCGGUCCCAAACCCGGAUAAAGGAGGAGGGgUGG
A
>NW_003037832.1/53626-53569
CCUGUAACUUUUCUAGGGUUACUGCCGGUCCCAAGCCCGGAUAAAGAAGGAGGGCUGG
>NW_003039127.1/230822-230753
UGAUUAACUCCGCCUGUAGCucuCAUAgagUUACUGCCGAUCCCAAGCCCGGGUAAAGGA
GGAGGGUUGG
>NW_003037969.1/278658-278729
UAUCUAACUCCGCCUGUAGCccUUACAgagUUACUGCCGGUCCCAAGCCCGGGUUAAGGG
GGAGGGuuGGUC
>NW_003037815.1/787902-787834
AACGUAACUCCGCCUGUAGCucCUCCGagggCUACUGCCGGUCCCAAGCCCGGAUAAAGG
AGGAGGGUU
>NW_003037772.1/12180-12108
GCUUUAACUCCGCCUGUAGUaucuCCAGAgguCACUGACGGUCCCAAGCCCGGUUAGAGG
AGGAGGGcuGAGC
>NW_003037912.1/127398-127325
UGUUUAACUCCGCCUGUAGCcCAUGCggaggCUACUGCCGGUCCCAAGCCCGGAUAAAGG
AGGAGGGuugGGCA
>NW_003036311.1/2721-2649
UGUUUAACUCCGCCUGUAGCcCAUGCggaggCUACUGCCGGUCCCAAGCCCGGAUAAAGG
AGGAGGGuuGGCA
>NW_003026505.1/36940-37011
AGCAUAACUCCGCCUGUAGCuuUUCUAgagUUACUGCCGGUUCCAAGCCCGGGUAAAGGA
GGAGGGuuAGCG
>NW_003037952.1/4228-4286
CCUGUAGCUCCUCCAGUUGCUACUGCCGGUCCCAAGCCCGGGUAAAGGAGGAGGGUUGG
>NW_003038050.1/126973-126905
AAUCUAAUUCCGCCUGUCGCuccUCCGGgggCUACUGCCGGUCCCAAGCCCGGGUAAAGG
AGGAGGGUU
>NW_003037861.1/554469-554538
UCAAAAAUUUCGACAUUGGCaGUUCUagggUUAAUGUCGGUCCCAAGCCCGAAUAAAGGA
AGAGGGCUGA
>NW_003038081.1/338191-338121
UUCAUAACUCCGCCUGUAGCuAUUCUagagUUACUGCCGGUCCCAAGCCCGGGUAAGGGA
GGAGGGuUGGG
>NW_003035639.1/65846-65917
GUUCUAACUCCGCCUGUAGCucUUCUAgagUUACUGCCGGUCCCAAGUCCGGGUAAAGGA
GGAGGGuuUGGC
>NW_003037917.1/258263-258194
UCACAAACUCCGCCUGUAGUucUUCAAgagUUACUGCCGGUCCCAAACCCGGGUAAAGGA
GGAGGGGUAA
>NW_003037794.1/186426-186497
GUUUUAACUCCGCCUGUAGCucUUCUAgagUUACUGCCGGUCCCAAGCCCGGGUAAAGGA
GGAGGGuuGGGC
>NW_003037844.1/120017-120088
GUUCUAACUCCACCUGUAGCucUUUUAgaaUUACUGCCGGUCCCAAACCCGGGUAAAGGA
GGAGGGuuGGGC
>NW_003038063.1/326167-326097
UUUGUAACUCCGCCUGUAGCcccUCCAGaggUUACUGCCGGUCCCAAGCCCGGAUAAAGG
AGAAGGAUUGG
>NW_003037977.1/781517-781588
UCAAuUAACUCCGCCUGUAGCuccUCCGGgggCUACUGCCGGUCCCAAGCCCGGGUAAAG
GAGGAGGGUUGA
>NW_003026612.1/233632-233561
CCUAUAAgCUCCGCCUGUAGCuccUCGGGgggCUACUGCCGGUCCCAAGCCCGGGUAAAG
GAGGAGGGUUGG
>NW_003026611.1/150614-150686
GUCAAAACUCCGCCUGUAGCuccUCCGGgggCUACUGCCGGUCCCAAGCCCGGAUAAAGG
AGGAGGGuuUGGC
>NW_003037862.1/409315-409384
AGAAUAACUCCUCCUGUAACucUUCUAgagUUACUGCCGGUUCGAAGCCCGGAUAAAGGA
GGAGGGUUGG
>NW_003038031.1/498183-498124
CCUGUAACUCCUCCAGGGGCUACUGCCGGUCUCAAGACCGGAUAAAGGAGGAGGGuCGGG
>NW_003038032.1/275522-275594
GAUCUAACUCCGCCUGUAGCucUUCCGggggCUACUGACGGUCUCAAGCCCGGAUAAAGG
AGGAGGGuuGAGC
>NW_003037794.1/157780-157723
CCUGUAACUCUUCUAGUAUUACUGCCGGUCCCAAGCCCGGGUAAAGGAGGAGGGUUGG
>NW_003037976.1/629340-629270
CUAUUAACUCCGCCUGUAGcucCUUGGgagcCUACUGCCGGUGCCAAGCCCGGGUAAAGG
AGGAAGGUUGG
>NW_003038020.1/218261-218189
GUCUAAACUCCGCCUGUAGCuccUCCAGgggCUACUGCCGGUCCCAAGCCCGGGUAAAGG
AGGAGGGuuGGGC
>NW_003037908.1/901460-901518
CCUGUAACUCCUCCGGGGUCUACUGCCGGUCCCAAGCCCGGGUAAAGGAGGAAGGUUGG
>NW_003037829.1/236899-236969
UUUAUAACUCCGCCUGUAGCuccUCCGGgggCUGCUGCUGGUCCCAAGCCCGGAUAAAGG
AGGAGGGUUGA
>NW_003037859.1/610189-610119
CCAAAAACUCCGCCUGUAGGucUUCCGggggCUACCGUCGGUCCCAAGCCCGGGUAAAGG
AGGAGGGUUGG
>NW_003037915.1/659607-659538
CCACUAACUCCGCCUGUAACuCUUCUuuggCUACUGCCGGUACCGAGCCCGGGUAAAGGA
GGAGGGUUGG
>NW_003038083.1/13218-13151
AAUCUAACUCCACCUGUAGCucUUCUAgagUUACUGCCGGUCCCAAGCCCGGGUAAAGGA
GGAGGGUU
>NW_003037896.1/346879-346949
CUGGUAACUCCGCCUGUAGCuccUCCGGgggUUACUGCCGGUCCCAAACCCGGGUAAAGG
AGGAGGGUUGG
>NW_003037796.1/190570-190640
AUAAUAACUCCGCCUGUAGCucCUCCGagggUUACUGCCGGUCCCAAGCCCGGGUAAAGG
AGGAGGGUUGG
>NW_003037877.1/50641-50710
CCAAUAACUCCGCCUGUAGCucUUCUAgagUUACUGCCGGUCCCAAGCCCGAGUAAAUGU
GGAGGGUUGG
>NW_003037796.1/1898558-1898628
CUACUAACUCUGCCUACAGCuucUCCGGgggCUACUGCCGGUCCCAAGCCCGGAUAAAGG
AGGAGGGUUGG
>NW_003037868.1/150256-150184
UGCAUAACUCCGCCUGUAGCuAUUCUagagUUACUGCCGGUCCCAAGCCCGGGUAAAGGA
AGAGGGuugGGCA
>NW_003038068.1/384704-384634
CCAUCAACUCCGCCUGUAGCccCUCCGacggCUACUGCCGGUCCCAAGUCCGGAUAAAGG
AGGAGGGUUGG
>NW_003037871.1/149633-149563
ACUUUAACUCCGCCUGUAGCccUUCCGggagUUGCUGCUGGUCCCAAGCCCGGAUAAAGG
AGGAGGGUUGG
>NW_003038089.1/27797-27728
UAAUCAACUCCGCCUGUAGCucUUCUAgagUUACUGCCGGUCCCAAGCCCGGGUAAAGGA
GGAGGGUUGG
>NW_003037822.1/1250853-1250923
AAAUAAACUCCGCCUGUAGCuccUCCGGgggAUACUGCCGGUCCCAAGCCCGGAUAAAGG
AGGAGGGUUGG
>NW_003026403.1/1112-1172
CCAGUAACUCCGCCUGUAGCGCUUCUGCCGGUCCGAAGCCCGGGUAAAGGAGGAGGGUUG
G
>NW_003038038.1/534818-534876
CCUGUAACUCCUCCGGGGACUACUGCCGGUCCCAAGCCCGGGUAAAGGAGGAGGGUUGG
>NW_003037794.1/153395-153325
UUACUAACUCCGCCUGUAGCuccUCCGGgggCUACUGCCGGUCCCAAGCCCGGGUAAAGG
AAGAGGGUUGG
>NW_003037918.1/1999709-1999779
ACUUAAACUCCGCCUGUAGCccCUCCGagggUUAUUGCCGGUCCCAAGCCCGGAUAAAGG
AGGAGGGAUGG
>NW_003038065.1/287307-287377
UCAAUAACUCCACCUGUAGCcccUCCGGgggCUACUGCCGGUCCCAAGCCUGGAUAAAGG
AGGAGGGUUGG
>NW_003037806.1/873824-873755
UUACUAACUCCGUCUGUAGCccUCUGAgggCUACUGCCGGUCUCAAGCCCGGAUAGAGGA
GGAGGGUUGG
>NW_003037805.1/1305976-1305906
AAAAAAACUCCGCCUGUAGCucCUCCUagggCCACUGCCGGUCCCAAGCCCGGAUAAAGG
AGGAGGGUUGG
>NW_003038152.1/107648-107578
UUGUUAACUCCGCCUGUAGCuccUCGGGgggCUACUGUCGGUCCCAAGCCUGGGUAAAGG
AGGAGGGUUGA
>NW_003037845.1/619983-620053
GUAGUAACUCCGCCUGUAGCuccUCCAGgggCUACUGCCGGUCCCAAGCCCGGGUAAAGG
AGGAGGGUUGG
>NW_003037792.1/465301-465231
UCCUUAACUCCGCCUGGAGCcuCUCUGgggUUACUGCCGAUCCCAAGCCCGGAUAAAGGA
GGAGGGuUGGG
>NW_003026505.1/155882-155812
AGCGUAACUCCGCCUGUAGCucUUCUAgagUUACUGCCGGUCCCAAGCCCGGGUAAAGGA
GGAGGGuUGGG
>NW_003037795.1/944209-944280
AAGAUAACUCCGCCUGUAGCccCUCCGagggCUGCUGCCGGUCCCAAGCCCGGAUAAAaG
GAGGAGGGUUUA
>NW_003038033.1/142699-142768
UUACCAACUCCGCCUGUAGCuCUUUUaaagUUACUGCCGGUCCCAAGCCCGGGUAAAGGA
GGAGGGUUGG
>NW_003037846.1/767100-767170
UAUUUAACUCCGCCUGUAACCCcuccggaagcCACUGCCGGUUUCAAGCCCGGAUAAAGG
AGGAGGGUUUG
>NW_003037821.1/895378-895309
AGAGUAACUCCGCCUGUAGCucUUAUAgagUUACUGCCGGUCCCAAGCCCGGGUAAAGGA
GGAGGGUUGG
>NW_003038013.1/329767-329837
CGAUUAACUCCGCCUGUAGCuccuCCAGAggCUACUGCCGAUCUCAAGCCCGGAUAAAGG
AGAAGGGUUUG
>NW_003038037.1/1526693-1526753
AAAGGAACUCCGCCAGUAGAUUUACUGCCGGUCCCAAGCCCGGGUAAAGAAGGAGGGUUG
U
>NW_003037943.1/879601-879671
GUUCUAACUCCGCCUGUAGCuccACCGGgggCUACUGCCGGUCUCAAGCCCGGAUAAAGG
AGGAGGGCUGG
>NW_003037924.1/176668-176595
AUAAUAACUUCGCCUGUAGCuccuUCUCCgggugCUACUGCCGUUCCUAAGCCCGGAUAA
AGGAGGAGGGUUAA
>NW_003037928.1/516980-517053
UGUUUAACUCCGCCUGUAGCuccUCCAGgagCUACUGCCGGUCCCAAGCCCGGGUAAAGG
AGGAGGGuugGGCA
>NW_003038031.1/702986-702913
UACCUAACUCCGCCUGUAGCuccUCCAGgggCUACUGCCGGUCCCAAGCCCGGGUAAAGG
AGGAGGGuugGGCA
>NW_003037940.1/605559-605486
UGUCUAACUCCGCCUGUAGAuccUCCGGgggCUACUGCUGGUCCCAAGUCCAGGUAAAGG
AGGAGGGuugGGCA
>NW_003037928.1/122259-122329
UCAUUAGUUCCGCCUGUAGCcucUACGGgggCUACUGCCGGUCCCAAGCCCGGAUAAAAG
AGGAGGGUUGA
>NW_003026512.1/248490-248560
AAUAUAACUCCGCCUGUAGCuccUGCGGgggCUACUGCCGGUCCCAAGCCCGGGUAAAGG
AGGAGGGUUGG
>NW_003037830.1/246476-246545
CUAACAACUCCACCUGUAGCcuCUUUGgggCUACUGCCGGUCUCAAGCCCGGAUAAAGGA
GGAAGGUUGU
>NW_003037901.1/782575-782506
UUGAUAACUCCGCCUGUAGCucCUCCGgggCUACUGCCGGUCCCAAGCCCGGAGAAAGGA
GGAGGGUUGG
>NW_003037885.1/882806-882736
UGAAAAACUCCGCCUGUAGCuccUCCGGgggCUACUGCCGGUCCCAAGCCCGGGUAAAGG
AGGAGGGUUAU
>NW_003038261.1/691003-690933
CCUUCAACUCCGCCUGUAUCuucUCCGGgggCUACUGCCGGUCCCAAGCCCGGAUAAAGG
AAGAGGGUUGG
>NW_003037830.1/1234153-1234223
UUUGUAACUCCGCCUGUAGCuccUCCGGgggCUACUGCCGGUCCCAAGCCCGGGUAAAGG
AGGAGGGUUGG
>NW_003037880.1/154429-154360
AAAAAAACUCCGCCUGUAGCuAUUCUagagUUACUGCCGGUCCCAAGCCUGGGUAAAGGA
GGAGGGUUGA
>NW_003038234.1/88842-88913
GACAUAACUCCGCCUGUAGCuccUCCGGggaCUACUGCCGGUCCCAAGCCCGGAUAAAGG
AGGAGGGuUGGG
>NW_003038026.1/35442-35372
CACAUAACUCCGCCUGUAGCucUUCUAgagUUACUGCCGGUCCCAAGCCCGGGUAAAGGA
GGAGGGuUGGG
>NW_003037794.1/292842-292912
UUUUUAACUCCACCUGUAGCuccUCCAUggaCUACUGCUGGUCCCAAGCCCGGAUAAAGG
AGGAGGGUUGG
>NW_003038152.1/38101-38031
GAAGUAACUCCGCCUGUAGGuccUCCGGgagCUACUGCCGGUCCCAAGCCCGGGUAAAGG
AGGAGGGUUGG
>NW_003038014.1/413484-413414
UAAAAAACUCCGCCUGUAGCuccUCCGGgggCUACUGCCGGUCCCAAGCCCGGGUGAAGG
AGGAGGGUUGA
>NW_003037851.1/534745-534814
ACAUUAACUCCGCCUGUAGCucUUCUAgagUUACUGUCGGUCCCAAGCCCGGUUAAAGGA
GGAGUUUUGG
>NW_003037862.1/1002161-1002091
UAAUUAACUCCGCCUGUAGCccCUCCGgaggCUACUGCCGAUCCCAAGUCCGGAUAAAGG
AGGAGGGUUGG
>NW_003037953.1/134404-134334
ACAGUAACUCCGCCUGUAGCuccUCUCGgggCUACUGCCGGUCCCAAGCCCGGGUAAAGG
AGGAGGGUAGG
>NW_003037824.1/297409-297339
UGACUAACUCCGCUUGUAGCuccUCCGGgggCUACUGCCGGUUCCAAGCCCGGGUAAAGG
AGGAGGGGUGG
>NW_003037807.1/302651-302581
AAUAUAACUUUGCCUGUAGCccCUCCGguggCUACUGCCGGUCCCAAGCCCGGAUAAAGA
AGGAGGGUUGG
>NW_003038073.1/330392-330322
UCAAUAACUCCGUCUGUAGCccCUCUGagggCUACUGCCGGUCCCAAGUCCGGAUAAAGG
AGGAGGGUUGG
>NW_003037954.1/218346-218276
AUAAUAAUUCCGCCUGUAGCuccUCCGGgggCUACUGCCGGUCCCGAGCCCGGGUAAAGG
AGGAGGGUUGG
>NW_003037793.1/1701824-1701882
AUUUUAACUCCGCCUGUAGCUACUGCCGGUCCCAAGCCCGGGUAAAGGAGGAGGGUUUG
>NW_003037862.1/769571-769501
UUAUUAACUCCGCUUGUGGCucCUCCGagggCUACUGCCGGUCACAAGCCCGGACAAAGG
AGGAGGGUUGG
>NW_003037800.1/420055-420125
UUAUCAACUCCGCCUGUAGCuccUCUGGgggUUACUGCCGGUCCCAAGCCCGGGUAAAGG
AGGAGGGUUGG
>NW_003037992.1/248742-248812
AUUGUAACUCUGCCUGUAACcccUCGAGgggCUACUGCCGGUCCCAAGCCCGGAUAAAGG
AGGAGGGUUGG
>NW_003037800.1/1721188-1721258
UUAAUAACUCCACCUGUAGCucCUCCGugugCUACUGCCGGUCCCAAACCCGGGUAAAGG
AGGAGGGUUGG
>NW_003037962.1/502218-502148
UUAUGAACUCCGCCUGUAGCccuUCUGAgggCUAGUGCCGGUUCCAAGCCCGGAUAAAGG
AGGAGGGUUAG
>NW_003037921.1/308485-308414
ACAUUAACUCCGCCUGUAGUuuuUUCCAggggCUACUGCCGGUCCCAAGCCUGGAUAAAG
GAGGAGGUUUGG
>NW_003037942.1/573599-573530
CUUGUAACUCCACCUGUGGCucUUCUAgagUUACUGUCGGUCCCAAGCCCGAGUAAAGGA
GGAGGGUUGG
>NW_003037981.1/339216-339146
CGACUAACUCCGCCUGUAGCccCUCCGagggCUACUGUCGGUCCCAAGCCCGGAUAAAGG
AGGAGAGUUGG
>NW_003037905.1/449951-450020
AGAUAAACUCCGCCUGUAGCuCUUCUaaagUUACUGCCGGUUCCAAGCCCGGGUAAAGGA
GGAGGGUUGG
>NW_003037821.1/53492-53562
UGGAUAACUCCGCCUGUAGCuccUCCGGgggCUACUGCCGGUCCUAAGCCCGGAUAAAGG
AGGAGGGUUGG
>NW_003037841.1/199241-199313
ACAACAACUCUGCCUGUAGCucuUUUUUuugagUUACUGCCGGUCUCAAGCCCGGGUAAA
GGAAGAGGGUUGA
>NW_003037798.1/1578039-1577969
UAAAUAACUCCACCUGUAGCuccUCCAGgggCUACUGCCGGUCCCAAGCCCGGAUAAAGG
AGGAGGGUUGG
>NW_003026602.1/49185-49115
CUAAUAACUCCACCUGUAGCuccUCCGGgggCUACUGCCGGUCCCAAGCCCGGGUAAAGG
AGGAGGGUUGG
>NW_003038124.1/199653-199583
UAAUUAACUCCACCUGUAGCuccUACGGgggCUACUGCCGGUCCCAAGCCCGGGUAAAGG
AGGAGUGUUGG
>NW_003037800.1/2239216-2239286
AAAAUAACUCCGCCUGUAGCuccUCUGGgggUUACUGCCGGUCCAAAGCCCGGGUAAAGG
AGGAGGGUUGG
>NW_003037915.1/627817-627887
GUAAUAACUCCGCCUGUAGCucUACCGgaggCUACUGCCGGUCCCAAGCCUGGAUAAAGG
AAGAGGGUUGG
>NW_003038152.1/222175-222245
UGUAUAACUCCGCCUGUAGCcccUCCAGgggCUACUGCCGGUCCCAAGCCCGGAUAAAGG
AGGAGGAUUGG
>NW_003038032.1/704049-703979
AUAGGAACUCCGCCUGUAGCucCUCCGgcggCUACUGCCGGUCCCAAGCCCGGGUAAAGG
AGGAGGGUUGG
>NW_003037810.1/628802-628872
UUUAUAACUCCGCCUGUAGCucCUCUGgaggUUACUGCCGGUCCCAAGCCCGGGUAAAGG
AGGAGGAUUGG
>NW_003026505.1/18789-18859
CGAAUAACUCCGCCUGUAGCucUUCCGggggUUACUGCCGGUCCCAAGCCCAGGUAAAGG
AGGAGGGUUGG
>NW_003037938.1/192779-192848
UCUAUAACUCCGCCUGUAGCucUUCUAgagUUACUGCCUGUCCCAAGCCCGGGUAAAGGA
GGAGGGUUGG
>NW_003027812.1/1316-1385
UCUAUAACUCCGCCUGUAGCucUUCUAgagUUACUGCCUGUCCCAAGCCCGGGUAAAGGA
GGAGAGUUGG
>NW_003037793.1/2723801-2723731
UUUUGAACUCCGCCUGUAGCuccUGCAGgggCUACUGCCGGUCCCAAGCCCGGGUAAAGG
AGGAGGAUUGA
>NW_003037890.1/1652657-1652587
UCAAUAACUCCGCCUGUAGCuccUCCGGgggCUACUGCCGGUCCCAAGCCCGGGCAAAGG
AGGAGGGUUGA
>NW_003038261.1/479093-479022
UAAUUAACUCCGCCUGUAGCuccuCCGGGaggUUACUGCCGGUCCCAAGCCCGGGUAAAU
GAGGAGGGUUGG
>NW_003037866.1/836093-836163
CUCAUAACUCCGCCGGUAGCucUUCUAgagUUACUCCCGGUCCCAAGCCCGGGUAAAGGA
GGAGGGuUGGG
>NW_003037795.1/1611496-1611426
ACGCUAACUCCGCCUGUAGCuccUUCGGgagCUACUGCCGGUCCCAAGCCCGGGUAAAGG
AGGAAGGUUGG
>NW_003038036.1/362597-362667
AUAUUAACUCCGCCUGUAGCuccUCCGGgggCUACUGCCGGUCCCAAGCCCAGGUAAAGG
AGGAGGGCUGG
>NW_003026490.1/93179-93249
UUACUUACUCCACCUGUAGCuccUCCAGgggCUACUGCCGGUCCCAAGCCCGGAUAAAGG
AGGAGGGUUGG
>NW_003037909.1/942583-942513
CCUGUUACUCCGCCUGUAGCuccUCCGGgggCUACUGCCGGUCCCAAGCCCGGGUAAAGG
AGGAGGGUUGG
>NW_003026602.1/101125-101055
CCAGUAACUCCGACUGUAGCuccUCCGGgggCUACUGCCGGUCCCAAGCCCGGGUAAAGG
AGGAGGGUUGG
>NW_003037973.1/190736-190806
UGGUUAACUCCGCCUGUAGCuccUCCAGgggCUACUGCCGGUCCCAAGCCCGGGUAAAGG
AGGAGGGUUGG
>NW_003037824.1/334595-334665
UUGAUAACUCCGCCUGUAGUucUUCCGgaguCUACUGCCAGUUCCAAGCCCGGAUAAAGG
AGGAGGGUUUG
>NW_003038038.1/139764-139694
CCAAUAACUCCGCCUGUAGCuccUCCGGgggCUACUGCCGGUCCCAAGCCCGGAUAAGGG
AGGAGGGUUGG
>NW_003037853.1/235657-235727
UUGAUAACUCCACCUGUAUCuccUCCGGgggcAACUGCCGGUCCCAAGCGCGGAUAAAGG
AGGAGGGUUGG
>NW_003026609.1/58-128
CCUAAAACUCCGCCUGUAGCuccUCUGGgggUUACUGCCGGUCCCAAGCCCGGGUAAAGG
AGGAGGGUUGG
>NW_003037839.1/1492461-1492530
GUUAUAACUCCGCCUGUAGCucUUCUAgagUUACUGCCGGUCCCAAGCCCGGGUAAAGGA
GGAGGGUUGG
>NW_003037970.1/344941-345011
UCUCCAAUUCCGCCUGUAGAuccUCCGGggaCUACUGCCGGUCCCAAGCCCGGGUAAAGG
AGGAGGGUUGG
>NW_003021211.1/1034-964
GUAGUAACUCCGUCUGUAGCuccUCCGGgggUUACUGCCGGUCCCAAGCCCGGGUAAAGG
AGGAGCGUUGG
>NW_003039127.1/1642100-1642169
UUACUAACUCCGCCUGUAGCuuUUAUAgagUUACUGCCGGUCCCAAGCCCGGGUAAAGGA
GGGGGGUUGG
>NW_003037830.1/154128-154059
UGUAUAACUCCGCCUGUAGUucUUAUAgagUUAUUGCCGGUCCCAAGCCCGGGUAAAGGA
GGAGGGUUGG
>NW_003038212.1/33632-33702
UAUAUAACUCCGCCUGUAGCuccUCCGGgggCUACUGCCGGUCCCAAGCCCGGGUAAAGG
AGGAGGGUUGG
>NW_003037887.1/1153278-1153347
ACUUUAACUCCACCUGUAGCuCUUCUacagUUACUGCCGGUCCCAAGUCCGGGUAAAGGA
GGAAGGUUGG
>NW_003038086.1/258178-258108
UUUACAACUCUGCCUGUAGCgccUCCUGgggCUACUGCCGGUCCCAAGCCCGGGUAAAGG
AGGAGGGUUGG
>NW_003037826.1/488885-488815
UUUGGAACUCCGCCUGUAGCucaUCCGUgggUUACUGCCGGUCCCAAGCCCGGGUAAAGG
AGGAGGGUUGA
>NW_003037829.1/412774-412843
CCAAUAACUCCGUCGGUAGCucUUCUAgagUUACUGCCGGUCCCAAGCCCAGGUAAACGA
GGAGGGUUGG
>NW_003037851.1/497805-497735
ACGGUAACUCCGCCUGUAGCuucUCUGGaggCUACUGCCGGUCCCAAGCCUGGGUAAAGG
AGGAGGGUUGG
>NW_003026488.1/120936-120866
AUAAUUACUCCGCCUGCAGCuccUUCAGgggCUGCUGCCGGUCCCAAGCCCGUAUAAAGG
AGGAGGGUUGA
>NW_003038080.1/598682-598751
UUGCUAACUCCGCCUGUAGCucUUCUAgagUGACUGCCGGUCCCAAGCCCGGGUAAAGAA
GGAGGGUUGG
>NW_003038006.1/161915-161984
AUGUUAACUCCGCCUGUAGCacuUCUAGagUUACUGCCGGUCCCAAGCCCGGGUAAAGGA
GGAGGGUUGG
>NW_003026481.1/68591-68660
AUUAUAACUCCGCCUGUAGCucUUAUAgagUUACUGCCGGUCCCAAGCCCGGGUAAAGGA
GGAGGGUUGG
>NW_003037793.1/1852031-1851961
UUACUAACUCCGCCUGUAGCuccUCCGGgggCCACUGCAGGUCCCAAGCCCGGAUAAAGG
AGGAGGGUUGG
>NW_003037977.1/314937-315008
UACUUAACUCCGCCUGUAGCuccuCUUUAggUUACUGCCGGUUCCAAGUCCGGAUAAAGG
AGGAGGGuUGUG
>NW_003037836.1/688761-688832
AUCAUAACUCCGCCUGUAGCaccUCCGGgggCUACUGCCGGUCCCAAGCCCGGAUAAAGG
AGAAGGGuUGGG
>NW_003037821.1/933004-932934
CUUAUAACUCCGCCUGUAGCucUUCCGggggCUACUGCCGGUCCCAAGCCCGGGUAAAGG
AGGAGGGUUGG
>NW_003038149.1/161636-161566
UCGAUAACUCCGCCUGUAGCucCUCCGgaggCUACUGCCGGUCCCAAGCCCGGGUAAAGG
ACAAGGGUUGG
>NW_003037917.1/624802-624872
GUAGUAACUCUGCCUGUAGCuccUCCGGgggCUACUGCCGGUCCCAAGCCUGGAUAAAGG
AGGAGGAUUGG
>NW_003037796.1/1615411-1615341
UUAAUAACUCCGCCUGUAGUuacUCCGGgggCUAUUGCCGGUCCCAAGCCCGGGUAAAGG
AGGAGGGUUGG
>NW_003039129.1/6093-6162
ACAAUAACUCCUCCUGUAGCucuCCUAgagUUACUGCCGGUCCCAAGCCCGGGUAAAGGA
GGAGGGUUGG
>NW_003037788.1/215180-215250
UUUUUAACUCCGCCUGUAGCuccUCCGGgggCUACUGCCGGUUCCAAGCCCGGUUAAAGG
AGGAGGGUUGG
>NW_003037884.1/91144-91074
UUUUAAACUCCGCCUGUAGCuccUACGGgggCUACUGCCGGUCCCAAGCCCGGAUAAAGG
AGGAGGGUUGA
>NW_003038001.1/147710-147780
CCAAGAACUCCGCCUGUAGCuccUCCGGgggCUACUGCCGGUCCCAAGCCCGGGUAAAGG
AGAAGGGUUGG
>NW_003037912.1/54457-54527
AAAAUAACUCCGCCUGUAGCuccUCCGGgagCUACUGCCGGUCCUAAGCCCGGACAAAGG
AGGAGAGUUGG
>NW_003038033.1/859126-859056
AAGGUAACUCCGCCUGUAGCucCUCCGagggCUACUGCCGGUCCCAAGCCCGGGUAAAGG
AGGAGGGUUGG
>NW_003037798.1/179490-179560
AAAUUAACUCCGCUUGUAGCcccUCCGGgagCUACUGCCGGUCCCAAGCCCGGAUAAAGG
AGGAGGGUUGG
>NW_003037969.1/327187-327118
CAUCUAACUCCGCCUGUAGCucUUACAgagUUACUGCCGGUCCCAAGCCCGGGUUAAGGA
GGAGGGUUCG
>NW_003038072.1/118028-118098
GUUAUAACUCCGCCUGUAGCuccUCAGGgggCUACUGCCGAUCCCAAGCCCGGGUAAAGG
AGGAGGGUUGG
>NW_003038474.1/18984-18914
UGAAUAACUCCGCCUGUAGCucuCCCGGaggUUACUGCCGGUCCCAUGCCCGGGUAAAGG
AGGAGGGUUAG
>NW_003037844.1/652244-652313
UUAAUAACUCCGCCUGUAGCucUUCUAgagUUACUGUCGGUCCCAAGCCCAGGUAAAGGA
GGAGGGUUGG
>NW_003037888.1/422846-422916
CACACAACUCCGCCUGUAGCucUUCUAgagGUACUGCCGGUCCCAAGCCCGGAUAAAGGA
GGAGGGuUGGG
>NW_003038027.1/931406-931335
UACAUAACUCCGCCUGUAGCucCUACGagggCUACUGCCGGUCCCAAGCCCGGGUAAAGG
AGGAGGGuUGGG
>NW_003037847.1/76205-76276
CAUUUAACUCCGCCUGUAGCuccUCCGGgggCUACUGCCGGUCCCAAGCCCGGAUAAAGG
AGGAGGGuUGUG
>NW_003037800.1/2271524-2271594
UUUCUAACUCCGCCUGUAGCuccUCCGGgggCUACUGCCGGUCCCAAGCCCGGGUAAAGG
AGGAGGGUUGG
>NW_003038023.1/467792-467862
UUCUUAAUUCCGCCUGUAGCucCUCCGgagaCUACUGCCGGUCACAAGCCCGGGUAAAGG
AGGAGGGUUAG
>NW_003037808.1/1700911-1700982
CCCCUAACUCCGCUUGUAGCccUUCUAgagUUACUGCCGGUCCCAAGCCCGGGUAAAGGA
GGAGGAucAGGC
>NW_003038507.1/118984-119054
UUCUUAACUCCGCCUGCAGCucUUUUAgagUUACUGCCGGUCCCAAGCCCGGGUAAAGGA
GGAGGAuUGGG
>NW_003037944.1/492920-492990
AUUGUAACUCCGCCUGUAGCuccUCUGGgggUUACUGCCGGUCCCAAGCCCGGGUAAAGG
AGGAGGGUUGG
>NW_003037918.1/948632-948562
UCAAUAACUCCGCCUGUAGCucuCCCAGgggCUACUGCCGGUCCCAAGCCCGGGUAAAGG
AGGACGGUUGG
>NW_003038029.1/453038-452967
CUUCUAACUCCGCCUGUAGUccCUCCGugggUUACUGCCGGUCCCAAGCCCGGAUAAAGG
AGGAGGGuUAAG
>NW_003037826.1/850462-850531
AUGUCAACUCCGCCAAUAGCucUUCUAgagUUACUGCCGGUCCCAAGCCCGGGUAAAGGA
GGAGGGUUGA
>NW_003037882.1/627799-627729
GUAGUAACUCCGCCUGCAGCuccgCCAGCggCUACUGCCGGUCCCAAGCCCGGAUAAAGG
AGGAGGGUUGG
>NW_003038068.1/74642-74572
UCUAUAACUCCGCCUGCAGCuccUCCGGgggCUACUGCCGGUCCCAAGCCCGAGUAAAGG
AGGAGGGUUGG
>NW_003038006.1/89790-89859
CAACAAACUCCACCAGUAGCucUUCUAgagUUACUGUCGGUCCCAAGCCCGGGUAAAGGA
GGAGGGUUGG
>NW_003037844.1/130033-130102
GUACAAACUCCGCCUGUAGCucUUCUAgaaUUACUGCCGGUCCCAAGCCCGGGUAAAGGA
GGAGGGUUGG
>NW_003037886.1/223582-223512
AGAAUAACUCCGCCUGUAACuccUCCGGgagCUACUGCCGGUCUCAAGCCCGGAUAAAGG
AGGAAGGUUGG
>NW_003037775.1/14907-14976
ACAACAACUCCGCCUGUAGUucCUCUGgggCUACUGUCGGUCCCAAGCCCGGGUAAAGGA
GGAGGGUUGG
>NW_003029845.1/1039-1108
ACAACAACUCCGCCUGUAGCucCUCUGgggCUACUGUCGGUCCCAAGCCCGGUUAAAGGA
GGAGGGUUGG
>NW_003022369.1/188-257
ACAACAACUCCGCCUGUAGCucCUCUGgggUUACUGUCGGUUCCAAGCCCGUGUAAAGGA
GGAGGGUUGG
>NW_003038028.1/791594-791664
GUAAUAUCUCCGCCUGUAGCuccUCCAGgggCUACUGCCGGUCCCAAGCCCGGGUAAAGG
AGGAGGGUUGG
>NW_003037830.1/735014-734945
UAAUUAACUCCGCCUGUAGGuCUUAUaaagUUACUGCCGGUCCCAAACCCGGGUAAAGGA
GGAGGGUUGG
>NW_003037936.1/716837-716907
GUAGUAACUCCGCCUGUAGCcucUCCGGgggCUACUGCCGGUCCCAAGCCCGGAUAAACG
AGGAGGGUUGG
>NW_003037874.1/422722-422791
UUAUUAAUUCCGCCUGUAGCucUUCUAgagUUACUGCCGAUCCCAAGCCCGGAUAAAGGA
GGAGGGUUGG
>NW_003037819.1/932020-932089
ACAAUAACUCCGUCUGUAGCucUUCUAgagUUCCUGCCGGUCCCAAGCCCGGGUAAAGGA
GGAGGGUUGG
>NW_003038147.1/513764-513694
AUGUUAACUCUGCCUGUAGCucCUCCUagggCUACUGCCGGUUCCAAGCCCGGGUAAAGG
AGGAGGGUUGG
>NW_003026460.1/238238-238308
UUGGUAACUCCGCCUGUAGCuccUCCGGgggCUACUGCCGGUCCAAAGCCCGGAUAAAGG
AGGAGGAUUGG
>NW_003037884.1/858811-858741
AUGAUAACUCCGCCUGUAGCucCUUCGagggCUGCUGCUGGUCCCAAGCCCGGGUAAAGG
AGGAGGGUUAG
>NW_003037833.1/632643-632573
AGAAUAACUCCGCUUGUAGCuccUCCGGgggCUACUGCUGGUCCCAAGCCCAGAUAAAGG
AGGAGGGUUGG
>NW_003037862.1/609454-609523
AUAGUAACUCCGCCUGUAGCucUUCGAgagUUACUGCCGGUCCCAAGCCCGGGUAAAAGA
GGAGGGUUGG
>NW_003037975.1/547022-546952
CGGAUAACUCCGCCUGUAGCucCUACGgggcCUACUGCCGGCCUCAAGCCCGGGUAAAGG
AGGAGGGUUGG
>NW_003026477.1/10538-10608
UUAUUAACUCCGCCUGUAGCuccUCCGGgggCUACAGCCGAUUCCAAGCCCGGGUAAAGG
UGGAGGGUUGG
>NW_003037894.1/348965-348895
AGGUUAACUCUGCCUGUAGCuccUACAGgggCUACUGCCGGUUCCAAGCCCGGAUAAAAG
AGGAGGGUUGU
>NW_003026458.1/529500-529570
CUUCUAACUCCGCCUGUAGCuccUCAGGgggCUACUGCCGAUCCUAAGCCCGGAUAAAGG
AGGAGGGUUAG
>NW_003037865.1/60659-60729
UUUUUAACUCCGCCUGUAGCucCUCCGuggaCUACUGCCGGUCCCAAGCCCGGAUAAAGG
AGGAGGGUUGG
>NW_003037797.1/2036234-2036304
ACACUAACUCCGCCUGUAGCuccUCUGGgggCUACUGCCGGUCCUAAGCCCGGGUAAAGG
AGGAGGGUUGG
>NW_003037847.1/926256-926326
AUACUAACUCCGCCUGUAGCuccUCUGGggaUUACUGCCGGUCCCAAGCCCGGGUAAAGG
AGGAGGGUUGG
>NW_003037829.1/30205-30136
UAAGGAACUCCGCCUGUAGCucUUCAAgagUUACUGCCGGUCCCAAGCCCGGGUAAAGGA
GGAGGGUUGG
>NW_003037911.1/234501-234431
UUGGUAACUCCUCCUGUAGCuccUCCGGgggAUAAUGCCGGUCCCAAGCCCGGGUAAAGG
AGGAGGGUCAG
>NW_003039127.1/527130-527200
AUUUUAACUCCGCCUGUAGCuccUCCGGgggCUACUGCCGGUCCCAAGCCCGGGUAAAGG
AGGAAGGUUGG
>NW_003038146.1/523594-523525
UUUGUAACUCCACCUGUAGCucUUCUAgagUUACUGCCGGUCCCAAGCCCGGUUUAAGGA
GGAGGGUUGG
>NW_003026619.1/89987-89917
AUAUUAACUCCGCCUGUAGCuccUCCGGgggCUACUGCCGGUCCCAAGCCCGGGUAAAGG
AGGAGGGUUAG
>NW_003037844.1/381850-381780
UUACUAACUCCACCUGUAUCuccUCCGGgggCUACUGCCGGUCCCAAGCCCGGGUAAAGG
AGGAGGGUUGG
>NW_003037938.1/501642-501573
UCAUUAACUCCGCCUGUAGCucUUCAAgagUUACUGCCGGUCCCAACCCCGGGUAUAGGA
GGAGGGUUGA
>NW_003035578.1/21006-20936
UGAAAAACUCCGCCUGUAGCucCUCCAagggUUACUGCCGGUCCCAAGCCCGGGUAAAGG
AGGAGGGUUGG
>NW_003038160.1/88502-88571
UAAGUAACUCCGCCUGAGgcccCUCUGgggUUAAUGCCGGUUCCAAGCCCGGAUAAAGGA
GGAGGGUUGG
>NW_003037842.1/222956-222886
UAUUUAACUCCGCCUGUAUUcccUUCGGgggCUACUGCCGGUCGCAAGCCCGGGUAAAGG
AGGAGGGUUGG
>NW_003027795.1/858-788
ACACCAACUCCGCCUGUAGCuccUCCAGgggCUACUGCCGGUCCCAAGCCCGGGUAAAGG
AGGAGGGUUGG
>NW_003038133.1/136927-136996
CACUUAACUCCGCCUGUAGCucUUCUAgagUUACUGCUGGUCCCAAGCCCGGAUAAAGGA
GGAGGGUUUG
>NW_003038209.1/82888-82958
UUGAUAACUCCACCUGUAUCcccUUCGGgggCUACUGCCGGUCCCAAGCCGGGAUAAAGG
AGGAGGGUUGG
>NW_003037982.1/1047388-1047458
AAACUAACUCCGCCUGUAGCcccUCUGGgggCUACUGCCGGUCUCAAGCCCGGAUAAAGG
AGGAGGAUUGG
>NW_003037914.1/54152-54221
CGGAUAACUCCGCCUGUAGCucUUAUAgagUUACUGCCGGUCCCAAGCCCAGGUAAAGGA
GGAGGGUUGG
>NW_003037981.1/1248671-1248740
UUAUUAACUCCGCCUGUAGCucUUCUAgagUUACUGCCGGUCUCAAGCCAGGGUAAAGGA
GGAGGGUUGG
>NW_003037968.1/396013-395943
AAUAUAACUCCGCCUGUAGCuccUCCAGgggCUACUGCCGGUCCCAAGCCCGGGUAAAGG
AGGAGGGUUGG
>NW_003037853.1/889967-890036
UGAAAAACUCCGCCUGUAGCucUUCUAgagUUACUGCCGGUCCCAAGCCCGGGUAAAGGA
GGAGGGUUGG
>NW_003037904.1/529561-529631
UUGUUAACUCCGCCUGUAGCcccUCCGGggaCUACUGCCGGUCCAAAGCCCGGAUAAAGG
AGGAGGGUUGG
>NW_003038250.1/200773-200842
GUAGUAACUCCGCCUGUAGCucUUCUAgagUUACUGCCGGCCCCAAGCCCGGGUAAAGGA
GGAGGGUAGG
>NW_003038124.1/59716-59646
GUAAUAACUCCGCCUGUAGCccCUCCAagggCUACUUCCGGUCCCAAGCCCGGAUAAAGG
AGGAGGGCUGG
>NW_003038109.1/187043-187113
CUUCUAACUCCGCCUGUAGCuccUCCGGgggCUACUGCCGGUCCCAAGCCCGGGUAAAGG
AGGAGGGUUGG
>NW_003038512.1/259291-259360
ACGGAAACUCCGCCUGUGGGucUUCUUgagUUACUGCUGGUCUCAAGCCCAGGUAAAGGA
GGAGGGUUGG
>NW_003037792.1/122823-122753
CCAUUAACUCCUCCUGUAGCuccGCCUGaggCUACUGCCGGUCUCAAGCCCGGGUCAAGG
AGGAUGGUUGG
>NW_003037793.1/2119388-2119457
ACAAUAACUCCGCCAAUAGCucUUCUAgagUUACUGCUGGUCCCAAGCCCGGGUAAAGGA
GGAGGGUUGG
>NW_003038123.1/211980-212049
AUAAUAACUCCGCCUGUGGCucUAAUAgagUUACUGCCGGUCCCAAGCCCGGGUGAAGGA
GGAGGGUUGG
>NW_003038162.1/50032-50104
UGCUGAACUCCGCCUGUAGCucCUAUAgagUUACCGCCGGUCCCAAGCCCGGGUAAAGGA
GGAGCGuugGGCA
>NW_003038161.1/561971-561902
GUAAUAACUCCGCCUGUAGCucUUCUAgagUUACUGCCGGUCCCAAGCGCGGAUAAAGGA
GGAAGGUUGA
>NW_003032079.1/7352-7283
GUAAUAACUCCGCCUGUAGCuAUUCUagagUUACUGCCGGUCCCAAACCCAGAUAAAGGA
GGAGGGUUGG
>NW_003038130.1/12955-13025
GUUGUAACUCCGCCUGUAGCucCUUCGggcgAUACUGCCGGUCCCAAGCCCGGGUAAAGG
AGGAGGGUUGG
>NW_003037883.1/614619-614549
CAGGUAACUCCGCCUGUAGCuccUCUGGgggUUACUGCCGGUCCCAAGCCCGGGUAAAGG
AGGAGGGUUGG
>NW_003038073.1/19848-19918
AUAGAAACUCCGCCUGUAGCucCUCCGgcggCUACUGCCGGUCCCAAGCCCGGGUAAAGG
AGGAGGGUUGU
>NW_003026456.1/473585-473515
UCGUCAACUCCGCCUGUAGCuccUCCAGgggUUACUGCCGGUCCCAAGCCCGGGUAAAGG
AGGAAGGUUGG
>NW_003038187.1/111401-111344
CCUGUAGCUCCUCCAGGGCUACUGCCGGUCCCAAGCCCGGGUAAAGGAGGAGGGUUGG
>NW_003038511.1/162393-162323
CUAGAAACUCCGCCCGUAGCcccUCCGGgagCUACUGCCGGUCCCAAGCCCGGAUAAAGG
AGGAGGGUUGA
>NW_003026485.1/269250-269322
UGUUAAACUCCGCCUGUAGCucUUCUAgagUUACUGCCGGUCCCAAGCCCGGGUAAAGGA
GGAGGGuugGGCA
>NW_003037793.1/739250-739321
AUCAUAACUCCGCCUGUAGCucUUCCGugggCUACUGCCAGUCCCAAGCCCGGAUAAAGG
AGGAGGGuUGGG
>NW_003038132.1/8279-8350
UUCGUAACUCCGCCUGUAGAuccUCCGGgagCUACUGCCGGUCCCAAGCCCGGGUAAAGG
AGGAUGGuUGGA
>NW_003037816.1/92164-92235
AACAUAACUCCGCCUGAAGCuccUCUGGgagCUACUGCCGGUCCCAAGCCCGGAUAAAGG
AGGAGGGuUGGG
>NW_003037973.1/138354-138424
UUUGUAACUCCACCUGUAGCuccUCCGGgggCUACAGCCGGUCCCAAGCCCGGAUAAAGG
AGGAGGGUUGG
>NW_003037818.1/1631925-1631995
GAAAUAACUCCGCCUGUAGCuccUCUGGgggCUACUGCCGGUCCCAAGCCCGGGUAAAGG
AGGAGGGUUGG
>NW_003038161.1/419582-419512
UUACUAACUCCGCCUGUAGCuccUCCGGggaUUACUGCCGGUCCCAAGCCCGGAUCAAGG
AGGAGGGUUGG
>NW_003038053.1/233887-233957
ACAUUAACUCCGCCUGUAGCucCUCCGgaggCUACUGCCGGUCCCAAGCCCGGAUAGAGG
AGGAGGAUCGG
>NW_003038037.1/1185425-1185496
UUAAUAAaCUCCGCCUUUAGCuccUCCGGgggCUACUGCCGGUCCCAAGCCCGGGUAAAG
GAGGAGGGUUGA
>NW_003037980.1/177005-176936
UCAGUAACUCCGCCUGUAGCucUUCUAgagUUACUGCCAGUCCCAAGCCCGGGUAAAGGA
GGAGGGUUAG
>NW_003038951.1/1040-971
GAAAUAACUCCGCCAGUAGCucUUCUAgagUUACUGCCGGUCCCAAGCCCGGGUAAAGGA
GGAGGGUUGA
>NW_003037891.1/656910-656979
AUGUUAACUCCGCCUGUAGCucUUGUAgagUUACUGCCGGUCCCAAGCCCGGGUAGAGGA
GGAGGGUUGG
>NW_003037839.1/382513-382444
AUAAUAACUCCGCCUGUAGCcuCUCAGgggCUACUGCCGGUCCUAAGCCCGGAUAAAGAA
GGAGGGUUGG
>NW_003037913.1/938741-938811
AUUAUAACUCCGCCUGUAUCuccUCCUGgggCUACUGCCGGUCCUAAGCCCGGAUAAAGG
AGGAGAGUUGG
>NW_003037798.1/609423-609492
AUUCUAACUCCGCCUAUAGCucUUCUAgagUUACUGCCGGUCCCAAGCCCGGGUAAAGGA
GGAGGGUUGG
>NW_003035879.1/180378-180308
CCGUUAACUCCGCCUGUAGAccCUCCAagagCUACUGCCGGUCCCAAGCCUGGGUAAAGG
AGGAAGGUUGG
>NW_003038031.1/233299-233369
UUAGCAACUCCGCCUGUAGCuccUCCGGgggCUACUGCCGGUCCCAAGCCCGGGUAAAGG
AGGAGGGUUGG
>NW_003038255.1/5589-5519
AGAUUAACUCCGCCUGUAGCcccUCCGGgggCUACUGCCGGUCCCAAGCCCGGAUAAAGG
AGGAGGGUUGG
>NW_003037909.1/897393-897463
UCACUAACUCCGCUUGUAGCccCUCCAagggCUACUGCCGGUCCCAAGCCCGGGUAAAGG
AGGAGGGUUGU
>NW_003037761.1/284-354
ACUUGAACUCCGCCUGUAGCuccUCUGGgggUUACUGCCGGUCCCAAGCCCGGGUAAAGG
AGGAGGGUUGG
>NW_003038032.1/678392-678462
ACAGUAACUCCGCCUGUAGCucuUCCGAgagCUACUGCCGGUCCCAAGCCCGGGUAAAGG
AGAAGGGUUGG
>NW_003038157.1/222060-221990
UUAAUAACUCCGCCUGUAGCuccUCCGGgggCUACUGCCGGUCCCAAGCCCGGGUAAAGG
AGGAGGGUUUG
>NW_003037867.1/281010-281080
UUGUUAACUCCUCCUGUAGCuccUCCGGgggCUACUGCCGGUCCCAAGCCCGGGUAAAGG
AGGAGGGUUGG
>NW_003038147.1/357217-357287
CACAUAACUCCGCCUAUAGCuccUCCGGgaaCUACUGCCGGUCCCAAGCCCGGGUAAAGG
AGGAGGGUUGG
>NW_003038042.1/173945-174014
GCAUUAACUCCGCCUGUAGCucUUCUAgagUUACUGCCGGUCCCAAGCCCGGGUAAAGGA
GGAGGGUUGG
>NW_003038050.1/53855-53785
AAAAUAACUCCGCCUGUAGCuccUCCGGgggCUACUGCCGGUCCCAAGCCCGGGUAAAGG
AGGAGGGUUGG
>NW_003037917.1/52833-52763
AGAUUAACUCCGCCUGUAGCuccUCCGGggaCUACUGCCGGUCCCAAGCCCGGGUAAAGG
AGGAGGGUUAG
>NW_003038131.1/61508-61438
UACAUAACUCCACCUGUAGCucCUCAGgggCUACUGCCGGUCAUAAGCCCGGAUAAAGGA
GGAGGGuUGGG
>NW_003037811.1/1041604-1041534
CCCAUAACUCCGCCUGUAGCucUUCUAgagUUACUGCCGGUCCCAAGCCCGGGUAAAGGA
GGAGGGuUCGG
>NW_003038067.1/64524-64454
UAGUUAACUCCGCCUGUAGCuccUCUGGgggCUACUGCCGGUCCCAAGCCCGGGUAAAGG
AGGAGAGUUGG
>NW_003037848.1/703777-703708
GAAAUAACUCCGCCUGUAGCuAUUCUagagUUACUGCCGGUUCCAAGCCCGGGUAAAGGA
AGAGGGUUGG
>NW_003038033.1/613504-613435
GUGAAAACUCCGCCUGUAGCucUUCUAgagUUACUGCCGGUCUCAAGCCCGGGUAAAGGA
GGAGGGUUGG
>NW_003037831.1/1723816-1723885
CAUUUAACUCCGCCUGUAGCucUGAUAgagUUAAUGCCGGUCCCAAGCCCGGGUAAAGGA
GGAGGGUUGG
>NW_003037819.1/1024226-1024157
CCUGUUACUCCACCUGUAGCucUUCUAgagUUACUGCCGGUCCCAAGCCCGGAUCAAGGA
GGAGGGUUGG
>NW_003026724.1/2342-2412
ACAAAAACUCCGCCUGUAGCgccUCCGGgggCUACUGCCGGUCCCGAGCCCGGGUAAAGG
AGGAGGGUUGG
>NW_003037837.1/995901-995971
UUUAUAACUCCACCUGUAGCucCUCCGguggCUACUGCCGGUCCCAAGCCCGGGUAAAGG
AGGAGGUUUGG
>NW_003038029.1/131013-131083
AAAAUAACUCUGCCUGUAGCuccUCCAGgggCUACUGCCGGUCCCAAGCCCGGGUAAACG
AGGAGGGUUGG
>NW_003037833.1/175559-175629
GCAAUAACUCCGCCUGUAGUucCUCCGagggCUACUGCCGGUCCCAAGCCCGGGUAAAGU
AGGAGGGUUGG
>NW_003037819.1/139068-138998
ACAAGAACUCCGCCUGUAGCuccUCCGGgggUUACUGCCGGUCCCAAGCCCGGGUAAAGG
AGGAGAGUUGG
>NW_003037885.1/351794-351863
UCUGUAACUCCGCCUGUAGCucUUCUAgagUUACUGACGGUUCCAAGCCCGAGUAAAGGA
GAAGGGUUGA
>NW_003037862.1/445377-445447
CUAGUAACUCCGCCUGUAGCuccUCCGGgggUUACUGCCGGUUCCAAGCCCGGGUAAAGG
AGGAAGGUUGG
>NW_003037887.1/122698-122629
UUUAAAACUCCGCCUGUAGCucUUCUAgagUUACUGUCGGUCCCAAGCCCGGGUAAAGGA
GGAGGGUUGG
>NW_003037958.1/316984-316915
UCUAUAAUUCCGUCUGUAGCucUUAUAgagUUACUGCCGGUCCCAAGCCUGGGUAAAGGA
GGAGGGUUGG
>NW_003037798.1/1962499-1962569
CUAGUAACUCCGCCUGUAGCccCUCCGcgggCUACUGCCGGUCCCAAGCCCGGAUAAAGG
AGGAGGGUUGG
>NW_003037859.1/50069-49999
CUUAUAACUCCGCCUGUAGCuccUUCGGgggUUACUGCCGGUCCCAAGCCCGGGUAAAGG
AGGAGGGUUGG
>NW_003037810.1/1066751-1066821
UUAGUAACUCCGCCUGUAGCucCUCUGagggUUACUGCCGGUCCCAAGCCCGGGUAAAGG
AGGAGGGUUGG
>NW_003038126.1/176702-176632
CUUUUAACUCCGCCUGUAGCuccUCAAGgggCUACUACCGGUCCCAAGCCCGGGUAAAGG
AGGAGGGUUGG
>NW_003037836.1/879105-879175
AUCAUAACUCCGCCUGUAGCucUUCUAgagUUACUGCCGGUCCCAAGCCCGGGUAAAGGA
GGACGGuUGGG
>NW_003038146.1/102873-102803
UACCCAACUCCGCCUGUAGCucUUAUAgagUUACUGCCGGUCCCAAGCCCGGGUAAAGGA
GGAGGGuUGUG
>NW_003037846.1/189290-189360
CUCCUAACUCCGCCUGUAGCucUUCUAgagCUACUGCCGGUCCCAAGCCCGGGUAAAGGA
GGAGGGuUGGG
>NW_003038028.1/819927-819996
ACGAUAACUCCGCCUGCAGCuCUUUUauagUUACUGCCGGUCCCAAGCCCGGGUAAAGGA
GGGGGGUUGA
>NW_003037916.1/1085999-1086069
UUUAUAACUCCGCCUGUAGCuccUCCGGgggCUACUGCCGGUCCCAAGCCCGGGUAAAGG
AGGAGGGUUGG
>NW_003037926.1/450979-451049
AUUGUAACUCCGCCUGUAGCuccUCCGGgggUUACAGCCGGUCCCAAGCCCGGGUAAAGG
AGGAGGGUUGG
>NW_003037911.1/674197-674266
CGAUUAACUCCGCCUGUAGCucUUAUAgagUUACUGUCGGUCCCAAGCCCGGGUAAAAGA
GGAGGGUUGG
>NW_003036002.1/140-209
CGAUUAACUCCGCCUGUAGCuAUUCUagagUUACUGUCGGUCCCAAGCCCGGGUAAAAGA
GGAGGGUUGG
>NW_003038026.1/821246-821316
ACACGAACUCCGCCUGUAGCuccUCCAGgggCUACUGCCGGUCCCAAGCCCGGGUAAAGG
AGGAGGGUUGG
>NW_003038038.1/906712-906642
UAUAUAACUCCGCCUGUAGCucCUCCGagggCUACUGCCGGUCCCAAGCCCGGGUAAAGG
AGGAGGGUUGG
>NW_003037916.1/693721-693791
UAAUUAACUCCGCCUGUAGCgccUCCGGgggCUACUGCCGGUCCCAAGCCCGGGUAAAGG
AGGAGGGUUGG
>NW_003026464.1/359016-358946
AAAGUAACUCCGCCUGUAGCuccUCCGGgggUUACUGCCGGUCCCAAGCCCGGGUAAAGG
AGGAGGGUUGG
>NW_003037800.1/730266-730196
CUUCUAACUCCGCCUGUAGCuccUCCGGgggUUACUGCCGGUCCCAAGCCCGGGUAAAGG
AGGAGGGUUGG
>NW_003037917.1/318467-318536
AUGAUAACUCCGCCUGUAGCucUUCUAgagUUACUGCCGGUCCUAAGACCGGGUAAAGGA
GGAGGGUUGG
>NW_003037839.1/1126177-1126247
CCAUCAACUCCGCCUGUAGCuccUCCGGgggCUACUGCAGGUCCCAAGCCCGGAUAAAGG
AGGAGGGUUGG
>NW_003035642.1/27433-27502
AAAUAAACUCCGCCUGUAGCucUUCGAgagUUACUGCCGGUCCCAAGCCCGGGUAAAGGA
GGAGGGUUGG
>NW_003038242.1/107306-107237
GCAAUAACUCCGCCUGUAGCucUUCUAgagUUACUGCCGGUCCCAAGUCCGGGUAAAGGA
AGAGGGUUGG
>NW_003037992.1/321903-321834
CUAGUAACUCCGCCUGUAGCucUUCUAgagUUACUGCCGGUCCCAAGCCCGGGUACAGGA
GGAGAGUUGG
>NW_003037909.1/290362-290293
CAAUUAACUCCGCCUGUAGCucUUCUAgagUUACUGCCGGUCCCAAGCCCGGGUAAAGGA
GGAGGGUUGG
>NW_003037908.1/924975-924905
UAUAUAACUCCACCUGUGGCuccUUCGGgggCUACUGCCGGUCCCAAGCCCGGGUAAAGG
AGGAGGGUUGG
>NW_003027793.1/499-430
UAAUAAACUCCGCCUGUAGCucUUCUAgagUAACUGCCGGUCCCAAGCCCGGGUAAAGGA
GGAGGCUUCG
>NW_003037827.1/360582-360513
AUAUUAACUCCACCUGUAGCucUUCUAgagUUACUGCCGGUCCCAAGCCCGGGUAAAGGA
GGAGGCUUCG
>NW_003037807.1/1264439-1264366
CGCCUAACUCCGCCUGUAGCuccUCCGGgggCUACUGCCGGUCCCAAGCCCGGGUAAAGG
AGGAGGGuugGGUA
>NW_001815711.1/5322-5242
ACUGuUAAUGCGGCCUUAUUUuacuacgcAAUAGcguugugaaAGUAUGACGGUCUCAAG
CCCGAUAACGCAGAGAGCAGU
>NW_003037888.1/215402-215473
CUCAAAACUCCGCCUGUAGUuccUCCGGgggCUACUGCCGGUCCCAAGCCCGGGUAAAGG
AGGAGGGuUGGG
>NW_003037904.1/254918-254847
UUCAUAACUCCGCCUGUAGCuccUCCGGgggCUACUGCCGGUCCCAAGCCCGGGCAAAGG
AGGAGGGuUGGG
>NW_003038135.1/242376-242304
AUCAUAACUCCGCCUGUAGCuccUCUCGggggCUACUGCCGGUCUCAAGCCCGGAUAAAG
GAGGAGGGuUGGG
>NW_003037838.1/272077-272147
UUCAUAACUCCGCCUGUAGCucUUCUAgagUUACUGCCGGUCCCAAGUCCGGGUAAAGGA
GGAGGGuUGGG
>NW_003026603.1/96547-96618
UCUGUAACUCCGCCUGUGGCuccUCCAGgggCUACUGCCGGUCACAAGCCCGGGUAAAGG
AGGAGGGuUAGG
>NW_003026617.1/308270-308201
UCUUCAACUCCGCCUGUAGCucUUCUGgagUUACUGCCGGUCCCAAGCCCGGGUAAAGGA
GGAGGGUAGA
>NW_003037807.1/795957-796027
CCAGUAACUCCGCCUGUAGCuccUUCGGgggCUACUGCCGAUCCCAAGCCCUGGUAAAGG
AGGAGGGUUGG
>NW_003037888.1/178506-178575
CUAUUAACUCCGCCUGUAGCucUUCUAgagUUACUGCCAGUCCCAAGCCCGGGUAUAGGA
GGAGGGUUGG
>NW_003037793.1/3247700-3247771
AUGGUAACUCCGCCUGUAGCuccUCCAGggggCUACUGCCGGUCCCAAGCCCGGGUAAAG
GAGGAGGGUUGG
>NW_003037827.1/693779-693710
CAGAUAACUCCGCCUGUAGCucUUUUAgagUUACUGCCGGUCCCAUGCCCGGGUAAAGGA
GGAGGGUUGG
>NW_003037839.1/759640-759710
UCAUUAACUCCGCCUGUAGCuccUCCGGgggCUACUGCCGGUCACAAGCCCGGAUAAAGG
AGGGGGGUUGG
>NW_003026458.1/674665-674735
CCUGUUACUCCACCUGUAGCuccUCCGGgggCUACUGCCGGUCCCAAGCCCGGGUAAAGG
AGGAGGGUUGG
>NW_003038154.1/190903-190833
UCUCCAACUCCGCCUGUAGCuccUCUGGgggUUACUGCCGGUCCCAAGCCCGGGUAAAGG
AGGAGGGUUGG
>NW_003038076.1/255344-255275
CAAAUAACUCCACCUGUAGCccUUCUAgagUUACUGCCGGUCCCAAGCCCGGGUAAAAGA
GGAGGGUUGG
>NW_003037915.1/938168-938098
UUACUAACUCCGCCUGUAGCuccUCCGGgggCUACUGCCGGUCCCAAGCCCGGGUAAAGG
AGGAGGGUUGG
>NW_003037961.1/80132-80063
UUUGUAACUCCGCCUGUAGCucUUAUAgagUUACUGCCGGUCCCAAGCCCGGGUAAAGGA
GGAGGGUUGG
>NW_003037822.1/1318661-1318591
AUAAUAACUCCGCCGGUAGCgccUCCGGgggAUACUGCCGGUCCCAAGCCCGGGUAAAGG
AGGAGGGUUGG
>NW_003037909.1/27073-27143
UCUAAAACUCCGCCUGUAGCuccUCCGGgggCUACUGCCGGUCCCAAGCCUGGGUAAAGG
AGGAGGGUUGG
>NW_003038032.1/571435-571366
UUUCUAACACCGCCUGUAGCucUUUUAgagUUACUGCCGGUCCCAAGCCCGGGUAAAGGA
GGAGGGUUGG
>NW_003038037.1/1063123-1063053
GUAUUAACUCCGCCUGUAGCucCUCCGagggCUACUGCCGGCCCCAAGCCCGGAUAAAGG
AGGAGGGUUGG
>NW_003038154.1/39216-39147
AUAAAAACUCCGCCUGUAGCucUUCUAgagUUACUGCCGGUCCCAAGCCCGGGUAAAGGA
GGAGGGUUGG
>NW_003037792.1/236460-236529
AUGGUAACUCCACCUGUAGCucUUCUAgagUUACUGCCGGUCCCAAGCCCGGGUAAAGGA
GGAUGGAUGG
>NW_003038163.1/632888-632958
ACUAAAACUCCGCCUGUAGCuccUCCGGgggCUACUGCCGGUCCCAAGCCCGGGUAAAGG
AGGAGGGUUGG
>NW_003033131.1/452-382
UAUAUAACUCCGCCUGUAGCuccUCCGGgggCUACUGCUGGUCCCAAGCCCGGGUAAAGG
AGGAGGGUUAG
>NW_003037891.1/1022411-1022340
AUUAUAACUCCGCCUGUAACcacUUCGGgggUCACUGCCGGUCCCAAGCCCGGAUAAAGG
AGGAGAGcUGGG
>NW_003038140.1/172549-172478
UUCAAAACUCCGCCUGUAGCuccUCCGGgggUUACUGCCGGUCCCAAGCCCGGGUAAAGG
AGGAGGGuUGAG
>NW_003026511.1/164217-164148
CCCAAACUCCGCCUGUAGCucUUCUAgagUUACUGCCGGUCCCAAGCCCGGGUAAAGGAG
GAGGGuUGGG
>NW_003037942.1/264774-264845
GUCAUAACUCCGCCUGUAGCuccUCCAGgggCUACUGCCGGUCCCAAGCCCGGGUAAAGG
AGGAGGGuUGGG
>NW_003038149.1/385220-385152
UUAUUAACUCCGCCUGUACucUUCUAgagUUACUGCCGGUCCCAAGCCCGGGUAAAGGAG
GAGAGUUGG
>NW_003026472.1/206971-207040
UUCGUAACUCCGCCUGUAGUucUUCCAgagUUACUGCCGGUCCCAAGCCCGGGUAAAGGA
GGAGGGUUAA
>NW_003037811.1/503294-503225
UUAUUAACUCCACCUGUAGCucUUAUAgaaUUACUGUCGGUCCCAAGCCCGGGUAAAGGA
GGAGGAUUGG
>NW_003037965.1/25707-25637
GUUAUAACUCCGCCUGUAGCuccUCCGGggaCUACUGCCGGUCCCAAGCCCGAAUAAAGG
AGGAGGGUUGG
>NW_003037928.1/326741-326810
UAAGUAACUCCGCCUUUAGCucUUCUAgagUUACUGCCGGUCCCAAGCCCGGGUAAAGGA
GGAGGGUUGG
>NW_003032276.1/5754-5824
UUAUUAACUCCGCCUGUAGCuccUCCGGgagCUACUGCCGGUCCCAAACCCGGAUAAAGG
AGGAGAGUUGG
>NW_003037856.1/70539-70470
UCUAUAGCUCUGCCUGUAGCucUUCUAgagUUACUGCCGGUCCCAAGCCCGGGUAAAGGA
GGAGGGUUGA
>NW_003038010.1/374696-374765
UCAAUAACUCCGCCUAUAGCucUUCUAgagUUACUGCCGGUCCCAAGCCCGAGUAAAGGA
GGAGGGUUGG
>NW_003026601.1/68944-69014
CAUACAACUCCGCCUGUAGCuccUCUGGgggUUACUGCCGGUCCCAAGCCCGGGUAAAGG
AGGAGGGUUGG
>NW_003022156.1/1725-1656
AUAUUAACUCCGCCUGUAGCucUUCUAgagUUACUGCCGGUCCCAAGUCCGGGUAAAGGA
GGAGGGUUGG
>NW_003038517.1/43681-43750
ACUAUAUCUCCGCCUGUAGCucUUCUAgagUUACUGCCGGUCCCAAGCCCGGGUAAAGGA
AGAGGGUUGG
>NW_003037861.1/155346-155276
UACAUAACUCCGCCUGUAGCccUUCUAgagUUACUGCCGGUCCCAAGCCCGGGUAAAGGA
GGAGGGuUGAA
>NW_003037797.1/3521566-3521636
ACAUUAACUCCGCCUGUAGCuccUCCGGgggCUACUGCCGGUCCCAAGCCCGAGUAAAGG
AGGAGGGUUAG
>NW_003032157.1/15256-15187
UGUAUAACUCCGCCUGUAGCucCUCCAgggCUACUGCCGGUCCCAAGCCCGGGUAAAGGA
GGAGGGUUGG
>NW_003038037.1/882367-882436
GUAUAAACUCCGCCUGUAGCucUUUUAgagUUACUGCCGGUCCCAAGCCCGGGUAAAGGA
GGAGAGUUGG
>NW_003037979.1/831479-831550
GACUUAACUCCGCCUGUAGCucUUCUAgagUUACUGCCGGUCCCAAGCCCGGGUAAAGGA
GAAGGGuuGGGC
>NW_003037967.1/434348-434418
CUCUUAACUCCACCUGUAGCucUUCUAgagUUACUGCCGGUCCCAAGACCGGGUAAAGGA
GGAGGGuUGGG
>NW_003037888.1/798456-798526
UUCAUAACUCCGCCUGUAGCucCUCCGgggCUACUGCCGGUCUCAAGCCCGGAUAUAGGA
GGAGGGuUGGG
>NW_003038006.1/80190-80120
AAAAGAACUCCGCCUGUAACuucUCUUGgggUUACUGCCGGUCCCAAGCCCGGGUAAAGG
AGGAGGGUUGG
>NW_003037889.1/1001734-1001802
ACAAAACUCCGCCUGUAGCucUUCUAgagUUACUGCCGGUCCCAAGCCCGGGUAAAGGAG
GAGGGUUGG
>NW_003037888.1/301508-301438
UGUAUAACUCCGCCUGUAGCuccUCCGGgggUUACUGCCGGUCCCAAGCCCGGGUAAAGG
AGGAGGGUUGG
>NW_003026515.1/181566-181496
UGUAUAACUCCGCCUGUAGCuccUCCAGgggCUACUGCCAGUCCCAAGCCUGGGUAAAGG
AGGAGGGUUGA
>NW_003038239.1/33505-33575
AUUAUAACUCCGCCUGUAGCuccUCCGGgggCUACUGCCGGUCCCAAGCCCGGGUAAAGG
AGGAGGGUUGG
>NW_003037800.1/1063834-1063903
UCAAUAACUCCUCCUGUAGCucUUCUAgagUUACUGUCGGUCCCAAGCCCGGAUAAAGGA
GGAGGGUUGG
>NW_003037807.1/1335045-1334976
CAAAUAACUCCGCCUGUGACucUUCUAgagUUACUGCCGGUCCCAAGCCCGGGUAAAGGA
GGAGGGUUGA
>NW_003037807.1/506953-507022
UAUACAACUCCGCCUGUAGCucUUCUAgagUUACUGCCGGUCCCAAGCCCGGGUAAAGGA
GGAGGGUUGG
>NW_003037924.1/650173-650104
UUAAUAACUCCGCCUGUAGCucUUCUAgagUUACUGCCGGUCCCAAGUCCGGGUAAAGGA
GGAGCGUUGG
>NW_003037800.1/1548967-1549037
AAGUUAACUCCGCCUGUAGCuccUCCGGgggCUACUGCCGGUCCCAAGCCCGGGUAAAGG
AGGAGGGUUGG
>NW_003038021.1/763356-763426
UUGAUAACUCCGCCUGUAGCuccUCCGGgggCUACUGCCGGUCCCAAGCCAGGAUAAAGG
AGGAGGGUUGG
>NW_003037843.1/201596-201667
CUACUAAaCUCCGCCUGUAGCuccUCUGGgggUUACUGCCGGUCCCAAGCCCGGGUAAAG
GAGGAGGGUUGG
>NW_003038126.1/148967-149025
CCUGUAACUCCUCUGGGGguugcuGCCGGUCCCAAGCCCGGGUAAAGGAGGAGGGUUGG
>NW_003026557.1/23320-23390
UCAGUAACUCCGCCUGUAGCuccUCUGGgggUUGCUGCCGGUCCCAAGCCCGGGUAAAGG
AGGAGGGUUGG
>NW_003021668.1/817-887
AUAUAAACUCCGCCUGUAGCuccUCUGGgggUUACUGCCGGUCCCAAGCCCGGGUAAAGG
AGGAGGGUUGG
>NW_003038369.1/30190-30263
GGUUUAACUCCGCCUGUAGCuccUCCAGgggCUACUGCCGGUCCCAAGCCCGGGUAAAGG
AGGAGGGuugGGCA
>NW_003037916.1/1549184-1549257
AGUCUAACUCCGCCUGUAGCuccUCUGGgggUUACUGCCGGUCCCAAGCCCGGGUAAAGG
AGGAGGCuugGGCA
>NW_003035051.1/851-781
CUAUUAACUCCGCCUGUAGCuccUCCAGggaCUACUGCCGGUACUAAGCCCGGCUAAAGG
AGGAGGGUUGG
>NW_003038055.1/51776-51706
CUGUGAACUCCGCCUGUAGCuccUCCAGgggCUACUGCCGGUCCCAAGCCCGGGUAAAGG
AGGAGGGUUGG
>NW_003037799.1/758960-759031
AAGAUAACUCCACCUGUAACucCUCCGcgggUUACUGCCGGUCCCAAGCCCGGAUAAAaG
GAGGAGGGUUGG
>NW_003037967.1/245951-245882
CCGCUCACUCCGCCUGUAGCucUUCUAgagUCACUGCCGGUCCCAAGCCCGGGUAAAGGA
GAAGGGUUGG
>NW_003037820.1/473557-473486
UUCGUAACUCCGCCUGUAGCuccUCCGGgggCUACUGCCGGUCCCAAGCCCGGAUAAAGG
AGGAGGAuUGGG
>NW_003037826.1/396931-396862
UAACUAACUCCGCUUGUAGCucCUCUAgagUUACUGCCGGUCCAAAGCCCGGAUAAAGGA
GGAGGGUUGG
>NW_003038059.1/35456-35525
GUAGCAACUCCGCCUGUAGCucUUCGAgagUUACUGCCGGUCCCAAGCCCGGGCAAAGGA
GGAGGGUUGG
>NW_003037793.1/1707145-1707215
CAGUUAACUCCGCCUGUAGCuccUCCGGgggCUACUGCCGGUCCCAAGCCCGGGUAAAGG
AGGAGGGUUGG
>NW_003028248.1/1525-1455
GUACUAACUCCGCCUGUAGCuccUCCAGgggCUACUGCCGGUCCCAAGCCCGGGUAAAGG
AGGAGGGUUGG
>NW_003037916.1/1152514-1152585
UUCGUAACUCCGCCUGUAGCuacUCUGGgggUUACUGCCGGUCCCAAGCCCGGGUAAAGG
AGGAGGGuUGGG
>NW_003037799.1/318466-318535
GAUAUAACUCCGCCUGUAGCucUUCUAgagUUACUGCCGGUCCCAAGCCCGGGUAAAGGA
GGAGGGUUGG
>NW_003037831.1/982471-982540
UUAUUAACUCCGCCUGUAGCucUUCUAgagUUACUGCCGGUCCGAAGCCCGGGUAAAGGA
GGAGGGUUGG
>NW_003037846.1/123411-123341
CGAUUAACUCCGCCUGUAGCuccUCUGGgggUUACUGCCGGUCCCAAGCCCGGGUAAAGG
AGGAGGGUUGG
>NW_003037800.1/767184-767115
AUAGUAACUCCGCCUGUAGCucUUCUAgagUUACUGCCGGUCCCAAGUCCGGGUAAAGGA
GGAGGGUUGG
>NW_003023473.1/326-256
UCAAAAACUCCGCCUGUAGCuccUCUGGgggUUGCUGCCGGUCCCAAGCCCGGGUAAAGG
AGGAGGGUUGG
>NW_003035642.1/3020-3090
AAGAAAACUCCGCCUGUAGCuccUCUGGgggUUACUGCCGGUCCCAAGCCCGGGUAAAGG
AGGAGGGUUGG
>NW_003024510.1/205-135
GAAAUAACUCCGCCUGUAGCuccUCUGGgggUUACUGCCGGUCCCAAGCCCGGGUAAAGG
AGGAGGGUUGG
>NW_003032145.1/95710-95640
GAAAUAACUCCGCCUGUAGCucCUCUGagggUUACUGCCGGUACCAAGCCCGGGUAAAGG
AGGAGGGUUGG
>NW_003037911.1/129629-129699
UUUUAAACUCCGCCUGUAGCuccUCAGGgggCUACUGCCGGUCCCAAGCCCGGGUAAAGG
AGGAGGGUUGG
>NW_003028918.1/1162-1093
GUAGUAACUCCGCCUGUAGCucUUCUAgagUUACUGCCGGUUCCAAGCCCGGGUAAAGGA
GGAGGGUUGG
>NW_003026475.1/45422-45491
UUGAUAACUCCGCCUGUAGCucUUCUAgagUUACUGCCGGUCCCAAGCCCGGGUAAAGGA
GGAGGGUUGG
>NW_003037866.1/1554464-1554533
ACAAUACUCCGCCUGUAGCuccUCCAGgggCUACUGCCGGUCCCAAGCCCGGGUAAAGGA
GGAGGGUUGG
>NW_003037822.1/592866-592796
CUGAuGAACUCCGCCUGUAGCucUUCAAgagUUACUGCCGGUCCCAAGCCCGGGUAAAGG
AGGAGGGUUGG
>NW_003038041.1/152270-152340
AUGAUAACUCCGCCUGUAGCuccUCUGGgggCUACUGCCGGUCCCAAUCCCGGCUAAAGG
AGGAGGGUUGA
>NW_003037913.1/1133416-1133486
GAUAUAACUCCGCCUGUAGCuccUCCGGgggCUACUGCCGGUCCCAAGCCCGGGUAAAGG
AGGAGGGUUGG
>NW_003037909.1/545762-545693
AUAACAACUCCGCCUGCAGCucUUUUAgagUUACUGCCGGUCCCAAGCCCGGGUAAAGGA
GGAGGGUUGG
>NW_003037994.1/493204-493135
UUAAUAACUCCGCCUGCAGCucUUUUAgagUUACUGCCGGUCCCAAGCCCAGGUAAAGGA
GGAGGGUUGG
>NW_003037939.1/342064-341995
UGACUAACUCCGCCUGUAGCucUUCUAgagUUACUGCCAGUCCCAAGCCCGGGUAAAGGA
GGAGGGUUGG
>NW_003037794.1/1044075-1044006
UGAACAACUCCACCUGUAGCucUUCUGgagUUACUGCCGGUCCCAAGCCCGGGUAAAGGA
GGAGUGUUGG
>NW_003037837.1/1001860-1001791
UUGACAACUCCGCCUGUAGCucUUCUAgagCUACGGCCGGUCCCAAGCCCGGGUAAAGGA
AGAGGGUUGG
>NW_003038502.1/86310-86380
UUAUUAACUCCGCCUGUAGCuccUCCGGgggUUACUGCCGGUCCCAAGCACGGGUAAAGG
AGGAGGGUUGG
>NW_003037863.1/549256-549325
GUAAAAACUCCACCUGCAGCucUUUUGgagUUACUGCCGGUCCCAAGCCCGGAUAAAGGA
GGAGGGUUGG
>NW_003038498.1/105666-105735
UUACCAACUCCGCCUGUGGCucGUCUAgagUUACUGCCGGUCCCAAGCCCGGGUAAAGGA
GGAGGGUUGG
>NW_003038145.1/255395-255464
AAAGUAACUCCGCCUGUAGCucUUCUAgagUUACUGCUGGUUCCAAGCCCAGGUAAAGGA
GGAGGGUUGG
>NW_003037866.1/31792-31861
GUAAAAACUCCGCCUGUAGCucUUCUAgagUUACUGCCGGUCCCAAGCCCGGGUAAAGGA
GGAGAGUUGG
>NW_003026456.1/595378-595309
UAUUUAACUCCGCCUGUAGCucUUCUGgagCUGCUGCCGGUCACAAGCCCGGGUAAAGGA
GGAGGGUUCG
>NW_003037793.1/648093-648024
ACAGUAACUCCGCCUGUAGCuAUUCUagagUUACUGCCGGUCCCAAGCCCGGGUAAAGGA
GGAGGGUUGG
>NW_003038237.1/119016-119085
CAUAUAACUCCGCCUGUAGCucUUCUAgagUUACUGCCGGUCCCAAGCCCAGGUAAAGGA
GGAGGGUUGG
>NW_003037802.1/203323-203253
CUGGUAACUCCGCCUGUAGCuccUCCAGgggCUACUGCCGGUCCCAAGCCCGGGUAAAGG
AGGAGGGUUGG
>NW_003037795.1/1008158-1008228
UAACAAACUCCGCCUGUAGCccCUCCUagggCUACUGCCGGUCCCAAGCCCGGAUAAAGG
AGGAGGGUUGG
>NW_003037824.1/743627-743696
CUAAAAACUUCGCCUGUAGCucUUCUAgaaUUACUGCCGGUCAUAAGCCCGGGUAAAGGA
GGAGGGUUGG
>NW_003037875.1/484415-484484
AUGACAACUCCGCCUGUAGCucUUCGAgagUUACUGCCGGUCCCAAGCCCGGGUAAAGGA
GGAGGGUUGG
>NW_003038024.1/398953-398883
UUGGUAACUCCGCCUGUAGCuccUCUGGgggUUACUGCCGGUCCCAAGCCCGGGUAAAGG
AGGAGGGUUGG
>NW_003037887.1/868921-868852
AAAAUAACUCCGCCUGUAGCucUUAUAgagUUACUGCCGGUCCCAAGCCCGGGUAAAGGA
GGAGGGUUGG
>NW_003038058.1/26145-26212
CCUUUAACUCCGCCUGUAACuCUUCUagUUACUGCCGGUCCCAAACCCGGGUAAAGGAGA
AGGCUUGG
>NW_003038013.1/43654-43585
UGAAUAACUACGCCUGUGGCucUUCUAgagUUACUGCCGGUCCCAAGCCCGGGUAAAGGA
GGAGGGUUGG
>NW_003037918.1/1909559-1909628
AUUGUAACUCCGCCAGUAGCucUUCUAgagUUACUGCCGGUCUCAAGCCCGGGUAAAGGA
GGAGGGUUGG
>NW_003037881.1/67068-66998
AUCAUAACUCCGCCUGUAGCucUUCUAgagUUACUGCCGGUCCCAAGCCCGGGUAAAGGA
GGAGGGuUGGG
>NW_003038109.1/227298-227367
CCGAAAACUCCGCCUGUAGCucUUCUAgagUUAGUGCCGGUCCCAAGCCCGGGUAAAGGA
GGAGGGUUGG
>NW_003038127.1/161207-161137
UCUUUAACUCCGCCCGCCGCccCUCCGagggCUACUGCCGGUCCCAAGCCCGGAUAAAGG
AGGAGGGUUGG
>NW_003037807.1/132756-132825
ACUGUAACUCCGCCUGUAGCuCUUCUaaagUUACUGCCGGUCCCAAGCUCGGGUAAAGGA
GGAGGGUUGG
>NW_003037797.1/2365028-2364961
AAUCUAACUCCGCCUGUAGCucUUCUAgagUUACUGCCGGUCCCAAGCCCGGAUAAAGGA
GGAGGGUU
>NW_003026596.1/84229-84162
AAUUUAACUCCGCCUGUAGCucUUCUAgagUUACUGCCGGUCCCAAGCCCGGGUAAAGGA
GGAGGGUU
>NW_003034494.1/969-1037
UAAUUAACUCCGCCUGUAGCucUUCUAgagUUACUGCCGGUUUCAAGCCCGGGUAAAGGA
GGAGGGUUA
>NW_003037793.1/1643918-1643850
AAUGUAACUCCGCCUGUAGCuccUCUGGgggUUGCUGCCGGUCCCAAGCCCGGGUAAAGG
AGGAGGGUU
>NW_003037898.1/476878-476809
AAGAUAACUCCGCCUGUAGCucUUCUAgagUUAUUGCCGGUCCCAAGCCCGGGUAAAGGG
GGAGGGUUGG
>NW_003038022.1/57021-57090
UCAGUAACUCCGCCUGUAGCucUUCUAgagUUACUGCCGGUCCCAAGCCCGGGUAACGGA
GGAGGGUUGG
>NW_003037833.1/433429-433499
UCACUAACUCCGCCUGUAGCuccUCCGGgggCUACUGUCGGUCCCAAGCCUGGAUAAAGG
AAGAGGGUUGG
>NW_003037826.1/1020107-1020176
CAGAUAACUCCGCCUGUAGCucUUCUAgagUUACUGCCGGUCCCAAGCUCGGGUAAAGGA
GGAGGGUUGG
>NW_003037819.1/124981-124911
ACAUCAACUCCGCCUGUAUCcccUCUGGgggCUACUGCCGGUCCCAAGCCCAGAUAAAGG
AGGAGGGUUGG
>NW_003035499.1/616-547
UUAUCAACUCCGCCUGUAGCucuCCUAgagUUACUGCCGGUCCCAAGCCCGGAUAAGGGA
GGAGGGUUGG
>NW_003037974.1/638830-638760
UUUUUAAUUCCGCCUGUAGCuccUACGGgggUUACUGCCGGUCGCAAGCCCGGAUAAAGG
AGGAGGGUUGG
>NW_003037827.1/61122-61193
CCCUCAACUCCGCCUGUAGCuccUCCAGgggCUACUGCCGGUCCCAAGCCCGGGUAAAGG
AGGAGGGuUGGG
>NW_003037836.1/833656-833725
CUUGUAACUCUGCCUGUAGCucUUCUAgagUUACUGCCGGUCCCAAGCCCGAGUAAAGGA
GGAGGGUAGG
>NW_003038249.1/162654-162724
CUAUUAAUUCCGCCUGUAGCucCUCCGagggCUACUGCCGGUCCCAAGCCCGCAUAAAGG
AGGAGGGUUGG
>NW_003037889.1/1834556-1834486
AAUAUAACUCCGCCUGUAGCuccUCCGGgggAUACUGCCGGUCCCAAGCCCGGGUAAAGG
AGGAGGGUUGG
>NW_003037788.1/69957-70026
UAGUUAACUCCGCCUGUAGCucUUCUAgagUUACUGCCGGUCCCAAGCCCGGGUAAAGGA
GGAGGGUUGG
>NW_003038266.1/7443-7373
UAAUUAACUCCGCCUGUAGCucUUCCGggggUUACUGCCGGUCCCAAGCCCGGGUAAAGG
AGGAGGGUUGG
>NW_003037914.1/1364311-1364241
CCAUAAACUCCGCCUGUAGCuccUCUGGgggCUACUGCCGGUCCCAAGCCCGGAUAAAGG
AGGAGGGUUGG
>NW_003037828.1/459197-459127
UCGGGAACUCCGCCUGUAGCuccUCUGGggcCUAAUGCCGGUCCCAAGCCCGGAUAAAGG
AGGAGGGUUGG
>NW_003037912.1/1512940-1513010
ACAACAACUCCGCCUGUAGCuccUCUGGgggUUACUGCCGGUCCCAAGCCCGGGUAAAGG
AGGAGGGUUGG
>NW_003038232.1/30442-30373
UAGUUAACUCUGCCUGUAGCucUUCUAgagUUACUGCCGGUCCCAAGCCCGGGUAAAGGA
GGAGGGUUGG
>NW_003038163.1/500687-500618
CUUCCAACUCCGCCUGUAGCucUUCUAgagUUACUGCCGGUCCCAAGCCCGGGUAAAGGA
GGAGAGUUGG
>NW_003038506.1/256125-256056
CCAAUAACUCCGCCUGUAGCucUUCUAgagUUACUGCCGGUCCCAAGCCCGGGUAAAGGA
GGAGGGUUGG
>NW_003037908.1/145601-145671
AUGAUAACUCCGCCUGUAGCuccUCCGGgggCUACUGCCGGUCUCAAGCCCGGGUAAAGG
AGGAGGGUUGG
>NW_003039127.1/278560-278491
ACCGUAACUCCGCCUGUAGCucUUCUAgagUUACUGCCGGUCCCAAGCCCGGGUAAAGGA
GGAGGGUUGA
>NW_003035587.1/12069-12138
UAACUAACUCCGCCUGUAGCuccUCUGGgggUUACUGCCGGUCCCAAGCCCGGGUAAAGG
AGGGGGGUUG
>NW_003037803.1/771890-771959
UAUAUAACUCCGCCUGUAGCucUUCUAgauUCACUGCCGGUCCCAAGCUCGGGUAAAGGA
GGAGGGUUGG
>NW_003037831.1/129631-129701
GAAUUAACUCCGCCUGUAGCuccUCUGGgggUUACUGCCGGUCCCAAGCCCGGGUAAAGG
AGGAGGGUUGG
>NW_003033788.1/300-231
GUGUUAACUCCGCCUGUAGCucUUCUAgagUUACUGCCUGUCCCAAGCCCGGCUAAAGGA
GGAGGGUUAG
>NW_003038163.1/265027-264958
UUAAGAACUCCGCCUAUAGCucUUCUAgagUUACUGCCGGUCCCAAGCCCGGGUAAAGGA
GGAGGGUUGG
>NW_003037803.1/823734-823803
AUUUUAACUCCGCCUGUAGCucUUCUAgagUUACUGCCGGUCCCAAGCCCGGGUAAAGGA
GGAGGGUUGG
>NW_003036248.1/1097-1028
UAAUUAACUCCGCCUGUAGCucUUCUAgauUUACUGCCGGUCCCAAGCCCGGGUAAUGGA
GGAGGGUUGG
>NW_003036648.1/790-859
UUAUAAACUCCGCCUGUAGCGGUUUuagagUUACUGCCGGUCCCAAGCCCGGGUAAAGGA
GGAGGGUUGG
>NW_003038177.1/62912-62843
UCGUUAACUCCGCCUGUAGCucUUCUAgaaUUACUGCCGGUCCCAAGCCCGUGCAAAGGA
GGAGGGUUAG
>NW_003037797.1/235197-235266
GUUAAAACUCCGCCUGUAGCucUUCUAgagUUACUGCCGGUCCCAAGCCCGGGUAAAGGA
GGAGGGUUGG
>NW_003037818.1/640790-640860
AUAAUAAaCUCCGCCUGUAGCucUUCUAgagUUACUGCCGGUCCCAAGCCCGGGUAAAGG
AGGAGGGUUGG
>NW_003037797.1/1510350-1510420
AAGAUAACUCCGCCUGUAGCuccCCCGGgggUUACUGCCGGUCCCAAGCCCGGGUAAAGG
AGGAGGGUUGG
>NW_003037822.1/183970-183901
ACGCAAACUCCGCCUGUAGCucUUCUAgagUUACUGCCGGUUCCAAGCCCGGGUAAAGGA
GGAGGGUUGG
>NW_003023305.1/3910-3841
CUACAAACUCCGUCUGUAGCucUUCUAgagUUACUGCCGGUCCCAAGCCCGGGUAAAGGA
GGAGGGUUGG
>NW_003037830.1/1493632-1493563
GAAUUAACUCCGCCUGUAGCucUUCUAgagUUACUGCCGGUCCCAAGGUCGGGUAAAGGA
GGAGGGUUUG
>NW_003037884.1/955634-955562
UAGUUAACUCCGCCUGUAGCucuuCUUCUagagUUACUGCCGGUCCCAAGCCCGGGUAAA
GGAGGAGGGUUGG
>NW_003037793.1/2483005-2482935
GUCAUAACUCCGCCUGUAGCucUUCUAgagUUACUGCCGGUCCCAAGCCCGGGUAAAAGA
GGAGGGuUGGG
>NW_003037969.1/155105-155174
UUGAUAACUCCACCUGUAGCucUUCUAgagUUACUGACGGUCCCAAGCCCGGGUAAAGGA
GGAGGGUUGG
>NW_003037885.1/801811-801880
GGAAUAACUCCGCCUGUAGCucUUCUAgagUUACUGCCGGUCUCAAGCCCGGGUAAAGGA
GGAGGGUUGG
>NW_003020184.1/521-589
AAUUUAACUCCGCCUGUAGCuccUCUGGgggUUACUGUCGGUCCCAAGCCCGGGUAAAGG
AGGAGGGUU
>NW_003037994.1/504540-504609
AAAGUAACUCCGCCUGUAGCucUUCUGgagUUACUGCCGGUCCCAAGCCCGGGUAAAGGA
GGAAAGUUGA
>NW_003036942.1/543-613
UUCGCAACUCCGCCUGUAGCucUUCUAgagUUACUGCCGGUCCAAAGCCCGGGUAAAGGA
GGAGGGuUGGG
>NW_003037970.1/509857-509787
CAAAUAACUCCGCCUGUAGCuccUCCAGgggCUACUGCCGGUCCCAAGCCCGGGUAAAGG
AGGAGGGUUGG
>NW_003038074.1/105907-105837
CCUGUAACUCCGCCUGUAGCuccUCCAGgggCUACUGCCGGUCCCAAGCCCGGGUAAAGG
AGGAGGGUUGG
>NW_003037821.1/370208-370138
UAAGUAACUCCGCCUGUAGCuccUCCAGgggCUACUGCCGGUCCCAAGCCCGGGUAAAGG
AGGAGGGUUGG
>NW_003038049.1/104851-104781
ACUAAAACUCCGCCUGUAGCucCUCCAugggCUACUGCCGGUCCCAAGCCCGGGUAAAGG
AGGAGGGUUGG
>NW_003026466.1/14191-14260
AGAGGAACUCCGCCUGUAGCucUUCUAgagUUACUGCCGGUCCCAAGCCCGGGUAAAGGA
GGAGGGUUGG
>NW_003038139.1/259129-259198
GAAUCAACUCCGCCUGUAGCucUUCUAgagUUACUGCCGGUCCCAAGCCCGGGUAAAGGA
GGAGGGUUGG
>NW_003037944.1/644831-644899
ACAAAACUCCGCCUGUAGCucUUCUAgagUUACUGCCGGUCCCAAGCCCGGAUAAAGGAG
GAGGGUUGG
>NW_003037853.1/80472-80403
CAAAAAACUCCGCCUGUAGCucUUCUAgagUUACUGCCGGUCCCAAGCCCGGGUAAAGGA
GGAGGGUUGG
>NW_003028830.1/517-448
GGAAUAACUCCGCCUGUAGCucUUCUAgagUUACUGCCGGUCCCAAGCCCGGGUAAAGGA
GGAGGGUUGG
>NW_003021403.1/918-987
UCAGCAACUCCGCCUGUAGCucUUCUAgagUUACUGCCGGUCCCAAGCCCGGGUAAAGGA
GGAGGGUUGG
>NW_003037805.1/188075-188006
CAUACAACUCCGCCUGUAGCucUUCUAgagUUACUGCCGGUCCCAAGCCCGGGUAAAGGA
GGAGGGUUGG
>NW_003026592.1/111084-111015
GUGUGAACUCCGCCUGUAGCucUUCUAgagUUACUGCCGGUCCCAAGCCCGGGUAAAGGA
GGAGGGUUGG
>NW_003038193.1/32362-32293
CGAAUAACUCCGCCUAUAGCucUUCUAgagUUACUGCCGGUCCCAAGCCCGGGUAAAAGA
GGAGGGUUGG
>NW_003024069.1/996-1065
CUAACAACUCCGUCUGUAGCucUUCUAgagUUACUGCCGGUCCCAAGCCCGGGUAAAGGA
GGAGGGUUGG
>NW_003038004.1/176654-176723
CAAAUUACUCCGCCUGUAGCucUGCUAgagUUACUGCCGGUCCCAAGCCCGGGUAAAGGA
GGAGGGUUGG
>NW_003037809.1/2429881-2429953
UCCUUAACUCCGCCGGUAGCuuCUCCGagggUUACUACCGGUCCCAAGCCCGGGUAAAGG
AGGAGGGuuAGGC
>NW_003038087.1/613412-613483
AUCUUAACUCCGCCUGUAGCucUUCUAgagUUACUUCCGGUCCCAAGCCCGGGUAAAGGA
GGAGGGuuGGAC
>NW_003037864.1/1062858-1062930
UGUCUAACUCCGCCUGUAGCucUUCUAgagUUACUGCCGGUUCCAAGCCCGGGUAAAGGA
GGAGGGuugGGCA
>NW_003036564.1/596-524
UGCUUAACUCCGCCUGUAGCucUUCUAgagUUACUGCCGGUCCCAAGCCCGGGUAAAGGA
GGAGGGuugGGCA
>NW_003038218.1/83504-83575
ACCCUACCUCCGCCUGUAGCucUUCUAgagUUACUGCCGGUCCCAAGCCCGGGUAAAGGA
GGAGGGuuGGGC
>NW_003038225.1/30733-30804
CACCUAACUCCGCCUGUAGAuccUCCGGgggCUAUUGCCGGUCCCAAGCCCGGAUAAAGG
AGGAGGGuUGGG
>NW_003037797.1/2281494-2281424
UCAUUAACUCCGCCUGUAGCuccUCCGGgggUUACUGCCGGCUCCAAGACCGGAUAAAGG
AGGAGGGUUGG
>NW_003035681.1/2122-2052
CUAUUAACUCCGCCUGUAGCuccUCUGGgggUUACUGCCGGUCCCAAGCCCGGGUAAAGG
AGGAGGGUUGG
>NW_003038022.1/459760-459830
UUAUUAACUACGCCUGUAGCuccUUCGGgggUUACUGCCGGUCCCAAGCCCGGGUAAAGG
AGGAGGGUUGG
>NW_003037877.1/706446-706516
ACAUUAACUCCCCCUGUAGCcccUCCGGgggAUACUGCCGGUCCCAAGCUCGGAUAAAGG
AGGAGGGUUGG
>NW_003038037.1/1231201-1231273
GUCUUAACUCCGCCUGUAGCuccUCCGGgggCUACUGCCGGUCCCAAGCCCGGGUAAAGG
AGGAGGGuuGGGC
>NW_003026474.1/114032-114104
GUUCUAACUCCGCCUGUAGCucCUCUGguggUUACUGCCGGUCCCAAGCCCGGGUAAAGG
AGGAGGGuuGGGC
>NW_003038029.1/708035-708107
UCCCUAACUCCGCCUGUAGCuccUCCAGgggCUACUGCCGGUCCCAAGCCCGGGUAAAGG
AGGAGGGuuGGGC
>NW_003037814.1/359266-359195
UUCUUAACUCCGCCUGUAGCuccUCCAGgggCUACUGCCGGUCCCAAGCCCGGGUAAAGG
AGGAGGGuUGGG
>NW_003037811.1/392459-392530
CCCGAAACUCCGCCUGUAGCuccUCCGGgagCUACUGCCGGUCCAAAGCCCGGGUAAAGG
AGGAGGGuUGGG
>NW_003037829.1/661212-661143
UGAGUAACUCUACCUGUAGCucUUCUAgagUUACUGCCGGUCCCAAGCCCGGGUAAAGGA
GGAGGAUUGA
>NW_003037819.1/569105-569036
UCGAAAACUCUGCCUGUAGCuuUUCUAgagUUACUGCCGGUACCAAGCCCGGGUAAAAGA
GUAGGGUUGG
>NW_003037874.1/247626-247697
ACCUUAGCUCCGCCUGUAGCucUUCUAgagUUACUGCCGGUCCCAAGCCCGGAUAAAGGA
GGAUGGuuGGGC
>NW_003037824.1/805361-805291
AAAAAAACUCCGCCUGUAGCuccUCCAGgggCUACUGCCGGUCCCAAGCCCGGGUAAAGG
AGGAGGGUUGG
>NW_003026481.1/33731-33662
UGGACAACUCCGCCUGUAACucUUCUAgagUUAUUGCCGGUCUCAAGCCCGGGUAAAGGA
GGAGGGUUGA
>NW_003037845.1/605202-605271
UUAAUAACUCCGCCUGUAGCucUUCUAgagUUACUGCCGGUCCCAAGCCCGGGUAAAGGA
AGAGGGUUGG
>NW_003021211.1/351-282
AUAUUAACUCCGCCUGUAGCucUUCUAgauUUACUGCCGGUCCCAAGCCCGGGUAAAGGA
GGAGGGUUGG
>NW_003038137.1/81371-81300
CUCAGAACUCCGCCUGUAGCuacUCCGGgggUUACUGCCGGUCCCAAGCCCGGGUAAAGG
AGGAGGGuUGGG
>NW_003037863.1/355611-355679
AAUUUAACUCCGCCUGUAGCuccUCCAGgggCUACUGCCGGUCCCAAGCCCGGGUAAAGG
AGGAGGGUU
>NW_003037889.1/758911-758843
GAUUUAACUCCGCCUGUAGCuccUCCAGgggCUACUGCCGGUCCCAAGCCCGGGUAAAGG
AGGAGGGUU
>NW_003037890.1/1656965-1656897
GAUCUAACUCCGCCUGUAGCuccUCCAGgggCUACUGCCGGUCCCAAGCCCGGGUAAAGG
AGGAGGGUU
>NW_003037798.1/22794-22726
AAUCUAACUCCGCCUGUAGCuccUCCAGgggCUACUGCCGGUCCCAAGCCCGGGUAAAGG
AGGAGGGUU
>NW_003037809.1/1973117-1973048
UUUCUAACUCCGCCUGCAGCuuUCUUAgagUUACUGCCGGUCCCAAGCCCGGGUAAAGGA
GGAGGGUUGG
>NW_003037970.1/404062-403993
AGAGUAACUCCGCCUGCAGCucUUUUAgagUUACUGCUGGUCCCAAGCCCGGGUAAAGGA
GGAGGGUUUG
>NW_003038033.1/557064-556995
ACAAUAACUCCGCCUGUAGCucUUCUAgagUUACUGCCGGUCCCAAGCCCACACAAAGGA
GGAGGGUUGG
>NW_003037807.1/311358-311427
UUAAAAACUCCGCCUGUAGCucUUCUAgagUUACUGCCGGUCCCAAGCCCGGGUAAAGGA
GGAGGGUUGG
>NW_003038070.1/251620-251689
CAAUUAACUCCGCCUGUAGCucUUCUAgagUUACUGCCGGUCCCAAGCCCGGGUAAAGGA
GGAGGGUUAG
>NW_003038087.1/204743-204813
AUAAUAACUCCGCCUGUAGCuccUCCAGgggCUACUGCCGGUCCCAAGCCCGGGUAAAGG
AGGAGGGUUGG
>NW_003037945.1/690226-690168
CCGGUAAUUCCUCCGGGGGCUACUGUCGGUCCCAAGCCCGAAUAAAGGAGGAGGAUUGG
>NW_003038244.1/64591-64657
CCAAUAACUGCGCCUGUAGAuCUACAgUUACUGCCGGUUCCAAAACCGGGUAAAGGAGGA
GGGUUGG
>NW_003037864.1/700459-700390
UAUAUAACUCCGCCUGUAGCucUUCUAgagUUACUGCCGGUCCCAAGCCCGGGCAAAGGA
GGAGGGUUGG
>NW_003037910.1/750236-750166
CGAAUAACUCCGCCUGUAGCuccUCUGGgggUUGCUGCCGGUCCCAAGCCCGGGUAAAGG
AGGAGGGUUGG
>NW_003037793.1/2781500-2781429
ACCCUAACUCCGCCUGUAGCucUUCUAgagUUACUGCUGGUCCCAAGACCGGGUAAAGGA
GGAGGGuuGGGC
>NW_003037827.1/122573-122500
CGCUUAACUCCGCCUGUAGCuccUCCGGgggCUACUGCCGGUCCCAAGCCCGGGUAAAGG
AGGAGGGuugGGCA
>NW_003037847.1/519454-519381
UGUUUAACUCCGCCUGUAGCuccUCUGGgggUUGCUGCCGGUCCCAAGCCCGGGUAAAGG
AGGAGGGuugGGCA
>NW_003038030.1/495304-495231
GGCUUAACUCCGCCUGUAGCuccUCUGGgggUUGCUGCCGGUCCCAAGCCCGGGUAAAGG
AGGAGGGuugGGCA
>NW_003037964.1/954-1026
UGCAUAACUCCGCCUGUAGCucCUCUAgagUUACUGCCGGUCCCAAGCCCGGGUAAAGGA
GGAGGGuugGGCA
>NW_003038083.1/70075-70147
UGUUUAACUCCGCCUGUAGCucUUCUAgagUUACUGCCGGUCCCAAGCCCGGGUAAAGGA
GGAGGGuugGGCA
>NW_003037806.1/1651335-1651262
AUGCUAACUCCGCCUGUAGCucUUCUAgagUUACUGCCGGUCCCAAGCCCGGGUAAAGGA
GGAGGCuuggGCAU
>NW_003037797.1/2686696-2686767
UACAUAACUCCGCCUGUAGCuccUCCAGgggCUACUGCCGGUCCCAAGCCCGGGUAAAGG
AGGAGGGuUGGG
>NW_003038083.1/650694-650763
AUGAUAACUCCGCCUGCGGCucUUCUAgagUUACUGCCGGUCCCAAGCCCGGGUAAAGGA
GGAGGGUUGG
>NW_003038154.1/275245-275316
UUCUUAACUCCGCCUGUAGCuccUCUGGgggUUACUGCCGGUCCCAAGCCCGGGUAAAGG
AGGAGGGuUGGG
>NW_003037891.1/988691-988620
UUCAAAACUCCGCCUGUAGCuccUCCGGgggCUACUGCCGGUCGCAAGCCCGGACAAAGG
AGGAGGGuUGGA
>NW_003037908.1/617466-617396
GUCGUAACUCCGCCGGUAGCuCUUCUauagUUACUGCCGGUCCCAAGCCCGGGUAAAGGA
GGAGGGuUGGG
>NW_003038143.1/427393-427323
ACUCCAACUCCGCCUGUAGCuccUCCGGgagCCACUGCCGGUCCCAAGCCCGGAUAAAUG
AGGAGUGUUGU
>NW_003037799.1/226554-226485
CAAGUAACUCCGCCUGUAGCacUACUAgggCUACUGCCGGUCCCAAGCCCGGGUAAAGGA
GGAGGGUUGG
>NW_003037942.1/5089-5017
GUCCUAACUCCGCCUGUAGCuccUCCAGgggCUACUGCCGGUCCCAAGCCCGGGUAAAGG
AGGAGGGuuGGGC
>NW_003037862.1/520621-520552
AGUAUAACUCCGCCUGUAGCucUUCUAgagUUACUGCCGGUCCCAAGCCCGGGUAAAGGA
GGAGGGUUGG
>NW_003038180.1/15455-15385
UCACUAACUCCGCCUGUAACuccUCCGGgggCUACUGCCGGUCCCAAGCCCGGGUAAAGG
AGCAGGGUUGG
>NW_003037913.1/896326-896257
CCUGUAACUCCGCCUGUAGCucUUCUAgagUUACUGCCGGUCCCAAGCCCGGGUAAAGGA
GGAGGGUUGG
>NW_003037916.1/1609486-1609555
CAGAUAACUCCGCCUGUAGCucUUCUAgagUUACUGCCGGUCCCAAGCCCGGGUAAAGGA
GGAGGGUUGG
>NW_003026475.1/6712-6643
CGUAUAACUCCGCCUGUAGCucUUCUAgagUUACUGCCGGUCCCAAGCCUGGGUAAAGGA
GGAGGGUUGG
>NW_003038260.1/78567-78498
UUAUUAACUCCGCCUGUAGCucUUCUAgagUUACUGCCGGUCCCAAGCCCGGGUAAAUGA
GAAGGGUUGG
>NW_003038126.1/50200-50130
UACUUAACUCCGCCUGUAGCucUUCUCgagUUACUGCCGGUUCCAAGCCCGGGUAAUGGA
GGAGGGuUGUG
>NW_003037941.1/850391-850320
GAUCUAACUCCGCCUGUAGCucUUCUAgagUUACUGCCGGUCCCAAGCCCGGGUAAAGGA
GGAGGGuuGGGC
>NW_003037820.1/36120-36049
ACCCGAACUCCGCCUGUAGCucUUCUAgagUUACUGCCGGUCCCAAGCCCGGGUAAAGGA
GGAGGGuuGGGC
>NW_003037821.1/467488-467559
GUCUAAACUCCGCCUGUAGCucUUCUAgagUUACUGCCGGUCCCAAGCCCGGGUAAAGGA
GGAGGGuuGGGC
>NW_003038472.1/7472-7402
UCAGgUAACUCUGCCUGUAGCucUUCUAgagUUACUGCCGGUCCCAAGCCCGGAUAAAGG
AGGAGGGUUGA
>NW_003026611.1/31463-31533
UUGAUAACUCCGCCUGUAGCucCUCCGgaggCUACUGCCGGUCCCAAGCCCGGGUAAAGG
AGGAGGGUUGG
>NW_003038060.1/333448-333377
CUCACAACUCCGCCUGCAGCccCUCCGugggCUACUGCCGGUCCCAAGCCCGGAUAAAGG
AGGAGGGuUGAG
>NW_003026510.1/355479-355409
CAACUAACUCCGCCAGUAGCuccUCCGGgggUUACUGCCGGUCCCAAGCCCGGGUAAAGG
AGGAGGGUUGG
>NW_003037884.1/672804-672873
CCAAUAACUUCACCUGUAGCucCUCAAgggCUACCGCCGGUCCCAAGCCCGGGUAAAGGA
GGAGGGCUGG
>NW_003037841.1/2388745-2388686
CCUGUAGCUCCUCCAGUGGCUACUGCCGGUUCCAAGCCCGGGUAAAGGAGGAGGGuCGGG
>NW_003026507.1/289711-289781
UUAGCAACUCCGCCUGUAGCucCUCCGgaggUUACUGCCGGUCCCAAGCCCGGGUAAAGG
AGGAGGGUUGG
>NW_003038414.1/37441-37371
GCAGUAACUCCGCCUGUAGCuccUCCGGgggCUACUGCCGGUCCCAAGCCCGGGUAAAGG
AGGAAGGUUGG
>NW_003037814.1/877712-877782
UUAAGAACUCCGCCUGUAGCuccUCUGGgggUUACUGCCGGUCCCAAGCCCGGGUAAAGG
AGGAGGGGUGG
>NW_003037979.1/606194-606264
UAUAUAACUCCGCCUGUAGCuccUCCGGgggUUACUGCCGGUCCCAAGUCCGGGUAAAGG
AGGAGGGUUGG
>NW_003038228.1/38867-38797
AGAAUAACUCCGCCUGUAGCuccUCUGGgggCUACUGCCGGUCCCAAGCCCGGGUAAAGG
AGGAGGGUUGG
>NW_003037814.1/1411700-1411770
ACAUUAACUCCGCCUGUAGCuccUCUGGgggUUACUGCCAGUCCCAAGCCCGGGUAAAGG
AGGAGGGUUGG
>NW_003037887.1/347005-347075
AAAUAAACUCCGCCUGUAGCuccUCUGGgggUUACUGCCGGUCCCAAGCCCGGGUAAAGG
AGGAGGGUUGG
>NW_003037890.1/2027946-2027876
AUUGUAACUCCGCCUGUAGCuccUCUGGgggUUACUGCCGGUCCCAAGCCCGGGUAAAAG
AGGAGGGUUGG
>NW_003037793.1/3129022-3128952
CCAAUAACUCCGCCUGUAGCuccUCUGGgggUUACUGCCGGUCCCAAGCCCGGGUAAAGG
AGGAGGGUUGG
>NW_003032149.1/398-328
CUGGUAACUCCGCCUGUAGCuccUCUGGgggUUACUGCCGGUCCCAAGCCCGGGUAAAGG
AGGAGGGUUGG
>NW_003026575.1/8583-8653
GUGGUAACUCCGCCUGUAGCuccUCUGGgggUUACUGCCGGUCCCAAGCCCGGGUAAAGG
AGGAGGGUUGG
>NW_003038075.1/82455-82525
AUUAUAACUCCUCCUGUAGCucCUCUGgaggUUACUGCCGGUCCCAAGCCCGGGUAAAGG
AGGAGGGUUGG
>NW_003037796.1/1083913-1083843
UAUAUAACUCCGCCUGUAGCuccUCUGGgggUUACUGCCGGUCCCAAGCCCGGGUAAAGG
AGGAGGGUUGG
>NW_003037932.1/790304-790375
AUCUUAACUCCGCCUGUAGCuccUCCAGgggCUACUGCCGGUCCCAAGCCCGGAAAAAGG
AGGAGGGuUGGG
>NW_003037830.1/1153070-1152999
CUCAUAACUCCGCCUGUAGCuccUCUGGgggUUACUGCCGGUCCCAAGCCCGGGUAAAGG
AGGAGGGuUGGG
>NW_003023452.1/3426-3496
UCAGUAACUCCGCCUGUAGCuccUCUGGgugUUACUGCCGGUCCCAAGCCCGGGUAAAGG
AGGAGGGUUGG
>NW_003037910.1/232542-232613
CCCAUAACUCCGCCUGUAGCuccUCUGGgggUUACUGCCGGUCCCAAGCCCGGGUAAAGG
AGGAGGGuUGGG
>NW_003037822.1/794212-794283
CACAUAACUCCGCCUGUAGCuccUCUGGgggUUACUGCCGGUCCCAAGCCCGGAUAAAGG
AGGAGGGuUGGG
>NW_003038102.1/49783-49712
CCCUUAACUCCGCCUGUAGCuccUCUGGgggUUGCUGCCGGUCCCAAGCCCGGGUAAAGG
AGGAGGGuUGGG
>NW_003037872.1/397916-397987
CCCACAACUCCGCCUGUAGCuccUCUGGgggUUGCUGCCGGUCCCAAGCCCGGGUAAAGG
AGGAGGGuUGGG
>NW_003037994.1/534063-533993
GUAUCAACUCCGCCUGUAGCuccACUGGgggUUACUGCCGGUCCCAAGCCCGGGUAAAGG
AGGAGGGUUGG
>NW_003037840.1/1021183-1021254
UACAUAACUCCUCCUGUAGCuccUCUGGgggUUACUGCCGGUCCCAAGCCCGGGUAAAGG
AGGAGGGuUGGG
>NW_003037853.1/663146-663087
GUCAUAACUCCCCCUGUAGCUACUGCUGGUCCCAAGCCCAGGUAAAGGAGGAGGGuUGGG
>NW_003037962.1/47883-47953
UAGUUAACUCCGCCUGUAGCuccUCUGGgggUUACUGCCGGUCCCAAGCCCGGGUAAAGG
AGGAGGGUUGG
>NW_003037916.1/998634-998564
UCAAUAACUCCUCCUGUAGCucCUUCAgaggCUACUGCCAGUCCCAAGCCUGGAUAAAGG
AGAAGGGUUAG
>NW_003037885.1/520661-520731
AUUAUAACUCCGCCUGUAGCuccUCCGGgggCUACUGCCGGUCCCAAACCCGGGUAAAGG
AGGAGGGUUGG
>NW_003037875.1/388291-388362
AUCUUAAUUCCGCCUGUAGCuGUUCUagagUUACUGCCGGUCCCAAGCCCGGGUAAAGGA
GGAGGGuuGGGC
>NW_003037981.1/990622-990691
CCAUUAACUCCGCCUGUAGCucUUCUAgagUUACUGCCGGUCCCAAGCCCAGGUAAAGAA
GGAGGGUUGG
>NW_003037901.1/649798-649729
AAUAUAACUCCGCCUGUAGCucUUCUAgagUUACUGCCGGUCCCAAGCCCGGGUAAGGGA
GGAGGGUUGG
>NW_003037804.1/1181476-1181407
UAGACAACUCCGCCUGUAGCucUUAUAgagUGACUGCCGGUCCCAAGCCCGGGUAAAGGA
GGAGGGUUAG
>NW_003037967.1/146921-146852
ACAAAAACUCCGCCUGUAGCucUUCUAgagUUACUGCCGGUCCCAAGCUCGGGUAAAGGA
GGAGGGUUGG
>NW_003026617.1/450782-450713
UUAUUAACUCCGCCUGUAGCucUUCUAgagUUACUGUCGGUCUCAAGCCCGUGUAAAGGA
GGAGGGUUGA
>NW_003038086.1/654528-654459
CUAAUAACUCCGCCUGUAGCucUUACAgauUCACUGCCGGUCCCAAGCCCACACAAAGGA
GGAGGGUUGG
>NW_003037807.1/1457448-1457517
AUGUCAACUCCGCCUGUAGCucUUCUAgagUUACUGCCGGUCCCAAGCCCGGGUAAAGGA
GGAGGGUUGG
>NW_003037918.1/207639-207570
UUAUUAACUCCGCCUGUAGCucUUCUAgagUUACUGCCGAUCCCAAGCCCGGGUAAAGGA
GGAGGGUUGG
>NW_003038206.1/58090-58020
AUAAUAACUCCGCCUGUAGCcccUCCUGgggCUACUGCCGGUCCCAAGCCCGGGUAAAGG
AGGAGGGUUGG
>NW_003038076.1/181840-181909
CUAGGAACUCCACCUGUAGCucUUCUAgagUUACUGUCGGUCACAAGCCCGGAUAAAGGA
GGAGGGUUGG
>NW_003037917.1/328737-328667
UCUAUAACUCCGCCUGUAGCuccUCCGGgagCUACUGCCGGUCCCAAGCCCGGGUAAAGG
AGGAGGGUUGG
>NW_003037829.1/369133-369064
CUCGGAACUCCGCCUGUAGCucUUCAAgagUUACUGCCGGUCCCAAGCCCGGGUAAAGGA
GGAGGGUUGG
>NW_003037811.1/595087-595156
UUAUUAACUCCACCUGUAGCucUUAUAgaaUUACUGCCGGUCCCAAGCCCGGGUAAAGGA
GGAGGAUUGG
>NW_003026470.1/369390-369459
UCACUAACUCCGCCUGUAGCucUUCUAgagUUACUGACGGUCCCAAGCCCGGGUAAAGGA
GGAGGGUUGG
>NW_003038378.1/18832-18762
AGGAUAACUCCGCCUGUAGCuccUCUGGgggUUACUGCCGGUCCCAAGUCCGGGUAAAGG
AGGAGGGUUGG
>NW_003038086.1/259244-259175
CCUCUAACUCCGCCUGUAGCucUUCUAgagUUACUGCCGGCCCCAAGCCCGGGUAAAGGA
GGAGGGUUGG
>NW_003037848.1/873916-873846
AAACUAACUCUGCCUGUAGCucCUCUAagggCUACUGCCGGUCCCAAGCCCGGAUAAAGG
AGGAGGGUUGU
>NW_003038242.1/42472-42541
UAAUCAACUCCGCCAGUAGCuCUUCUauagUUACUGCCGGUCCCAAGCCUGGGUAAAGGA
GGAGGGUUGA
>NW_003038502.1/48119-48050
CUUUUAACUCCGCCUGUAGCucUUCUAgagUUACUGCCGGUCCAAAGCCCGGGUAAAGGA
GGAGGGUUGG
>NW_003037982.1/966719-966788
UUACUAACUCCGCCUGUAGCACUAcuaaauUUACUGCCGGUCUCAAGCCUGGGUAAAGGA
GAAGGGUUGA
>NW_003037822.1/1280592-1280523
GAAGAAACUCCGCCUGUAGCucUUCUAgagUUACUGCCGGUCCCAAGCCCGGGUAAAGGA
GGAGGGUUGG
>NW_003037806.1/722434-722503
UAGACAACUCCGCCUGUAGCucUUCUAgagUUACUGCCGGUCCCAAGCCCGGGUAAAGGA
GGAGGGUUGG
>NW_003037793.1/3832550-3832479
AAAGUAACUCCGCCUGUAGCuucUACGGgaggCUACUGCCGGUCCCAAACCCGGGUAAAG
GAGGAGGGUUGG
>NW_003037939.1/799097-799166
CUUAUUACUCCGCUUGUAGCucUUCUAgagUUACUGCCGGUCCCAAGCCCGGGUAAAGGA
GGAGGGUUGG
>NW_003037943.1/767766-767837
UCAUuUAACUCCGCCUGUAGCuccUCUGGgggCUACUGCCGGUUUCAAGCCCGGGUAAAG
GAGGAGGGUUGA
>NW_003037935.1/123560-123629
AUUUUAACUCCGCCUGUAGCuCUUCUacagUUACUGCCGGUUCCAAGCCCGGGUAAAGGA
GGAGGGUUGG
>NW_003037798.1/2247617-2247686
CUCAAAACUCCGCCUGUAGCuuCUCUAgagUUACUGCCGGUCCCAAGUCCGGCUAAAGGA
GGAAGGUUAG
>NW_003038228.1/93972-93902
AUAAUAACUCCUCCUGUAGCuccUCCGGgggUUACUGCCGGUCCCAAGACCGGAUAAAGG
AGGAGGGUUGG
>NW_003037835.1/399892-399961
ACAAAAACUCCUCCUGUAUCucUUUUAgagUUACUGCCGGUCCCAAGCCCGGGUAAAGGA
GGAGGGUUGG
>NW_003037829.1/1163355-1163424
AUAAUAACUUCGCCUGCAUCuAUUCUagagUUACUGCCGGUCCCAAGCCCGGGUGAAGGA
GGAGGGUUGA
>NW_003037904.1/408272-408330
CCUGUAGCUCCUCCAGGGGCUACUGCCGGUCCCAAGCCCGGGUAAAGGAGGAGGGUGGG
>NW_003026456.1/1140806-1140876
UUAGUAACUCCGCCUAUAGCucCUCCGgaguCUACUGGCGGUCCCAAGCCCGCGUAAAGG
AGGAGGGUUGG
>NW_003026495.1/15355-15285
UCAAUAACUUCGACUGUAGCcccUCUGGgggCUACUGCCGGUCCCAAGCCCGGAUAAAGG
AGGACGGUUGG
>NW_003037906.1/187961-187891
UGAUUAACUCCGCCUGUAGCuccUCUGGgggCUACUGCCGGUCCCAAGCCCGGGUAAAGG
AGGAGGGUUGG
>NW_003037858.1/609052-608982
UUAUUAACUCCGCCUGUAGCuccUCCGGggaCUACUGACGGUCCCAAGCCCGGGUAAAGG
AGGAGGGUUGG
>NW_003037812.1/1503451-1503381
UUCUUAACUCUGCCUGUAGCuccUCCGGgggCUACUGCCGGUCCCAAGCCCGGGUAAAGG
AGGAGGGUUGU
>NW_003038473.1/48611-48542
UUUGUAACUCCGCCUGUAGUucUUGUAgagUUACUGCCGGUCCCAAGCCCGGGUAAAGGA
GGAGGGUUGA
>NW_003038037.1/1645236-1645305
AAACAAACUCCGCCUGUAGCuCUUCUaaagUUACUGCCGGUCCCAAGCCCGGGUAAAGGA
GGAGGGCUGG
>NW_003037797.1/357550-357619
UCAUCAACUCCGCCUGUAGCucUUCUAgagUUACUGCCGGUCCCAAGCCCAGGUAAAGGA
GGAGGGUUGG
>NW_003038068.1/69011-68942
CUAAAAACUCCGUCUGUAGCucUUCUAgagUUACGGCCGGUUCCAAGCCCGGGUAAAGGA
GGAGGGUUGG
>NW_003037854.1/1702533-1702602
UUACUAACUCCGCCUGUAGCacuUCUAGagUUACUGCCGGUCCCAAGCCCAGGUAAAGGA
GGAGGGUUGG
>NW_003037947.1/837-768
CCAACAACUCCGCCUGCAGCucUUCGAgagUUACUGCCGGUCCCAAGCCCGGGUAAAGGU
GGAGAGUUGG
>NW_003037793.1/968508-968578
UCCAUAACUCCGCCUGUAGCucUUCUAgagUUACCGCCGGUCCCAAGCCCGGGUAAAGGA
GGAGGGuUGGG
>NW_003038073.1/190202-190272
UCCUUAACUCCGCCUGUAGCucUUCUAgagUUACUGCCGGUCCCAAGCCCGGGUAAAGGA
GGAGGGuUGGG
>NW_003037901.1/61398-61468
AACAUAACUCCGCCUGUAGCucUUCUAgagUUACUGCCGGUCCCAAGCCCGGGUAAAGGA
GGAGGGuUGGG
>NW_003037827.1/418927-418857
UUCACAACUCCGCCUGUAGCucUUCUAgagUUACUGCUGGUCCCAAGCCCGGGUAAAGGA
GGAGGGuUGGG
>NW_003026488.1/17312-17382
GCCAUAACUCCGCCUGUAGCucUUCUAgagUUACUGCCGGUCCCAAGCCCGGGUAAAGGA
GGAGGGuUGGU
>NW_003037964.1/556334-556264
CACUUAACUCCGCCUGUAGCucUUCUAgauUUACUGCCGGUCCCAAGCCCGGGUAAAGGA
GGAGGGuUGGG
>NW_003026507.1/67341-67411
UUCUUAACUCCGCCUGUAGCucUUCUAgagUUACUGCCGGUCCCAAGCCCGGGUAAAGGA
GGAGGGuUGGG
>NW_003026510.1/133471-133401
UUCAUAACUCCGCCUGUAGCucUUCUAgagUUACUGCCGGUCCCAAGCCCAGGUAAAGGA
GGAGGGuUGGG
>NW_003038157.1/67489-67559
UUCGUAACUCCGCCUGUAGCucUUCUAgagUUACUGCCGGUCCCAAGCCCGGGUAAAGGA
GGAGGGuUGGG
>NW_003038020.1/550807-550737
GCCAGAACUCCGCCUGUAGCucUUUUAgagUUACUGCCGGUUCCAAGCCCGGGUAAAGGA
GGAGGGuUGGG
>NW_003037618.1/1379-1310
UAACUAACUCCGCCUGUAGCucUUCUAgagUUACUGACGGUCCCAAGCCCGGGUAAAGGA
GGAGGGUUGG
>NW_003037959.1/314350-314419
CUUGUGACUCCGCCUGUAGCucUUCUAgagUUACUGCCGGUUCCAAGCCCGGGUAAAGGA
GGAGGGUUGG
>NW_003037799.1/1326985-1327055
UUUGUAACUCCGCCUGUAGCuccUCCGGgggCUACUGCCGGUCUCAAUCCCGGGUAAAGG
AGGAGGGUUGA
>NW_003037804.1/937772-937703
UAAAUAACUCCGCCUGUAGCucUUCUAgagUUACUGCCGGUCCCAAGCCCGGGUAAACGA
GGAGGGUUGG
>NW_003037825.1/1181208-1181277
CUGAUUACUCCACCUGUAGCucUUCUAgagUUACUGCCGGUCCCAAGCCCGGGUAAAGGA
GGAGGGUUGU
>NW_003037975.1/304975-304906
UUUAUCACUCCGCCUGUAGCucUUCUAgagUUACUGCCGGUCCCAAGCCCGGGUAAAGGA
GGAGGGUUGG
>NW_003037848.1/388061-387992
UCACUAACUUCGCCUGUAGCucUUCUAgagUUACUGCCGGUCCCAAGCCCGGGUAAAGGA
GGAGGGUUGG
>NW_003037827.1/1732094-1732163
UUACUAACUCCGCCUGUAGCucUUCUAgagUUACUGCCGGUCCCAAGCCCGGGUAAAGGA
GGGGGGUUGG
>NW_003038146.1/545400-545469
AUUUUAACUCCGCCUGUAGCucUUCCAgagUUACUGCCGGUCCCAAGCCCGGGUAAAGGA
GAAGGGUUGG
>NW_003037956.1/343725-343794
CAACUAACUUCGCCUGUAGCucUUCUAgagUUACUGCCGGUCCCAAGCCCGGGUAAAGGA
GGAGGGUUGG
>NW_003027589.1/642-573
UAUAUAACUCCGUCUGUAGCucUUCCAgagUUACUGCCGGUCCCAAGCCCGGGUAAAGGA
GGAGGGUUGG
>NW_003037863.1/1394768-1394837
GCUGUAACUCCGCCUGUAGCucUUCUAgagUUACUGCCGGUCCCAAGCCCGGGUAAAGGA
GGAGGGUUGG
>NW_003032160.1/366-297
UCAGCAACUCCGCCUGUAGCucUUCUAgagUUACUGCCGGUCCCAAGCCCGGGUAAAGGA
CGAGGGUUGG
>NW_003037822.1/944507-944438
CUGUUAACUCCGCCAGUAGCucUUCUAgagUUACUGCAGGUCCCAAGCCCGGGUAAAGGA
GGAGGGUUGG
>NW_003038085.1/490595-490526
AUACUAACUCCGCCUGUAGCucUUCUAgagUUACUGCCGGUCCCAAGCCCGGGUAAAGGA
GGCGGGUUGG
>NW_003037903.1/868778-868847
AGGUCAACUCCGCCGGUAGCucUUCUAgagUUACCGCCGGUCCCAAGCCCGGGUAAAGGA
GGAGGGUUGU
>NW_003038037.1/1372683-1372753
CUAGUAACUCCGCCUGUAGCuccUCUGGgggUUACUGCCGGUCCCAAGCCCGGGUAAAGC
AGGAGGGUUGG
>NW_003038258.1/46672-46614
CCUGUAACUCCUCCAGGGGCUACUGCCGGUCCCAAGCCCGGGUCAAGGAGGAGGGUUGG
>NW_003026478.1/72034-72104
ACAUCAACUCCGCCUGUAGCuccUCUGGgggUUACUGCCGGUCCCAAGCCCGGGUAAGGG
AGGAGGGUUGG
>NW_003037943.1/590625-590555
GUACUAACUCCGCCUGUAGCuccUCCGGggaAUACUGCCGGUCCCAAGCCCGGGUAAAGG
AGGAGGGUUGG
>NW_003037965.1/299758-299688
AGAUUAACUCCGCCUGUAGCuccUUCAGgggCUACUGCCGGUCCCAAGCCCGGGUAAAGG
AGGAGGGUUGG
>NW_003026488.1/233277-233347
AUAGUAACUCCGCCUGUAGCuccUCUGGgggUUACUGCCGGUCCCAAGCCCGGGUAAAGG
AGGAGGGUUGG
>NW_003037752.1/46421-46491
AGGAUAACUCCGCCUGUAGCuccUCUGGgggUUACUGCCGGUCCCAAGCCCGGGUAAAGG
AGGAGGGUUGG
>NW_003026485.1/259803-259733
GAGAUAACUCCGCCUGUAGCucCUCCGgaggCUACUGCCGGUCCCAAGCCCGGGUAAAGG
AGGAGGGUUGG
>NW_003037981.1/907214-907144
UCUACAACUCCGCCUGUAGCuccUCUGGgggUUACUGUCGGUCCCAAGCCCGGGUAAAGG
AGGAGGGUUGG
>NW_003037791.1/552200-552130
UCAGUAACUCCGCCUGUAGCuccUCCGGgggCUACUGCCAGUCCCAAGCCCGGGUAAAGG
AGAAGGGCUGG
>NW_003037890.1/1042005-1041935
AAAUUAACUCCGCCUGUAGCuacUCCGGgagCUACUGCCGGUCCCAAGCCCGGGUAAAGG
AGGAGGGUUGG
>NW_003037896.1/4642-4572
ACUAUAACUCCGCCUGUAGCuccUCUGGgggUUACUGCCGGUCCCAAGCCCGGGUAAAGG
AGGAGGAUUGG
>NW_003037830.1/394020-394090
CUUGUAACUCCUCCUGUAGCuccUCCGGgggUUACUGCCGGUCCCAAGCCCGGGAAAAGG
AGGAGGGUUGG
>NW_003037827.1/1026470-1026400
CCUGAAACUCCGCCUGUAGUuccUCCGGgggCUACUGCCGGUCCCAAGUCCGGGUAAAGG
AGGAGGGUUGG
>NW_003039129.1/43753-43823
ACAAAACCUCCGCCUGUAGCuaCUCUGuggaUUACUGCCGGUCCCAAGCCCGGGUAAAGG
AGGAGGGUUGG
>NW_003037814.1/1153347-1153417
UCACCAACUCCGCCCGUAGCuccuCAGAAggCUACUGCCGGUCCCAAGCCCGGGUAAAGG
AGGAGGGUUGG
>NW_003037944.1/680917-680987
CAUUUAACUCCGCCUGUAGCucCUCUGugggUUACUGCCGGUCCCAAGCCCGAGUAAAGG
AGGAGGGUUGG
>NW_003037805.1/1071133-1071203
AUAAUAACUCUGCCUGUAGCuccUCCGGgggUUACUGCCGGUCCCAAGCCUGGGUAAAGG
AGGAGGGUUGG
>NW_003031106.1/2745-2675
ACAAAAACUCCGCCUGUAGCuccUCUGGgggUUACUGCCGGUCCCAAGCCCGGGUAAAUG
AGGAGGGUUGG
>NW_003026597.1/14616-14686
UUUAAAACUCCGCCUGUAGCuccUCCAGgggCUACUGCCGGUCCCAAGCCCGGGUAAAGG
AGGAGGGUUGG
>NW_003037813.1/5114-5044
CUAACAACUCCGCCUGUAGCucCUCUGagggUUACUGCCGGUCCCAAGCCCGGGUAAAGG
AGGAGGGUUGG
>NW_003033833.1/2417-2487
CAGAUAACUCCGCCUGUAGCuccUCUGGgggUUACUGCCGGUCCCAAGCCCGUGUAAAGG
AGGAGGGUUGG
>NW_003037916.1/1446816-1446886
AAAUUAACUCCGCCUGUAGCuccUCUGGgggUUACUGCCGGUCCCAAGCCCGGGUAAAGG
AGGAGGCUUGG
>NW_003037917.1/450003-449933
UUAGUAACUCCACCUGUAGCuccUCUGGgggUUACUGCCGGUCCCAAGCCCGGGUAAAGG
AGGAGGGUUGG
>NW_003037793.1/2000524-2000593
UAUAUAACUCCGCCUGUAGCucUUCUAgagUUACUGCCGGUCCCAAGCCCGGGUAAAGGA
GGAGGGUUGG
>NW_003037968.1/572442-572373
AUUUCAACUCCGCCUGUAGCucCUCUAgagUUACUGCCGGUCCCAAGCCCGGGUAAAGGA
GGAGGGUUGG
>NW_003026605.1/19554-19484
AUAUGAACUCCGCCUGUAGCuccUCUGGgggUUACUGCCGGUCCCAAGUCCGGGUAAAGG
AGGAGGGUUGG
>NW_003038511.1/123830-123760
CAACAAACUCCGCCUGUAGCuccUCUGGgggUUACUGCCGGUCCCAAGCCCGGGUAAAGG
AGGAGGGUUGG
>NW_003038003.1/105863-105933
GUGAUAACUCCGCCUGUAGCuccUCCAGgggUUACUGCCGGUCCCAAGCCCGGGUAAACG
AGGAGGGUUGG
>NW_003026709.1/1691-1621
UAUUUAACUCCGCCUGUAGCuccUCCAGgggCUACUGCCGGUCCCAAGCCCGGGUAAAGG
AGGAGGGUUGG
>NW_003037847.1/193513-193583
UUACUAACUCCGCCUGUAGCuccUCUGGgggCUACUGCCGGUCCCAAGCCCGGGUAAAGG
AGGAGGGUUGG
>NW_003037840.1/1305742-1305673
ACAAAACUCCACCUGUAGUuccUCCAGgggCUACUGCCGGUCCCAAGCCCGGGUAAAGGA
GGAGGGUUGA
>NW_003037833.1/216768-216698
UCUCAAACUCCGCCUGUAGCuccUCUGGgggUUACUGCCGGUCCCAAGCCCGGGUAAAGG
AGGAGGGUUGG
>NW_003037822.1/483753-483823
GAUAUAACUCCGCCUGUAGCuccUCCAGgggCUACUGCCGGUCCCAAGCCCGGGUAAAGG
AGGAGGGUUGG
>NW_003037810.1/1202432-1202502
AUAAAAACUCCGCCUGUAGCuccUCUGGgggUUACUGCCGGUCCCAAGCCCGGGUAAAGG
AGGAGGGUUGG
>NW_003037999.1/43923-43993
AUAAUAACUCCGCCUGUAGCuccUCCGGgggUUACUGCCGGUCCCAAGCCCGGGUAAAGG
AGGAGGGUUGG
>NW_003023377.1/4657-4727
UCAGCAACUCCGCCUGUAGCuccUCUGGgggUUACUGCCGGUCCCAAGCCCGGGUAAAGG
AGGAGGGUUGU
>NW_003037803.1/1097586-1097656
GUAGGAACUCCGCCUGUAGCuccUCUGGgggUUACUGCCGGUCCCAAGCCCGGGUAAAGG
AGGAGGGUUGG
>NW_003037793.1/2526058-2526128
AGGCUAACUCCGCCUGUAGCuccUCUGGgggUUACUGCCGGUCCCAAGCCCGGGUAAAGG
AGGAGGGUUGG
>NW_003037840.1/1518651-1518721
CCGGAAACUCCGCUUGUAGCuccUCUGGgggUUACUGCCGGUUCCAAGCCCGGGUAAAGG
AGGAGGGUUGG
>NW_003026517.1/721782-721712
GAAACAACUCCGCCUGUAGCuccuCCAGAggCUACUGCCGGUCCCAAGCCCGGGUAAAGG
AGGAGGGUUGG
>NW_003035876.1/125642-125572
ACGUUAACUCCGCCUGUAGCuccUCUGGgggUUACUGCCGGUCCCAAGCCCGGGUAAAGG
AGGAGGGUUGG
>NW_003037819.1/868177-868107
AUUUCAACUCCGCCUGUAGCuccUCUGGgggUUACUGCCGGUCCCAAGCCCGGGUAAAGG
AGGAGGGUUGG
>NW_003038032.1/819393-819463
CAUAUAACUCCGCCUGUAGCuccUCUGGgggUUACUGCCGGUCCCAAGCCCGGGUAAAGG
AGGAGGGUUGG
>NW_003038063.1/221014-221084
AAAAGAACUCCGCCUGUAGCucuUCUGGgggUUACUGCCGGUCCCAAGCCCGGGUAAAGG
AGGAGGGUUGG
>NW_003038145.1/351809-351879
CAUUUAACUCCGCCUGUAGCuccUCUGGgggUUGCUGCCGGUCCCAAGCCCGGGUAAAGG
AGGAGGGUUGG
>NW_003037840.1/1751842-1751912
GUAUAAACUCCGCCUGUAGCuccUCCAGgggCUACUGCCGGUCCCAAGCCCGGGUAAAGG
AGGAGGGUUGG
>NW_003037900.1/398990-399060
UCUCUAACUCCGCCUGUAGCuccUCUGGgggUUACUGCCGGUCCCAAGCCCGGGUAAAGG
AGGAGGGUUGG
>NW_003037916.1/1707210-1707140
UAACCAACUCCGCCUGUAGCuucUCUGGgggUUACUGCCGGUCCCAAGCCCGGGUAAAGG
AGGAGGGUUGG
>NW_003037980.1/1004897-1004826
AGAAUAACUCCGCCUGUAGCuccUCUAGggggUUACUGCCGGUCCCAAGCCCGGGUAAAG
GAGGAGGGUUGG
>NW_003038037.1/781947-781877
GCGAUAACUCCGCCUGUAGCuccUCUGGgggUUACUGCCGGUCCCAAGCCCGGGUAAAGG
AGGAGGGUUGG
>NW_003035878.1/270337-270267
ACAUAAACUCCGCCUGUAGCuccUCUGGgggUUACUGCCGGUCCCAAGCCCGAGUAAAGG
AGGAGGGUUGG
>NW_003022253.1/1036-1106
ACUUGAACUCCGCCUGUAGCuccUCCAGgggCUACUGCCGGUCCCAAGCCCGGGUAAAGG
AGGAGGGUUGG
>NW_003038056.1/178544-178614
AAAGUAACUCCGCCUGUAGCuccUCUGGgggUUGCUGCCGGUCCCAAGCCCGGGUAAAGG
AGGAGGGUUGG
>NW_003037827.1/1983802-1983732
CUAUUAACUCCGCCUGUAGCuccUCCAGgggCUACUGCCGGUCCCAAGCCCGGGUAAAGG
AGGAGGGUUGG
>NW_003037563.1/2406-2476
CUUCAAACUCCGCCUGUAGCuccUCCAGgggCUACUGCCGGUCCCAAGCCCGGGUAAAGG
AGGAGGGUUGG
>NW_003037600.1/1745-1675
UAUAUAACUCCGCCUGUAGCuccUCCAGgggCUACUGCCGGUCCCAAGCCCGGGUAAAGG
AGGAGGGUUGG
>NW_003037825.1/876385-876315
UAUAUAACUCCGCCUGUAGCuccUCUGGgggUUGCUGCCGGUCCCAAGCCCGGGUAAAGG
AGGAGGGUUGG
>NW_003026658.1/1061-991
CUGAUAACUCCGCCUGUAGCuccUCCAGgggCUACUGCCGAUCCCAAGCCCGGGUAAAGG
AGGAGGGUUGG
>NW_003038013.1/245986-246056
UGACUAACUCCGCCCGUAGCuccUCCAGgggCUACUGCCGGUCCCAAGCCCGGGUAAAGG
AGGAGGGUUGG
>NW_003037982.1/1035857-1035787
GUUAAAACUCCGCCUGUAGCuccUCCAGgggCUACUGCCGGUCCCAAGCCCGGGUAAAGG
AGGAGGGUUGG
>NW_003037853.1/18045-17975
AUAUCAACUCCGCCUGUAGCuccUCCAGgagCUACUGCCGGUCCCAAGCCCGGGUAAAGG
AGGAGGAUUGG
>NW_003038067.1/131875-131805
GUUAUAACUCCGCCUGUAGCuccUCCGGgggUUGCUGCCGGUCCCAAGCCCGGGUAAAGG
AGGAGGGUUGG
>NW_003037807.1/107730-107660
AAAAUAACUCCGCCUGUAGCuccUCUGGgggUUGCUGCCGGUCCCAAGCCCGGGUAAAGG
AGGAGGGUUGG
>NW_003037797.1/1920147-1920077
CUAAUAACUCCGCCUGUAGCuccUCUGGgggUUACUGCCGGUCCCAAGCCCGGGUAAAGG
AGGAGGGUUGG
>NW_003037860.1/931685-931615
UAACUAACUCCGCCUGUAGCuccUCUGGgggUUGCUGCCGGUCCCAAGCCCGGGUAAAGG
AGGAGGGUUGG
>NW_003039085.1/3117-3187
UUAAGAACUCCGCCUGUAGCuccUCUGGgggUUGCUGCCGGUCCCAAGCCCGGGUAAAGG
AGGAGGGUUAG
>NW_003037967.1/282571-282501
UUGAUAACUCCGCCUGUAGCuccUCUGGgggUUGCUGCCGGUCCCAAGCCCGGGUAAAGG
AGGAGGGUUGG
>NW_003031240.1/1428-1358
UUGAAAACUCCGCCUGUAGCuccUCUGGgggUUGCUGCCGGUCCCAAGCCCGGGUAAAGG
AGGAGGGUUGG
>NW_003037916.1/1163973-1163903
UUAUAAACUCCGCCUGUAGCuccUCUGGgggUUGCUGCCGGUCCCAAGCCCGGGUAAAGG
AGGAGGGUUGG
>NW_003037853.1/766177-766107
CUACUAACUCCGCCUGUAGCuccUCUGGgggUUGCUGCCGGUCCCAAGCCCGGGUAAAGG
AGGAGGGUUGG
>NW_003037914.1/1651472-1651402
AUUGUAACUCCGCCUGUAGCuccUCUGGgggUUGCUGCCGGUCCCAAGCCCGGGUAAAGG
AGGAGGGUUGG
>NW_003038253.1/157061-156991
AAAUUAACUCCGCCUGUAGCuccUCUGGgggUCGCUGCCGGUCCCAAGCCCGGGUAAAGG
AGGAGGGUUGG
>NW_003026611.1/268156-268226
UUUUUAACUCCGCCUGUAGCuccUCUGGgggUUGCUGCCGGUCCCAAGCCCGGGUAAAGG
AGGAGGGUUGG
>NW_003037813.1/664963-664893
GUACUAACUCCGCCUGUAGCuccUCUGGgggUUGCUGCCGGUCCCAAGCCCGGGUAAAGG
AGGAGGGUUGG
>NW_003037887.1/663513-663583
CAACUAACUCCGCCUGUAGCuccUCUGGgggUUGCUGCCGGUCCCAAGCCCGGGUAAAGG
AGGAGGGUUGG
>NW_003037814.1/551451-551521
GAAUUAACUCCGCCUGUAGCuccUCUGGgggUUGCUGCCGGUCCCAAGCCCGGGUAAAGG
AGGAGGGUUGG
>NW_003037853.1/58186-58116
UGAAUAACUCUGCCUGUAGCuccUCUGGgggUUACUGCCGGUCCCAAGCCCGGGUAAAGG
AGGAAGGUUGG
>NW_003037939.1/666975-666905
UCUAUAACUCCGCCUGUAGCuccUCCAGgggCUACUGCCGGUCCCAAGCCCGGGUAAAGG
AGGAGGGUUGG
>NW_003037809.1/2368546-2368476
UCACUAACUCCGCCUGUAGCuccUCCAGgggCUACUGCCGGUCCCAAGCCCGGGUAAAGG
AGGAGGGUUGG
>NW_003037872.1/760407-760477
UCAUCAACUCCGCCUGUAGCuccUCCAGgggCUACUGCCGGUCCCAAGUCCGGGUAAAGG
AGGAGGGUUGG
>NW_003026517.1/522915-522985
AUUAUAACUCCGCCUGUAGCuccUCUGGgggUUACUGCCGGUCCCAAGCCCGGGUAAAGG
AGGAGGGUUGG
>NW_003037912.1/371680-371610
AUGGUAACUCCGCCUGUAGCuccUCUGGgggUUACUGCCGGUCCCAAGCCCGGGUAAAGG
AGGAGGGUUGG
>NW_003037852.1/803505-803435
CUGAGAACUCCGCCUGUAGCuccUCUGGgggUUACUGCCGGUCCCAAGCCCGGGUAAAGG
AGGAGGGUUGG
>NW_003038242.1/173923-173993
GAGACAACUCCGCCUGUAGCucuUCUGGgggUUACUGCCGGUCCCAAGCCCGGGUAAAGG
AGGAGGGUUGG
>NW_003038077.1/21374-21444
ACACUAACUCCGCCUGUAGCuccUCCGGgggUUACUGCCGUUCCCAAGCCCGGGUAAAGG
AGGAGGGUUGG
>NW_003038015.1/325679-325609
AAAGUAACUCCGCUUGUAGCuccUCCGGgggCUACUGCCGGUCCCAAGCCCGGGUAAAGG
AGGAGAGUUGG
>NW_003037936.1/345849-345779
AGAAGAACUCCGCCUGUAGCuccUCCAGgggCUACUGCCGGUCCCAAGCCCGGGUAAAGG
AGGAGGGUUGG
>NW_003038114.1/29033-28963
UCAUGAACUCCGCCUGUAGCuccUCUGGgggUUACUGCCGGUCCCAAGCCCGGGUAAAGG
AGGAGGGUUGG
>NW_003037834.1/312530-312600
UGGAAAACUCCGCCUGUAGCucCUCCGgcggUUACUGCCGGUCCCAAGCCCGGGUAAAGG
AGGAGGGUUGG
>NW_003034283.1/927-997
AUGAGAACUCCGCCUGUAGCuccUCCAGgggCUACUGCCGGUCCCAAGCCCGGGUAAAGG
AGGAGGGUUGG
>NW_003037889.1/186339-186269
UUCAUAACUCCGCCUGUAGCuccUCUGGgggUUACUGCCGUUCCCAAGACCGGGUAAAGG
AGGAGGGUUAG
>NW_003038468.1/3238-3169
UCAUCAACUCCGCCUGUAGCucUUCAAgagUUACUGCCGGUCCCAAGUCCGGGUAAAGGA
GGAGGGUUGG
>NW_003029049.1/2018-2086
ACAAAACUCCGCCUGUAGCucUUCAAgagUUACUGCCGGUCCCAAGCCCGGGUAAAGGAG
GAGGGUUGG
>NW_003038130.1/110675-110605
CAGGUAACUCCGCCUGUAGCuccUCCGGgggCUACUGCCAGUCCCAAGCCCGGAUAAAGG
AGGAGGGUUGG
>NW_003037859.1/4492-4563
GGCAUAACUCCGCCUGUAGCuccUCUGGgggUUACUGCCGGUCCCAAGCCCGGGUAAAGG
AGGAGGGuUGGG
>NW_003037992.1/307758-307829
CUCUUAACUCCACCUGUAGCuccUCUGGgggUUACUGCUGGUCCCAAGCCCGGGUAAAGG
AGGAGGGuUGGG
>NW_003024915.1/1262-1332
UGAGAAACUCCGCCUGUAGCuccUCUGGgggUUACUGCCGGUCCCAAGCCCGGGUAAAGG
AGGAGGGUUGG
>NW_003024544.1/3239-3308
CUACUAACUCCGCCUGUAGCucUUCUAgagUUACUGCCGGUCCCAAGCCCAGGUAAAGGA
GGAGGGUUGG
>NW_003037799.1/539816-539885
UCGAAAACUCUGCCUGUAGAucUUCUAgagUUACUGCCGGUCCCAAGCUCGGGUAAAGGA
GGAGGGUUGA
>NW_003037800.1/735620-735551
UGAAUAACUCCGCCUGUAGCucUUCUAgagUUACUGGCGGUCCCAAGCCCGGGUAAAGGA
GGAGAAUUGG
>NW_003037930.1/160478-160550
GUCCCAACUCCGCCUGUAGCuccUCUGGgggUUACUGCCGGUCCCAAGCCCGGGUAAAGG
AGGAGGGuuGGGC
>NW_003037954.1/118445-118515
AGAAUAACUCCGCCUGUAGCucCUCCAugggCUACUGCCGGUCCCAAGCCCGGGUAAAGG
AGGAGGGUUGG
>NW_003037953.1/2113-2183
UUUGUAACUCCGCCUGUAGCuccUCCAGgggCUACUGCCGGUCCCAAGCCCGGGUAAAGG
AGGAGGGUUGU
>NW_003024394.1/2433-2503
ACACUAACUCCGCCUGUAGCuccUCCAGgggCUACUGCCGGUCCCAAGCCCGGGUAAAGG
AGGAGGGUUGG
>NW_003035013.1/113-183
CUUAUAACUCCGCCUGUAGCuccUCCAGgggCUACUGCCGGUCCCAAGCCCGGGUAAAGG
AGGAGGGUUGG
>NW_003037844.1/35468-35398
CGUCUAACUCCGCCUGUAGCuccUCCAGgggCUACUGCCGGUCCCAAGCCCGGGUAAAGG
AGGAGGGUUGG
>NW_003023252.1/1536-1606
GCAAUAACUCCGCCUGUAGCuccUCCAGgggCUACUGCCGGUCCCAAGCCCGGGUAAAGG
AGGAGGGUUGG
>NW_003034968.1/335-405
GUAUUAACUCCGCCUGUAGCuccUCCAGgggCUACUGCCGGUCCCAAGCCCGGGUAAAGG
AGGAGUGUUGG
>NW_003038414.1/6426-6496
ACUACAACUCCGCCUGUAGCuccUCCGGgagCAACUGCCGGUCCCAAGCCCGGGUAAAGG
AGGAAGGUUGG
>NW_003026517.1/150123-150053
UCGUCAACUCCGCCUGUAGCuucUCCGGgggUUACUGCCGGUCCCAAGCCCGGGUAAAGG
AGGAGGGUUGG
>NW_003038037.1/1378954-1378884
CCAGUAACUCCGCCUGUAGCuccUCCAGgggCUACUGCCGGUCCCAAGCCCGGGUAAAGC
AGGAGGGUUGG
>NW_003026595.1/19123-19193
UAUGUAACUCCGCCUGUAGCuccUCUGGgggUUACUGCCGGUCCCAAGCCCGGGUAAAGG
AGGAGGGUUGG
>NW_003022695.1/48-118
ACUAUAACUCCGCCUGUAGCuccUCUGGgggUUACUGCCGGUCCCAAGCCCGGGUAAAGG
AGGAGGGUUGG
>NW_003038038.1/316559-316629
UAACUAACUCCACCUGUAGCuccUCCAGgggCUACUGCCGGUCCCAAGCCCGGGUAAAGG
AGGAGGGUUGG
>NW_003036554.1/1087-1157
CCUUCAACUCCGCCUGUAGCuccUCCAGgggCUGCUGCCGGUCCCAAGCCCGGGUAAAGG
AGGAGGGUUGG
>NW_003026612.1/162367-162437
CAGACAACUCCGCCUGUAGCuccUCUGGgggUUACUGCCGGUCCCAAGCCCGGGUAAAGG
AGGAGGGUUGG
>NW_003037854.1/553044-553114
GCAUUAACUCCGCCUGUAGCuccuCCAGAggCUACUGCCGGUCCCAAGCCCGGGUAAAGG
AGGAGGGUUGG
>NW_003038498.1/7160-7090
ACAAUAACUCCGCCUGUAGCuccUCCAGgggCUACUGCCGGUCCCAAGCCCGGAUAAAGG
AGGAGGGUUGG
>NW_003037815.1/138319-138389
UUAGUCACUCCGCCUGUAGCuccUCCAGgggCUACUGCCGGUCCCAAGCCCGGGUAAAGG
AGGAGGGUUGG
>NW_003038035.1/343481-343411
UGAACAACUCCGCCUGUAGCuccUCCAGgggCUACUGCCGGUCCCAAGCCCGGGUAAAGG
AGGAGGGUUGG
>NW_003038252.1/147553-147623
UUUCCAACUCCGCCUGUAGCuccUCCAGgggCUACUGCCGGUCCCAAGCCCGGGUAAAGG
AGGAGGGUUGG
>NW_003038229.1/126510-126580
UCUAAAACUUCGCCUGUAGCuccUCCAGgggCUACUGCCGGUCCCAAGCCCGGGUAAAGG
AGGAGGGUUGG
>NW_003026618.1/343923-343853
ACUACAACUCUGCCUGUAGCuccUCCAGgggCUACUGCCGGUCCCAAGCCCGGGUAAAGG
AGGAGGGUUGG
>NW_003037885.1/602779-602849
CCAUUAACUCCGCCUGUAGCuccUCCAGgggCUACUGCCGGUCCCAAGCCCGGGUAAAGG
AGGAGGGUUGG
>NW_003026474.1/71550-71620
CCAAAAACUCCGCCUGUAGCuccUCCAGgggCUACUGCCGGUCCCAAGCCCGGGUAAAGG
AGGAGGGUUGG
>NW_003038037.1/1626432-1626502
UCAAUUACUCCGCCUGUAGCuccUCCAGgggCUACUGCCGGUCCCAAGCCCGGGUAAAGG
AGGAGGGUUGG
>NW_003037917.1/324166-324096
ACUAUAACUCCGCCUGUAGCuccUCCAGgggCUACUGCCGGUCCCAAGCCUGGGUAAAGG
AGGAGGGUUGG
>NW_003037799.1/723791-723861
CUGUUAACUCCGCCUGUAGCuccUCCAGgggCUACUGCCGGUCCCAAGCCCGGGUAAAGG
AGGAGGGUUGG
>NW_003026465.1/486439-486509
CUAUAAACUCCGCCUGUAGCuccUCCAGgggCUACUGCCGGUCCCAAGCCCGGGUAAAGG
AGGAGGGUUGG
>NW_003037813.1/771001-771071
AUACUAACUCCGCCUGUAGCuccUCCAGgggCUACUGCCGGUCCCAAGCCCGGGUAAAGG
AGGAGGGUUGG
>NW_003038149.1/56952-56882
AGGAUAACUCCGCCUGUAGCuccUCCAGgggCUACUGCCGGUCCCAAGCCCGGGUAAAGG
AGGAGGGUUGG
>NW_003038244.1/272455-272525
UAAUCAACUCCGCCUGUAGCuccUCCAGgggCUACUGCCGGUCCCAAGCCCGGGUAAAGG
AGGAGGGUUGG
>NW_003038018.1/300933-301003
GCGAUAACUCCGCCUGUAGCuccUCCAGgggCUACUGCCGGUCCCAAGCCCGGGUAAAGG
AGGAGGGUUGG
>NW_003037891.1/281042-280972
AGUGUAACUCCGCCUGUAGCuccUCCAGgggCUACUGCCGGUCCCAAGCCCGGGUAAAGG
AGGAGGGUUGG
>NW_003037890.1/969935-969865
AAGGUAACUCCGCCUGUAGCuccUCCAGgggCUACUGCCGGUCCCAAGCCCGGGUAAAGG
AGGAGGGUUGG
>NW_003038203.1/1073-1003
UGUAUAACUCCGCCUGUAGCuccUCCAGgggCUACUGCCGGUCCCAAGCCCGGGUAAAGG
AGGAGGGUUGG
>NW_003039129.1/88172-88242
UAACUAACUCCGCCUGUAGCuccUCCAGgggCUACUGCCGGUCCCAAGCCCGGGUAAAGG
AGGAGGGUUGG
>NW_003029274.1/541-611
GCACUAACUCCGCCUGUAGCuccACCAGgggCUACUGCCGGUCCCAAGCCCGGGUAAAGG
AGGAGGGUUGG
>NW_003025727.1/1233-1163
CAAUUAACUCCGCCUGUAGCuccUCCAGgggCUACUGCCGGUCCCAAGCCCGGGUAAAGG
AGGAGGGUUGG
>NW_003038087.1/230657-230587
UCUUCAACUCCGCCUGUAGCuccUCCAGgggCUACUGCCGGUCCCAAGCCCGGGUAAAGG
AGGAGGGUUGG
>NW_003037905.1/51911-51981
AUUUUAACUCCGCCUGUAGCuccUCCAGgggCUACUGCCGGUCCCAAGCCCGGGUAAAGG
AGGAGGGUUGG
>NW_003037917.1/1223980-1224050
UUGAUAACUCCGCCUGUAGCuccUCCAGgggCUACUGCCGGUCCCAAGCCCGGGUAAAGG
AGGAGGGUUGG
>NW_003037863.1/520-450
CUGUUAACUCCGCCUGUAGCuccUCCAGgggCUACUGCAGGUCCCAAGCCCGGGUAAAGG
AGGAGGGUUGG
>NW_003020931.1/588-658
UAAACAACUCCGCCUGUAGCuccUCCAGgggCUACUGCCGGUCCCAAGCCCGGGUAAAGG
AGGAGGGUUGG
>NW_003037835.1/323903-323973
UUGUUAACUCCGCCUGUAGCuccUCCAGgggCUACUGCCGGUCCCAAGCCCGGGUAAAGG
AGGAGGGUUGG
>NW_003032022.1/1032-962
GUAAUAACUCCGCCUGUAGCuccUCCAGgggCUACUGCCGGUCCCAAGCCCGGGUAAAGG
AGGAGGGUUGG
>NW_003038511.1/175353-175423
UUGAGAACUCCGCCUGUAGCuccUCCAGgggCUACUGCCGGUCCCAAGCCCGGGUAAAGG
AGGAGGGUUGG
>NW_003038030.1/760540-760470
GUUUUAACUCCGCCUGUAGCuccUCCAGgggCUACUGCCGGUCCCAAGCCCGGGUAAAGG
AGGAGGGUUGG
>NW_003037827.1/923356-923426
ACUGGAACUCCGCCUGUAGCuccUCCAGgggCUACUGCCGGUCCCAAGCCCGGGUAAAGG
AGGAGGGUUGG
>NW_003038030.1/28371-28441
AUUGCAACUCCGCCUGUAGCuccUCCAGgggCUACUGCCGGUCCCAAGCCCGGGUAAAGG
AGGAGGGUUGG
>NW_003038137.1/140415-140485
CUAAAAACUCCGCCUGUAGCuccUCCAGgggCUACUGCCGGUCCCAAGCCCGGGUAAAGG
AGGAGGGUUGG
>NW_003037825.1/1671608-1671678
CGACUAACUCCGCCUGUAGCuccUCCAGgggCUACUGCCGGUCCCAAGCCCGGGUAAAGG
AGGAGGGUUGG
>NW_003038750.1/660-730
GCGAGAACUCCGCCUGUAGCuccUCCAGgggCUACUGCCGGUCCCAAGCCCGGGUAAAGG
AGGAGGGUUGG
>NW_003037976.1/92538-92468
CUGAAAACUCCGCCUGUAGCuccUCCAGgggCUACUGCCGGUCCCAAGCCCGGGUAAAGG
AGGAGGGUUGG
>NW_003037849.1/254698-254768
UCAAUAACUCCGCCUGUAGCuccUCCAGgggCUACUGCCGGUCCCAAGCCCGGGUAAAGG
AGGAGGGUUGG
>NW_003037819.1/260736-260666
UUAAUAACUCCGCCUGUAGCuccUCCAGgggCUACUGCCGGUCCCAAGCCCGGGUAAAGG
AGGAGGGUUGG
>NW_003037818.1/335706-335636
UUAUUAACUCCGCCUGUAGCuccUCCAGgggCUACUGCCGGUCCCAAGCCCGGGUAAAGG
AGGAGGGUUGG
>NW_003038034.1/689361-689431
AUGAAAACUCCGCCUGUAGCuccUCCAGgggCUACUGCCGGUCCCAAGCCCGGGUAAAGG
AGGAGGGUUGG
>NW_003037822.1/132043-132113
AUUGUAACUCCGCCUGUAGCuccUCCAGgggCUACUGCCGGUCCCAAGCCCGGGUAAAGG
AGGAGGGUUGG
>NW_003037880.1/393836-393766
AUUAAAACUCCGCCUGUAGCuccUCCAGgggCUACUGCCGGUCCCAAGCCCGGGUAAAGG
AGGAGGGUUGG
>NW_003021329.1/558-628
GUGGUAACUCCGCCUGUAGCuccUCCAGgggCUACUGCCGGUCCCAAGCCCGGGUAAAGG
AGGAGGGUUGG
>NW_003037887.1/282773-282703
GUUGUAACUCCGCCUGUAGCuccUCCAGgggCUACUGCCGGUCCCAAGCCCGGGUAAAGG
AGGAGGGUUGG
>NW_003037889.1/864770-864700
CAUUUAACUCCGCCUGUAGCuccUCCAGgggCUACUGCCGGUCCCAAGCCCGGGUAAAGG
AGGAGGGUUGG
>NW_003037898.1/75055-75125
AUGCUAACUCCGCCUGUAGCuccUCCAGgggCUACUGCCGGUCCCAAGCCCGGGUAAAGG
AGGAGGGUUGG
>NW_003037808.1/1708968-1708898
AUGAUAACUCCGCCUGUAGCuccUCCAGgggCUACUGCCGGUCCCAAGCCCGGGUAAAGG
AGGAGGGUUGG
>NW_003023026.1/1387-1317
UCACAAACUCCGCCUGUAGCuccUCCAGgggCUACUGCCGGUCCCAAGCCCGGGUAAAGG
AGGAGGGUUGG
>NW_003037944.1/417830-417759
CCACuUAACUCCGCCUGUAGCuccUCCAGgggCUACUGCCGGUCCCAAGCCCGGGUAAAG
GAGGAGGGUUGG
>NW_003037922.1/564281-564351
UCUCCAACUCCGCCUGUAGCuccUCCAGgggCUACUGCCGGUCCCAAGCCCGGGUAAAGG
AGGAGGGUUGG
>NW_003037880.1/746432-746502
AUUAGAACUCCGCCUGUAGCuccUCCAGgggCUACUGCCGGUCCCAAGCCCGGGUAAAGG
AGGAGGGUUGG
>NW_003030834.1/905-975
UUAUCAACUCCGCCUGUAGCuccUCCAGgggCUACUGCCGGUCCCAAGCCCGGGUAAAGG
AGGAGGGUUGG
>NW_003037938.1/569755-569685
AUAAAAACUCCGCCUGUAGCuccUCCAGgggCUACUGCCGGUCCCAAGCCCGGGUAAAGG
AGGAGGGUUGG
>NW_003037826.1/878784-878714
CUUAAAACUCCGCCUGUAGCuccUCUGGgggUUACUGCCGGUCCCAAGCCCGGGUAAAGG
AGGAGGGUUGG
>NW_003037963.1/278629-278699
UAAUCAACUCCGCCUGUAGCucCUCUGguggUUACUGCCGGUCCCAAGCCCGGGUAAAGG
AGGAGGGUUGG
>NW_003026456.1/350422-350352
CUUUGAACUCCGCCUGUAGCuccUCCAGgggCUACUGCCGGUCCCAAGCCCGGGUAAAGG
AGGAGGGUUGG
>NW_003038144.1/158998-159068
CUGGCAACUCCGCCUGUAGCucuCCUAgagAUACUGCCGGUCCCAAGCCCGGAUAAAaGG
AGGAGGGUUGG
>NW_003023293.1/589-520
CCAUCAACUCCGCCUGUAGCucUUCUAgagUUACUGCCGGUCCCAAGCCCGGGUAAAGGA
GGAGGGUUGG
>NW_003033855.1/658-589
AUAACAACUCCGCCUGUAGCucUUCUAgagUUACUGCCGGUCCCAAGCCCGGGUAAAGGA
GGAGGGUUGG
>NW_003030835.1/1401-1471
UUUGAAACUCCGCCUGUAGCuccUCCAGgggCUACUGCCGGUCCCAAGCCCGGGUAAAGG
AGGAGGGUUGG
>NW_003038021.1/234985-234915
UCAUUAACUCCGCCUGUAGCuccUCCAGgggCUACUGCCGGUCCCAAGCCCGGGUAAAGG
AGGAGGGUUGG
>NW_003026458.1/733731-733801
GCGUUAACUCCGCCUGUAGCuccUCCAGgggCUACUGCCGGUCCCAAGCCCGGGUAAAGG
AGGAGGGUUGG
>NW_003037945.1/953383-953312
AACAUAACUCCGCCUGUAGCuccUCCAGgggCUACUGCCGGUCCCAAGCCCGGGUAAAGG
AGGAGGGuUGGG
>NW_003037794.1/1379715-1379786
AUCAUAACUCCGCCUGUAGCuccUCCAGgggCUACUGCCGGUCCCAAGCCCGGGUAAAGG
AGGAGGGuUGGG
>NW_003038511.1/118032-117961
UUCAUAACUCCGCCUGUAGCuccUCCAGgggCUACUGCCGGUCCCAAGCCCGGGUAAAGG
AGGAGGGuUGGG
>NW_003035905.1/430-359
UCCAGAACUCCGCCUGUAGCuccUCCAGgggCUACUGCCGGUCCCAAGCCCGGGUAAAGG
AGGAGGGuUGGG
>NW_003037911.1/974936-974865
CUCUUAACUCCGCCUGUAGCuccUCCAGgggCUACUGCCGGUCCCAAGCCCGGGUAAAGG
AGGAGGGuUGGG
>NW_003026616.1/51774-51845
AUCUUAACUCCGCCUGUAGCuccUCCAGgggCUACUGCCGGUCCCAAGCCCGGGUAAAGG
AGGAGGGuUGGG
>NW_003038073.1/63927-63856
ACCACAACUCCGCCUGUAGCuccUCCAGgggCUACUGCCGGUCCCAAGCCCGGGUAAAGG
AGGAGGGuUGGG
>NW_003037967.1/90708-90779
CACAUAACUCCGCCUGUAGCuccUCCAGgggCUACUGCCGGUCCCAAGCCCGGGUAAAGG
AGGAGGGuUGGG
>NW_003037888.1/168226-168155
UACUUAACUCCGCCUGUAGCuccUCCAGgggCUACUGCCGGUCCCAAGCCCGGGUAAAGG
AGGAGGGuUGGA
>NW_003039127.1/1070362-1070291
UACUUAACUCCGCCUGUAGCuccUCCAGgggCUACUGCCGGUCCUAAGCCCGGGUAAAGG
AGGAGGGuUGGA
>NW_003038037.1/203820-203891
ACCAUAACUCCGCCUGUAGCuccUCCAGgggCUACUGCCGGUCCCAAGCCCGGGUAAAGG
AGGAGGGuUGGG
>NW_003037798.1/1076310-1076239
UCCUGAACUCCGCCUGUAGCuccUCCAGgggCUACUGCCGGUCCCAAGCCCGGGUAAAGG
AGGAGGGuUGGG
>NW_003037915.1/942968-942897
ACCAUAACUCCGCCUGUAGCuccUCUGGgggUUGCUGCCGGUCCCAAGCCCGGGUAAAGG
AGGAGGGuUGGG
>NW_003026722.1/3989-4060
CCCCUAACUCCGCCUGUAGCuccUCUGGgggUUGCUGCCGGUCCCAAGCCCGGGUAAAGG
AGGAGGGuUGGG
>NW_003038003.1/215388-215458
AUUAAAACUCCGCUUGUAGCuccUCUGGgggUUACUACCGGUCCCAAGCCCGGGUAAAGG
AGGAGGGUUGG
>NW_003037916.1/237803-237734
UUUAUAACUCCGCUUGUAGCucUUCUAgagUUACUGCCGGUCCCAAGCCCGGGUAAAGGA
GGAGGGUUGG
>NW_003037851.1/570022-569953
UCUACAACUCCGCCUGUAGCucUUCUAgagUUACUGCCGGUCCCAAGCCCGGGUAAAGGA
GGAGGGUUGG
>NW_003026482.1/180958-181026
AAUCUAACUCCGCCUGUAGCuccUCUGGgggUUGCUGCCGGUCCCAAGCCCGGGUAAAGG
AGGAGGGUU
>NW_003038049.1/52874-52805
ACACUAAAUCCGCCUGUAGCucUUCUAgacUUACUGCCGAUCCCAAGCCCGGGUAAAGGA
GGAGGGUUGA
>NW_003037808.1/557848-557918
AAGUUAACUCCGCCUGUAGCuccUCUAGgggCUACUGCCGGUCCCAAGCCCGGAUAAAGG
AGGAGGGUUGG
>NW_003027906.1/335-266
AAAUUAACUCCGUCUGUAGCucUUCUAgagUUACUGCCGGUCCCAAGCCCGGGUAAAGGA
GGAGGGUUGG
>NW_003037810.1/1187183-1187252
CACACAACUCCGCCUGUAGCucUUCUAgagUUACUGCCGGUCCCAAGCCCGGGUAAAGGA
GGAGGGUUGG
>NW_003038156.1/47066-46997
UUUCGAACUCCGCCUGUAGCucUUCUAgagUUACUGCCGGUCCCAAGCCCGGGUAAAGGA
GGAGGGUUGG
>NW_003037996.1/349397-349466
CGAAUAACUCCGCCUGUAGCucUUCUAgagUUACUGCCGGUCCCAAGCCCGGGUAAAGGA
GGAGGGUUGG
>NW_003038370.1/16347-16417
GCUGUAACUCCGCCUGUAGCucAUCCAggggCUACUGCCGGUCUCAAGCCCGGGUAAAGG
AGGAGGGUUGG
>NW_003037800.1/2400905-2400974
ACUAUAACUCCGCCUGUAGCucUUCUAgagUUACUGCCGGUCCCAAACCCGGGUAAAGGA
GGAGGGUUGG
>NW_003020995.1/2060-1990
GGAGUAACUCCACCUGUAGCuccUCUGGgggUUACUGCCGGUCCCAAGCCCGGGUAAAGG
AGGAGGGUUGG
>NW_003037955.1/8186-8116
AUAACAACUCCGCCUGUAGCuccUCUGGgggUUACUGCCGGUCCCAAGCCCGGGUAAAGG
AGGAGGGUUGG
>NW_003037802.1/1181344-1181274
CCAUUAACUCCGCCUGUAGCuccUCUGGgggUUACUGCCGGUCCCAAGCCCGGGUAAAGG
AGGAGGGUUGG
>NW_003026562.1/13365-13435
UCGUUAACUCCGCCUGUAGCuccUCUGGgggUUGCUGCCGGUCCCAAGCCCGGGUAAAGG
AGGAGGGUUGG
>NW_003038219.1/98726-98796
UAUAUAACUCCGCCUGUAGCuccUCUGGgggUUACUGCCGGUCCCAAGCCCGGGUAAAGG
AGGAGGGUUAA
>NW_003026511.1/189297-189227
UAUGUAACUCCGCCUGUAGCuacUCCGGgggCUACUGCCGGUCCCAAGCCCGGGUAAAGG
GGGAGGGUUGG
>NW_003037936.1/197822-197892
UAUUUAUCUCCGCCUGUAGCuccuCCACAggUUACUGCCGGUCCCAAGCCCGGGUAAAGG
AGGAGGGUUUG
>NW_003038159.1/76895-76826
CUGACAACUCCGCCUGUAGCucUUCUAgaaUUACUGCCGGUCCCAAGCCCGGGUAAAGGA
GGAGGGUUGA
>NW_003037946.1/465158-465089
ACAGUAACCCUGCCUGUGGCucUUCUAgagGUACUGCCGGUCCCAAGCCCGGGUAAAGGA
GGAGGAUUGA
>NW_003037890.1/1134913-1134982
ACAUUAACUCCGCCUGUAGCucUUCUAgagUUACUGCCGGUCCCAAGCCCGGGUAAAGGA
GGAGGGUUGG
>NW_003037910.1/304949-305018
ACGGAAACUCCGCCUGUAGCucUUCUAgagUUACUGCCGGUCCCAAGCCCGGGUAAAGGA
GGAGGGUUGG
>NW_003037891.1/30120-30190
CCAUUAAaCUCCGCCUGUAGCucUUCUAgagUUACUGCCGGUCCCAAGCCCGGGUAAAGG
AGGAGGGGUGG
>NW_003029037.1/287-218
AUGGUAACUCCGCCUGUAGCucUUCUAgagUUACUGCCGGUCCCAAGCCCGGGUAAAGGA
GGAGGGUUGG
>NW_003028773.1/379-310
UUAUCAACUCCGCCUGUAGCucuCCUAgagUUACUGCCGGUCCCAAGCCCGGGUAAAGGA
GGAGGGUUGG
>NW_003037862.1/150259-150328
GCGUUAACUCCGCCUGUAGCucUUCUAgagUUACUGCCGGUCCCAAGCCCGGGUAAAGGA
GGAGGGUUGG
>NW_003022496.1/641-710
UUGUUAACUCCGCCUGUAGCucUUCUAgagUUACUGCCGGUCCCAAGCCCGGGUAAAGGA
GGAGGGUUGG
>NW_003038153.1/332348-332279
CCACUAACUCCGCCUGUAGCucUUCUAgagUUACUGCCGGUCCCAAGCCCGGUUAAAGGA
GGAGGGUUGG
>NW_003037836.1/993734-993803
AUAAAAACUCCGCCUGUAGCucUUCUAgagUUACUGCCGGUCCCAAGCCCGGGUAAAGGA
GGAGGGUUAG
>NW_003028666.1/650-581
GAAAUAACUCCGCCUGUAACucUUCUAgagUUACUGCCGGCCCCAAGCCCGGGUAAAGGA
GGAGGGGUGG
>NW_003029991.1/799-730
CAACCAACUCCACCUGUAGCucUUCUAgagUUACUGCCGGUCCCAAGCCCGGGUAAAGGA
GGAGGGUUGG
>NW_003037884.1/84490-84559
UUGUAAACUCCGCCUGUAGCucUUCUAgagUUACUGCCGGUCCCAAGCCCGGGUAAAGGA
GGAGGUUUGG
>NW_003021683.1/1832-1763
AGACUAACUCCGCCUGUAGCucUUCUAgagUUACUGCCGGUCCCAAGCCCGGGUAAAGGA
GGAGGGUUGG
>NW_003038108.1/184700-184769
AAAGUAACUCCGCCUGUAGCucUUCUAgagUUACUGCCGGUCCCAAGCCCGGGUAAAGGA
GGGGGGUUGG
>NW_003037945.1/25391-25460
CAACCAACUCCGCCUGUAGCucUUCUAgagUUACUGCCGGUCUCAAGCCCGGGUAAAGGA
GGAGGGUUGG
>NW_003037982.1/361070-361139
AAAAUAACUCCGCCUGUAGCgcUUCUAgagUUGCUGCCGGUCCCAAGCCCGGAUAAAGGA
GGAGGGUUGG
>NW_003037798.1/2641477-2641408
AAAAUAACUCCGCCUGUAGCucUUCUAgagUUACUGCCGGUCCCAAGCCCGGAUAAAGGA
GGAGGGUUGG
>NW_003037873.1/680702-680771
AGAGUAACUCCGCCUGUAGCucUUCUAgagUUACUGCCGGUCCCAAGCCCGGGUAAUGGA
GGAGGGUUGG
>NW_003037885.1/309069-309138
UUAAGAACUCCGCCUGUAGCucUUCUAgagUUACUGCCGGUCCCAAGCCCGGGUAAAGGA
GGAGGGUUGG
>NW_003037840.1/984679-984610
AGAAAAACUCCGCCUGUAGCucUUCUAgagUUACUGCCGGUCCCAAGCCCGGGUAAAGGA
GGAGGGUUGG
>NW_003023193.1/795-864
CGGGUAACUCCGCCUGUAGCucUUCUAgagUUACUGCCGGUCCCAAGCCCGGGUAAAGGA
GGAGGGUUGA
>NW_003037913.1/82090-82157
UCAAACUCCGCCUGUAGCucuCCUAgagUUACUGCCGGUCCCAAGCCCGGGUAAAGGAGG
AGGGUUGG
>NW_003028760.1/471-402
AAUAUAACUCCGCCUGUAGCucUUCUAgagUUACUGCCGGUCCCAAGCCCGGGUAAAGGA
GGAGGGUUGG
>NW_003037785.1/4277-4346
CUGAUAACUCCUCCUGUAGCucUUCUAgagUUACUGCCGGUCCCAAGCCCGGGUAAAGAA
GGAGGGUUGG
>NW_003038086.1/398564-398633
GAGAUAACUCCUCCUGUAGCucUUCUAgagUUACUGCCGGUCCCAAGCCCGGGAAAAGGA
GGAGGGUUGG
>NW_003026290.1/877-808
AUUUUAACUCCGCCUGUAGCucUUCUAgagUUACUGCCGGUCCCAAGCCCGGGUAAAGGA
GGAGGGUCUG
>NW_003037877.1/812603-812672
GUGCAAACUCCGCCUGUAGCucUUCUAgagUUACUGCCGGUCCCAAGCCCGGGUAAAGGA
GGAGGGUUGG
>NW_003038128.1/85588-85519
GCAACAACUCCGCCUGUAGCucUUCUAgagUUACUGCCGGUCCCAAGCCCGGGUAAAGGA
GGAGGGUUGG
>NW_003038012.1/290674-290605
GUAGUAACUCCGCCUGUAGCucUUCUAgagUUACUGCCGGUCCCAAGCCCGGGUAAAGGA
GGAGGGUUGG
>NW_003038464.1/40240-40309
GAAGGAACUCCGCCUGUAGCucUUCUAgagUUACUGCCGGUCCCAAGCCCGGGUAAAGGA
GGAGGGUUGG
>NW_003037841.1/1816315-1816384
AUAACAACUCCGCCUGUAGCucUUCUAgagUUACUGCCGGUCCCAAGACCGGGUAAAGGA
GGAGGGUUGG
>NW_003026464.1/321602-321671
CUUCUAACUCCGCCUGUAGCucUUCUAgagUUACUGCCGGUCCCAAGCCCGGGUAAAGGG
GGAGAGUUGG
>NW_003037911.1/920936-921005
GGAAUAACUCUGCCUGUAGCccUUCUAgagUUACUGCCGGUCCCAAGCCCGGGUAAAGGA
GGAGGGUUGG
>NW_003026478.1/45869-45800
UUAGGAACUCCGCCUGUAGCucUUCUAgagUUACUGCCGGUCACAAGCCCGGGUAAAGGA
GGAGGGUUGG
>NW_003037853.1/364340-364271
UUUUGAACUCCGCCUGUAGCucUUCUAgagUUACUGCCGGUCCCAAGCCCGGGUAAAGGA
GGAGGGUUGG
>NW_003037800.1/1380208-1380139
UAACAAACUCCGCCUGUAGCucUUCUAgagUUACUGCCGGUCCCAAGCCCGGGUAAAGGA
GGAGGGUUGG
>NW_003038034.1/137001-137070
UUUAUAACUCCGCCUGUAGCucUUCUAgagUUACUACCGGUCCCAAGCCCGGGUAAAGGA
GGAGGGUUGG
>NW_003026510.1/240208-240277
AUAGAAACUCCGCCUGUAGCucUUCUAgagUUACUGCCGGUCCCAAGCCCGGGUAAAGGA
GGAGGGUUGG
>NW_003038511.1/202621-202690
CAAAUAACUCCGCCUGCAGCucUUCUAgagUUACUGCCGGUCCCAAGCCCGGGUAAAGGA
GGAGGGUUGG
>NW_003026514.1/43942-44011
AUUUCAACUCCGCCUGUAGCucUUCUAgagUUACUGCCGGUCCCAAGCCCGGGUAAAGGA
GGAGGGUUGG
>NW_003037803.1/242158-242227
AAAACAACUCUGCCUGUAGCucUUCUAgagUUACUGCCGGUCCCAAGCCCGGGUAAAGGA
GGAGGGUUGG
>NW_003037829.1/1380669-1380600
ACUUGAACUCCGCCUGUAGCucUUCUAgagUUACUGCCGGUCCCAAGCCCGGGUAAAGGA
GGAGGGUUGG
>NW_003037800.1/1877664-1877595
UAACUAACUCCGCCUGUAGCucUUCUAgagUUACUGCCGGUCCCAAGCCCGGGUAAAGGA
GGAGGGUUGG
>NW_003020986.1/3126-3057
CUUUUAACUCCGCCUGUAGCucUUCUAgaaUUACUGCCGGUCCCAAGCCCGGGUAAAGGA
GGAGGGUUGG
>NW_003038083.1/538702-538633
UUUAAAACUCCGCCUGUAGCucUUCUAgagUUACUGCCGGUCCCAAGCCCGGGUAAAGGA
GGAGGGUUGG
>NW_003033918.1/2107-2176
AGGGUAACUCCGCCUGUAGCucUUCUAgagUUACUGCCGGUCCCAAGCCCGGGUAAAGGA
GGAGGGUUGG
>NW_003038250.1/4891-4960
UUAAAAACUCCGCCUGUAGCucUUCUAgagUUACUGCCGGUCCCAAGCCCGGGUAAAGGA
GGAGGGUUAG
>NW_003037941.1/39739-39670
UCAAUAACUCCGCCUGUAGCucUUCUAgagUUACUGCCGGUCCCAAGACCGGGUAAAGGA
GGAGGGUUGG
>NW_003037831.1/303023-302954
AAGACAACUCCGCCUGUAGCucUUCUAgagUUACUGCCGGUCCCAAGCCCGGGUAAAGGA
GGAGGGUUGG
>NW_003033733.1/1916-1985
AUGUUAACUCCGCCUGUAGCucUUCUAgagUUAGUGCCGGUCCCAAGCCCGGGUAAAGGA
GGAGGGUUGG
>NW_003037942.1/829987-830056
AAAUUAACUCCGCCUGUAGCucUUCUAgagUUACUGCCGGUCCCAAGCCCGGGUAAAGGA
GGAGGGUUGG
>NW_003037863.1/1566650-1566720
UCAAuGAACUCCGCCUGUAGCucUUCUAgagUUACUGCCGGUCCCAAGCCCGGGUAAAGG
AGGAGGGUUGA
>NW_003038425.1/18799-18868
UUAGUAACUCCGCCUGUAGCucUUCUAgagUUACUGCCGGUCCCAAGCCCGGGUAAAGGA
GGAGGGUUGG
>NW_003038023.1/569671-569602
AUAGUAACUCCACCUGUAGCucUUCUAgagUUACUGCCGGUCCCAAGCCCGGGUAAAGGA
AGAGGGUUGA
>NW_003038440.1/54562-54634
UAUAUAACUCCGCCUGUAGCucUUCUAgagUUACUGCCGGUCCCAAGCCCGGGUAAAgga
GGAGGAGGGUUGA
>NW_003037818.1/1407524-1407455
CAUAUAACUCCGCCUGUAGCucUUCUAgagUUACUGCCGGUCCCAAGCCCGGGUAAAGGA
GGAGGGUUGG
>NW_003038022.1/174334-174403
CUGAUAACUCCGCCUGUAGCucUUCUAgagUUACUGCCGGUCCCAAGCCCGAGUAAAGGA
GGAGGGUUGG
>NW_003035630.1/315-384
AAGAUAACUCCGCCUGUAGCucUUCUAgagUUACUGCCGGUCCCAAGCCCGGGUAAAGGA
GGAGGGUUGG
>NW_003037825.1/1513453-1513384
UUUGUAACUCCGCCUGUAGCucUUCUAgagUUACUGCCGGUCCCAAGCCCGGGUAAAGGA
GGAGGGUUGG
>NW_003037895.1/157518-157449
GAAUAAACUCCGCCUGUAGCucUUCUAgagUUACUGCCGGUCCCAAGCCCGGGUAAAGGA
GGAGGGGUGG
>NW_003037977.1/477189-477120
UAUAUAACUCCGCCGGUAGCucUUCUAgagUUACUGCCGGUCCCAAGCCCGGGUAAAGGA
GGAGGGUUUG
>NW_003037910.1/671320-671251
CCUAUAACUCCGCCUGUAGCucUUCUAgagUUACUGCUGGUCCCAAGCCCGGGUAAAGGA
GGAGGGUUGG
>NW_003037886.1/533889-533958
AGAAUAACUCCGCCUGUAGCucUUCUAgagUUACUGCCGGUUCCAAGCCCGGGUAAAGGA
GGAGGGUUGG
>NW_003037926.1/226647-226578
UCUAUAACUCCGCCUGUAGCucUUCUAgagUUACUGCCGGUCCCGAGCCCGGGUAAAGGA
GGAGGGUUGG
>NW_003037910.1/1247604-1247674
CUGAUAAaCUCCGCCUGUAGCucCUCUAgagUUGCUGCCGGUCCCAAGCCCGGGUAAAGG
AGGAGGGUUGG
>NW_003037813.1/253080-253149
UAGCUAACUCCGCCUGUAGCucUUCUAgagUUACUGCCGGUCCCAAGCCCGGGUAAAGGA
GGAGGGUUGG
>NW_003038031.1/520333-520402
ACUCCAACUCCGCCUGUAGAucUUCUAgagUUACUGUCGGUCCCAAGCCCGGGUAAAGGA
GGAGGGUUGG
>NW_003037917.1/130205-130274
AUUUAAACUCCGCCUGUAGCucUUCUAgagUUACUGCCGGUCCCAAGCCCGGGUAAAGGA
GGAGGGUUGG
>NW_003037854.1/640635-640566
CUAUGAACUCCGCCUGUAGCucUUCUAgagUUACUGUCGGUCCCAAGCCCGGGUAAAGGA
GGAGGGUUGG
>NW_003026459.1/21736-21667
AGAUUAACUCUGCCUGUAGCucUUCUAgagUUACUGCCGGUCCCAAGCCCGGGUAAAGGA
GGAGGGUUGG
>NW_003037824.1/655691-655760
UCAGCAACUCCGCCUGUAGCucUUCUAgagUUACUGCCGGUCCCAAGCCGGGGUAAAGGA
GGAGAGUUGG
>NW_003037918.1/693249-693317
ACUAUAACUCCGCCUGUAGCucUUCUAgagUUACUGCCGGUCCCAAGCCGGGUAAAGGAG
GAGGGUUGG
>NW_003026490.1/178952-178883
AUGAUAACUCCGCCUGUAGCucUUCUAgagUUAAUGCCGGUCCCAAGCCCGGGUAAAUGA
GGAGGGUUGG
>NW_003021223.1/1079-1148
AAAAUAACUCCGCCUGUAGCucUUCUAgagUUACUGCCGAUCCCAAGCCCGAAUAAAGGA
GGAGGGUUGG
>NW_003028583.1/856-787
GAACUAACUCCGCCUGUAGCucUUCCAgagUUACUGCCGGUUUCAAGCCCGGGUAAAGGA
GGAGGGUUGA
>NW_003037909.1/849708-849777
UUAAAAACUCCACCUGUAGCucUUCUAgagUUACUGCCGGUCCCAAGCCCGGGUAAAGGA
GGAGGGUUGG
>NW_003038034.1/310664-310595
AUUCUCACUCCGCCUGUAGCucUUCUAgagUUACUGCCGGUCCCAAGCCCGGGUAAAGGA
GGAGGGUUAA
>NW_003037836.1/208491-208561
UCCAUAACUCCGCCUGUAGCucUUUGAgagUCACUGCCGGUCCCAAGCCCAGAUAAAGGA
GAAGGGuUGGG
>NW_003026616.1/191708-191777
AUAAAUACUCCGCCUGUAGCucUUCUAgagUUACUGCCGGUCCCAAGCCCGGGUAAAGGA
GGAGGGUUGG
>NW_003033827.1/598-668
UCUUUAACUCCGCCUGUAGCuccUCUAGaggCUACUGCCGGUCCCAAGCCCGGAUAAAGG
AGGGGGUUUGG
>NW_003037809.1/1465772-1465843
UUUUUAACUCUGCCGGUAGCuccUCCAGggggCUACUGCCGGUCCUAAGCCCGGGUAAAG
GAGGAGGGUUAG
>NW_003038077.1/214182-214112
UUCAAAACUCCGCCUGUAGCuccUCCAGgggCUACUGCCGGUCCCAAGCCCGGGUAAAGG
AGGAGGGUGGG
>NW_003038037.1/1328633-1328702
GCAGAAACUCCGCCUGUAGCucUUCUAgagUUACUGCCGGUCCCAAGCCUGGGUAAAGGA
GGAGGGUUGG
>NW_003037816.1/760353-760284
UUUGUAACUCCGUCUGUAGCucUUCUAgaaUUACUGCCGGUCCCAAGCCCGGGUAAAGGA
GGAGGGUUGG
>NW_003037807.1/181554-181484
UGUAUAACUCCGCCUGUAACUCCuccggcggCUACUGCCGGUCUGAAGCCCGGAUAAAGG
AGGAGGGUUGA
>NW_003026493.1/1860-1790
AUUAUAACUCCGCCUGUAGCccCUCCGugggCUGCUACCGGUCCCAAGCCCGAAUAAAGG
AGGAGGGUGAG
>NW_003038127.1/313494-313564
UGUAUAACUCCGCCUGUAGCccCUCCAagggCUACUGCCGGUCCCAAGCCCGGAUAAAGG
AAGAGGGUUGG
>NW_003026515.1/204417-204487
AUAAUAACUCGGCCUGUAGCgccUCCGGgggCUACUGCCGGUCCCAAGCCCGGGUAAAGG
AAGAGGGUUGG
>NW_003037805.1/1414748-1414678
ACAUUAACUCCGCCUAUAACuccUCCGGgggCUACUGCCGGUCCCAAGCCCGGGUAAAGG
AGGAGGGUUGG
>NW_003037799.1/1438505-1438436
UCGAUAACUCUGCCCGUAGCcuUACCAgggUUACAGUCGGUCCCGAGCCCGGGUAAAUGA
GGAGGGUUGG
>NW_003037804.1/899050-899120
UUUAUAACUCCACCUGUAGCuccuCCUGAggCUACUGCCGGUCCCAAGCCCGGGAAAAGG
AGGAGGGUUGG
>NW_003038136.1/182447-182517
CGUAUAACUCCGCCUGUAGCaccUCCGGgggCUAUUGCCGGUCUCAAGACCGGAUAAAGG
AGGAGGGUUGG
>NW_003037895.1/32561-32491
AAAAUAACUCCGCCUGUAGCcuCUCACaaagCGACCGCCGAUCCCAAGCCCGGAUAAAGG
GGGAGGGUUAG
>NW_001927528.1/445741-445681
UUUUUAAACACGCCAGUAAAAAAUACUGCCAGUCCUAAGCCUGGAAAAGUGUGAAGGGAC
G
>NW_003037891.1/1226421-1226493
GUUCUAACUCCGCCUGUAGCuccUCCAGgggCUACUGCCGGUCCCAAGCCCGGGUAAAGG
AGGAGGAuuGGGC
>NW_003038144.1/107487-107415
ACCCGAACUCCGCCUGUAGCuccUCCAGgggCUACUGCCGGUCCCAAGCCCGGGUAAAGG
AGGAGGGuuGGGC
>NW_003037906.1/576895-576823
GACUUAACUCCGCCUGUAGCuccUCCAGgggCUACUGCCGGUCCCAAGCCCGGGUAAAGG
AGGAGGGuuGGGC
>NW_003026468.1/397600-397530
CAAAUAACUCCGCCUGUAACcccUCCGGgggCUACUGCCGGUCCCAAGUCCGGGUAAAGG
AGGAGGGUUGG
>NW_003038097.1/7633-7692
CCUGUAGCUCCGCCGGUGGCUACUGCCGGUUCCAAGCCCAGAUAAAGGAGGAGGGuUAGG
>NW_003038257.1/209420-209352
UAAUUAACACCGCCAGUAGCucUUCUAgagUUACUGCCGGUCUCAAGCCCGGGUAAAGGA
GGAGGAUUG
>LWFCA_GLZZ6Z001BKWC3/311-394
ugaauauauauuauuuauauuuuuacuAUUAUAACUCGCCAGGUCACCUGUCGGUCCCAA
GCCCGGAUAAAGGAGGAGGGUUGU
>NW_003038155.1/119759-119687
GUUUUAACUCCGCCGGUAGCccuGCCUGgagCUACUGCCGGUCCCAAGCCCGGAUAAAGG
AGGAGGGuuGGAC
>LWFCA_GLRXTHP02JI26Y/403-462
GGAGCAACUCCGCCAGGGCCACCUGCCGGUCCCAAGUcCCGGAUAAAGGAGGAGGGUUGC
>NW_003038192.1/58814-58756
CCUGUAACUCCUCCGGAGGguacUGCCGGUCUCAAGCCCGGGUAAAGGAGGAGGGUUGG
>NW_003038228.1/129526-129596
AUAUUAACUCCGCCUGUAGCuccUCCGGgguCUACUGCCGAUUCAAAGUCCGGGUAAAGG
AGGAGGGUUGU
>NW_003039127.1/2477229-2477287
CCUGUAACUCCUCCGGGAACUACUGCUGGUCCCAAGCCCAGAUAAAGGAGGAGGGUUGG
>NW_003037853.1/638266-638338
GGCGUAACUCCGCCUGUAGCucUUCUAgagUUACUGCCGGUCCCAAGCCCGGGUAAAGGA
GGAGGGuugGGCA
>SRS022149_C2613558/177-119
AAAUUAAUGCAACUGUCAUAAAACAGCAGUGGCAAGUCCGUAUAAAUGCAGAGACAACA
>SRS063603_C4322983/1319-1377
AAAUUAAUGCAACUGUCAUAAAACAGCGGUGGCAAGUCCGUAUAAAUGCAGAGACAACA
>scaffold35657_2_MH0016/1886-1937
CCCUUAAUGCAGCUUUAGCGGUGACAAGCCCGUGUAAAUGCAGAGUCaAGGG
>scaffold46019_5_MH0080/4201-4274
cagggauaauuucccuguUCCUUAAUGCAGCUCCUUUAGGAACGGUCACAAGCCCGUAAA
AUGCAGAGUGAGGA
>BMHBC_133577/139-191
AUGUUAAUGCAGCCUAUAGGCGGUUACAAGCCCGUGUAAAUGCAGAGUAACAU
>SRS017821_C2476729/1265-1197
UUGUUAAUGUAGCCUAUAUAuuCCUAUaauAUAUAGACGGUUACAAGCCCGAUAAAUACA
GAGUUGUAA
>F3OLC3J01AS7EC/236-308
AGAUUAAUGUAGCCAUUGUAuagCACUAuugauACAAUGAGAGUUCUAAGCCUCUAUAAA
UACAGAAGAAUGU
>NW_001933193.1/20497-20432
UUUUUAACCAAGCCAACGAUGGuaauuUGUUGACAGUCCUAAGCCUGUAAUAAUUGGGAA
GGAAAA
>BAAZ01008955.1/512-587
gggcggaagcaccgcccACCGUAAUGCAGCCUACCACGGUAGCCAGUCCCAAGCCUGGGA
AAAUGCAGAGGGCGGA
>C1729092_1_MH0008/8151-8072
gguaggagaaaauaccuaaaCCCGUAAUGCAGCCUACCACGGUAGCCAGUCCCAAGCCUG
GAAGAAaUGCAGAGGGCGGA
>SRS013476_C2941283/403-462
AGCGUAAUGCAGCCUACCAACGGUAGCCAGUCCUAAGCCUGGGUAAAUGCAGAAGGAACA
>scaffold40664_3_O2.UC-1/11636-11577
AGCGUAAUGCAGCCUACCAACGGUAGCCAGUCCUAAGCCUGGGUAAAUGCAGAAGGGACA
>scaffold5311_3_MH0011/2628-2687
AGCGUAAUGCAGCCUACCAACGGUAGCCAGUCCUAAGCCUGGAUAAAUGCAGAAGGCGAA
>SRS052027_C1908388/21001-20927
ggcggcagcggucgccCGCGUAAUGCAGCCUACUAAGGUAGCCAGUCCUAAGCCUGGGUA
AAUGCAGAAGGCGAA
>SRS052027_C1908388/22304-22245
AGCGUAAUGCAGCCUACCAACGGUAGUCAGUCCUAAGCCUGGAUAAAUGCAGAAGGCGAA
>scaffold89008_1_O2.UC-19/687-738
UCUGUAAUGCAGCCUAAGACGGUUACAAGCCCGUGGAAAUGCAGAGUACAGA
>SRS019910_WUGC_scaffold_75250/8440-8491
UCUGUAAUGCAGCCUUAAGACGGUUACAAGCCCGUGAAAUGCAGAGUACAGA
>scaffold87032_1_MH0069/4517-4465
UCUGUAAUGCAGCCUUAAGACGGUUACAAGCCCGUGGAAAUGCAGAGUACAGA
>SRS024549_LANL_scaffold_5051/237-183
UCUGUAAUGUGACCAUUGAGCGUUUCAAGUCGCUAUGAAaaaCACAGAGAACAGA
>4444165.3.66347/340-390
UUUGUAAUGCAGCCAUAGACAGUUACAAGCCUGUUAAAUGCAGAGUACAAA
>RUMENNODE_4179110_11500/1996-1945
AUUGUAAUGUAGCCAAAGACUGUUCCAAGCCAGUAUAAAUACAGAGGACAAU
>RicEn_FSXC76312_b1/271-349
UAGGUAACUCCGCCUAUGUCaucuaagGUGUAacuuaaugACACAGCCGGUCCCAAGCCC
GGAAAAGGAGGAGGGAAUA
>NC_008404.1/26415927-26416006
UAUGUAACUCCGCCUAUGUCaucuUAAGUuuaucuaaaugAUAUAGCCGGUCCCAAGCCC
GGAAAAAGGAGGAGGGUAUA
>NC_008404.1/26390655-26390734
UAGGUAACUCCGCCUAUGUCaucuuagGUUUAucugaaugACAUAGCCGGUCCCAAGCCC
GGAAAAAGGAGGAGGGGAUA
>ASA123_GJOTILH01ADBA0/215-161
UUAGUAACUCCGCCAUCGCCGGUCCCCAGCCCGGGUGAGagaGGAGGAGGGCUAG
>ASA123_GJOTILH01EL498/98-44
UUAGUAACUCCGCCAUUGCCGGUCCCCAGCCCGGAUGAGauaGGAGGAGGGCUAA
>LWFCAn_GLQU6AQ01E1IQB/202-300
gccgcacgcauugcccaaugcccgugcggcCCCGUAAUGCGGCUGAUCCGgcGCGUGccG
GACCAACGGUGACAAGCCCGUGAGAACGCAGAGUCAGGC
>GBANfinal_FHNL2OP04XZLZ4/366-296
CCUCUAAUGCAGCCUGCCGCuggCGAGUgaccaCGGCAGCCCGUCCCAAGCCGGAAAAUG
CAGAGGGGAGA
>_GVKGB5S02ISFKW/64-3
ACUGUAAUGCAGCCUCCCCAUAGUGGGGAGCGGGUUGUAAGCCCCUAAUGCAGAACGaCA
GG
>JCVI_SCAF_1096627711598/1116-1188
gggagagcuugucucucccaccCUUGUAAUGCAGCCACUGACAGUGACAAGCCUGUGUAA
AUGCAGAGUCAAA
>SRS015782_C3176533/245-298
GUUGUAAUGCAGCCAUCGGCGGUCACAAGCCCGCGUAAAaaUGCAGAGUGCAAC
>SRS016056_WUGC_scaffold_1762/58-111
CUCUUAAGGCAGCCUAUAGUCAGUGACAAGCCUGUAUAAAUGCUGAGUCaAGAG
>SRS015960_WUGC_scaffold_18017/753-679
aggacuauauuauuauacuuucuUCUUUAAUGCUACCGUAGACAGUGACAAGUCUGAUAA
AUGCAGAGUCaAAGA
>scaffold32330_3_V1.CD-12/1568-1502
ccggacacguuccgggUCUGUAAUGCAGCCGAAGCCGGUUCCAAGCCCGGAAGAUGCAGA
GGACAGA
>SRS023176_Baylor_scaffold_8699/2019-1948
gccggaacguuccggcACUGUAAUGCAGCCGAAGCCGGUUCAAAGCCCGGAUUGAgaaaU
GCAGAGGACAGA
>SRS018817_C2106916/1168-1094
acccugauucauucaggguaUUAGUAAUGUGGCCUAAGACAGUUGCAAGCCUGUUUGAAa
aaCACAGAGCACUAA
>BMHBC_1_1_newblercontig148627/99-21
gucuugagcuuauaggcuaagauuUCUGUAAUGUGACCUAUGGGAGUUGUAAGUCUCCAU
GAAaaaCACAGAACACAGA
>PBDCA2_contig44485/743-823
cucccucgcuccaugagcgggcgggggagCUUUUAAUGCCACCGUCGGCGGUUGCAAGUC
CGCAUAAAGGCAGAGCAGAAA
>F3OLC3J02H8N7C/8-67
UCAUUAAUGCGACUAACAUAAUGUUAAAGGUCUAAAGUCCUUGUAAACGCAGAUAGAUGA
>ASHM485B_GI4DNEO01AC6TR/169-87
uggcgauucguaaugagucgucaCUUUUAAUACAGCUGGUGUAAGCCAAAGGUCACAAGC
CCUUGUAAAuUGUAGAGUGAAGU
>GYQO9XB02H7UBH/291-344
GUUGCAACUCUACCUUUGCCAGUUGCAAGUCUGGAUGAGaaAGAGGAGCACAAC
>LBLPr__contig05780/111-57
GUCGUAACCAUACCUUUGCCGGUCCCAAGUCCGGAUGAGaaaAUGGGAGGGCGAC
>RUMENNODE_4165842_17001/14540-14600
GUUGUAAACACGCCACUUUGAUUAGUGAAGGUCGCAAGCCCUUAGAAAGUGUGAGCGCAA
C
>scaffold26425_2_MH0084/99-161
GGUGUAACACGGCUACGGUUUAACCGUAAAGGUUCAAAGUCCUUGUAAAcUGUGGAUGAC
ACC
>scaffold55794_2_MH0058/3740-3678
GGUGUAACACGGCUACGGUUUAACCGUAAAGGUUCAAAGCCCUUGGAAAcUGUGGAUGAC
ACC
>C4836317_1_MH0014/1954-2042
gggcaggaagguuaggaggucuGAAAUAAUGCUACCAGACUGCACAaaaAGUCUGCCCGU
UCCAAGUCGGGAUGAAAGCAGAGGAUUUC
>NW_003035255.1/119-48
CUCUCAACUCCGCCUGUAGCuccUCCGGgggUUACUGCCGGUCCCAAGCCCGGGUAAAGG
AGGAGGGuCGGG
>NW_001884450.2/554367-554444
UUUUUAACCCAGCCACUAGCauugacaCUUUgucgugUUCGUGCCGGUCCCAAGCCCGGA
GAAAaUGGGGAGGUUUUU
