# Supplementary material for: Remote homology search with hidden Potts models
Source: PLoS Comput Biol. 2020 Nov 30;16(11):e1008085. doi: 10.1371/journal.pcbi.1008085 (PMC7728182; doi:10.1371/journal.pcbi.1008085)
Supplement: S1 Code — (GZ) [file pcbi.1008085.s002.tar.gz › WilburnEddy20_HPM/data/Twister/TrainAlignments/Twister_train_consensus.afa]

>SRS020328_C2928877/359-281
CUUUUAAUGCUACC------CAAA------GGUCGUGACAAGUCGAUAAAA-CGCAGAGU
CAAAA
>ASMM170b_GJFD58A01C5I9H/32-110
UUUUUAACCCAGC-------CAGAG------ACGGUCACAAGCCCGUGAAA-UGGGGAGU
GGAAA
>JCVI_READ_1105333413546/946-851
AAAGUAAUGCAGCCGCCCGCCGCGCGGGACGUCGGUAGCAAGCCCGUGUAA-UGCAGAGU
UUUCU
>NW_001814726.1/49585-49656
ACUGUAAUGCGGCCAUAU--UUUUCCGUAUGGCGGUCUCAAGCCCG-AUAA-CGUAGAGA
GCAGU
>ATED_F4WRAXD02G1NCR/78-150
AAUGUAAUGCAGCC------AAUG------GCCGGUUACAAGCCCGGGAAAAUGCAGAGU
ACAUU
>GYO3UBL02I8VZT/156-255
CCGGUAAUGCGGC-------ACGC-------GUGGUCACAAGCCCACGAAACCGCAGAGU
GACGG
>NC_008468.1/9897312-9897239
GCAUUAACUCCGCCUGUGGGACUAUUCACAGCCGGUCUCAAGCCCGGGGUAAGGAGGAGA
GAUGC
>NW_003035881.1/508514-508577
AUUUUAACUCCACC------UGAAGG----GCCGGUACUAAGCCCGGAUAAAGGAGGAGA
GUAAG
>LWSO_GLQAYWI02GF1U4/252-338
AUCACAACUCUACCUUCGAUUUCGGUCGAUGCCGGUUCCAAGUCCGGAUAAAAGAGGAGG
AUGAU
>GX8B9KJ02F7WD1/145-56
GGCUUAAUGCGGCCAGAGGAUUAUUAUUCUGUCUGUUGCAAGCCAGAAGAAACGCAGAGC
AAGUC
>GX8B9KJ01CV8KA/406-328
GGCUUAAUGC-GCCGGAAGCUUGUUAUUCUGCCUAUUGCAAGCCAGGAAAAACGCAGAGC
AAGUC
>NC_008404.1/26479975-26480053
UAGGUAACUCCGCCUAUGUCCUAGGACAUAGCCGGUCCCAAGCCCGGAAAAAGGAGGGGA
ACAUC
>NW_001492615.1/502-576
CAUGUAACUCCGCCUGUGCUAUUUCACACAGCCGGUCUCAAGCCCGGGUUAAGGAGGAGA
GCAUG
>ACOFG988_F31SS7V02I4B85/164-243
AUGUUAAUGCGACCUAGUUAUAACCUGCUAGAGGGUGGCAAGUCCCUUUAA-CGCAGAGU
CACAU
>NW_003038455.1/14284-14351
AUCUUAACUGUGCCAGUAGCCUCCACUACUGCCGGUUCCAAGCCCGGAUAA-A--GGAGG
AGGAU
>GYQO9XB02GQV67/273-352
GCCGCAACUCAGCCUUUUUAUUAUAGAAACGACGGUCCCAAGCCCGUAAAAAUGAGGAGG
GAGGA
>NW_001815347.1/199234-199169
AAAGUAAUGCGGGCUUU---AUAUAG-GAAGACAGUCUCAACCCCGUAAAA-CGCAGAGA
GCUUU
>ASHM260b_GM9OZ8V02HG94X/136-66
CCAUUAACUACGC-------CGUUGA-----CCAGUCCAAAGCCUGGUAUGUGUAGGAUG
GGUGG
>4443756.3.46307/267-190
GUUUUAAUGCAGC-------CUGGG------ACGGUUACAAGCCCGUGAAAAUGCAGAGU
AGAAC
>CAM_READ_0099519637/287-219
ACUGUAAUGCCAG-------CGUGG------ACGGUUCCAACUCCGUGAAAAGGCAGAGG
ACAGG
>NW_002994233.1/2639815-2639734
UUUUUAACUCCGCCUACGAUCUAUAUCGUAGCAGGUCCCAAGCCCUGGUAAAGGAGGAGG
GGAAA
>NW_002994229.1/19739281-19739200
UUUUUAACUCCGCCUACGGUCUAUGUCGUAGCAGGUCCCAAGCCCUGGUAAAGGAGGAGG
GGAAA
>NW_002994237.1/10778309-10778228
UUUUUAACUCCACCUACGGUCUAUGUCGUAGCAGGUCCCAAGCCCUGGUAAAGGAGGAGG
GGAAA
>NW_002994240.1/11118431-11118512
UUUUUAACUCCGUCUACGGUCUAUGUCGUAGCAGGUCCCAAGCCCUGGUAAAGGAGGAGG
GGAAA
>BMHBC_6259/2723-2648
UUCCUAAAACCGC-------CGUCG------CCCGUCCAAAGCCGGGAUGUGGGUUGAUG
GGGAA
>NW_001820622.1/3390-3471
UUUGUAAUGCGGGCGUUA-UUGUUGUUAACGACAGUCUCCACCCUGUGAAA-CGCAGAGA
GCAAA
>NW_001815680.1/7036-7117
UUUGUAAUGCGGGCGUUA--CUAUUUUAACGACAGUCUCCACCCUGUGAAA-CGCAGAGA
GUAAA
>scaffold58730_4_V1.CD-11/641-721
CCUUUAAUGCAGGU-CGCU-UGAU-AGCGCAACGGUCCACACCCCGUAUGAAUGCAGAUG
GAAGG
>NC_008471.1/17916023-17915941
AGAGUAACUCCGCCUGUGUUGUUUGUCACAGCCGGUCCCAAGCCCGGACAAAGGAGGAGG
GUGUG
>scaffold48836_1_MH0026/9366-9456
CGGCUAAUGCGGCCAGGCU-UCAC-GGUCUGGGUGUCACAAGCCACCACGAACGCAGAGU
GGCCG
>scaffold13_1_MH0073/2883-2973
CGGCUAAUGCGGCCAGGCU-UCAC-GGCCUGGGUGUCACAAGCCACCACGAACGCAGAGU
GGCCG
>SRS015794_Baylor_scaffold_35065/4590-4680
CGGCUAAUGCGGCCAGGCU-UCAC-AGUCUGGGUGUCACAAGCCACCACGAACGCAGAGU
GGCCG
>scaffold103403_2_MH0058/319-231
CAACUAAAACGGCCACACC-GUGAAGGUGCGAGUGUCCCAAGCCACUAUAAACGUUGAGG
GGUUG
>SRS016989_C1582811/415-328
CAACUAAAACGGCCACACC-GUGAAGGUGCGAGUGUCCCAAGCCACUAUAAACGUUGAGG
GGUUG
>SRS015133_WUGC_scaffold_34112/1006-1095
CAACUAAAACGGCCACACC-GUGAAGGUGCGAGUGUCCCAAGCCACUAUAAACGUUGAGG
GGUUG
>C3898611_1_V1.UC-19/87-176
CAACUAAAACGGCCACACC-GUGAAGGUGUGAGUGUCCCAAGCCACUAUAAACGUUGAGG
GGUUG
>scaffold33193_1_MH0010/600-688
CAACUAAAACGGCCACACC-GUGAAGGUGCGAGUGUCCCAAGCCACUAUAAACGUUGAGG
GGUUG
>SRS024435_C3152294/404-492
CAACUAAAACGGCCACACC-GUGAAGGUGCGAGUGUCCCAAGCCACUAUAAACGUUGAGG
GGUUG
>scaffold76465_1_MH0041/184-272
CAACUAAAACGGCCACACC-GUGAAGGUGCGAGUGUCCCAAGCCACUAUAAACGUUGAGG
GGUUG
>NW_003038038.1/903558-903628
ACCCCAACUCCGCCUGUAGCUCCGGCUACUGCCGGUUCCAAGCCCGGGUAAAUGAGGAGG
AGGGU
>NW_002994277.1/4602428-4602355
GAAGUAACUCCGCCUGUGCCCCUUGACACAGCCGGUCCCAAGCCCGGAUAAAGGAGGAGG
GUUGU
>NC_008468.1/80106-80187
AGAGUAACUCCGCCUGUGUUCAUGGCCACAGCCGGUCCCAAGCCCGGACAAAGGAGGAGG
GUGUG
>SRS019267_WUGC_scaffold_11823/2155-2219
AAGCUAAUGCAGGC-AGACUUGACAGUCGAGACGGUCGCAACCCCGUGAAAAUGCAGAGC
GGCUU
>NW_001815348.1/1953225-1953297
UUUUUAAUGUGGCCUUGA-ACAAAAAUCACGACGGUCUUAAGCCCGUGUAAACACAGAGA
AAAUG
>NC_008404.1/26363216-26363295
UAGGUAACUCCGCCUAUGUCCUUGAACAUAGCCGGUCCCAAGCCCGGAAAA-GGAGGAGG
GGAUA
>LWFCAnN_GO09JKT01BGMSQ/306-231
ACCCGAACUGUGC-------CUUUG------GCGGUCUCAAGCCCGCAUGCGACAGGAGA
GGGGU
>NW_002994277.1/2100079-2100015
GCAUUAACUCCGCCUGU---CGUGAC-ACAGCCGGUCCCAAGCCCGGAUUAAGGAGGAGG
GUUGC
>CAM_READ_0073407999/106-52
GAGUUAACUCCGC-------CAUUG------CCUGUCUAAAGCCAGGAUGCGGGAGGAUA
GGCUC
>CAM_READ_0074099209/236-162
GGU-UAACUCCGC-------CAUUGU-----CUGGUCCAAAGCCCAGGAUGAGGAGGAUG
G-GCU
>NCBI_BBAY_READ_1106073063385/682-764
UUGUUAAUGUGGCC------AAAA------GAUAGUUGUAAGCCUAUGUAAACACAGAAC
AGCAA
>NC_008404.1/26399805-26399885
UAGGUAACUCCGCCUAUGUCUAAGGACAUAGCCGGUCCCAAGCCCGGAAAAAGGAGGAGG
GGAUA
>RicEn_FSXC42615_g1/515-436
UAGGUAACUCCGCCUAUGUCUAGGUACAUAGCCGGUCCCAAGCCCGGAAAAAGGAGGAGG
GGGCA
>RicEn_C9891/718-639
UAGGUAACUCCGCCUAUGUCGUAGGACAUAGCCGGUCCCAAGCCCGGAAAAAGGAGGAGG
GGAUA
>NC_008404.1/26449135-26449214
UAGGUAACUCCGCCUAUGUCCGUAGACAUAGCCGGUCCCCAGCCCGGAAAAAGGAGGAGG
GGAUA
>HCF12C_353143/831-760
AAGCUAACUCCGCCUAUGUUUAU-CACGUAGCCGGUCCCAAGCCCGGACAAAGGAGGAGG
GUUGU
>HCF12C_1_1_newblercontig571160/52-123
AAGCUAACUCCGCCUAUGUUUAU-CGCGUAGCCGGUCCCAAGCCCGGACAAAGGAGGAGG
GUUGU
>scaffold31780_3_MH0082/346-272
UGCUUAAUGCAGC-------CACAG------CCUGUCACAAGCCAGGAUAAAUGCAGAGU
GAGUA
>scaffold18909_6_MH0045/534-454
UUUAUAAUGCAGC-------CGCAG------GCGGUCACAAGCCCGCAUAAAUGCAGAGU
GUAAA
>NW_003028273.1/41-110
UAAUUAACUCCGCCUGUAGCUCCGGCUACUGCCGGCCUCAAGCCCGGAUAAAGGAGGAGG
G-UUA
>4443756.3.57133/122-47
GUUUUAAUGCAGC-------CUGGG------ACGGUUACAAGCCCGUGAAA-UGCAGAGU
AGAAC
>NW_002994292.1/359436-359510
UUGUCAACUCCGCCUGUGUUUAUUUACACAGCCGGUCCCAAGCCCGGAUAAAGGAGGAGG
GUUAU
>NW_003037838.1/265343-265273
UAAUUAACUCCGCCUGUAGCUCUGGCUACUGCCGGUCUGAAGCCCGGAUAAAGGAGGAGG
GUUGG
>scaffold76120_1_MH0044/707-815
UUCUUAAUGUAGC-------CCAACG-----UCUGUGACAAGCCAGAUACGCUACAGAGU
CAAGA
>NW_003037793.1/2544898-2544966
AAUGUAACUCCGCCUGUAGCUCCGGUUACUGCCGGUCCCAAGCCCGGGUAAAGGAGGAGG
G--UU
>SRS019161_WUGC_scaffold_7477/25315-25250
CAUGUAAUGUCGC-------CGUGG------ACGGUCACAAGCCCGUGAAAAGACAGAGU
GCACG
>NW_003038073.1/227992-228064
AUCUUAACUCCGCCUGUAGCCUCCGCUACUGCUGGUCCCAAGCCCGGGUAAAGGAGGAGG
GGGAC
>NW_003037907.1/461859-461789
AUUGUAACUCCGCCUGUAGCUCCGGCUACUGCCGGUCCCAAGCCCGAGUAAAGGAGGAGG
GUUGU
>SRS024549_LANL_scaffold_18458/3637-3557
ACUCUAAUGCAGGC-GGCA-GGGA-UGCCAGGCGGUCACAACCCCGUAGUAAUGCAGAGU
GGAGU
>SRS024435_C3214481/195-121
GCCUUAAUGCGGCUCAUCC-GCU--GGAUGAACGGUCACAAGCCCG-AUAA-CGCAGAGU
GAGGA
>SRS012273_Baylor_scaffold_10480/568-492
ACCGUAAUGCAGCCGCGC--CGAUG-GCGCGCCGGUCACAAGCCCGAAAAA-UGCAGAGU
GCGGC
>NW_003037985.1/64887-64960
UGCUUAACUCCGUCUGUAGCUCUGGUUACUGCCGGUCCCAAGCCCGGGUAAAGGAGGAGG
GGGCA
>NW_003037797.1/1509279-1509351
GACCUAACUCCGCCUGUAG-CUUCUCUACUGCCGGUCCCAAGCCCGGGUAUAGGAGGAGG
GGGGC
>NW_003037939.1/312228-312297
GUAGAAACUCCGCCUGUAGCUUCUAUUACUGCCGGUCCCAAGCCCGAGUAAAGGAGGAGG
GUUGA
>NW_003037905.1/157572-157504
AAUGUAACUCCGCCUGUAGCUCCAGCUACUGCCGGUCCCAAGCCCGGGUAAAGGAGGAGG
G--UU
>NW_003037818.1/230494-230436
CCUGUAGCUCCUCCGGU---GGCU---ACUGCCGGUCCCAAGCCUGGAUAAAGGAGGAGG
GUGGG
>NW_003021838.1/656-725
UGUAUAACUCCGCCUGUAGCCUCCACUACUGCCGGUCCCAAGCCCGGGUAAAGGAGGAGG
GUUAG
>NW_003037937.1/363574-363502
AUUCUAACUCCACCUGUAGCUCCGGCUACUGCCGGUCCCAAGCCCGGGUAAAGGAGGAGG
GGAGC
>NW_003038482.1/64947-64874
UGCCUAUCUCCGCCUGUUGCUAUGGCUACUGCCGGUCCCAAGCCCGGGUAAAGGAGGAGG
GGGCA
>NW_003039127.1/230822-230753
UGAUUAACUCCGCCUGUAGCCAU-AUUACUGCCGAUCCCAAGCCCGGGUAAAGGAGGAGG
GUUGG
>NW_003037815.1/787902-787834
AACGUAACUCCGCCUGUAGCCUCCGCUACUGCCGGUCCCAAGCCCGGAUAAAGGAGGAGG
G--UU
>NW_003037912.1/127398-127325
UGUUUAACUCCGCCUGUAGCCAUGCCUACUGCCGGUCCCAAGCCCGGAUAAAGGAGGAGG
GGGCA
>NW_003036311.1/2721-2649
UGUUUAACUCCGCCUGUAGCCAUGCCUACUGCCGGUCCCAAGCCCGGAUAAAGGAGGAGG
GGGCA
>NW_003026505.1/36940-37011
AGCAUAACUCCGCCUGUAGCUUCUAUUACUGCCGGUUCCAAGCCCGGGUAAAGGAGGAGG
GAGCG
>NW_003038050.1/126973-126905
AAUCUAAUUCCGCCUGUCGCUCCGGCUACUGCCGGUCCCAAGCCCGGGUAAAGGAGGAGG
G--UU
>NW_003037861.1/554469-554538
UCAAAAAUUUCGACAUUGGCGUUCUUUAAUGUCGGUCCCAAGCCCGAAUAAAGGAAGAGG
GCUGA
>NW_003038081.1/338191-338121
UUCAUAACUCCGCCUGUAGCAUUCUUUACUGCCGGUCCCAAGCCCGGGUAAGGGAGGAGG
GUGGG
>NW_003035639.1/65846-65917
GUUCUAACUCCGCCUGUAGCUUCUAUUACUGCCGGUCCCAAGUCCGGGUAAAGGAGGAGG
GUGGC
>NW_003037917.1/258263-258194
UCACAAACUCCGCCUGUAGUUUCAAUUACUGCCGGUCCCAAACCCGGGUAAAGGAGGAGG
GGUAA
>NW_003037794.1/186426-186497
GUUUUAACUCCGCCUGUAGCUUCUAUUACUGCCGGUCCCAAGCCCGGGUAAAGGAGGAGG
GGGGC
>NW_003037844.1/120017-120088
GUUCUAACUCCACCUGUAGCUUUUAUUACUGCCGGUCCCAAACCCGGGUAAAGGAGGAGG
GGGGC
>NW_003038063.1/326167-326097
UUUGUAACUCCGCCUGUAGCUCCAGUUACUGCCGGUCCCAAGCCCGGAUAAAGGAGAAGG
AUUGG
>NW_003037977.1/781517-781588
UCAAUAACUCCGCCUGUAGCUCCGGCUACUGCCGGUCCCAAGCCCGGGUAAAGGAGGAGG
GUUGA
>NW_003026612.1/233632-233561
CCUAUAACUCCGCCUGUAGCUCGGGCUACUGCCGGUCCCAAGCCCGGGUAAAGGAGGAGG
GUUGG
>NW_003026611.1/150614-150686
GUCAAAACUCCGCCUGUAGCUCCGGCUACUGCCGGUCCCAAGCCCGGAUAAAGGAGGAGG
GUGGC
>NW_003037862.1/409315-409384
AGAAUAACUCCUCCUGUAACUUCUAUUACUGCCGGUUCGAAGCCCGGAUAAAGGAGGAGG
GUUGG
>NW_003038032.1/275522-275594
GAUCUAACUCCGCCUGUAGCUUCCGCUACUGACGGUCUCAAGCCCGGAUAAAGGAGGAGG
GGAGC
>NW_003037976.1/629340-629270
CUAUUAACUCCGCCUGUA-GCUUGGCUACUGCCGGUGCCAAGCCCGGGUAAAGGAGGAAG
GUUGG
>NW_003038020.1/218261-218189
GUCUAAACUCCGCCUGUAGCUCCAGCUACUGCCGGUCCCAAGCCCGGGUAAAGGAGGAGG
GGGGC
>NW_003037829.1/236899-236969
UUUAUAACUCCGCCUGUAGCUCCGGCUGCUGCUGGUCCCAAGCCCGGAUAAAGGAGGAGG
GUUGA
>NW_003037859.1/610189-610119
CCAAAAACUCCGCCUGUAGGUUCCGCUACCGUCGGUCCCAAGCCCGGGUAAAGGAGGAGG
GUUGG
>NW_003037915.1/659607-659538
CCACUAACUCCGCCUGUAACCUUCUCUACUGCCGGUACCGAGCCCGGGUAAAGGAGGAGG
GUUGG
>NW_003037896.1/346879-346949
CUGGUAACUCCGCCUGUAGCUCCGGUUACUGCCGGUCCCAAACCCGGGUAAAGGAGGAGG
GUUGG
>NW_003037796.1/190570-190640
AUAAUAACUCCGCCUGUAGCCUCCGUUACUGCCGGUCCCAAGCCCGGGUAAAGGAGGAGG
GUUGG
>NW_003037877.1/50641-50710
CCAAUAACUCCGCCUGUAGCUUCUAUUACUGCCGGUCCCAAGCCCGAGUAAAUGUGGAGG
GUUGG
>NW_003037796.1/1898558-1898628
CUACUAACUCUGCCUACAGCUCCGGCUACUGCCGGUCCCAAGCCCGGAUAAAGGAGGAGG
GUUGG
>NW_003037868.1/150256-150184
UGCAUAACUCCGCCUGUAGCAUUCUUUACUGCCGGUCCCAAGCCCGGGUAAAGGAAGAGG
GGGCA
>NW_003038068.1/384704-384634
CCAUCAACUCCGCCUGUAGCCUCCGCUACUGCCGGUCCCAAGUCCGGAUAAAGGAGGAGG
GUUGG
>NW_003037871.1/149633-149563
ACUUUAACUCCGCCUGUAGCUUCCGUUGCUGCUGGUCCCAAGCCCGGAUAAAGGAGGAGG
GUUGG
>NW_003038089.1/27797-27728
UAAUCAACUCCGCCUGUAGCUUCUAUUACUGCCGGUCCCAAGCCCGGGUAAAGGAGGAGG
GUUGG
>NW_003037822.1/1250853-1250923
AAAUAAACUCCGCCUGUAGCUCCGGAUACUGCCGGUCCCAAGCCCGGAUAAAGGAGGAGG
GUUGG
>NW_003026403.1/1112-1172
CCAGUAACUCCGCCUGUA--GCGC--UUCUGCCGGUCCGAAGCCCGGGUAAAGGAGGAGG
GUUGG
>NW_003037794.1/153395-153325
UUACUAACUCCGCCUGUAGCUCCGGCUACUGCCGGUCCCAAGCCCGGGUAAAGGAAGAGG
GUUGG
>NW_003037918.1/1999709-1999779
ACUUAAACUCCGCCUGUAGCCUCCGUUAUUGCCGGUCCCAAGCCCGGAUAAAGGAGGAGG
GAUGG
>NW_003038065.1/287307-287377
UCAAUAACUCCACCUGUAGCUCCGGCUACUGCCGGUCCCAAGCCUGGAUAAAGGAGGAGG
GUUGG
>NW_003037806.1/873824-873755
UUACUAACUCCGUCUGUAGCUCUGACUACUGCCGGUCUCAAGCCCGGAUAGAGGAGGAGG
GUUGG
>NW_003037805.1/1305976-1305906
AAAAAAACUCCGCCUGUAGCCUCCUCCACUGCCGGUCCCAAGCCCGGAUAAAGGAGGAGG
GUUGG
>NW_003038152.1/107648-107578
UUGUUAACUCCGCCUGUAGCUCGGGCUACUGUCGGUCCCAAGCCUGGGUAAAGGAGGAGG
GUUGA
>NW_003037845.1/619983-620053
GUAGUAACUCCGCCUGUAGCUCCAGCUACUGCCGGUCCCAAGCCCGGGUAAAGGAGGAGG
GUUGG
>NW_003037792.1/465301-465231
UCCUUAACUCCGCCUGGAGCCUCUGUUACUGCCGAUCCCAAGCCCGGAUAAAGGAGGAGG
GUGGG
>NW_003026505.1/155882-155812
AGCGUAACUCCGCCUGUAGCUUCUAUUACUGCCGGUCCCAAGCCCGGGUAAAGGAGGAGG
GUGGG
>NW_003037795.1/944209-944280
AAGAUAACUCCGCCUGUAGCCUCCGCUGCUGCCGGUCCCAAGCCCGGAUAAAGGAGGAGG
GUUUA
>NW_003038033.1/142699-142768
UUACCAACUCCGCCUGUAGCCUUUUUUACUGCCGGUCCCAAGCCCGGGUAAAGGAGGAGG
GUUGG
>NW_003037846.1/767100-767170
UAUUUAACUCCGCCUGU---AACCCC-ACUGCCGGUUUCAAGCCCGGAUAAAGGAGGAGG
GUUUG
>NW_003037821.1/895378-895309
AGAGUAACUCCGCCUGUAGCUUAUAUUACUGCCGGUCCCAAGCCCGGGUAAAGGAGGAGG
GUUGG
>NW_003038013.1/329767-329837
CGAUUAACUCCGCCUGUAGCCCAGACUACUGCCGAUCUCAAGCCCGGAUAAAGGAGAAGG
GUUUG
>NW_003038037.1/1526693-1526753
AAAGGAACUCCGCCAGUA--GAUU--UACUGCCGGUCCCAAGCCCGGGUAAAGAAGGAGG
GUUGU
>NW_003037943.1/879601-879671
GUUCUAACUCCGCCUGUAGCACCGGCUACUGCCGGUCUCAAGCCCGGAUAAAGGAGGAGG
GCUGG
>NW_003037924.1/176668-176595
AUAAUAACUUCGCCUGUAGCUCUCCCUACUGCCGUUCCUAAGCCCGGAUAAAGGAGGAGG
GUUAA
>NW_003037928.1/516980-517053
UGUUUAACUCCGCCUGUAGCUCCAGCUACUGCCGGUCCCAAGCCCGGGUAAAGGAGGAGG
GGGCA
>NW_003038031.1/702986-702913
UACCUAACUCCGCCUGUAGCUCCAGCUACUGCCGGUCCCAAGCCCGGGUAAAGGAGGAGG
GGGCA
>NW_003037940.1/605559-605486
UGUCUAACUCCGCCUGUAGAUCCGGCUACUGCUGGUCCCAAGUCCAGGUAAAGGAGGAGG
GGGCA
>NW_003037928.1/122259-122329
UCAUUAGUUCCGCCUGUAGCUACGGCUACUGCCGGUCCCAAGCCCGGAUAAAAGAGGAGG
GUUGA
>NW_003026512.1/248490-248560
AAUAUAACUCCGCCUGUAGCUGCGGCUACUGCCGGUCCCAAGCCCGGGUAAAGGAGGAGG
GUUGG
>NW_003037830.1/246476-246545
CUAACAACUCCACCUGUAGCCUUUGCUACUGCCGGUCUCAAGCCCGGAUAAAGGAGGAAG
GUUGU
>NW_003037901.1/782575-782506
UUGAUAACUCCGCCUGUAGCCUCCGCUACUGCCGGUCCCAAGCCCGGAGAAAGGAGGAGG
GUUGG
>NW_003037885.1/882806-882736
UGAAAAACUCCGCCUGUAGCUCCGGCUACUGCCGGUCCCAAGCCCGGGUAAAGGAGGAGG
GUUAU
>NW_003038261.1/691003-690933
CCUUCAACUCCGCCUGUAUCUCCGGCUACUGCCGGUCCCAAGCCCGGAUAAAGGAAGAGG
GUUGG
>NW_003037830.1/1234153-1234223
UUUGUAACUCCGCCUGUAGCUCCGGCUACUGCCGGUCCCAAGCCCGGGUAAAGGAGGAGG
GUUGG
>NW_003037880.1/154429-154360
AAAAAAACUCCGCCUGUAGCAUUCUUUACUGCCGGUCCCAAGCCUGGGUAAAGGAGGAGG
GUUGA
>NW_003038234.1/88842-88913
GACAUAACUCCGCCUGUAGCUCCGGCUACUGCCGGUCCCAAGCCCGGAUAAAGGAGGAGG
GUGGG
>NW_003038026.1/35442-35372
CACAUAACUCCGCCUGUAGCUUCUAUUACUGCCGGUCCCAAGCCCGGGUAAAGGAGGAGG
GUGGG
>NW_003037794.1/292842-292912
UUUUUAACUCCACCUGUAGCUCCAUCUACUGCUGGUCCCAAGCCCGGAUAAAGGAGGAGG
GUUGG
>NW_003038152.1/38101-38031
GAAGUAACUCCGCCUGUAGGUCCGGCUACUGCCGGUCCCAAGCCCGGGUAAAGGAGGAGG
GUUGG
>NW_003038014.1/413484-413414
UAAAAAACUCCGCCUGUAGCUCCGGCUACUGCCGGUCCCAAGCCCGGGUGAAGGAGGAGG
GUUGA
>NW_003037851.1/534745-534814
ACAUUAACUCCGCCUGUAGCUUCUAUUACUGUCGGUCCCAAGCCCGGUUAAAGGAGGAGU
UUUGG
>NW_003037862.1/1002161-1002091
UAAUUAACUCCGCCUGUAGCCUCCGCUACUGCCGAUCCCAAGUCCGGAUAAAGGAGGAGG
GUUGG
>NW_003037953.1/134404-134334
ACAGUAACUCCGCCUGUAGCUCUCGCUACUGCCGGUCCCAAGCCCGGGUAAAGGAGGAGG
GUAGG
>NW_003037824.1/297409-297339
UGACUAACUCCGCUUGUAGCUCCGGCUACUGCCGGUUCCAAGCCCGGGUAAAGGAGGAGG
GGUGG
>NW_003037807.1/302651-302581
AAUAUAACUUUGCCUGUAGCCUCCGCUACUGCCGGUCCCAAGCCCGGAUAAAGAAGGAGG
GUUGG
>NW_003038073.1/330392-330322
UCAAUAACUCCGUCUGUAGCCUCUGCUACUGCCGGUCCCAAGUCCGGAUAAAGGAGGAGG
GUUGG
>NW_003037954.1/218346-218276
AUAAUAAUUCCGCCUGUAGCUCCGGCUACUGCCGGUCCCGAGCCCGGGUAAAGGAGGAGG
GUUGG
>NW_003037862.1/769571-769501
UUAUUAACUCCGCUUGUGGCCUCCGCUACUGCCGGUCACAAGCCCGGACAAAGGAGGAGG
GUUGG
>NW_003037800.1/420055-420125
UUAUCAACUCCGCCUGUAGCUCUGGUUACUGCCGGUCCCAAGCCCGGGUAAAGGAGGAGG
GUUGG
>NW_003037992.1/248742-248812
AUUGUAACUCUGCCUGUAACUCGAGCUACUGCCGGUCCCAAGCCCGGAUAAAGGAGGAGG
GUUGG
>NW_003037800.1/1721188-1721258
UUAAUAACUCCACCUGUAGCCUCCGCUACUGCCGGUCCCAAACCCGGGUAAAGGAGGAGG
GUUGG
>NW_003037962.1/502218-502148
UUAUGAACUCCGCCUGUAGCUCUGACUAGUGCCGGUUCCAAGCCCGGAUAAAGGAGGAGG
GUUAG
>NW_003037921.1/308485-308414
ACAUUAACUCCGCCUGUAGUUUCCACUACUGCCGGUCCCAAGCCUGGAUAAAGGAGGAGG
UUUGG
>NW_003037942.1/573599-573530
CUUGUAACUCCACCUGUGGCUUCUAUUACUGUCGGUCCCAAGCCCGAGUAAAGGAGGAGG
GUUGG
>NW_003037981.1/339216-339146
CGACUAACUCCGCCUGUAGCCUCCGCUACUGUCGGUCCCAAGCCCGGAUAAAGGAGGAGA
GUUGG
>NW_003037905.1/449951-450020
AGAUAAACUCCGCCUGUAGCCUUCUUUACUGCCGGUUCCAAGCCCGGGUAAAGGAGGAGG
GUUGG
>NW_003037821.1/53492-53562
UGGAUAACUCCGCCUGUAGCUCCGGCUACUGCCGGUCCUAAGCCCGGAUAAAGGAGGAGG
GUUGG
>NW_003037841.1/199241-199313
ACAACAACUCUGCCUGUAGCUUUUUUUACUGCCGGUCUCAAGCCCGGGUAAAGGAAGAGG
GUUGA
>NW_003037798.1/1578039-1577969
UAAAUAACUCCACCUGUAGCUCCAGCUACUGCCGGUCCCAAGCCCGGAUAAAGGAGGAGG
GUUGG
>NW_003026602.1/49185-49115
CUAAUAACUCCACCUGUAGCUCCGGCUACUGCCGGUCCCAAGCCCGGGUAAAGGAGGAGG
GUUGG
>NW_003038124.1/199653-199583
UAAUUAACUCCACCUGUAGCUACGGCUACUGCCGGUCCCAAGCCCGGGUAAAGGAGGAGU
GUUGG
>NW_003037800.1/2239216-2239286
AAAAUAACUCCGCCUGUAGCUCUGGUUACUGCCGGUCCAAAGCCCGGGUAAAGGAGGAGG
GUUGG
>NW_003037915.1/627817-627887
GUAAUAACUCCGCCUGUAGCUACCGCUACUGCCGGUCCCAAGCCUGGAUAAAGGAAGAGG
GUUGG
>NW_003038152.1/222175-222245
UGUAUAACUCCGCCUGUAGCUCCAGCUACUGCCGGUCCCAAGCCCGGAUAAAGGAGGAGG
AUUGG
>NW_003038032.1/704049-703979
AUAGGAACUCCGCCUGUAGCCUCCGCUACUGCCGGUCCCAAGCCCGGGUAAAGGAGGAGG
GUUGG
>NW_003037810.1/628802-628872
UUUAUAACUCCGCCUGUAGCCUCUGUUACUGCCGGUCCCAAGCCCGGGUAAAGGAGGAGG
AUUGG
>NW_003026505.1/18789-18859
CGAAUAACUCCGCCUGUAGCUUCCGUUACUGCCGGUCCCAAGCCCAGGUAAAGGAGGAGG
GUUGG
>NW_003037938.1/192779-192848
UCUAUAACUCCGCCUGUAGCUUCUAUUACUGCCUGUCCCAAGCCCGGGUAAAGGAGGAGG
GUUGG
>NW_003027812.1/1316-1385
UCUAUAACUCCGCCUGUAGCUUCUAUUACUGCCUGUCCCAAGCCCGGGUAAAGGAGGAGA
GUUGG
>NW_003037793.1/2723801-2723731
UUUUGAACUCCGCCUGUAGCUGCAGCUACUGCCGGUCCCAAGCCCGGGUAAAGGAGGAGG
AUUGA
>NW_003037890.1/1652657-1652587
UCAAUAACUCCGCCUGUAGCUCCGGCUACUGCCGGUCCCAAGCCCGGGCAAAGGAGGAGG
GUUGA
>NW_003038261.1/479093-479022
UAAUUAACUCCGCCUGUAGCCCGGGUUACUGCCGGUCCCAAGCCCGGGUAAAUGAGGAGG
GUUGG
>NW_003037866.1/836093-836163
CUCAUAACUCCGCCGGUAGCUUCUAUUACUCCCGGUCCCAAGCCCGGGUAAAGGAGGAGG
GUGGG
>NW_003037795.1/1611496-1611426
ACGCUAACUCCGCCUGUAGCUUCGGCUACUGCCGGUCCCAAGCCCGGGUAAAGGAGGAAG
GUUGG
>NW_003038036.1/362597-362667
AUAUUAACUCCGCCUGUAGCUCCGGCUACUGCCGGUCCCAAGCCCAGGUAAAGGAGGAGG
GCUGG
>NW_003026490.1/93179-93249
UUACUUACUCCACCUGUAGCUCCAGCUACUGCCGGUCCCAAGCCCGGAUAAAGGAGGAGG
GUUGG
>NW_003037909.1/942583-942513
CCUGUUACUCCGCCUGUAGCUCCGGCUACUGCCGGUCCCAAGCCCGGGUAAAGGAGGAGG
GUUGG
>NW_003026602.1/101125-101055
CCAGUAACUCCGACUGUAGCUCCGGCUACUGCCGGUCCCAAGCCCGGGUAAAGGAGGAGG
GUUGG
>NW_003037973.1/190736-190806
UGGUUAACUCCGCCUGUAGCUCCAGCUACUGCCGGUCCCAAGCCCGGGUAAAGGAGGAGG
GUUGG
>NW_003037824.1/334595-334665
UUGAUAACUCCGCCUGUAGUUUCCGCUACUGCCAGUUCCAAGCCCGGAUAAAGGAGGAGG
GUUUG
>NW_003038038.1/139764-139694
CCAAUAACUCCGCCUGUAGCUCCGGCUACUGCCGGUCCCAAGCCCGGAUAAGGGAGGAGG
GUUGG
>NW_003037853.1/235657-235727
UUGAUAACUCCACCUGUAUCUCCGGA-ACUGCCGGUCCCAAGCGCGGAUAAAGGAGGAGG
GUUGG
>NW_003026609.1/58-128
CCUAAAACUCCGCCUGUAGCUCUGGUUACUGCCGGUCCCAAGCCCGGGUAAAGGAGGAGG
GUUGG
>NW_003037839.1/1492461-1492530
GUUAUAACUCCGCCUGUAGCUUCUAUUACUGCCGGUCCCAAGCCCGGGUAAAGGAGGAGG
GUUGG
>NW_003037970.1/344941-345011
UCUCCAAUUCCGCCUGUAGAUCCGGCUACUGCCGGUCCCAAGCCCGGGUAAAGGAGGAGG
GUUGG
>NW_003021211.1/1034-964
GUAGUAACUCCGUCUGUAGCUCCGGUUACUGCCGGUCCCAAGCCCGGGUAAAGGAGGAGC
GUUGG
>NW_003039127.1/1642100-1642169
UUACUAACUCCGCCUGUAGCUUAUAUUACUGCCGGUCCCAAGCCCGGGUAAAGGAGGGGG
GUUGG
>NW_003037830.1/154128-154059
UGUAUAACUCCGCCUGUAGUUUAUAUUAUUGCCGGUCCCAAGCCCGGGUAAAGGAGGAGG
GUUGG
>NW_003038212.1/33632-33702
UAUAUAACUCCGCCUGUAGCUCCGGCUACUGCCGGUCCCAAGCCCGGGUAAAGGAGGAGG
GUUGG
>NW_003037887.1/1153278-1153347
ACUUUAACUCCACCUGUAGCCUUCUUUACUGCCGGUCCCAAGUCCGGGUAAAGGAGGAAG
GUUGG
>NW_003038086.1/258178-258108
UUUACAACUCUGCCUGUAGCUCCUGCUACUGCCGGUCCCAAGCCCGGGUAAAGGAGGAGG
GUUGG
>NW_003037826.1/488885-488815
UUUGGAACUCCGCCUGUAGCUCCGUUUACUGCCGGUCCCAAGCCCGGGUAAAGGAGGAGG
GUUGA
>NW_003037829.1/412774-412843
CCAAUAACUCCGUCGGUAGCUUCUAUUACUGCCGGUCCCAAGCCCAGGUAAACGAGGAGG
GUUGG
>NW_003037851.1/497805-497735
ACGGUAACUCCGCCUGUAGCUCUGGCUACUGCCGGUCCCAAGCCUGGGUAAAGGAGGAGG
GUUGG
>NW_003026488.1/120936-120866
AUAAUUACUCCGCCUGCAGCUUCAGCUGCUGCCGGUCCCAAGCCCGUAUAAAGGAGGAGG
GUUGA
>NW_003038080.1/598682-598751
UUGCUAACUCCGCCUGUAGCUUCUAUGACUGCCGGUCCCAAGCCCGGGUAAAGAAGGAGG
GUUGG
>NW_003038006.1/161915-161984
AUGUUAACUCCGCCUGUAGCUCUAGUUACUGCCGGUCCCAAGCCCGGGUAAAGGAGGAGG
GUUGG
>NW_003026481.1/68591-68660
AUUAUAACUCCGCCUGUAGCUUAUAUUACUGCCGGUCCCAAGCCCGGGUAAAGGAGGAGG
GUUGG
>NW_003037793.1/1852031-1851961
UUACUAACUCCGCCUGUAGCUCCGGCCACUGCAGGUCCCAAGCCCGGAUAAAGGAGGAGG
GUUGG
>NW_003037977.1/314937-315008
UACUUAACUCCGCCUGUAGCCUUUAUUACUGCCGGUUCCAAGUCCGGAUAAAGGAGGAGG
GUGUG
>NW_003037836.1/688761-688832
AUCAUAACUCCGCCUGUAGCUCCGGCUACUGCCGGUCCCAAGCCCGGAUAAAGGAGAAGG
GUGGG
>NW_003037821.1/933004-932934
CUUAUAACUCCGCCUGUAGCUUCCGCUACUGCCGGUCCCAAGCCCGGGUAAAGGAGGAGG
GUUGG
>NW_003038149.1/161636-161566
UCGAUAACUCCGCCUGUAGCCUCCGCUACUGCCGGUCCCAAGCCCGGGUAAAGGACAAGG
GUUGG
>NW_003037796.1/1615411-1615341
UUAAUAACUCCGCCUGUAGUUCCGGCUAUUGCCGGUCCCAAGCCCGGGUAAAGGAGGAGG
GUUGG
>NW_003039129.1/6093-6162
ACAAUAACUCCUCCUGUAGCCCU-AUUACUGCCGGUCCCAAGCCCGGGUAAAGGAGGAGG
GUUGG
>NW_003037788.1/215180-215250
UUUUUAACUCCGCCUGUAGCUCCGGCUACUGCCGGUUCCAAGCCCGGUUAAAGGAGGAGG
GUUGG
>NW_003037884.1/91144-91074
UUUUAAACUCCGCCUGUAGCUACGGCUACUGCCGGUCCCAAGCCCGGAUAAAGGAGGAGG
GUUGA
>NW_003038001.1/147710-147780
CCAAGAACUCCGCCUGUAGCUCCGGCUACUGCCGGUCCCAAGCCCGGGUAAAGGAGAAGG
GUUGG
>NW_003037912.1/54457-54527
AAAAUAACUCCGCCUGUAGCUCCGGCUACUGCCGGUCCUAAGCCCGGACAAAGGAGGAGA
GUUGG
>NW_003038033.1/859126-859056
AAGGUAACUCCGCCUGUAGCCUCCGCUACUGCCGGUCCCAAGCCCGGGUAAAGGAGGAGG
GUUGG
>NW_003037798.1/179490-179560
AAAUUAACUCCGCUUGUAGCUCCGGCUACUGCCGGUCCCAAGCCCGGAUAAAGGAGGAGG
GUUGG
>NW_003038072.1/118028-118098
GUUAUAACUCCGCCUGUAGCUCAGGCUACUGCCGAUCCCAAGCCCGGGUAAAGGAGGAGG
GUUGG
>NW_003038474.1/18984-18914
UGAAUAACUCCGCCUGUAGCCCCGGUUACUGCCGGUCCCAUGCCCGGGUAAAGGAGGAGG
GUUAG
>NW_003037844.1/652244-652313
UUAAUAACUCCGCCUGUAGCUUCUAUUACUGUCGGUCCCAAGCCCAGGUAAAGGAGGAGG
GUUGG
>NW_003037888.1/422846-422916
CACACAACUCCGCCUGUAGCUUCUAGUACUGCCGGUCCCAAGCCCGGAUAAAGGAGGAGG
GUGGG
>NW_003038027.1/931406-931335
UACAUAACUCCGCCUGUAGCCUACGCUACUGCCGGUCCCAAGCCCGGGUAAAGGAGGAGG
GUGGG
>NW_003037847.1/76205-76276
CAUUUAACUCCGCCUGUAGCUCCGGCUACUGCCGGUCCCAAGCCCGGAUAAAGGAGGAGG
GUGUG
>NW_003037800.1/2271524-2271594
UUUCUAACUCCGCCUGUAGCUCCGGCUACUGCCGGUCCCAAGCCCGGGUAAAGGAGGAGG
GUUGG
>NW_003038023.1/467792-467862
UUCUUAAUUCCGCCUGUAGCCUCCGCUACUGCCGGUCACAAGCCCGGGUAAAGGAGGAGG
GUUAG
>NW_003037808.1/1700911-1700982
CCCCUAACUCCGCUUGUAGCUUCUAUUACUGCCGGUCCCAAGCCCGGGUAAAGGAGGAGG
AAGGC
>NW_003038507.1/118984-119054
UUCUUAACUCCGCCUGCAGCUUUUAUUACUGCCGGUCCCAAGCCCGGGUAAAGGAGGAGG
AUGGG
>NW_003037944.1/492920-492990
AUUGUAACUCCGCCUGUAGCUCUGGUUACUGCCGGUCCCAAGCCCGGGUAAAGGAGGAGG
GUUGG
>NW_003037918.1/948632-948562
UCAAUAACUCCGCCUGUAGCCCCAGCUACUGCCGGUCCCAAGCCCGGGUAAAGGAGGACG
GUUGG
>NW_003038029.1/453038-452967
CUUCUAACUCCGCCUGUAGUCUCCGUUACUGCCGGUCCCAAGCCCGGAUAAAGGAGGAGG
GUAAG
>NW_003037826.1/850462-850531
AUGUCAACUCCGCCAAUAGCUUCUAUUACUGCCGGUCCCAAGCCCGGGUAAAGGAGGAGG
GUUGA
>NW_003037882.1/627799-627729
GUAGUAACUCCGCCUGCAGCCCAGCCUACUGCCGGUCCCAAGCCCGGAUAAAGGAGGAGG
GUUGG
>NW_003038068.1/74642-74572
UCUAUAACUCCGCCUGCAGCUCCGGCUACUGCCGGUCCCAAGCCCGAGUAAAGGAGGAGG
GUUGG
>NW_003038006.1/89790-89859
CAACAAACUCCACCAGUAGCUUCUAUUACUGUCGGUCCCAAGCCCGGGUAAAGGAGGAGG
GUUGG
>NW_003037844.1/130033-130102
GUACAAACUCCGCCUGUAGCUUCUAUUACUGCCGGUCCCAAGCCCGGGUAAAGGAGGAGG
GUUGG
>NW_003037886.1/223582-223512
AGAAUAACUCCGCCUGUAACUCCGGCUACUGCCGGUCUCAAGCCCGGAUAAAGGAGGAAG
GUUGG
>NW_003037775.1/14907-14976
ACAACAACUCCGCCUGUAGUCUCUGCUACUGUCGGUCCCAAGCCCGGGUAAAGGAGGAGG
GUUGG
>NW_003029845.1/1039-1108
ACAACAACUCCGCCUGUAGCCUCUGCUACUGUCGGUCCCAAGCCCGGUUAAAGGAGGAGG
GUUGG
>NW_003022369.1/188-257
ACAACAACUCCGCCUGUAGCCUCUGUUACUGUCGGUUCCAAGCCCGUGUAAAGGAGGAGG
GUUGG
>NW_003038028.1/791594-791664
GUAAUAUCUCCGCCUGUAGCUCCAGCUACUGCCGGUCCCAAGCCCGGGUAAAGGAGGAGG
GUUGG
>NW_003037830.1/735014-734945
UAAUUAACUCCGCCUGUAGGCUUAUUUACUGCCGGUCCCAAACCCGGGUAAAGGAGGAGG
GUUGG
>NW_003037936.1/716837-716907
GUAGUAACUCCGCCUGUAGCUCCGGCUACUGCCGGUCCCAAGCCCGGAUAAACGAGGAGG
GUUGG
>NW_003037874.1/422722-422791
UUAUUAAUUCCGCCUGUAGCUUCUAUUACUGCCGAUCCCAAGCCCGGAUAAAGGAGGAGG
GUUGG
>NW_003037819.1/932020-932089
ACAAUAACUCCGUCUGUAGCUUCUAUUCCUGCCGGUCCCAAGCCCGGGUAAAGGAGGAGG
GUUGG
>NW_003038147.1/513764-513694
AUGUUAACUCUGCCUGUAGCCUCCUCUACUGCCGGUUCCAAGCCCGGGUAAAGGAGGAGG
GUUGG
>NW_003026460.1/238238-238308
UUGGUAACUCCGCCUGUAGCUCCGGCUACUGCCGGUCCAAAGCCCGGAUAAAGGAGGAGG
AUUGG
>NW_003037884.1/858811-858741
AUGAUAACUCCGCCUGUAGCCUUCGCUGCUGCUGGUCCCAAGCCCGGGUAAAGGAGGAGG
GUUAG
>NW_003037833.1/632643-632573
AGAAUAACUCCGCUUGUAGCUCCGGCUACUGCUGGUCCCAAGCCCAGAUAAAGGAGGAGG
GUUGG
>NW_003037862.1/609454-609523
AUAGUAACUCCGCCUGUAGCUUCGAUUACUGCCGGUCCCAAGCCCGGGUAAAAGAGGAGG
GUUGG
>NW_003037975.1/547022-546952
CGGAUAACUCCGCCUGUAGCCUACGCUACUGCCGGCCUCAAGCCCGGGUAAAGGAGGAGG
GUUGG
>NW_003026477.1/10538-10608
UUAUUAACUCCGCCUGUAGCUCCGGCUACAGCCGAUUCCAAGCCCGGGUAAAGGUGGAGG
GUUGG
>NW_003037894.1/348965-348895
AGGUUAACUCUGCCUGUAGCUACAGCUACUGCCGGUUCCAAGCCCGGAUAAAAGAGGAGG
GUUGU
>NW_003026458.1/529500-529570
CUUCUAACUCCGCCUGUAGCUCAGGCUACUGCCGAUCCUAAGCCCGGAUAAAGGAGGAGG
GUUAG
>NW_003037865.1/60659-60729
UUUUUAACUCCGCCUGUAGCCUCCGCUACUGCCGGUCCCAAGCCCGGAUAAAGGAGGAGG
GUUGG
>NW_003037797.1/2036234-2036304
ACACUAACUCCGCCUGUAGCUCUGGCUACUGCCGGUCCUAAGCCCGGGUAAAGGAGGAGG
GUUGG
>NW_003037847.1/926256-926326
AUACUAACUCCGCCUGUAGCUCUGGUUACUGCCGGUCCCAAGCCCGGGUAAAGGAGGAGG
GUUGG
>NW_003037829.1/30205-30136
UAAGGAACUCCGCCUGUAGCUUCAAUUACUGCCGGUCCCAAGCCCGGGUAAAGGAGGAGG
GUUGG
>NW_003037911.1/234501-234431
UUGGUAACUCCUCCUGUAGCUCCGGAUAAUGCCGGUCCCAAGCCCGGGUAAAGGAGGAGG
GUCAG
>NW_003039127.1/527130-527200
AUUUUAACUCCGCCUGUAGCUCCGGCUACUGCCGGUCCCAAGCCCGGGUAAAGGAGGAAG
GUUGG
>NW_003038146.1/523594-523525
UUUGUAACUCCACCUGUAGCUUCUAUUACUGCCGGUCCCAAGCCCGGUUUAAGGAGGAGG
GUUGG
>NW_003026619.1/89987-89917
AUAUUAACUCCGCCUGUAGCUCCGGCUACUGCCGGUCCCAAGCCCGGGUAAAGGAGGAGG
GUUAG
>NW_003037844.1/381850-381780
UUACUAACUCCACCUGUAUCUCCGGCUACUGCCGGUCCCAAGCCCGGGUAAAGGAGGAGG
GUUGG
>NW_003037938.1/501642-501573
UCAUUAACUCCGCCUGUAGCUUCAAUUACUGCCGGUCCCAACCCCGGGUAUAGGAGGAGG
GUUGA
>NW_003035578.1/21006-20936
UGAAAAACUCCGCCUGUAGCCUCCAUUACUGCCGGUCCCAAGCCCGGGUAAAGGAGGAGG
GUUGG
>NW_003038160.1/88502-88571
UAAGUAACUCCGCC--UGAGCUCUGUUAAUGCCGGUUCCAAGCCCGGAUAAAGGAGGAGG
GUUGG
>NW_003037842.1/222956-222886
UAUUUAACUCCGCCUGUAUUUUCGGCUACUGCCGGUCGCAAGCCCGGGUAAAGGAGGAGG
GUUGG
>NW_003027795.1/858-788
ACACCAACUCCGCCUGUAGCUCCAGCUACUGCCGGUCCCAAGCCCGGGUAAAGGAGGAGG
GUUGG
>NW_003038209.1/82888-82958
UUGAUAACUCCACCUGUAUCUUCGGCUACUGCCGGUCCCAAGCCGGGAUAAAGGAGGAGG
GUUGG
>NW_003037982.1/1047388-1047458
AAACUAACUCCGCCUGUAGCUCUGGCUACUGCCGGUCUCAAGCCCGGAUAAAGGAGGAGG
AUUGG
>NW_003037914.1/54152-54221
CGGAUAACUCCGCCUGUAGCUUAUAUUACUGCCGGUCCCAAGCCCAGGUAAAGGAGGAGG
GUUGG
>NW_003037981.1/1248671-1248740
UUAUUAACUCCGCCUGUAGCUUCUAUUACUGCCGGUCUCAAGCCAGGGUAAAGGAGGAGG
GUUGG
>NW_003037968.1/396013-395943
AAUAUAACUCCGCCUGUAGCUCCAGCUACUGCCGGUCCCAAGCCCGGGUAAAGGAGGAGG
GUUGG
>NW_003037853.1/889967-890036
UGAAAAACUCCGCCUGUAGCUUCUAUUACUGCCGGUCCCAAGCCCGGGUAAAGGAGGAGG
GUUGG
>NW_003037904.1/529561-529631
UUGUUAACUCCGCCUGUAGCUCCGGCUACUGCCGGUCCAAAGCCCGGAUAAAGGAGGAGG
GUUGG
>NW_003038250.1/200773-200842
GUAGUAACUCCGCCUGUAGCUUCUAUUACUGCCGGCCCCAAGCCCGGGUAAAGGAGGAGG
GUAGG
>NW_003038124.1/59716-59646
GUAAUAACUCCGCCUGUAGCCUCCACUACUUCCGGUCCCAAGCCCGGAUAAAGGAGGAGG
GCUGG
>NW_003038109.1/187043-187113
CUUCUAACUCCGCCUGUAGCUCCGGCUACUGCCGGUCCCAAGCCCGGGUAAAGGAGGAGG
GUUGG
>NW_003038512.1/259291-259360
ACGGAAACUCCGCCUGUGGGUUCUUUUACUGCUGGUCUCAAGCCCAGGUAAAGGAGGAGG
GUUGG
>NW_003037792.1/122823-122753
CCAUUAACUCCUCCUGUAGCGCCUGCUACUGCCGGUCUCAAGCCCGGGUCAAGGAGGAUG
GUUGG
>NW_003037793.1/2119388-2119457
ACAAUAACUCCGCCAAUAGCUUCUAUUACUGCUGGUCCCAAGCCCGGGUAAAGGAGGAGG
GUUGG
>NW_003038123.1/211980-212049
AUAAUAACUCCGCCUGUGGCUAAUAUUACUGCCGGUCCCAAGCCCGGGUGAAGGAGGAGG
GUUGG
>NW_003038162.1/50032-50104
UGCUGAACUCCGCCUGUAGCCUAUAUUACCGCCGGUCCCAAGCCCGGGUAAAGGAGGAGC
GGGCA
>NW_003038161.1/561971-561902
GUAAUAACUCCGCCUGUAGCUUCUAUUACUGCCGGUCCCAAGCGCGGAUAAAGGAGGAAG
GUUGA
>NW_003032079.1/7352-7283
GUAAUAACUCCGCCUGUAGCAUUCUUUACUGCCGGUCCCAAACCCAGAUAAAGGAGGAGG
GUUGG
>NW_003038130.1/12955-13025
GUUGUAACUCCGCCUGUAGCCUUCGAUACUGCCGGUCCCAAGCCCGGGUAAAGGAGGAGG
GUUGG
>NW_003037883.1/614619-614549
CAGGUAACUCCGCCUGUAGCUCUGGUUACUGCCGGUCCCAAGCCCGGGUAAAGGAGGAGG
GUUGG
>NW_003038073.1/19848-19918
AUAGAAACUCCGCCUGUAGCCUCCGCUACUGCCGGUCCCAAGCCCGGGUAAAGGAGGAGG
GUUGU
>NW_003026456.1/473585-473515
UCGUCAACUCCGCCUGUAGCUCCAGUUACUGCCGGUCCCAAGCCCGGGUAAAGGAGGAAG
GUUGG
>NW_003038511.1/162393-162323
CUAGAAACUCCGCCCGUAGCUCCGGCUACUGCCGGUCCCAAGCCCGGAUAAAGGAGGAGG
GUUGA
>NW_003026485.1/269250-269322
UGUUAAACUCCGCCUGUAGCUUCUAUUACUGCCGGUCCCAAGCCCGGGUAAAGGAGGAGG
GGGCA
>NW_003037793.1/739250-739321
AUCAUAACUCCGCCUGUAGCUUCCGCUACUGCCAGUCCCAAGCCCGGAUAAAGGAGGAGG
GUGGG
>NW_003038132.1/8279-8350
UUCGUAACUCCGCCUGUAGAUCCGGCUACUGCCGGUCCCAAGCCCGGGUAAAGGAGGAUG
GUGGA
>NW_003037816.1/92164-92235
AACAUAACUCCGCCUGAAGCUCUGGCUACUGCCGGUCCCAAGCCCGGAUAAAGGAGGAGG
GUGGG
>NW_003037973.1/138354-138424
UUUGUAACUCCACCUGUAGCUCCGGCUACAGCCGGUCCCAAGCCCGGAUAAAGGAGGAGG
GUUGG
>NW_003037818.1/1631925-1631995
GAAAUAACUCCGCCUGUAGCUCUGGCUACUGCCGGUCCCAAGCCCGGGUAAAGGAGGAGG
GUUGG
>NW_003038161.1/419582-419512
UUACUAACUCCGCCUGUAGCUCCGGUUACUGCCGGUCCCAAGCCCGGAUCAAGGAGGAGG
GUUGG
>NW_003038053.1/233887-233957
ACAUUAACUCCGCCUGUAGCCUCCGCUACUGCCGGUCCCAAGCCCGGAUAGAGGAGGAGG
AUCGG
>NW_003038037.1/1185425-1185496
UUAAUAACUCCGCCUUUAGCUCCGGCUACUGCCGGUCCCAAGCCCGGGUAAAGGAGGAGG
GUUGA
>NW_003037980.1/177005-176936
UCAGUAACUCCGCCUGUAGCUUCUAUUACUGCCAGUCCCAAGCCCGGGUAAAGGAGGAGG
GUUAG
>NW_003038951.1/1040-971
GAAAUAACUCCGCCAGUAGCUUCUAUUACUGCCGGUCCCAAGCCCGGGUAAAGGAGGAGG
GUUGA
>NW_003037891.1/656910-656979
AUGUUAACUCCGCCUGUAGCUUGUAUUACUGCCGGUCCCAAGCCCGGGUAGAGGAGGAGG
GUUGG
>NW_003037839.1/382513-382444
AUAAUAACUCCGCCUGUAGCCUCAGCUACUGCCGGUCCUAAGCCCGGAUAAAGAAGGAGG
GUUGG
>NW_003037913.1/938741-938811
AUUAUAACUCCGCCUGUAUCUCCUGCUACUGCCGGUCCUAAGCCCGGAUAAAGGAGGAGA
GUUGG
>NW_003037798.1/609423-609492
AUUCUAACUCCGCCUAUAGCUUCUAUUACUGCCGGUCCCAAGCCCGGGUAAAGGAGGAGG
GUUGG
>NW_003035879.1/180378-180308
CCGUUAACUCCGCCUGUAGACUCCACUACUGCCGGUCCCAAGCCUGGGUAAAGGAGGAAG
GUUGG
>NW_003038031.1/233299-233369
UUAGCAACUCCGCCUGUAGCUCCGGCUACUGCCGGUCCCAAGCCCGGGUAAAGGAGGAGG
GUUGG
>NW_003038255.1/5589-5519
AGAUUAACUCCGCCUGUAGCUCCGGCUACUGCCGGUCCCAAGCCCGGAUAAAGGAGGAGG
GUUGG
>NW_003037909.1/897393-897463
UCACUAACUCCGCUUGUAGCCUCCACUACUGCCGGUCCCAAGCCCGGGUAAAGGAGGAGG
GUUGU
>NW_003037761.1/284-354
ACUUGAACUCCGCCUGUAGCUCUGGUUACUGCCGGUCCCAAGCCCGGGUAAAGGAGGAGG
GUUGG
>NW_003038032.1/678392-678462
ACAGUAACUCCGCCUGUAGCUCCGACUACUGCCGGUCCCAAGCCCGGGUAAAGGAGAAGG
GUUGG
>NW_003038157.1/222060-221990
UUAAUAACUCCGCCUGUAGCUCCGGCUACUGCCGGUCCCAAGCCCGGGUAAAGGAGGAGG
GUUUG
>NW_003037867.1/281010-281080
UUGUUAACUCCUCCUGUAGCUCCGGCUACUGCCGGUCCCAAGCCCGGGUAAAGGAGGAGG
GUUGG
>NW_003038147.1/357217-357287
CACAUAACUCCGCCUAUAGCUCCGGCUACUGCCGGUCCCAAGCCCGGGUAAAGGAGGAGG
GUUGG
>NW_003038042.1/173945-174014
GCAUUAACUCCGCCUGUAGCUUCUAUUACUGCCGGUCCCAAGCCCGGGUAAAGGAGGAGG
GUUGG
>NW_003038050.1/53855-53785
AAAAUAACUCCGCCUGUAGCUCCGGCUACUGCCGGUCCCAAGCCCGGGUAAAGGAGGAGG
GUUGG
>NW_003037917.1/52833-52763
AGAUUAACUCCGCCUGUAGCUCCGGCUACUGCCGGUCCCAAGCCCGGGUAAAGGAGGAGG
GUUAG
>NW_003038131.1/61508-61438
UACAUAACUCCACCUGUAGCCUCAGCUACUGCCGGUCAUAAGCCCGGAUAAAGGAGGAGG
GUGGG
>NW_003037811.1/1041604-1041534
CCCAUAACUCCGCCUGUAGCUUCUAUUACUGCCGGUCCCAAGCCCGGGUAAAGGAGGAGG
GUCGG
>NW_003038067.1/64524-64454
UAGUUAACUCCGCCUGUAGCUCUGGCUACUGCCGGUCCCAAGCCCGGGUAAAGGAGGAGA
GUUGG
>NW_003037848.1/703777-703708
GAAAUAACUCCGCCUGUAGCAUUCUUUACUGCCGGUUCCAAGCCCGGGUAAAGGAAGAGG
GUUGG
>NW_003038033.1/613504-613435
GUGAAAACUCCGCCUGUAGCUUCUAUUACUGCCGGUCUCAAGCCCGGGUAAAGGAGGAGG
GUUGG
>NW_003037831.1/1723816-1723885
CAUUUAACUCCGCCUGUAGCUGAUAUUAAUGCCGGUCCCAAGCCCGGGUAAAGGAGGAGG
GUUGG
>NW_003037819.1/1024226-1024157
CCUGUUACUCCACCUGUAGCUUCUAUUACUGCCGGUCCCAAGCCCGGAUCAAGGAGGAGG
GUUGG
>NW_003026724.1/2342-2412
ACAAAAACUCCGCCUGUAGCUCCGGCUACUGCCGGUCCCGAGCCCGGGUAAAGGAGGAGG
GUUGG
>NW_003037837.1/995901-995971
UUUAUAACUCCACCUGUAGCCUCCGCUACUGCCGGUCCCAAGCCCGGGUAAAGGAGGAGG
UUUGG
>NW_003038029.1/131013-131083
AAAAUAACUCUGCCUGUAGCUCCAGCUACUGCCGGUCCCAAGCCCGGGUAAACGAGGAGG
GUUGG
>NW_003037833.1/175559-175629
GCAAUAACUCCGCCUGUAGUCUCCGCUACUGCCGGUCCCAAGCCCGGGUAAAGUAGGAGG
GUUGG
>NW_003037819.1/139068-138998
ACAAGAACUCCGCCUGUAGCUCCGGUUACUGCCGGUCCCAAGCCCGGGUAAAGGAGGAGA
GUUGG
>NW_003037885.1/351794-351863
UCUGUAACUCCGCCUGUAGCUUCUAUUACUGACGGUUCCAAGCCCGAGUAAAGGAGAAGG
GUUGA
>NW_003037862.1/445377-445447
CUAGUAACUCCGCCUGUAGCUCCGGUUACUGCCGGUUCCAAGCCCGGGUAAAGGAGGAAG
GUUGG
>NW_003037887.1/122698-122629
UUUAAAACUCCGCCUGUAGCUUCUAUUACUGUCGGUCCCAAGCCCGGGUAAAGGAGGAGG
GUUGG
>NW_003037958.1/316984-316915
UCUAUAAUUCCGUCUGUAGCUUAUAUUACUGCCGGUCCCAAGCCUGGGUAAAGGAGGAGG
GUUGG
>NW_003037798.1/1962499-1962569
CUAGUAACUCCGCCUGUAGCCUCCGCUACUGCCGGUCCCAAGCCCGGAUAAAGGAGGAGG
GUUGG
>NW_003037859.1/50069-49999
CUUAUAACUCCGCCUGUAGCUUCGGUUACUGCCGGUCCCAAGCCCGGGUAAAGGAGGAGG
GUUGG
>NW_003037810.1/1066751-1066821
UUAGUAACUCCGCCUGUAGCCUCUGUUACUGCCGGUCCCAAGCCCGGGUAAAGGAGGAGG
GUUGG
>NW_003038126.1/176702-176632
CUUUUAACUCCGCCUGUAGCUCAAGCUACUACCGGUCCCAAGCCCGGGUAAAGGAGGAGG
GUUGG
>NW_003037836.1/879105-879175
AUCAUAACUCCGCCUGUAGCUUCUAUUACUGCCGGUCCCAAGCCCGGGUAAAGGAGGACG
GUGGG
>NW_003038146.1/102873-102803
UACCCAACUCCGCCUGUAGCUUAUAUUACUGCCGGUCCCAAGCCCGGGUAAAGGAGGAGG
GUGUG
>NW_003037846.1/189290-189360
CUCCUAACUCCGCCUGUAGCUUCUACUACUGCCGGUCCCAAGCCCGGGUAAAGGAGGAGG
GUGGG
>NW_003038028.1/819927-819996
ACGAUAACUCCGCCUGCAGCCUUUUUUACUGCCGGUCCCAAGCCCGGGUAAAGGAGGGGG
GUUGA
>NW_003037916.1/1085999-1086069
UUUAUAACUCCGCCUGUAGCUCCGGCUACUGCCGGUCCCAAGCCCGGGUAAAGGAGGAGG
GUUGG
>NW_003037926.1/450979-451049
AUUGUAACUCCGCCUGUAGCUCCGGUUACAGCCGGUCCCAAGCCCGGGUAAAGGAGGAGG
GUUGG
>NW_003037911.1/674197-674266
CGAUUAACUCCGCCUGUAGCUUAUAUUACUGUCGGUCCCAAGCCCGGGUAAAAGAGGAGG
GUUGG
>NW_003036002.1/140-209
CGAUUAACUCCGCCUGUAGCAUUCUUUACUGUCGGUCCCAAGCCCGGGUAAAAGAGGAGG
GUUGG
>NW_003038026.1/821246-821316
ACACGAACUCCGCCUGUAGCUCCAGCUACUGCCGGUCCCAAGCCCGGGUAAAGGAGGAGG
GUUGG
>NW_003038038.1/906712-906642
UAUAUAACUCCGCCUGUAGCCUCCGCUACUGCCGGUCCCAAGCCCGGGUAAAGGAGGAGG
GUUGG
>NW_003037916.1/693721-693791
UAAUUAACUCCGCCUGUAGCUCCGGCUACUGCCGGUCCCAAGCCCGGGUAAAGGAGGAGG
GUUGG
>NW_003026464.1/359016-358946
AAAGUAACUCCGCCUGUAGCUCCGGUUACUGCCGGUCCCAAGCCCGGGUAAAGGAGGAGG
GUUGG
>NW_003037800.1/730266-730196
CUUCUAACUCCGCCUGUAGCUCCGGUUACUGCCGGUCCCAAGCCCGGGUAAAGGAGGAGG
GUUGG
>NW_003037917.1/318467-318536
AUGAUAACUCCGCCUGUAGCUUCUAUUACUGCCGGUCCUAAGACCGGGUAAAGGAGGAGG
GUUGG
>NW_003037839.1/1126177-1126247
CCAUCAACUCCGCCUGUAGCUCCGGCUACUGCAGGUCCCAAGCCCGGAUAAAGGAGGAGG
GUUGG
>NW_003035642.1/27433-27502
AAAUAAACUCCGCCUGUAGCUUCGAUUACUGCCGGUCCCAAGCCCGGGUAAAGGAGGAGG
GUUGG
>NW_003038242.1/107306-107237
GCAAUAACUCCGCCUGUAGCUUCUAUUACUGCCGGUCCCAAGUCCGGGUAAAGGAAGAGG
GUUGG
>NW_003037992.1/321903-321834
CUAGUAACUCCGCCUGUAGCUUCUAUUACUGCCGGUCCCAAGCCCGGGUACAGGAGGAGA
GUUGG
>NW_003037909.1/290362-290293
CAAUUAACUCCGCCUGUAGCUUCUAUUACUGCCGGUCCCAAGCCCGGGUAAAGGAGGAGG
GUUGG
>NW_003037908.1/924975-924905
UAUAUAACUCCACCUGUGGCUUCGGCUACUGCCGGUCCCAAGCCCGGGUAAAGGAGGAGG
GUUGG
>NW_003027793.1/499-430
UAAUAAACUCCGCCUGUAGCUUCUAUAACUGCCGGUCCCAAGCCCGGGUAAAGGAGGAGG
CUUCG
>NW_003037827.1/360582-360513
AUAUUAACUCCACCUGUAGCUUCUAUUACUGCCGGUCCCAAGCCCGGGUAAAGGAGGAGG
CUUCG
>NW_003037807.1/1264439-1264366
CGCCUAACUCCGCCUGUAGCUCCGGCUACUGCCGGUCCCAAGCCCGGGUAAAGGAGGAGG
GGGUA
>NW_003037888.1/215402-215473
CUCAAAACUCCGCCUGUAGUUCCGGCUACUGCCGGUCCCAAGCCCGGGUAAAGGAGGAGG
GUGGG
>NW_003037904.1/254918-254847
UUCAUAACUCCGCCUGUAGCUCCGGCUACUGCCGGUCCCAAGCCCGGGCAAAGGAGGAGG
GUGGG
>NW_003038135.1/242376-242304
AUCAUAACUCCGCCUGUAGCUCUCGCUACUGCCGGUCUCAAGCCCGGAUAAAGGAGGAGG
GUGGG
>NW_003037838.1/272077-272147
UUCAUAACUCCGCCUGUAGCUUCUAUUACUGCCGGUCCCAAGUCCGGGUAAAGGAGGAGG
GUGGG
>NW_003026603.1/96547-96618
UCUGUAACUCCGCCUGUGGCUCCAGCUACUGCCGGUCACAAGCCCGGGUAAAGGAGGAGG
GUAGG
>NW_003026617.1/308270-308201
UCUUCAACUCCGCCUGUAGCUUCUGUUACUGCCGGUCCCAAGCCCGGGUAAAGGAGGAGG
GUAGA
>NW_003037807.1/795957-796027
CCAGUAACUCCGCCUGUAGCUUCGGCUACUGCCGAUCCCAAGCCCUGGUAAAGGAGGAGG
GUUGG
>NW_003037888.1/178506-178575
CUAUUAACUCCGCCUGUAGCUUCUAUUACUGCCAGUCCCAAGCCCGGGUAUAGGAGGAGG
GUUGG
>NW_003037793.1/3247700-3247771
AUGGUAACUCCGCCUGUAGCUCCAGCUACUGCCGGUCCCAAGCCCGGGUAAAGGAGGAGG
GUUGG
>NW_003037827.1/693779-693710
CAGAUAACUCCGCCUGUAGCUUUUAUUACUGCCGGUCCCAUGCCCGGGUAAAGGAGGAGG
GUUGG
>NW_003037839.1/759640-759710
UCAUUAACUCCGCCUGUAGCUCCGGCUACUGCCGGUCACAAGCCCGGAUAAAGGAGGGGG
GUUGG
>NW_003026458.1/674665-674735
CCUGUUACUCCACCUGUAGCUCCGGCUACUGCCGGUCCCAAGCCCGGGUAAAGGAGGAGG
GUUGG
>NW_003038154.1/190903-190833
UCUCCAACUCCGCCUGUAGCUCUGGUUACUGCCGGUCCCAAGCCCGGGUAAAGGAGGAGG
GUUGG
>NW_003038076.1/255344-255275
CAAAUAACUCCACCUGUAGCUUCUAUUACUGCCGGUCCCAAGCCCGGGUAAAAGAGGAGG
GUUGG
>NW_003037915.1/938168-938098
UUACUAACUCCGCCUGUAGCUCCGGCUACUGCCGGUCCCAAGCCCGGGUAAAGGAGGAGG
GUUGG
>NW_003037961.1/80132-80063
UUUGUAACUCCGCCUGUAGCUUAUAUUACUGCCGGUCCCAAGCCCGGGUAAAGGAGGAGG
GUUGG
>NW_003037822.1/1318661-1318591
AUAAUAACUCCGCCGGUAGCUCCGGAUACUGCCGGUCCCAAGCCCGGGUAAAGGAGGAGG
GUUGG
>NW_003037909.1/27073-27143
UCUAAAACUCCGCCUGUAGCUCCGGCUACUGCCGGUCCCAAGCCUGGGUAAAGGAGGAGG
GUUGG
>NW_003038032.1/571435-571366
UUUCUAACACCGCCUGUAGCUUUUAUUACUGCCGGUCCCAAGCCCGGGUAAAGGAGGAGG
GUUGG
>NW_003038037.1/1063123-1063053
GUAUUAACUCCGCCUGUAGCCUCCGCUACUGCCGGCCCCAAGCCCGGAUAAAGGAGGAGG
GUUGG
>NW_003038154.1/39216-39147
AUAAAAACUCCGCCUGUAGCUUCUAUUACUGCCGGUCCCAAGCCCGGGUAAAGGAGGAGG
GUUGG
>NW_003037792.1/236460-236529
AUGGUAACUCCACCUGUAGCUUCUAUUACUGCCGGUCCCAAGCCCGGGUAAAGGAGGAUG
GAUGG
>NW_003038163.1/632888-632958
ACUAAAACUCCGCCUGUAGCUCCGGCUACUGCCGGUCCCAAGCCCGGGUAAAGGAGGAGG
GUUGG
>NW_003033131.1/452-382
UAUAUAACUCCGCCUGUAGCUCCGGCUACUGCUGGUCCCAAGCCCGGGUAAAGGAGGAGG
GUUAG
>NW_003037891.1/1022411-1022340
AUUAUAACUCCGCCUGUAACUUCGGUCACUGCCGGUCCCAAGCCCGGAUAAAGGAGGAGA
GUGGG
>NW_003038140.1/172549-172478
UUCAAAACUCCGCCUGUAGCUCCGGUUACUGCCGGUCCCAAGCCCGGGUAAAGGAGGAGG
GUGAG
>NW_003026511.1/164217-164148
CCCA-AACUCCGCCUGUAGCUUCUAUUACUGCCGGUCCCAAGCCCGGGUAAAGGAGGAGG
GUGGG
>NW_003037942.1/264774-264845
GUCAUAACUCCGCCUGUAGCUCCAGCUACUGCCGGUCCCAAGCCCGGGUAAAGGAGGAGG
GUGGG
>NW_003038149.1/385220-385152
UUAUUAACUCCGCCUGUA-CUUCUAUUACUGCCGGUCCCAAGCCCGGGUAAAGGAGGAGA
GUUGG
>NW_003037965.1/25707-25637
GUUAUAACUCCGCCUGUAGCUCCGGCUACUGCCGGUCCCAAGCCCGAAUAAAGGAGGAGG
GUUGG
>NW_003037928.1/326741-326810
UAAGUAACUCCGCCUUUAGCUUCUAUUACUGCCGGUCCCAAGCCCGGGUAAAGGAGGAGG
GUUGG
>NW_003032276.1/5754-5824
UUAUUAACUCCGCCUGUAGCUCCGGCUACUGCCGGUCCCAAACCCGGAUAAAGGAGGAGA
GUUGG
>NW_003037856.1/70539-70470
UCUAUAGCUCUGCCUGUAGCUUCUAUUACUGCCGGUCCCAAGCCCGGGUAAAGGAGGAGG
GUUGA
>NW_003038010.1/374696-374765
UCAAUAACUCCGCCUAUAGCUUCUAUUACUGCCGGUCCCAAGCCCGAGUAAAGGAGGAGG
GUUGG
>NW_003026601.1/68944-69014
CAUACAACUCCGCCUGUAGCUCUGGUUACUGCCGGUCCCAAGCCCGGGUAAAGGAGGAGG
GUUGG
>NW_003022156.1/1725-1656
AUAUUAACUCCGCCUGUAGCUUCUAUUACUGCCGGUCCCAAGUCCGGGUAAAGGAGGAGG
GUUGG
>NW_003038517.1/43681-43750
ACUAUAUCUCCGCCUGUAGCUUCUAUUACUGCCGGUCCCAAGCCCGGGUAAAGGAAGAGG
GUUGG
>NW_003037861.1/155346-155276
UACAUAACUCCGCCUGUAGCUUCUAUUACUGCCGGUCCCAAGCCCGGGUAAAGGAGGAGG
GUGAA
>NW_003037797.1/3521566-3521636
ACAUUAACUCCGCCUGUAGCUCCGGCUACUGCCGGUCCCAAGCCCGAGUAAAGGAGGAGG
GUUAG
>NW_003032157.1/15256-15187
UGUAUAACUCCGCCUGUAGCCUCCACUACUGCCGGUCCCAAGCCCGGGUAAAGGAGGAGG
GUUGG
>NW_003038037.1/882367-882436
GUAUAAACUCCGCCUGUAGCUUUUAUUACUGCCGGUCCCAAGCCCGGGUAAAGGAGGAGA
GUUGG
>NW_003037979.1/831479-831550
GACUUAACUCCGCCUGUAGCUUCUAUUACUGCCGGUCCCAAGCCCGGGUAAAGGAGAAGG
GGGGC
>NW_003037967.1/434348-434418
CUCUUAACUCCACCUGUAGCUUCUAUUACUGCCGGUCCCAAGACCGGGUAAAGGAGGAGG
GUGGG
>NW_003037888.1/798456-798526
UUCAUAACUCCGCCUGUAGCCUCCGCUACUGCCGGUCUCAAGCCCGGAUAUAGGAGGAGG
GUGGG
>NW_003038006.1/80190-80120
AAAAGAACUCCGCCUGUAACUCUUGUUACUGCCGGUCCCAAGCCCGGGUAAAGGAGGAGG
GUUGG
>NW_003037889.1/1001734-1001802
ACAA-AACUCCGCCUGUAGCUUCUAUUACUGCCGGUCCCAAGCCCGGGUAAAGGAGGAGG
GUUGG
>NW_003037888.1/301508-301438
UGUAUAACUCCGCCUGUAGCUCCGGUUACUGCCGGUCCCAAGCCCGGGUAAAGGAGGAGG
GUUGG
>NW_003038239.1/33505-33575
AUUAUAACUCCGCCUGUAGCUCCGGCUACUGCCGGUCCCAAGCCCGGGUAAAGGAGGAGG
GUUGG
>NW_003037800.1/1063834-1063903
UCAAUAACUCCUCCUGUAGCUUCUAUUACUGUCGGUCCCAAGCCCGGAUAAAGGAGGAGG
GUUGG
>NW_003037807.1/1335045-1334976
CAAAUAACUCCGCCUGUGACUUCUAUUACUGCCGGUCCCAAGCCCGGGUAAAGGAGGAGG
GUUGA
>NW_003037807.1/506953-507022
UAUACAACUCCGCCUGUAGCUUCUAUUACUGCCGGUCCCAAGCCCGGGUAAAGGAGGAGG
GUUGG
>NW_003037924.1/650173-650104
UUAAUAACUCCGCCUGUAGCUUCUAUUACUGCCGGUCCCAAGUCCGGGUAAAGGAGGAGC
GUUGG
>NW_003037800.1/1548967-1549037
AAGUUAACUCCGCCUGUAGCUCCGGCUACUGCCGGUCCCAAGCCCGGGUAAAGGAGGAGG
GUUGG
>NW_003038021.1/763356-763426
UUGAUAACUCCGCCUGUAGCUCCGGCUACUGCCGGUCCCAAGCCAGGAUAAAGGAGGAGG
GUUGG
>NW_003037843.1/201596-201667
CUACUAACUCCGCCUGUAGCUCUGGUUACUGCCGGUCCCAAGCCCGGGUAAAGGAGGAGG
GUUGG
>NW_003026557.1/23320-23390
UCAGUAACUCCGCCUGUAGCUCUGGUUGCUGCCGGUCCCAAGCCCGGGUAAAGGAGGAGG
GUUGG
>NW_003021668.1/817-887
AUAUAAACUCCGCCUGUAGCUCUGGUUACUGCCGGUCCCAAGCCCGGGUAAAGGAGGAGG
GUUGG
>NW_003038369.1/30190-30263
GGUUUAACUCCGCCUGUAGCUCCAGCUACUGCCGGUCCCAAGCCCGGGUAAAGGAGGAGG
GGGCA
>NW_003037916.1/1549184-1549257
AGUCUAACUCCGCCUGUAGCUCUGGUUACUGCCGGUCCCAAGCCCGGGUAAAGGAGGAGG
CGGCA
>NW_003035051.1/851-781
CUAUUAACUCCGCCUGUAGCUCCAGCUACUGCCGGUACUAAGCCCGGCUAAAGGAGGAGG
GUUGG
>NW_003038055.1/51776-51706
CUGUGAACUCCGCCUGUAGCUCCAGCUACUGCCGGUCCCAAGCCCGGGUAAAGGAGGAGG
GUUGG
>NW_003037799.1/758960-759031
AAGAUAACUCCACCUGUAACCUCCGUUACUGCCGGUCCCAAGCCCGGAUAAAGGAGGAGG
GUUGG
>NW_003037967.1/245951-245882
CCGCUCACUCCGCCUGUAGCUUCUAUCACUGCCGGUCCCAAGCCCGGGUAAAGGAGAAGG
GUUGG
>NW_003037820.1/473557-473486
UUCGUAACUCCGCCUGUAGCUCCGGCUACUGCCGGUCCCAAGCCCGGAUAAAGGAGGAGG
AUGGG
>NW_003037826.1/396931-396862
UAACUAACUCCGCUUGUAGCCUCUAUUACUGCCGGUCCAAAGCCCGGAUAAAGGAGGAGG
GUUGG
>NW_003038059.1/35456-35525
GUAGCAACUCCGCCUGUAGCUUCGAUUACUGCCGGUCCCAAGCCCGGGCAAAGGAGGAGG
GUUGG
>NW_003037793.1/1707145-1707215
CAGUUAACUCCGCCUGUAGCUCCGGCUACUGCCGGUCCCAAGCCCGGGUAAAGGAGGAGG
GUUGG
>NW_003028248.1/1525-1455
GUACUAACUCCGCCUGUAGCUCCAGCUACUGCCGGUCCCAAGCCCGGGUAAAGGAGGAGG
GUUGG
>NW_003037916.1/1152514-1152585
UUCGUAACUCCGCCUGUAGCUCUGGUUACUGCCGGUCCCAAGCCCGGGUAAAGGAGGAGG
GUGGG
>NW_003037799.1/318466-318535
GAUAUAACUCCGCCUGUAGCUUCUAUUACUGCCGGUCCCAAGCCCGGGUAAAGGAGGAGG
GUUGG
>NW_003037831.1/982471-982540
UUAUUAACUCCGCCUGUAGCUUCUAUUACUGCCGGUCCGAAGCCCGGGUAAAGGAGGAGG
GUUGG
>NW_003037846.1/123411-123341
CGAUUAACUCCGCCUGUAGCUCUGGUUACUGCCGGUCCCAAGCCCGGGUAAAGGAGGAGG
GUUGG
>NW_003037800.1/767184-767115
AUAGUAACUCCGCCUGUAGCUUCUAUUACUGCCGGUCCCAAGUCCGGGUAAAGGAGGAGG
GUUGG
>NW_003023473.1/326-256
UCAAAAACUCCGCCUGUAGCUCUGGUUGCUGCCGGUCCCAAGCCCGGGUAAAGGAGGAGG
GUUGG
>NW_003035642.1/3020-3090
AAGAAAACUCCGCCUGUAGCUCUGGUUACUGCCGGUCCCAAGCCCGGGUAAAGGAGGAGG
GUUGG
>NW_003024510.1/205-135
GAAAUAACUCCGCCUGUAGCUCUGGUUACUGCCGGUCCCAAGCCCGGGUAAAGGAGGAGG
GUUGG
>NW_003032145.1/95710-95640
GAAAUAACUCCGCCUGUAGCCUCUGUUACUGCCGGUACCAAGCCCGGGUAAAGGAGGAGG
GUUGG
>NW_003037911.1/129629-129699
UUUUAAACUCCGCCUGUAGCUCAGGCUACUGCCGGUCCCAAGCCCGGGUAAAGGAGGAGG
GUUGG
>NW_003028918.1/1162-1093
GUAGUAACUCCGCCUGUAGCUUCUAUUACUGCCGGUUCCAAGCCCGGGUAAAGGAGGAGG
GUUGG
>NW_003026475.1/45422-45491
UUGAUAACUCCGCCUGUAGCUUCUAUUACUGCCGGUCCCAAGCCCGGGUAAAGGAGGAGG
GUUGG
>NW_003037866.1/1554464-1554533
ACAAUA-CUCCGCCUGUAGCUCCAGCUACUGCCGGUCCCAAGCCCGGGUAAAGGAGGAGG
GUUGG
>NW_003037822.1/592866-592796
CUGAGAACUCCGCCUGUAGCUUCAAUUACUGCCGGUCCCAAGCCCGGGUAAAGGAGGAGG
GUUGG
>NW_003038041.1/152270-152340
AUGAUAACUCCGCCUGUAGCUCUGGCUACUGCCGGUCCCAAUCCCGGCUAAAGGAGGAGG
GUUGA
>NW_003037913.1/1133416-1133486
GAUAUAACUCCGCCUGUAGCUCCGGCUACUGCCGGUCCCAAGCCCGGGUAAAGGAGGAGG
GUUGG
>NW_003037909.1/545762-545693
AUAACAACUCCGCCUGCAGCUUUUAUUACUGCCGGUCCCAAGCCCGGGUAAAGGAGGAGG
GUUGG
>NW_003037994.1/493204-493135
UUAAUAACUCCGCCUGCAGCUUUUAUUACUGCCGGUCCCAAGCCCAGGUAAAGGAGGAGG
GUUGG
>NW_003037939.1/342064-341995
UGACUAACUCCGCCUGUAGCUUCUAUUACUGCCAGUCCCAAGCCCGGGUAAAGGAGGAGG
GUUGG
>NW_003037794.1/1044075-1044006
UGAACAACUCCACCUGUAGCUUCUGUUACUGCCGGUCCCAAGCCCGGGUAAAGGAGGAGU
GUUGG
>NW_003037837.1/1001860-1001791
UUGACAACUCCGCCUGUAGCUUCUACUACGGCCGGUCCCAAGCCCGGGUAAAGGAAGAGG
GUUGG
>NW_003038502.1/86310-86380
UUAUUAACUCCGCCUGUAGCUCCGGUUACUGCCGGUCCCAAGCACGGGUAAAGGAGGAGG
GUUGG
>NW_003037863.1/549256-549325
GUAAAAACUCCACCUGCAGCUUUUGUUACUGCCGGUCCCAAGCCCGGAUAAAGGAGGAGG
GUUGG
>NW_003038498.1/105666-105735
UUACCAACUCCGCCUGUGGCGUCUAUUACUGCCGGUCCCAAGCCCGGGUAAAGGAGGAGG
GUUGG
>NW_003038145.1/255395-255464
AAAGUAACUCCGCCUGUAGCUUCUAUUACUGCUGGUUCCAAGCCCAGGUAAAGGAGGAGG
GUUGG
>NW_003037866.1/31792-31861
GUAAAAACUCCGCCUGUAGCUUCUAUUACUGCCGGUCCCAAGCCCGGGUAAAGGAGGAGA
GUUGG
>NW_003026456.1/595378-595309
UAUUUAACUCCGCCUGUAGCUUCUGCUGCUGCCGGUCACAAGCCCGGGUAAAGGAGGAGG
GUUCG
>NW_003037793.1/648093-648024
ACAGUAACUCCGCCUGUAGCAUUCUUUACUGCCGGUCCCAAGCCCGGGUAAAGGAGGAGG
GUUGG
>NW_003038237.1/119016-119085
CAUAUAACUCCGCCUGUAGCUUCUAUUACUGCCGGUCCCAAGCCCAGGUAAAGGAGGAGG
GUUGG
>NW_003037802.1/203323-203253
CUGGUAACUCCGCCUGUAGCUCCAGCUACUGCCGGUCCCAAGCCCGGGUAAAGGAGGAGG
GUUGG
>NW_003037795.1/1008158-1008228
UAACAAACUCCGCCUGUAGCCUCCUCUACUGCCGGUCCCAAGCCCGGAUAAAGGAGGAGG
GUUGG
>NW_003037824.1/743627-743696
CUAAAAACUUCGCCUGUAGCUUCUAUUACUGCCGGUCAUAAGCCCGGGUAAAGGAGGAGG
GUUGG
>NW_003037875.1/484415-484484
AUGACAACUCCGCCUGUAGCUUCGAUUACUGCCGGUCCCAAGCCCGGGUAAAGGAGGAGG
GUUGG
>NW_003038024.1/398953-398883
UUGGUAACUCCGCCUGUAGCUCUGGUUACUGCCGGUCCCAAGCCCGGGUAAAGGAGGAGG
GUUGG
>NW_003037887.1/868921-868852
AAAAUAACUCCGCCUGUAGCUUAUAUUACUGCCGGUCCCAAGCCCGGGUAAAGGAGGAGG
GUUGG
>NW_003038058.1/26145-26212
CCUUUAACUCCGCCUGUAACCUUCUUUACUGCCGGUCCCAAACCCGGGUAAAGGAGAAGG
CUUGG
>NW_003038013.1/43654-43585
UGAAUAACUACGCCUGUGGCUUCUAUUACUGCCGGUCCCAAGCCCGGGUAAAGGAGGAGG
GUUGG
>NW_003037918.1/1909559-1909628
AUUGUAACUCCGCCAGUAGCUUCUAUUACUGCCGGUCUCAAGCCCGGGUAAAGGAGGAGG
GUUGG
>NW_003037881.1/67068-66998
AUCAUAACUCCGCCUGUAGCUUCUAUUACUGCCGGUCCCAAGCCCGGGUAAAGGAGGAGG
GUGGG
>NW_003038109.1/227298-227367
CCGAAAACUCCGCCUGUAGCUUCUAUUAGUGCCGGUCCCAAGCCCGGGUAAAGGAGGAGG
GUUGG
>NW_003038127.1/161207-161137
UCUUUAACUCCGCCCGCCGCCUCCGCUACUGCCGGUCCCAAGCCCGGAUAAAGGAGGAGG
GUUGG
>NW_003037807.1/132756-132825
ACUGUAACUCCGCCUGUAGCCUUCUUUACUGCCGGUCCCAAGCUCGGGUAAAGGAGGAGG
GUUGG
>NW_003026596.1/84229-84162
AAUUUAACUCCGCCUGUAGCUUCUAUUACUGCCGGUCCCAAGCCCGGGUAAAGGAGGAGG
G--UU
>NW_003034494.1/969-1037
UAAUUAACUCCGCCUGUAGCUUCUAUUACUGCCGGUUUCAAGCCCGGGUAAAGGAGGAGG
G-UUA
>NW_003037793.1/1643918-1643850
AAUGUAACUCCGCCUGUAGCUCUGGUUGCUGCCGGUCCCAAGCCCGGGUAAAGGAGGAGG
G--UU
>NW_003037898.1/476878-476809
AAGAUAACUCCGCCUGUAGCUUCUAUUAUUGCCGGUCCCAAGCCCGGGUAAAGGGGGAGG
GUUGG
>NW_003038022.1/57021-57090
UCAGUAACUCCGCCUGUAGCUUCUAUUACUGCCGGUCCCAAGCCCGGGUAACGGAGGAGG
GUUGG
>NW_003037833.1/433429-433499
UCACUAACUCCGCCUGUAGCUCCGGCUACUGUCGGUCCCAAGCCUGGAUAAAGGAAGAGG
GUUGG
>NW_003037826.1/1020107-1020176
CAGAUAACUCCGCCUGUAGCUUCUAUUACUGCCGGUCCCAAGCUCGGGUAAAGGAGGAGG
GUUGG
>NW_003037819.1/124981-124911
ACAUCAACUCCGCCUGUAUCUCUGGCUACUGCCGGUCCCAAGCCCAGAUAAAGGAGGAGG
GUUGG
>NW_003035499.1/616-547
UUAUCAACUCCGCCUGUAGCCCU-AUUACUGCCGGUCCCAAGCCCGGAUAAGGGAGGAGG
GUUGG
>NW_003037974.1/638830-638760
UUUUUAAUUCCGCCUGUAGCUACGGUUACUGCCGGUCGCAAGCCCGGAUAAAGGAGGAGG
GUUGG
>NW_003037827.1/61122-61193
CCCUCAACUCCGCCUGUAGCUCCAGCUACUGCCGGUCCCAAGCCCGGGUAAAGGAGGAGG
GUGGG
>NW_003037836.1/833656-833725
CUUGUAACUCUGCCUGUAGCUUCUAUUACUGCCGGUCCCAAGCCCGAGUAAAGGAGGAGG
GUAGG
>NW_003037889.1/1834556-1834486
AAUAUAACUCCGCCUGUAGCUCCGGAUACUGCCGGUCCCAAGCCCGGGUAAAGGAGGAGG
GUUGG
>NW_003037788.1/69957-70026
UAGUUAACUCCGCCUGUAGCUUCUAUUACUGCCGGUCCCAAGCCCGGGUAAAGGAGGAGG
GUUGG
>NW_003038266.1/7443-7373
UAAUUAACUCCGCCUGUAGCUUCCGUUACUGCCGGUCCCAAGCCCGGGUAAAGGAGGAGG
GUUGG
>NW_003037914.1/1364311-1364241
CCAUAAACUCCGCCUGUAGCUCUGGCUACUGCCGGUCCCAAGCCCGGAUAAAGGAGGAGG
GUUGG
>NW_003037828.1/459197-459127
UCGGGAACUCCGCCUGUAGCUCUGGCUAAUGCCGGUCCCAAGCCCGGAUAAAGGAGGAGG
GUUGG
>NW_003037912.1/1512940-1513010
ACAACAACUCCGCCUGUAGCUCUGGUUACUGCCGGUCCCAAGCCCGGGUAAAGGAGGAGG
GUUGG
>NW_003038232.1/30442-30373
UAGUUAACUCUGCCUGUAGCUUCUAUUACUGCCGGUCCCAAGCCCGGGUAAAGGAGGAGG
GUUGG
>NW_003038163.1/500687-500618
CUUCCAACUCCGCCUGUAGCUUCUAUUACUGCCGGUCCCAAGCCCGGGUAAAGGAGGAGA
GUUGG
>NW_003038506.1/256125-256056
CCAAUAACUCCGCCUGUAGCUUCUAUUACUGCCGGUCCCAAGCCCGGGUAAAGGAGGAGG
GUUGG
>NW_003037908.1/145601-145671
AUGAUAACUCCGCCUGUAGCUCCGGCUACUGCCGGUCUCAAGCCCGGGUAAAGGAGGAGG
GUUGG
>NW_003039127.1/278560-278491
ACCGUAACUCCGCCUGUAGCUUCUAUUACUGCCGGUCCCAAGCCCGGGUAAAGGAGGAGG
GUUGA
>NW_003035587.1/12069-12138
UAACUAACUCCGCCUGUAGCUCUGGUUACUGCCGGUCCCAAGCCCGGGUAAAGGAGG-GG
GGUUG
>NW_003037803.1/771890-771959
UAUAUAACUCCGCCUGUAGCUUCUAUCACUGCCGGUCCCAAGCUCGGGUAAAGGAGGAGG
GUUGG
>NW_003037831.1/129631-129701
GAAUUAACUCCGCCUGUAGCUCUGGUUACUGCCGGUCCCAAGCCCGGGUAAAGGAGGAGG
GUUGG
>NW_003033788.1/300-231
GUGUUAACUCCGCCUGUAGCUUCUAUUACUGCCUGUCCCAAGCCCGGCUAAAGGAGGAGG
GUUAG
>NW_003038163.1/265027-264958
UUAAGAACUCCGCCUAUAGCUUCUAUUACUGCCGGUCCCAAGCCCGGGUAAAGGAGGAGG
GUUGG
>NW_003037803.1/823734-823803
AUUUUAACUCCGCCUGUAGCUUCUAUUACUGCCGGUCCCAAGCCCGGGUAAAGGAGGAGG
GUUGG
>NW_003036248.1/1097-1028
UAAUUAACUCCGCCUGUAGCUUCUAUUACUGCCGGUCCCAAGCCCGGGUAAUGGAGGAGG
GUUGG
>NW_003036648.1/790-859
UUAUAAACUCCGCCUGUAGCGGUUUUUACUGCCGGUCCCAAGCCCGGGUAAAGGAGGAGG
GUUGG
>NW_003038177.1/62912-62843
UCGUUAACUCCGCCUGUAGCUUCUAUUACUGCCGGUCCCAAGCCCGUGCAAAGGAGGAGG
GUUAG
>NW_003037797.1/235197-235266
GUUAAAACUCCGCCUGUAGCUUCUAUUACUGCCGGUCCCAAGCCCGGGUAAAGGAGGAGG
GUUGG
>NW_003037818.1/640790-640860
AUAAUAACUCCGCCUGUAGCUUCUAUUACUGCCGGUCCCAAGCCCGGGUAAAGGAGGAGG
GUUGG
>NW_003037797.1/1510350-1510420
AAGAUAACUCCGCCUGUAGCCCCGGUUACUGCCGGUCCCAAGCCCGGGUAAAGGAGGAGG
GUUGG
>NW_003037822.1/183970-183901
ACGCAAACUCCGCCUGUAGCUUCUAUUACUGCCGGUUCCAAGCCCGGGUAAAGGAGGAGG
GUUGG
>NW_003023305.1/3910-3841
CUACAAACUCCGUCUGUAGCUUCUAUUACUGCCGGUCCCAAGCCCGGGUAAAGGAGGAGG
GUUGG
>NW_003037830.1/1493632-1493563
GAAUUAACUCCGCCUGUAGCUUCUAUUACUGCCGGUCCCAAGGUCGGGUAAAGGAGGAGG
GUUUG
>NW_003037884.1/955634-955562
UAGUUAACUCCGCCUGUAGCCUUCUUUACUGCCGGUCCCAAGCCCGGGUAAAGGAGGAGG
GUUGG
>NW_003037793.1/2483005-2482935
GUCAUAACUCCGCCUGUAGCUUCUAUUACUGCCGGUCCCAAGCCCGGGUAAAAGAGGAGG
GUGGG
>NW_003037969.1/155105-155174
UUGAUAACUCCACCUGUAGCUUCUAUUACUGACGGUCCCAAGCCCGGGUAAAGGAGGAGG
GUUGG
>NW_003037885.1/801811-801880
GGAAUAACUCCGCCUGUAGCUUCUAUUACUGCCGGUCUCAAGCCCGGGUAAAGGAGGAGG
GUUGG
>NW_003020184.1/521-589
AAUUUAACUCCGCCUGUAGCUCUGGUUACUGUCGGUCCCAAGCCCGGGUAAAGGAGGAGG
G--UU
>NW_003037994.1/504540-504609
AAAGUAACUCCGCCUGUAGCUUCUGUUACUGCCGGUCCCAAGCCCGGGUAAAGGAGGAAA
GUUGA
>NW_003036942.1/543-613
UUCGCAACUCCGCCUGUAGCUUCUAUUACUGCCGGUCCAAAGCCCGGGUAAAGGAGGAGG
GUGGG
>NW_003037970.1/509857-509787
CAAAUAACUCCGCCUGUAGCUCCAGCUACUGCCGGUCCCAAGCCCGGGUAAAGGAGGAGG
GUUGG
>NW_003038074.1/105907-105837
CCUGUAACUCCGCCUGUAGCUCCAGCUACUGCCGGUCCCAAGCCCGGGUAAAGGAGGAGG
GUUGG
>NW_003037821.1/370208-370138
UAAGUAACUCCGCCUGUAGCUCCAGCUACUGCCGGUCCCAAGCCCGGGUAAAGGAGGAGG
GUUGG
>NW_003038049.1/104851-104781
ACUAAAACUCCGCCUGUAGCCUCCACUACUGCCGGUCCCAAGCCCGGGUAAAGGAGGAGG
GUUGG
>NW_003026466.1/14191-14260
AGAGGAACUCCGCCUGUAGCUUCUAUUACUGCCGGUCCCAAGCCCGGGUAAAGGAGGAGG
GUUGG
>NW_003038139.1/259129-259198
GAAUCAACUCCGCCUGUAGCUUCUAUUACUGCCGGUCCCAAGCCCGGGUAAAGGAGGAGG
GUUGG
>NW_003037944.1/644831-644899
-ACAAAACUCCGCCUGUAGCUUCUAUUACUGCCGGUCCCAAGCCCGGAUAAAGGAGGAGG
GUUGG
>NW_003037853.1/80472-80403
CAAAAAACUCCGCCUGUAGCUUCUAUUACUGCCGGUCCCAAGCCCGGGUAAAGGAGGAGG
GUUGG
>NW_003028830.1/517-448
GGAAUAACUCCGCCUGUAGCUUCUAUUACUGCCGGUCCCAAGCCCGGGUAAAGGAGGAGG
GUUGG
>NW_003021403.1/918-987
UCAGCAACUCCGCCUGUAGCUUCUAUUACUGCCGGUCCCAAGCCCGGGUAAAGGAGGAGG
GUUGG
>NW_003037805.1/188075-188006
CAUACAACUCCGCCUGUAGCUUCUAUUACUGCCGGUCCCAAGCCCGGGUAAAGGAGGAGG
GUUGG
>NW_003026592.1/111084-111015
GUGUGAACUCCGCCUGUAGCUUCUAUUACUGCCGGUCCCAAGCCCGGGUAAAGGAGGAGG
GUUGG
>NW_003038193.1/32362-32293
CGAAUAACUCCGCCUAUAGCUUCUAUUACUGCCGGUCCCAAGCCCGGGUAAAAGAGGAGG
GUUGG
>NW_003024069.1/996-1065
CUAACAACUCCGUCUGUAGCUUCUAUUACUGCCGGUCCCAAGCCCGGGUAAAGGAGGAGG
GUUGG
>NW_003038004.1/176654-176723
CAAAUUACUCCGCCUGUAGCUGCUAUUACUGCCGGUCCCAAGCCCGGGUAAAGGAGGAGG
GUUGG
>NW_003037809.1/2429881-2429953
UCCUUAACUCCGCCGGUAGCCUCCGUUACUACCGGUCCCAAGCCCGGGUAAAGGAGGAGG
GAGGC
>NW_003038087.1/613412-613483
AUCUUAACUCCGCCUGUAGCUUCUAUUACUUCCGGUCCCAAGCCCGGGUAAAGGAGGAGG
GGGAC
>NW_003037864.1/1062858-1062930
UGUCUAACUCCGCCUGUAGCUUCUAUUACUGCCGGUUCCAAGCCCGGGUAAAGGAGGAGG
GGGCA
>NW_003036564.1/596-524
UGCUUAACUCCGCCUGUAGCUUCUAUUACUGCCGGUCCCAAGCCCGGGUAAAGGAGGAGG
GGGCA
>NW_003038218.1/83504-83575
ACCCUACCUCCGCCUGUAGCUUCUAUUACUGCCGGUCCCAAGCCCGGGUAAAGGAGGAGG
GGGGC
>NW_003038225.1/30733-30804
CACCUAACUCCGCCUGUAGAUCCGGCUAUUGCCGGUCCCAAGCCCGGAUAAAGGAGGAGG
GUGGG
>NW_003037797.1/2281494-2281424
UCAUUAACUCCGCCUGUAGCUCCGGUUACUGCCGGCUCCAAGACCGGAUAAAGGAGGAGG
GUUGG
>NW_003035681.1/2122-2052
CUAUUAACUCCGCCUGUAGCUCUGGUUACUGCCGGUCCCAAGCCCGGGUAAAGGAGGAGG
GUUGG
>NW_003038022.1/459760-459830
UUAUUAACUACGCCUGUAGCUUCGGUUACUGCCGGUCCCAAGCCCGGGUAAAGGAGGAGG
GUUGG
>NW_003037877.1/706446-706516
ACAUUAACUCCCCCUGUAGCUCCGGAUACUGCCGGUCCCAAGCUCGGAUAAAGGAGGAGG
GUUGG
>NW_003038037.1/1231201-1231273
GUCUUAACUCCGCCUGUAGCUCCGGCUACUGCCGGUCCCAAGCCCGGGUAAAGGAGGAGG
GGGGC
>NW_003026474.1/114032-114104
GUUCUAACUCCGCCUGUAGCCUCUGUUACUGCCGGUCCCAAGCCCGGGUAAAGGAGGAGG
GGGGC
>NW_003038029.1/708035-708107
UCCCUAACUCCGCCUGUAGCUCCAGCUACUGCCGGUCCCAAGCCCGGGUAAAGGAGGAGG
GGGGC
>NW_003037814.1/359266-359195
UUCUUAACUCCGCCUGUAGCUCCAGCUACUGCCGGUCCCAAGCCCGGGUAAAGGAGGAGG
GUGGG
>NW_003037811.1/392459-392530
CCCGAAACUCCGCCUGUAGCUCCGGCUACUGCCGGUCCAAAGCCCGGGUAAAGGAGGAGG
GUGGG
>NW_003037819.1/569105-569036
UCGAAAACUCUGCCUGUAGCUUCUAUUACUGCCGGUACCAAGCCCGGGUAAAAGAGUAGG
GUUGG
>NW_003037874.1/247626-247697
ACCUUAGCUCCGCCUGUAGCUUCUAUUACUGCCGGUCCCAAGCCCGGAUAAAGGAGGAUG
GGGGC
>NW_003037824.1/805361-805291
AAAAAAACUCCGCCUGUAGCUCCAGCUACUGCCGGUCCCAAGCCCGGGUAAAGGAGGAGG
GUUGG
>NW_003026481.1/33731-33662
UGGACAACUCCGCCUGUAACUUCUAUUAUUGCCGGUCUCAAGCCCGGGUAAAGGAGGAGG
GUUGA
>NW_003037845.1/605202-605271
UUAAUAACUCCGCCUGUAGCUUCUAUUACUGCCGGUCCCAAGCCCGGGUAAAGGAAGAGG
GUUGG
>NW_003021211.1/351-282
AUAUUAACUCCGCCUGUAGCUUCUAUUACUGCCGGUCCCAAGCCCGGGUAAAGGAGGAGG
GUUGG
>NW_003038137.1/81371-81300
CUCAGAACUCCGCCUGUAGCUCCGGUUACUGCCGGUCCCAAGCCCGGGUAAAGGAGGAGG
GUGGG
>NW_003037863.1/355611-355679
AAUUUAACUCCGCCUGUAGCUCCAGCUACUGCCGGUCCCAAGCCCGGGUAAAGGAGGAGG
G--UU
>NW_003037889.1/758911-758843
GAUUUAACUCCGCCUGUAGCUCCAGCUACUGCCGGUCCCAAGCCCGGGUAAAGGAGGAGG
G--UU
>NW_003037890.1/1656965-1656897
GAUCUAACUCCGCCUGUAGCUCCAGCUACUGCCGGUCCCAAGCCCGGGUAAAGGAGGAGG
G--UU
>NW_003037809.1/1973117-1973048
UUUCUAACUCCGCCUGCAGCUCUUAUUACUGCCGGUCCCAAGCCCGGGUAAAGGAGGAGG
GUUGG
>NW_003037970.1/404062-403993
AGAGUAACUCCGCCUGCAGCUUUUAUUACUGCUGGUCCCAAGCCCGGGUAAAGGAGGAGG
GUUUG
>NW_003038033.1/557064-556995
ACAAUAACUCCGCCUGUAGCUUCUAUUACUGCCGGUCCCAAGCCCACACAAAGGAGGAGG
GUUGG
>NW_003037807.1/311358-311427
UUAAAAACUCCGCCUGUAGCUUCUAUUACUGCCGGUCCCAAGCCCGGGUAAAGGAGGAGG
GUUGG
>NW_003038070.1/251620-251689
CAAUUAACUCCGCCUGUAGCUUCUAUUACUGCCGGUCCCAAGCCCGGGUAAAGGAGGAGG
GUUAG
>NW_003038087.1/204743-204813
AUAAUAACUCCGCCUGUAGCUCCAGCUACUGCCGGUCCCAAGCCCGGGUAAAGGAGGAGG
GUUGG
>NW_003037945.1/690226-690168
CCGGUAAUUCCUCCGG----GGGCUA--CUGUCGGUCCCAAGCCCGAAUAAAGGAGGAGG
AUUGG
>NW_003038244.1/64591-64657
CCAAUAACUGCGCCUGUAGACUACAUUACUGCCGGUUCCAAAACCGGGUAAAGGAGGAGG
GUUGG
>NW_003037864.1/700459-700390
UAUAUAACUCCGCCUGUAGCUUCUAUUACUGCCGGUCCCAAGCCCGGGCAAAGGAGGAGG
GUUGG
>NW_003037910.1/750236-750166
CGAAUAACUCCGCCUGUAGCUCUGGUUGCUGCCGGUCCCAAGCCCGGGUAAAGGAGGAGG
GUUGG
>NW_003037793.1/2781500-2781429
ACCCUAACUCCGCCUGUAGCUUCUAUUACUGCUGGUCCCAAGACCGGGUAAAGGAGGAGG
GGGGC
>NW_003037827.1/122573-122500
CGCUUAACUCCGCCUGUAGCUCCGGCUACUGCCGGUCCCAAGCCCGGGUAAAGGAGGAGG
GGGCA
>NW_003037847.1/519454-519381
UGUUUAACUCCGCCUGUAGCUCUGGUUGCUGCCGGUCCCAAGCCCGGGUAAAGGAGGAGG
GGGCA
>NW_003038030.1/495304-495231
GGCUUAACUCCGCCUGUAGCUCUGGUUGCUGCCGGUCCCAAGCCCGGGUAAAGGAGGAGG
GGGCA
>NW_003037964.1/954-1026
UGCAUAACUCCGCCUGUAGCCUCUAUUACUGCCGGUCCCAAGCCCGGGUAAAGGAGGAGG
GGGCA
>NW_003038083.1/70075-70147
UGUUUAACUCCGCCUGUAGCUUCUAUUACUGCCGGUCCCAAGCCCGGGUAAAGGAGGAGG
GGGCA
>NW_003037806.1/1651335-1651262
AUGCUAACUCCGCCUGUAGCUUCUAUUACUGCCGGUCCCAAGCCCGGGUAAAGGAGGAGG
CGCAU
>NW_003037797.1/2686696-2686767
UACAUAACUCCGCCUGUAGCUCCAGCUACUGCCGGUCCCAAGCCCGGGUAAAGGAGGAGG
GUGGG
>NW_003038083.1/650694-650763
AUGAUAACUCCGCCUGCGGCUUCUAUUACUGCCGGUCCCAAGCCCGGGUAAAGGAGGAGG
GUUGG
>NW_003038154.1/275245-275316
UUCUUAACUCCGCCUGUAGCUCUGGUUACUGCCGGUCCCAAGCCCGGGUAAAGGAGGAGG
GUGGG
>NW_003037891.1/988691-988620
UUCAAAACUCCGCCUGUAGCUCCGGCUACUGCCGGUCGCAAGCCCGGACAAAGGAGGAGG
GUGGA
>NW_003037908.1/617466-617396
GUCGUAACUCCGCCGGUAGCCUUCUUUACUGCCGGUCCCAAGCCCGGGUAAAGGAGGAGG
GUGGG
>NW_003038143.1/427393-427323
ACUCCAACUCCGCCUGUAGCUCCGGCCACUGCCGGUCCCAAGCCCGGAUAAAUGAGGAGU
GUUGU
>NW_003037799.1/226554-226485
CAAGUAACUCCGCCUGUAGCUACUACUACUGCCGGUCCCAAGCCCGGGUAAAGGAGGAGG
GUUGG
>NW_003037942.1/5089-5017
GUCCUAACUCCGCCUGUAGCUCCAGCUACUGCCGGUCCCAAGCCCGGGUAAAGGAGGAGG
GGGGC
>NW_003037862.1/520621-520552
AGUAUAACUCCGCCUGUAGCUUCUAUUACUGCCGGUCCCAAGCCCGGGUAAAGGAGGAGG
GUUGG
>NW_003038180.1/15455-15385
UCACUAACUCCGCCUGUAACUCCGGCUACUGCCGGUCCCAAGCCCGGGUAAAGGAGCAGG
GUUGG
>NW_003037913.1/896326-896257
CCUGUAACUCCGCCUGUAGCUUCUAUUACUGCCGGUCCCAAGCCCGGGUAAAGGAGGAGG
GUUGG
>NW_003037916.1/1609486-1609555
CAGAUAACUCCGCCUGUAGCUUCUAUUACUGCCGGUCCCAAGCCCGGGUAAAGGAGGAGG
GUUGG
>NW_003026475.1/6712-6643
CGUAUAACUCCGCCUGUAGCUUCUAUUACUGCCGGUCCCAAGCCUGGGUAAAGGAGGAGG
GUUGG
>NW_003038260.1/78567-78498
UUAUUAACUCCGCCUGUAGCUUCUAUUACUGCCGGUCCCAAGCCCGGGUAAAUGAGAAGG
GUUGG
>NW_003038126.1/50200-50130
UACUUAACUCCGCCUGUAGCUUCUCUUACUGCCGGUUCCAAGCCCGGGUAAUGGAGGAGG
GUGUG
>NW_003037941.1/850391-850320
GAUCUAACUCCGCCUGUAGCUUCUAUUACUGCCGGUCCCAAGCCCGGGUAAAGGAGGAGG
GGGGC
>NW_003037820.1/36120-36049
ACCCGAACUCCGCCUGUAGCUUCUAUUACUGCCGGUCCCAAGCCCGGGUAAAGGAGGAGG
GGGGC
>NW_003037821.1/467488-467559
GUCUAAACUCCGCCUGUAGCUUCUAUUACUGCCGGUCCCAAGCCCGGGUAAAGGAGGAGG
GGGGC
>NW_003038472.1/7472-7402
UCAGUAACUCUGCCUGUAGCUUCUAUUACUGCCGGUCCCAAGCCCGGAUAAAGGAGGAGG
GUUGA
>NW_003026611.1/31463-31533
UUGAUAACUCCGCCUGUAGCCUCCGCUACUGCCGGUCCCAAGCCCGGGUAAAGGAGGAGG
GUUGG
>NW_003038060.1/333448-333377
CUCACAACUCCGCCUGCAGCCUCCGCUACUGCCGGUCCCAAGCCCGGAUAAAGGAGGAGG
GUGAG
>NW_003026510.1/355479-355409
CAACUAACUCCGCCAGUAGCUCCGGUUACUGCCGGUCCCAAGCCCGGGUAAAGGAGGAGG
GUUGG
>NW_003037884.1/672804-672873
CCAAUAACUUCACCUGUAGCCUCAACUACCGCCGGUCCCAAGCCCGGGUAAAGGAGGAGG
GCUGG
>NW_003037841.1/2388745-2388686
CCUGUAGCUCCUCCAGU---GGCU---ACUGCCGGUUCCAAGCCCGGGUAAAGGAGGAGG
GCGGG
>NW_003026507.1/289711-289781
UUAGCAACUCCGCCUGUAGCCUCCGUUACUGCCGGUCCCAAGCCCGGGUAAAGGAGGAGG
GUUGG
>NW_003038414.1/37441-37371
GCAGUAACUCCGCCUGUAGCUCCGGCUACUGCCGGUCCCAAGCCCGGGUAAAGGAGGAAG
GUUGG
>NW_003037814.1/877712-877782
UUAAGAACUCCGCCUGUAGCUCUGGUUACUGCCGGUCCCAAGCCCGGGUAAAGGAGGAGG
GGUGG
>NW_003037979.1/606194-606264
UAUAUAACUCCGCCUGUAGCUCCGGUUACUGCCGGUCCCAAGUCCGGGUAAAGGAGGAGG
GUUGG
>NW_003038228.1/38867-38797
AGAAUAACUCCGCCUGUAGCUCUGGCUACUGCCGGUCCCAAGCCCGGGUAAAGGAGGAGG
GUUGG
>NW_003037814.1/1411700-1411770
ACAUUAACUCCGCCUGUAGCUCUGGUUACUGCCAGUCCCAAGCCCGGGUAAAGGAGGAGG
GUUGG
>NW_003037887.1/347005-347075
AAAUAAACUCCGCCUGUAGCUCUGGUUACUGCCGGUCCCAAGCCCGGGUAAAGGAGGAGG
GUUGG
>NW_003037890.1/2027946-2027876
AUUGUAACUCCGCCUGUAGCUCUGGUUACUGCCGGUCCCAAGCCCGGGUAAAAGAGGAGG
GUUGG
>NW_003037793.1/3129022-3128952
CCAAUAACUCCGCCUGUAGCUCUGGUUACUGCCGGUCCCAAGCCCGGGUAAAGGAGGAGG
GUUGG
>NW_003032149.1/398-328
CUGGUAACUCCGCCUGUAGCUCUGGUUACUGCCGGUCCCAAGCCCGGGUAAAGGAGGAGG
GUUGG
>NW_003026575.1/8583-8653
GUGGUAACUCCGCCUGUAGCUCUGGUUACUGCCGGUCCCAAGCCCGGGUAAAGGAGGAGG
GUUGG
>NW_003038075.1/82455-82525
AUUAUAACUCCUCCUGUAGCCUCUGUUACUGCCGGUCCCAAGCCCGGGUAAAGGAGGAGG
GUUGG
>NW_003037796.1/1083913-1083843
UAUAUAACUCCGCCUGUAGCUCUGGUUACUGCCGGUCCCAAGCCCGGGUAAAGGAGGAGG
GUUGG
>NW_003037932.1/790304-790375
AUCUUAACUCCGCCUGUAGCUCCAGCUACUGCCGGUCCCAAGCCCGGAAAAAGGAGGAGG
GUGGG
>NW_003037830.1/1153070-1152999
CUCAUAACUCCGCCUGUAGCUCUGGUUACUGCCGGUCCCAAGCCCGGGUAAAGGAGGAGG
GUGGG
>NW_003023452.1/3426-3496
UCAGUAACUCCGCCUGUAGCUCUGGUUACUGCCGGUCCCAAGCCCGGGUAAAGGAGGAGG
GUUGG
>NW_003037910.1/232542-232613
CCCAUAACUCCGCCUGUAGCUCUGGUUACUGCCGGUCCCAAGCCCGGGUAAAGGAGGAGG
GUGGG
>NW_003037822.1/794212-794283
CACAUAACUCCGCCUGUAGCUCUGGUUACUGCCGGUCCCAAGCCCGGAUAAAGGAGGAGG
GUGGG
>NW_003038102.1/49783-49712
CCCUUAACUCCGCCUGUAGCUCUGGUUGCUGCCGGUCCCAAGCCCGGGUAAAGGAGGAGG
GUGGG
>NW_003037872.1/397916-397987
CCCACAACUCCGCCUGUAGCUCUGGUUGCUGCCGGUCCCAAGCCCGGGUAAAGGAGGAGG
GUGGG
>NW_003037994.1/534063-533993
GUAUCAACUCCGCCUGUAGCACUGGUUACUGCCGGUCCCAAGCCCGGGUAAAGGAGGAGG
GUUGG
>NW_003037840.1/1021183-1021254
UACAUAACUCCUCCUGUAGCUCUGGUUACUGCCGGUCCCAAGCCCGGGUAAAGGAGGAGG
GUGGG
>NW_003037853.1/663146-663087
GUCAUAACUCCCCCUGU---AGCU---ACUGCUGGUCCCAAGCCCAGGUAAAGGAGGAGG
GUGGG
>NW_003037962.1/47883-47953
UAGUUAACUCCGCCUGUAGCUCUGGUUACUGCCGGUCCCAAGCCCGGGUAAAGGAGGAGG
GUUGG
>NW_003037916.1/998634-998564
UCAAUAACUCCUCCUGUAGCCUUCACUACUGCCAGUCCCAAGCCUGGAUAAAGGAGAAGG
GUUAG
>NW_003037885.1/520661-520731
AUUAUAACUCCGCCUGUAGCUCCGGCUACUGCCGGUCCCAAACCCGGGUAAAGGAGGAGG
GUUGG
>NW_003037875.1/388291-388362
AUCUUAAUUCCGCCUGUAGCGUUCUUUACUGCCGGUCCCAAGCCCGGGUAAAGGAGGAGG
GGGGC
>NW_003037981.1/990622-990691
CCAUUAACUCCGCCUGUAGCUUCUAUUACUGCCGGUCCCAAGCCCAGGUAAAGAAGGAGG
GUUGG
>NW_003037901.1/649798-649729
AAUAUAACUCCGCCUGUAGCUUCUAUUACUGCCGGUCCCAAGCCCGGGUAAGGGAGGAGG
GUUGG
>NW_003037804.1/1181476-1181407
UAGACAACUCCGCCUGUAGCUUAUAUGACUGCCGGUCCCAAGCCCGGGUAAAGGAGGAGG
GUUAG
>NW_003037967.1/146921-146852
ACAAAAACUCCGCCUGUAGCUUCUAUUACUGCCGGUCCCAAGCUCGGGUAAAGGAGGAGG
GUUGG
>NW_003026617.1/450782-450713
UUAUUAACUCCGCCUGUAGCUUCUAUUACUGUCGGUCUCAAGCCCGUGUAAAGGAGGAGG
GUUGA
>NW_003038086.1/654528-654459
CUAAUAACUCCGCCUGUAGCUUACAUCACUGCCGGUCCCAAGCCCACACAAAGGAGGAGG
GUUGG
>NW_003037807.1/1457448-1457517
AUGUCAACUCCGCCUGUAGCUUCUAUUACUGCCGGUCCCAAGCCCGGGUAAAGGAGGAGG
GUUGG
>NW_003037918.1/207639-207570
UUAUUAACUCCGCCUGUAGCUUCUAUUACUGCCGAUCCCAAGCCCGGGUAAAGGAGGAGG
GUUGG
>NW_003038206.1/58090-58020
AUAAUAACUCCGCCUGUAGCUCCUGCUACUGCCGGUCCCAAGCCCGGGUAAAGGAGGAGG
GUUGG
>NW_003038076.1/181840-181909
CUAGGAACUCCACCUGUAGCUUCUAUUACUGUCGGUCACAAGCCCGGAUAAAGGAGGAGG
GUUGG
>NW_003037917.1/328737-328667
UCUAUAACUCCGCCUGUAGCUCCGGCUACUGCCGGUCCCAAGCCCGGGUAAAGGAGGAGG
GUUGG
>NW_003037829.1/369133-369064
CUCGGAACUCCGCCUGUAGCUUCAAUUACUGCCGGUCCCAAGCCCGGGUAAAGGAGGAGG
GUUGG
>NW_003026470.1/369390-369459
UCACUAACUCCGCCUGUAGCUUCUAUUACUGACGGUCCCAAGCCCGGGUAAAGGAGGAGG
GUUGG
>NW_003038378.1/18832-18762
AGGAUAACUCCGCCUGUAGCUCUGGUUACUGCCGGUCCCAAGUCCGGGUAAAGGAGGAGG
GUUGG
>NW_003038086.1/259244-259175
CCUCUAACUCCGCCUGUAGCUUCUAUUACUGCCGGCCCCAAGCCCGGGUAAAGGAGGAGG
GUUGG
>NW_003037848.1/873916-873846
AAACUAACUCUGCCUGUAGCCUCUACUACUGCCGGUCCCAAGCCCGGAUAAAGGAGGAGG
GUUGU
>NW_003038242.1/42472-42541
UAAUCAACUCCGCCAGUAGCCUUCUUUACUGCCGGUCCCAAGCCUGGGUAAAGGAGGAGG
GUUGA
>NW_003038502.1/48119-48050
CUUUUAACUCCGCCUGUAGCUUCUAUUACUGCCGGUCCAAAGCCCGGGUAAAGGAGGAGG
GUUGG
>NW_003037982.1/966719-966788
UUACUAACUCCGCCUGUAG-CACUAUUACUGCCGGUCUCAAGCCUGGGUAAAGGAGAAGG
GUUGA
>NW_003037822.1/1280592-1280523
GAAGAAACUCCGCCUGUAGCUUCUAUUACUGCCGGUCCCAAGCCCGGGUAAAGGAGGAGG
GUUGG
>NW_003037806.1/722434-722503
UAGACAACUCCGCCUGUAGCUUCUAUUACUGCCGGUCCCAAGCCCGGGUAAAGGAGGAGG
GUUGG
>NW_003037793.1/3832550-3832479
AAAGUAACUCCGCCUGUAGCUACGGCUACUGCCGGUCCCAAACCCGGGUAAAGGAGGAGG
GUUGG
>NW_003037939.1/799097-799166
CUUAUUACUCCGCUUGUAGCUUCUAUUACUGCCGGUCCCAAGCCCGGGUAAAGGAGGAGG
GUUGG
>NW_003037943.1/767766-767837
UCAUUAACUCCGCCUGUAGCUCUGGCUACUGCCGGUUUCAAGCCCGGGUAAAGGAGGAGG
GUUGA
>NW_003037935.1/123560-123629
AUUUUAACUCCGCCUGUAGCCUUCUUUACUGCCGGUUCCAAGCCCGGGUAAAGGAGGAGG
GUUGG
>NW_003037798.1/2247617-2247686
CUCAAAACUCCGCCUGUAGCCUCUAUUACUGCCGGUCCCAAGUCCGGCUAAAGGAGGAAG
GUUAG
>NW_003038228.1/93972-93902
AUAAUAACUCCUCCUGUAGCUCCGGUUACUGCCGGUCCCAAGACCGGAUAAAGGAGGAGG
GUUGG
>NW_003037835.1/399892-399961
ACAAAAACUCCUCCUGUAUCUUUUAUUACUGCCGGUCCCAAGCCCGGGUAAAGGAGGAGG
GUUGG
>NW_003037829.1/1163355-1163424
AUAAUAACUUCGCCUGCAUCAUUCUUUACUGCCGGUCCCAAGCCCGGGUGAAGGAGGAGG
GUUGA
>NW_003026495.1/15355-15285
UCAAUAACUUCGACUGUAGCUCUGGCUACUGCCGGUCCCAAGCCCGGAUAAAGGAGGACG
GUUGG
>NW_003037906.1/187961-187891
UGAUUAACUCCGCCUGUAGCUCUGGCUACUGCCGGUCCCAAGCCCGGGUAAAGGAGGAGG
GUUGG
>NW_003037858.1/609052-608982
UUAUUAACUCCGCCUGUAGCUCCGGCUACUGACGGUCCCAAGCCCGGGUAAAGGAGGAGG
GUUGG
>NW_003037812.1/1503451-1503381
UUCUUAACUCUGCCUGUAGCUCCGGCUACUGCCGGUCCCAAGCCCGGGUAAAGGAGGAGG
GUUGU
>NW_003038473.1/48611-48542
UUUGUAACUCCGCCUGUAGUUUGUAUUACUGCCGGUCCCAAGCCCGGGUAAAGGAGGAGG
GUUGA
>NW_003038037.1/1645236-1645305
AAACAAACUCCGCCUGUAGCCUUCUUUACUGCCGGUCCCAAGCCCGGGUAAAGGAGGAGG
GCUGG
>NW_003037797.1/357550-357619
UCAUCAACUCCGCCUGUAGCUUCUAUUACUGCCGGUCCCAAGCCCAGGUAAAGGAGGAGG
GUUGG
>NW_003038068.1/69011-68942
CUAAAAACUCCGUCUGUAGCUUCUAUUACGGCCGGUUCCAAGCCCGGGUAAAGGAGGAGG
GUUGG
>NW_003037854.1/1702533-1702602
UUACUAACUCCGCCUGUAGCUCUAGUUACUGCCGGUCCCAAGCCCAGGUAAAGGAGGAGG
GUUGG
>NW_003037947.1/837-768
CCAACAACUCCGCCUGCAGCUUCGAUUACUGCCGGUCCCAAGCCCGGGUAAAGGUGGAGA
GUUGG
>NW_003037793.1/968508-968578
UCCAUAACUCCGCCUGUAGCUUCUAUUACCGCCGGUCCCAAGCCCGGGUAAAGGAGGAGG
GUGGG
>NW_003038073.1/190202-190272
UCCUUAACUCCGCCUGUAGCUUCUAUUACUGCCGGUCCCAAGCCCGGGUAAAGGAGGAGG
GUGGG
>NW_003037901.1/61398-61468
AACAUAACUCCGCCUGUAGCUUCUAUUACUGCCGGUCCCAAGCCCGGGUAAAGGAGGAGG
GUGGG
>NW_003037827.1/418927-418857
UUCACAACUCCGCCUGUAGCUUCUAUUACUGCUGGUCCCAAGCCCGGGUAAAGGAGGAGG
GUGGG
>NW_003026488.1/17312-17382
GCCAUAACUCCGCCUGUAGCUUCUAUUACUGCCGGUCCCAAGCCCGGGUAAAGGAGGAGG
GUGGU
>NW_003037964.1/556334-556264
CACUUAACUCCGCCUGUAGCUUCUAUUACUGCCGGUCCCAAGCCCGGGUAAAGGAGGAGG
GUGGG
>NW_003026507.1/67341-67411
UUCUUAACUCCGCCUGUAGCUUCUAUUACUGCCGGUCCCAAGCCCGGGUAAAGGAGGAGG
GUGGG
>NW_003026510.1/133471-133401
UUCAUAACUCCGCCUGUAGCUUCUAUUACUGCCGGUCCCAAGCCCAGGUAAAGGAGGAGG
GUGGG
>NW_003038157.1/67489-67559
UUCGUAACUCCGCCUGUAGCUUCUAUUACUGCCGGUCCCAAGCCCGGGUAAAGGAGGAGG
GUGGG
>NW_003038020.1/550807-550737
GCCAGAACUCCGCCUGUAGCUUUUAUUACUGCCGGUUCCAAGCCCGGGUAAAGGAGGAGG
GUGGG
>NW_003037618.1/1379-1310
UAACUAACUCCGCCUGUAGCUUCUAUUACUGACGGUCCCAAGCCCGGGUAAAGGAGGAGG
GUUGG
>NW_003037959.1/314350-314419
CUUGUGACUCCGCCUGUAGCUUCUAUUACUGCCGGUUCCAAGCCCGGGUAAAGGAGGAGG
GUUGG
>NW_003037799.1/1326985-1327055
UUUGUAACUCCGCCUGUAGCUCCGGCUACUGCCGGUCUCAAUCCCGGGUAAAGGAGGAGG
GUUGA
>NW_003037804.1/937772-937703
UAAAUAACUCCGCCUGUAGCUUCUAUUACUGCCGGUCCCAAGCCCGGGUAAACGAGGAGG
GUUGG
>NW_003037825.1/1181208-1181277
CUGAUUACUCCACCUGUAGCUUCUAUUACUGCCGGUCCCAAGCCCGGGUAAAGGAGGAGG
GUUGU
>NW_003037975.1/304975-304906
UUUAUCACUCCGCCUGUAGCUUCUAUUACUGCCGGUCCCAAGCCCGGGUAAAGGAGGAGG
GUUGG
>NW_003037848.1/388061-387992
UCACUAACUUCGCCUGUAGCUUCUAUUACUGCCGGUCCCAAGCCCGGGUAAAGGAGGAGG
GUUGG
>NW_003037827.1/1732094-1732163
UUACUAACUCCGCCUGUAGCUUCUAUUACUGCCGGUCCCAAGCCCGGGUAAAGGAGGGGG
GUUGG
>NW_003038146.1/545400-545469
AUUUUAACUCCGCCUGUAGCUUCCAUUACUGCCGGUCCCAAGCCCGGGUAAAGGAGAAGG
GUUGG
>NW_003037956.1/343725-343794
CAACUAACUUCGCCUGUAGCUUCUAUUACUGCCGGUCCCAAGCCCGGGUAAAGGAGGAGG
GUUGG
>NW_003027589.1/642-573
UAUAUAACUCCGUCUGUAGCUUCCAUUACUGCCGGUCCCAAGCCCGGGUAAAGGAGGAGG
GUUGG
>NW_003037863.1/1394768-1394837
GCUGUAACUCCGCCUGUAGCUUCUAUUACUGCCGGUCCCAAGCCCGGGUAAAGGAGGAGG
GUUGG
>NW_003032160.1/366-297
UCAGCAACUCCGCCUGUAGCUUCUAUUACUGCCGGUCCCAAGCCCGGGUAAAGGACGAGG
GUUGG
>NW_003037822.1/944507-944438
CUGUUAACUCCGCCAGUAGCUUCUAUUACUGCAGGUCCCAAGCCCGGGUAAAGGAGGAGG
GUUGG
>NW_003038085.1/490595-490526
AUACUAACUCCGCCUGUAGCUUCUAUUACUGCCGGUCCCAAGCCCGGGUAAAGGAGGCGG
GUUGG
>NW_003037903.1/868778-868847
AGGUCAACUCCGCCGGUAGCUUCUAUUACCGCCGGUCCCAAGCCCGGGUAAAGGAGGAGG
GUUGU
>NW_003038037.1/1372683-1372753
CUAGUAACUCCGCCUGUAGCUCUGGUUACUGCCGGUCCCAAGCCCGGGUAAAGCAGGAGG
GUUGG
>NW_003026478.1/72034-72104
ACAUCAACUCCGCCUGUAGCUCUGGUUACUGCCGGUCCCAAGCCCGGGUAAGGGAGGAGG
GUUGG
>NW_003037943.1/590625-590555
GUACUAACUCCGCCUGUAGCUCCGGAUACUGCCGGUCCCAAGCCCGGGUAAAGGAGGAGG
GUUGG
>NW_003037965.1/299758-299688
AGAUUAACUCCGCCUGUAGCUUCAGCUACUGCCGGUCCCAAGCCCGGGUAAAGGAGGAGG
GUUGG
>NW_003026488.1/233277-233347
AUAGUAACUCCGCCUGUAGCUCUGGUUACUGCCGGUCCCAAGCCCGGGUAAAGGAGGAGG
GUUGG
>NW_003037752.1/46421-46491
AGGAUAACUCCGCCUGUAGCUCUGGUUACUGCCGGUCCCAAGCCCGGGUAAAGGAGGAGG
GUUGG
>NW_003026485.1/259803-259733
GAGAUAACUCCGCCUGUAGCCUCCGCUACUGCCGGUCCCAAGCCCGGGUAAAGGAGGAGG
GUUGG
>NW_003037981.1/907214-907144
UCUACAACUCCGCCUGUAGCUCUGGUUACUGUCGGUCCCAAGCCCGGGUAAAGGAGGAGG
GUUGG
>NW_003037791.1/552200-552130
UCAGUAACUCCGCCUGUAGCUCCGGCUACUGCCAGUCCCAAGCCCGGGUAAAGGAGAAGG
GCUGG
>NW_003037890.1/1042005-1041935
AAAUUAACUCCGCCUGUAGCUCCGGCUACUGCCGGUCCCAAGCCCGGGUAAAGGAGGAGG
GUUGG
>NW_003037896.1/4642-4572
ACUAUAACUCCGCCUGUAGCUCUGGUUACUGCCGGUCCCAAGCCCGGGUAAAGGAGGAGG
AUUGG
>NW_003037830.1/394020-394090
CUUGUAACUCCUCCUGUAGCUCCGGUUACUGCCGGUCCCAAGCCCGGGAAAAGGAGGAGG
GUUGG
>NW_003037827.1/1026470-1026400
CCUGAAACUCCGCCUGUAGUUCCGGCUACUGCCGGUCCCAAGUCCGGGUAAAGGAGGAGG
GUUGG
>NW_003039129.1/43753-43823
ACAAAACCUCCGCCUGUAGCCUCUGUUACUGCCGGUCCCAAGCCCGGGUAAAGGAGGAGG
GUUGG
>NW_003037814.1/1153347-1153417
UCACCAACUCCGCCCGUAGCCAGAACUACUGCCGGUCCCAAGCCCGGGUAAAGGAGGAGG
GUUGG
>NW_003037944.1/680917-680987
CAUUUAACUCCGCCUGUAGCCUCUGUUACUGCCGGUCCCAAGCCCGAGUAAAGGAGGAGG
GUUGG
>NW_003037805.1/1071133-1071203
AUAAUAACUCUGCCUGUAGCUCCGGUUACUGCCGGUCCCAAGCCUGGGUAAAGGAGGAGG
GUUGG
>NW_003031106.1/2745-2675
ACAAAAACUCCGCCUGUAGCUCUGGUUACUGCCGGUCCCAAGCCCGGGUAAAUGAGGAGG
GUUGG
>NW_003026597.1/14616-14686
UUUAAAACUCCGCCUGUAGCUCCAGCUACUGCCGGUCCCAAGCCCGGGUAAAGGAGGAGG
GUUGG
>NW_003037813.1/5114-5044
CUAACAACUCCGCCUGUAGCCUCUGUUACUGCCGGUCCCAAGCCCGGGUAAAGGAGGAGG
GUUGG
>NW_003033833.1/2417-2487
CAGAUAACUCCGCCUGUAGCUCUGGUUACUGCCGGUCCCAAGCCCGUGUAAAGGAGGAGG
GUUGG
>NW_003037916.1/1446816-1446886
AAAUUAACUCCGCCUGUAGCUCUGGUUACUGCCGGUCCCAAGCCCGGGUAAAGGAGGAGG
CUUGG
>NW_003037917.1/450003-449933
UUAGUAACUCCACCUGUAGCUCUGGUUACUGCCGGUCCCAAGCCCGGGUAAAGGAGGAGG
GUUGG
>NW_003037793.1/2000524-2000593
UAUAUAACUCCGCCUGUAGCUUCUAUUACUGCCGGUCCCAAGCCCGGGUAAAGGAGGAGG
GUUGG
>NW_003037968.1/572442-572373
AUUUCAACUCCGCCUGUAGCCUCUAUUACUGCCGGUCCCAAGCCCGGGUAAAGGAGGAGG
GUUGG
>NW_003026605.1/19554-19484
AUAUGAACUCCGCCUGUAGCUCUGGUUACUGCCGGUCCCAAGUCCGGGUAAAGGAGGAGG
GUUGG
>NW_003038511.1/123830-123760
CAACAAACUCCGCCUGUAGCUCUGGUUACUGCCGGUCCCAAGCCCGGGUAAAGGAGGAGG
GUUGG
>NW_003038003.1/105863-105933
GUGAUAACUCCGCCUGUAGCUCCAGUUACUGCCGGUCCCAAGCCCGGGUAAACGAGGAGG
GUUGG
>NW_003026709.1/1691-1621
UAUUUAACUCCGCCUGUAGCUCCAGCUACUGCCGGUCCCAAGCCCGGGUAAAGGAGGAGG
GUUGG
>NW_003037847.1/193513-193583
UUACUAACUCCGCCUGUAGCUCUGGCUACUGCCGGUCCCAAGCCCGGGUAAAGGAGGAGG
GUUGG
>NW_003037840.1/1305742-1305673
ACAA-AACUCCACCUGUAGUUCCAGCUACUGCCGGUCCCAAGCCCGGGUAAAGGAGGAGG
GUUGA
>NW_003037833.1/216768-216698
UCUCAAACUCCGCCUGUAGCUCUGGUUACUGCCGGUCCCAAGCCCGGGUAAAGGAGGAGG
GUUGG
>NW_003037822.1/483753-483823
GAUAUAACUCCGCCUGUAGCUCCAGCUACUGCCGGUCCCAAGCCCGGGUAAAGGAGGAGG
GUUGG
>NW_003037810.1/1202432-1202502
AUAAAAACUCCGCCUGUAGCUCUGGUUACUGCCGGUCCCAAGCCCGGGUAAAGGAGGAGG
GUUGG
>NW_003037999.1/43923-43993
AUAAUAACUCCGCCUGUAGCUCCGGUUACUGCCGGUCCCAAGCCCGGGUAAAGGAGGAGG
GUUGG
>NW_003023377.1/4657-4727
UCAGCAACUCCGCCUGUAGCUCUGGUUACUGCCGGUCCCAAGCCCGGGUAAAGGAGGAGG
GUUGU
>NW_003037803.1/1097586-1097656
GUAGGAACUCCGCCUGUAGCUCUGGUUACUGCCGGUCCCAAGCCCGGGUAAAGGAGGAGG
GUUGG
>NW_003037793.1/2526058-2526128
AGGCUAACUCCGCCUGUAGCUCUGGUUACUGCCGGUCCCAAGCCCGGGUAAAGGAGGAGG
GUUGG
>NW_003037840.1/1518651-1518721
CCGGAAACUCCGCUUGUAGCUCUGGUUACUGCCGGUUCCAAGCCCGGGUAAAGGAGGAGG
GUUGG
>NW_003026517.1/721782-721712
GAAACAACUCCGCCUGUAGCCCAGACUACUGCCGGUCCCAAGCCCGGGUAAAGGAGGAGG
GUUGG
>NW_003035876.1/125642-125572
ACGUUAACUCCGCCUGUAGCUCUGGUUACUGCCGGUCCCAAGCCCGGGUAAAGGAGGAGG
GUUGG
>NW_003037819.1/868177-868107
AUUUCAACUCCGCCUGUAGCUCUGGUUACUGCCGGUCCCAAGCCCGGGUAAAGGAGGAGG
GUUGG
>NW_003038032.1/819393-819463
CAUAUAACUCCGCCUGUAGCUCUGGUUACUGCCGGUCCCAAGCCCGGGUAAAGGAGGAGG
GUUGG
>NW_003038063.1/221014-221084
AAAAGAACUCCGCCUGUAGCUCUGGUUACUGCCGGUCCCAAGCCCGGGUAAAGGAGGAGG
GUUGG
>NW_003038145.1/351809-351879
CAUUUAACUCCGCCUGUAGCUCUGGUUGCUGCCGGUCCCAAGCCCGGGUAAAGGAGGAGG
GUUGG
>NW_003037840.1/1751842-1751912
GUAUAAACUCCGCCUGUAGCUCCAGCUACUGCCGGUCCCAAGCCCGGGUAAAGGAGGAGG
GUUGG
>NW_003037900.1/398990-399060
UCUCUAACUCCGCCUGUAGCUCUGGUUACUGCCGGUCCCAAGCCCGGGUAAAGGAGGAGG
GUUGG
>NW_003037916.1/1707210-1707140
UAACCAACUCCGCCUGUAGCUCUGGUUACUGCCGGUCCCAAGCCCGGGUAAAGGAGGAGG
GUUGG
>NW_003037980.1/1004897-1004826
AGAAUAACUCCGCCUGUAGCUCUAGUUACUGCCGGUCCCAAGCCCGGGUAAAGGAGGAGG
GUUGG
>NW_003038037.1/781947-781877
GCGAUAACUCCGCCUGUAGCUCUGGUUACUGCCGGUCCCAAGCCCGGGUAAAGGAGGAGG
GUUGG
>NW_003035878.1/270337-270267
ACAUAAACUCCGCCUGUAGCUCUGGUUACUGCCGGUCCCAAGCCCGAGUAAAGGAGGAGG
GUUGG
>NW_003022253.1/1036-1106
ACUUGAACUCCGCCUGUAGCUCCAGCUACUGCCGGUCCCAAGCCCGGGUAAAGGAGGAGG
GUUGG
>NW_003038056.1/178544-178614
AAAGUAACUCCGCCUGUAGCUCUGGUUGCUGCCGGUCCCAAGCCCGGGUAAAGGAGGAGG
GUUGG
>NW_003037827.1/1983802-1983732
CUAUUAACUCCGCCUGUAGCUCCAGCUACUGCCGGUCCCAAGCCCGGGUAAAGGAGGAGG
GUUGG
>NW_003037563.1/2406-2476
CUUCAAACUCCGCCUGUAGCUCCAGCUACUGCCGGUCCCAAGCCCGGGUAAAGGAGGAGG
GUUGG
>NW_003037600.1/1745-1675
UAUAUAACUCCGCCUGUAGCUCCAGCUACUGCCGGUCCCAAGCCCGGGUAAAGGAGGAGG
GUUGG
>NW_003037825.1/876385-876315
UAUAUAACUCCGCCUGUAGCUCUGGUUGCUGCCGGUCCCAAGCCCGGGUAAAGGAGGAGG
GUUGG
>NW_003026658.1/1061-991
CUGAUAACUCCGCCUGUAGCUCCAGCUACUGCCGAUCCCAAGCCCGGGUAAAGGAGGAGG
GUUGG
>NW_003038013.1/245986-246056
UGACUAACUCCGCCCGUAGCUCCAGCUACUGCCGGUCCCAAGCCCGGGUAAAGGAGGAGG
GUUGG
>NW_003037982.1/1035857-1035787
GUUAAAACUCCGCCUGUAGCUCCAGCUACUGCCGGUCCCAAGCCCGGGUAAAGGAGGAGG
GUUGG
>NW_003037853.1/18045-17975
AUAUCAACUCCGCCUGUAGCUCCAGCUACUGCCGGUCCCAAGCCCGGGUAAAGGAGGAGG
AUUGG
>NW_003038067.1/131875-131805
GUUAUAACUCCGCCUGUAGCUCCGGUUGCUGCCGGUCCCAAGCCCGGGUAAAGGAGGAGG
GUUGG
>NW_003037807.1/107730-107660
AAAAUAACUCCGCCUGUAGCUCUGGUUGCUGCCGGUCCCAAGCCCGGGUAAAGGAGGAGG
GUUGG
>NW_003037797.1/1920147-1920077
CUAAUAACUCCGCCUGUAGCUCUGGUUACUGCCGGUCCCAAGCCCGGGUAAAGGAGGAGG
GUUGG
>NW_003037860.1/931685-931615
UAACUAACUCCGCCUGUAGCUCUGGUUGCUGCCGGUCCCAAGCCCGGGUAAAGGAGGAGG
GUUGG
>NW_003039085.1/3117-3187
UUAAGAACUCCGCCUGUAGCUCUGGUUGCUGCCGGUCCCAAGCCCGGGUAAAGGAGGAGG
GUUAG
>NW_003037967.1/282571-282501
UUGAUAACUCCGCCUGUAGCUCUGGUUGCUGCCGGUCCCAAGCCCGGGUAAAGGAGGAGG
GUUGG
>NW_003031240.1/1428-1358
UUGAAAACUCCGCCUGUAGCUCUGGUUGCUGCCGGUCCCAAGCCCGGGUAAAGGAGGAGG
GUUGG
>NW_003037916.1/1163973-1163903
UUAUAAACUCCGCCUGUAGCUCUGGUUGCUGCCGGUCCCAAGCCCGGGUAAAGGAGGAGG
GUUGG
>NW_003037853.1/766177-766107
CUACUAACUCCGCCUGUAGCUCUGGUUGCUGCCGGUCCCAAGCCCGGGUAAAGGAGGAGG
GUUGG
>NW_003037914.1/1651472-1651402
AUUGUAACUCCGCCUGUAGCUCUGGUUGCUGCCGGUCCCAAGCCCGGGUAAAGGAGGAGG
GUUGG
>NW_003038253.1/157061-156991
AAAUUAACUCCGCCUGUAGCUCUGGUCGCUGCCGGUCCCAAGCCCGGGUAAAGGAGGAGG
GUUGG
>NW_003026611.1/268156-268226
UUUUUAACUCCGCCUGUAGCUCUGGUUGCUGCCGGUCCCAAGCCCGGGUAAAGGAGGAGG
GUUGG
>NW_003037813.1/664963-664893
GUACUAACUCCGCCUGUAGCUCUGGUUGCUGCCGGUCCCAAGCCCGGGUAAAGGAGGAGG
GUUGG
>NW_003037887.1/663513-663583
CAACUAACUCCGCCUGUAGCUCUGGUUGCUGCCGGUCCCAAGCCCGGGUAAAGGAGGAGG
GUUGG
>NW_003037814.1/551451-551521
GAAUUAACUCCGCCUGUAGCUCUGGUUGCUGCCGGUCCCAAGCCCGGGUAAAGGAGGAGG
GUUGG
>NW_003037853.1/58186-58116
UGAAUAACUCUGCCUGUAGCUCUGGUUACUGCCGGUCCCAAGCCCGGGUAAAGGAGGAAG
GUUGG
>NW_003037939.1/666975-666905
UCUAUAACUCCGCCUGUAGCUCCAGCUACUGCCGGUCCCAAGCCCGGGUAAAGGAGGAGG
GUUGG
>NW_003037809.1/2368546-2368476
UCACUAACUCCGCCUGUAGCUCCAGCUACUGCCGGUCCCAAGCCCGGGUAAAGGAGGAGG
GUUGG
>NW_003037872.1/760407-760477
UCAUCAACUCCGCCUGUAGCUCCAGCUACUGCCGGUCCCAAGUCCGGGUAAAGGAGGAGG
GUUGG
>NW_003026517.1/522915-522985
AUUAUAACUCCGCCUGUAGCUCUGGUUACUGCCGGUCCCAAGCCCGGGUAAAGGAGGAGG
GUUGG
>NW_003037912.1/371680-371610
AUGGUAACUCCGCCUGUAGCUCUGGUUACUGCCGGUCCCAAGCCCGGGUAAAGGAGGAGG
GUUGG
>NW_003037852.1/803505-803435
CUGAGAACUCCGCCUGUAGCUCUGGUUACUGCCGGUCCCAAGCCCGGGUAAAGGAGGAGG
GUUGG
>NW_003038242.1/173923-173993
GAGACAACUCCGCCUGUAGCUCUGGUUACUGCCGGUCCCAAGCCCGGGUAAAGGAGGAGG
GUUGG
>NW_003038077.1/21374-21444
ACACUAACUCCGCCUGUAGCUCCGGUUACUGCCGUUCCCAAGCCCGGGUAAAGGAGGAGG
GUUGG
>NW_003038015.1/325679-325609
AAAGUAACUCCGCUUGUAGCUCCGGCUACUGCCGGUCCCAAGCCCGGGUAAAGGAGGAGA
GUUGG
>NW_003037936.1/345849-345779
AGAAGAACUCCGCCUGUAGCUCCAGCUACUGCCGGUCCCAAGCCCGGGUAAAGGAGGAGG
GUUGG
>NW_003038114.1/29033-28963
UCAUGAACUCCGCCUGUAGCUCUGGUUACUGCCGGUCCCAAGCCCGGGUAAAGGAGGAGG
GUUGG
>NW_003037834.1/312530-312600
UGGAAAACUCCGCCUGUAGCCUCCGUUACUGCCGGUCCCAAGCCCGGGUAAAGGAGGAGG
GUUGG
>NW_003034283.1/927-997
AUGAGAACUCCGCCUGUAGCUCCAGCUACUGCCGGUCCCAAGCCCGGGUAAAGGAGGAGG
GUUGG
>NW_003037889.1/186339-186269
UUCAUAACUCCGCCUGUAGCUCUGGUUACUGCCGUUCCCAAGACCGGGUAAAGGAGGAGG
GUUAG
>NW_003038468.1/3238-3169
UCAUCAACUCCGCCUGUAGCUUCAAUUACUGCCGGUCCCAAGUCCGGGUAAAGGAGGAGG
GUUGG
>NW_003029049.1/2018-2086
ACAA-AACUCCGCCUGUAGCUUCAAUUACUGCCGGUCCCAAGCCCGGGUAAAGGAGGAGG
GUUGG
>NW_003038130.1/110675-110605
CAGGUAACUCCGCCUGUAGCUCCGGCUACUGCCAGUCCCAAGCCCGGAUAAAGGAGGAGG
GUUGG
>NW_003037859.1/4492-4563
GGCAUAACUCCGCCUGUAGCUCUGGUUACUGCCGGUCCCAAGCCCGGGUAAAGGAGGAGG
GUGGG
>NW_003037992.1/307758-307829
CUCUUAACUCCACCUGUAGCUCUGGUUACUGCUGGUCCCAAGCCCGGGUAAAGGAGGAGG
GUGGG
>NW_003024915.1/1262-1332
UGAGAAACUCCGCCUGUAGCUCUGGUUACUGCCGGUCCCAAGCCCGGGUAAAGGAGGAGG
GUUGG
>NW_003024544.1/3239-3308
CUACUAACUCCGCCUGUAGCUUCUAUUACUGCCGGUCCCAAGCCCAGGUAAAGGAGGAGG
GUUGG
>NW_003037799.1/539816-539885
UCGAAAACUCUGCCUGUAGAUUCUAUUACUGCCGGUCCCAAGCUCGGGUAAAGGAGGAGG
GUUGA
>NW_003037800.1/735620-735551
UGAAUAACUCCGCCUGUAGCUUCUAUUACUGGCGGUCCCAAGCCCGGGUAAAGGAGGAGA
AUUGG
>NW_003037930.1/160478-160550
GUCCCAACUCCGCCUGUAGCUCUGGUUACUGCCGGUCCCAAGCCCGGGUAAAGGAGGAGG
GGGGC
>NW_003037954.1/118445-118515
AGAAUAACUCCGCCUGUAGCCUCCACUACUGCCGGUCCCAAGCCCGGGUAAAGGAGGAGG
GUUGG
>NW_003037953.1/2113-2183
UUUGUAACUCCGCCUGUAGCUCCAGCUACUGCCGGUCCCAAGCCCGGGUAAAGGAGGAGG
GUUGU
>NW_003024394.1/2433-2503
ACACUAACUCCGCCUGUAGCUCCAGCUACUGCCGGUCCCAAGCCCGGGUAAAGGAGGAGG
GUUGG
>NW_003035013.1/113-183
CUUAUAACUCCGCCUGUAGCUCCAGCUACUGCCGGUCCCAAGCCCGGGUAAAGGAGGAGG
GUUGG
>NW_003037844.1/35468-35398
CGUCUAACUCCGCCUGUAGCUCCAGCUACUGCCGGUCCCAAGCCCGGGUAAAGGAGGAGG
GUUGG
>NW_003023252.1/1536-1606
GCAAUAACUCCGCCUGUAGCUCCAGCUACUGCCGGUCCCAAGCCCGGGUAAAGGAGGAGG
GUUGG
>NW_003034968.1/335-405
GUAUUAACUCCGCCUGUAGCUCCAGCUACUGCCGGUCCCAAGCCCGGGUAAAGGAGGAGU
GUUGG
>NW_003038414.1/6426-6496
ACUACAACUCCGCCUGUAGCUCCGGCAACUGCCGGUCCCAAGCCCGGGUAAAGGAGGAAG
GUUGG
>NW_003026517.1/150123-150053
UCGUCAACUCCGCCUGUAGCUCCGGUUACUGCCGGUCCCAAGCCCGGGUAAAGGAGGAGG
GUUGG
>NW_003038037.1/1378954-1378884
CCAGUAACUCCGCCUGUAGCUCCAGCUACUGCCGGUCCCAAGCCCGGGUAAAGCAGGAGG
GUUGG
>NW_003026595.1/19123-19193
UAUGUAACUCCGCCUGUAGCUCUGGUUACUGCCGGUCCCAAGCCCGGGUAAAGGAGGAGG
GUUGG
>NW_003022695.1/48-118
ACUAUAACUCCGCCUGUAGCUCUGGUUACUGCCGGUCCCAAGCCCGGGUAAAGGAGGAGG
GUUGG
>NW_003038038.1/316559-316629
UAACUAACUCCACCUGUAGCUCCAGCUACUGCCGGUCCCAAGCCCGGGUAAAGGAGGAGG
GUUGG
>NW_003036554.1/1087-1157
CCUUCAACUCCGCCUGUAGCUCCAGCUGCUGCCGGUCCCAAGCCCGGGUAAAGGAGGAGG
GUUGG
>NW_003026612.1/162367-162437
CAGACAACUCCGCCUGUAGCUCUGGUUACUGCCGGUCCCAAGCCCGGGUAAAGGAGGAGG
GUUGG
>NW_003037854.1/553044-553114
GCAUUAACUCCGCCUGUAGCCCAGACUACUGCCGGUCCCAAGCCCGGGUAAAGGAGGAGG
GUUGG
>NW_003038498.1/7160-7090
ACAAUAACUCCGCCUGUAGCUCCAGCUACUGCCGGUCCCAAGCCCGGAUAAAGGAGGAGG
GUUGG
>NW_003037815.1/138319-138389
UUAGUCACUCCGCCUGUAGCUCCAGCUACUGCCGGUCCCAAGCCCGGGUAAAGGAGGAGG
GUUGG
>NW_003038035.1/343481-343411
UGAACAACUCCGCCUGUAGCUCCAGCUACUGCCGGUCCCAAGCCCGGGUAAAGGAGGAGG
GUUGG
>NW_003038252.1/147553-147623
UUUCCAACUCCGCCUGUAGCUCCAGCUACUGCCGGUCCCAAGCCCGGGUAAAGGAGGAGG
GUUGG
>NW_003038229.1/126510-126580
UCUAAAACUUCGCCUGUAGCUCCAGCUACUGCCGGUCCCAAGCCCGGGUAAAGGAGGAGG
GUUGG
>NW_003026618.1/343923-343853
ACUACAACUCUGCCUGUAGCUCCAGCUACUGCCGGUCCCAAGCCCGGGUAAAGGAGGAGG
GUUGG
>NW_003037885.1/602779-602849
CCAUUAACUCCGCCUGUAGCUCCAGCUACUGCCGGUCCCAAGCCCGGGUAAAGGAGGAGG
GUUGG
>NW_003026474.1/71550-71620
CCAAAAACUCCGCCUGUAGCUCCAGCUACUGCCGGUCCCAAGCCCGGGUAAAGGAGGAGG
GUUGG
>NW_003038037.1/1626432-1626502
UCAAUUACUCCGCCUGUAGCUCCAGCUACUGCCGGUCCCAAGCCCGGGUAAAGGAGGAGG
GUUGG
>NW_003037917.1/324166-324096
ACUAUAACUCCGCCUGUAGCUCCAGCUACUGCCGGUCCCAAGCCUGGGUAAAGGAGGAGG
GUUGG
>NW_003037799.1/723791-723861
CUGUUAACUCCGCCUGUAGCUCCAGCUACUGCCGGUCCCAAGCCCGGGUAAAGGAGGAGG
GUUGG
>NW_003026465.1/486439-486509
CUAUAAACUCCGCCUGUAGCUCCAGCUACUGCCGGUCCCAAGCCCGGGUAAAGGAGGAGG
GUUGG
>NW_003037813.1/771001-771071
AUACUAACUCCGCCUGUAGCUCCAGCUACUGCCGGUCCCAAGCCCGGGUAAAGGAGGAGG
GUUGG
>NW_003038149.1/56952-56882
AGGAUAACUCCGCCUGUAGCUCCAGCUACUGCCGGUCCCAAGCCCGGGUAAAGGAGGAGG
GUUGG
>NW_003038244.1/272455-272525
UAAUCAACUCCGCCUGUAGCUCCAGCUACUGCCGGUCCCAAGCCCGGGUAAAGGAGGAGG
GUUGG
>NW_003038018.1/300933-301003
GCGAUAACUCCGCCUGUAGCUCCAGCUACUGCCGGUCCCAAGCCCGGGUAAAGGAGGAGG
GUUGG
>NW_003037891.1/281042-280972
AGUGUAACUCCGCCUGUAGCUCCAGCUACUGCCGGUCCCAAGCCCGGGUAAAGGAGGAGG
GUUGG
>NW_003037890.1/969935-969865
AAGGUAACUCCGCCUGUAGCUCCAGCUACUGCCGGUCCCAAGCCCGGGUAAAGGAGGAGG
GUUGG
>NW_003038203.1/1073-1003
UGUAUAACUCCGCCUGUAGCUCCAGCUACUGCCGGUCCCAAGCCCGGGUAAAGGAGGAGG
GUUGG
>NW_003039129.1/88172-88242
UAACUAACUCCGCCUGUAGCUCCAGCUACUGCCGGUCCCAAGCCCGGGUAAAGGAGGAGG
GUUGG
>NW_003029274.1/541-611
GCACUAACUCCGCCUGUAGCACCAGCUACUGCCGGUCCCAAGCCCGGGUAAAGGAGGAGG
GUUGG
>NW_003025727.1/1233-1163
CAAUUAACUCCGCCUGUAGCUCCAGCUACUGCCGGUCCCAAGCCCGGGUAAAGGAGGAGG
GUUGG
>NW_003038087.1/230657-230587
UCUUCAACUCCGCCUGUAGCUCCAGCUACUGCCGGUCCCAAGCCCGGGUAAAGGAGGAGG
GUUGG
>NW_003037905.1/51911-51981
AUUUUAACUCCGCCUGUAGCUCCAGCUACUGCCGGUCCCAAGCCCGGGUAAAGGAGGAGG
GUUGG
>NW_003037917.1/1223980-1224050
UUGAUAACUCCGCCUGUAGCUCCAGCUACUGCCGGUCCCAAGCCCGGGUAAAGGAGGAGG
GUUGG
>NW_003037863.1/520-450
CUGUUAACUCCGCCUGUAGCUCCAGCUACUGCAGGUCCCAAGCCCGGGUAAAGGAGGAGG
GUUGG
>NW_003020931.1/588-658
UAAACAACUCCGCCUGUAGCUCCAGCUACUGCCGGUCCCAAGCCCGGGUAAAGGAGGAGG
GUUGG
>NW_003037835.1/323903-323973
UUGUUAACUCCGCCUGUAGCUCCAGCUACUGCCGGUCCCAAGCCCGGGUAAAGGAGGAGG
GUUGG
>NW_003032022.1/1032-962
GUAAUAACUCCGCCUGUAGCUCCAGCUACUGCCGGUCCCAAGCCCGGGUAAAGGAGGAGG
GUUGG
>NW_003038511.1/175353-175423
UUGAGAACUCCGCCUGUAGCUCCAGCUACUGCCGGUCCCAAGCCCGGGUAAAGGAGGAGG
GUUGG
>NW_003038030.1/760540-760470
GUUUUAACUCCGCCUGUAGCUCCAGCUACUGCCGGUCCCAAGCCCGGGUAAAGGAGGAGG
GUUGG
>NW_003037827.1/923356-923426
ACUGGAACUCCGCCUGUAGCUCCAGCUACUGCCGGUCCCAAGCCCGGGUAAAGGAGGAGG
GUUGG
>NW_003038030.1/28371-28441
AUUGCAACUCCGCCUGUAGCUCCAGCUACUGCCGGUCCCAAGCCCGGGUAAAGGAGGAGG
GUUGG
>NW_003038137.1/140415-140485
CUAAAAACUCCGCCUGUAGCUCCAGCUACUGCCGGUCCCAAGCCCGGGUAAAGGAGGAGG
GUUGG
>NW_003037825.1/1671608-1671678
CGACUAACUCCGCCUGUAGCUCCAGCUACUGCCGGUCCCAAGCCCGGGUAAAGGAGGAGG
GUUGG
>NW_003038750.1/660-730
GCGAGAACUCCGCCUGUAGCUCCAGCUACUGCCGGUCCCAAGCCCGGGUAAAGGAGGAGG
GUUGG
>NW_003037976.1/92538-92468
CUGAAAACUCCGCCUGUAGCUCCAGCUACUGCCGGUCCCAAGCCCGGGUAAAGGAGGAGG
GUUGG
>NW_003037849.1/254698-254768
UCAAUAACUCCGCCUGUAGCUCCAGCUACUGCCGGUCCCAAGCCCGGGUAAAGGAGGAGG
GUUGG
>NW_003037819.1/260736-260666
UUAAUAACUCCGCCUGUAGCUCCAGCUACUGCCGGUCCCAAGCCCGGGUAAAGGAGGAGG
GUUGG
>NW_003037818.1/335706-335636
UUAUUAACUCCGCCUGUAGCUCCAGCUACUGCCGGUCCCAAGCCCGGGUAAAGGAGGAGG
GUUGG
>NW_003038034.1/689361-689431
AUGAAAACUCCGCCUGUAGCUCCAGCUACUGCCGGUCCCAAGCCCGGGUAAAGGAGGAGG
GUUGG
>NW_003037822.1/132043-132113
AUUGUAACUCCGCCUGUAGCUCCAGCUACUGCCGGUCCCAAGCCCGGGUAAAGGAGGAGG
GUUGG
>NW_003037880.1/393836-393766
AUUAAAACUCCGCCUGUAGCUCCAGCUACUGCCGGUCCCAAGCCCGGGUAAAGGAGGAGG
GUUGG
>NW_003021329.1/558-628
GUGGUAACUCCGCCUGUAGCUCCAGCUACUGCCGGUCCCAAGCCCGGGUAAAGGAGGAGG
GUUGG
>NW_003037887.1/282773-282703
GUUGUAACUCCGCCUGUAGCUCCAGCUACUGCCGGUCCCAAGCCCGGGUAAAGGAGGAGG
GUUGG
>NW_003037889.1/864770-864700
CAUUUAACUCCGCCUGUAGCUCCAGCUACUGCCGGUCCCAAGCCCGGGUAAAGGAGGAGG
GUUGG
>NW_003037898.1/75055-75125
AUGCUAACUCCGCCUGUAGCUCCAGCUACUGCCGGUCCCAAGCCCGGGUAAAGGAGGAGG
GUUGG
>NW_003037808.1/1708968-1708898
AUGAUAACUCCGCCUGUAGCUCCAGCUACUGCCGGUCCCAAGCCCGGGUAAAGGAGGAGG
GUUGG
>NW_003023026.1/1387-1317
UCACAAACUCCGCCUGUAGCUCCAGCUACUGCCGGUCCCAAGCCCGGGUAAAGGAGGAGG
GUUGG
>NW_003037944.1/417830-417759
CCACUAACUCCGCCUGUAGCUCCAGCUACUGCCGGUCCCAAGCCCGGGUAAAGGAGGAGG
GUUGG
>NW_003037922.1/564281-564351
UCUCCAACUCCGCCUGUAGCUCCAGCUACUGCCGGUCCCAAGCCCGGGUAAAGGAGGAGG
GUUGG
>NW_003037880.1/746432-746502
AUUAGAACUCCGCCUGUAGCUCCAGCUACUGCCGGUCCCAAGCCCGGGUAAAGGAGGAGG
GUUGG
>NW_003030834.1/905-975
UUAUCAACUCCGCCUGUAGCUCCAGCUACUGCCGGUCCCAAGCCCGGGUAAAGGAGGAGG
GUUGG
>NW_003037938.1/569755-569685
AUAAAAACUCCGCCUGUAGCUCCAGCUACUGCCGGUCCCAAGCCCGGGUAAAGGAGGAGG
GUUGG
>NW_003037826.1/878784-878714
CUUAAAACUCCGCCUGUAGCUCUGGUUACUGCCGGUCCCAAGCCCGGGUAAAGGAGGAGG
GUUGG
>NW_003037963.1/278629-278699
UAAUCAACUCCGCCUGUAGCCUCUGUUACUGCCGGUCCCAAGCCCGGGUAAAGGAGGAGG
GUUGG
>NW_003026456.1/350422-350352
CUUUGAACUCCGCCUGUAGCUCCAGCUACUGCCGGUCCCAAGCCCGGGUAAAGGAGGAGG
GUUGG
>NW_003038144.1/158998-159068
CUGGCAACUCCGCCUGUAGCCCU-AAUACUGCCGGUCCCAAGCCCGGAUAAAGGAGGAGG
GUUGG
>NW_003023293.1/589-520
CCAUCAACUCCGCCUGUAGCUUCUAUUACUGCCGGUCCCAAGCCCGGGUAAAGGAGGAGG
GUUGG
>NW_003033855.1/658-589
AUAACAACUCCGCCUGUAGCUUCUAUUACUGCCGGUCCCAAGCCCGGGUAAAGGAGGAGG
GUUGG
>NW_003030835.1/1401-1471
UUUGAAACUCCGCCUGUAGCUCCAGCUACUGCCGGUCCCAAGCCCGGGUAAAGGAGGAGG
GUUGG
>NW_003038021.1/234985-234915
UCAUUAACUCCGCCUGUAGCUCCAGCUACUGCCGGUCCCAAGCCCGGGUAAAGGAGGAGG
GUUGG
>NW_003026458.1/733731-733801
GCGUUAACUCCGCCUGUAGCUCCAGCUACUGCCGGUCCCAAGCCCGGGUAAAGGAGGAGG
GUUGG
>NW_003037945.1/953383-953312
AACAUAACUCCGCCUGUAGCUCCAGCUACUGCCGGUCCCAAGCCCGGGUAAAGGAGGAGG
GUGGG
>NW_003037794.1/1379715-1379786
AUCAUAACUCCGCCUGUAGCUCCAGCUACUGCCGGUCCCAAGCCCGGGUAAAGGAGGAGG
GUGGG
>NW_003038511.1/118032-117961
UUCAUAACUCCGCCUGUAGCUCCAGCUACUGCCGGUCCCAAGCCCGGGUAAAGGAGGAGG
GUGGG
>NW_003035905.1/430-359
UCCAGAACUCCGCCUGUAGCUCCAGCUACUGCCGGUCCCAAGCCCGGGUAAAGGAGGAGG
GUGGG
>NW_003037911.1/974936-974865
CUCUUAACUCCGCCUGUAGCUCCAGCUACUGCCGGUCCCAAGCCCGGGUAAAGGAGGAGG
GUGGG
>NW_003026616.1/51774-51845
AUCUUAACUCCGCCUGUAGCUCCAGCUACUGCCGGUCCCAAGCCCGGGUAAAGGAGGAGG
GUGGG
>NW_003038073.1/63927-63856
ACCACAACUCCGCCUGUAGCUCCAGCUACUGCCGGUCCCAAGCCCGGGUAAAGGAGGAGG
GUGGG
>NW_003037967.1/90708-90779
CACAUAACUCCGCCUGUAGCUCCAGCUACUGCCGGUCCCAAGCCCGGGUAAAGGAGGAGG
GUGGG
>NW_003037888.1/168226-168155
UACUUAACUCCGCCUGUAGCUCCAGCUACUGCCGGUCCCAAGCCCGGGUAAAGGAGGAGG
GUGGA
>NW_003039127.1/1070362-1070291
UACUUAACUCCGCCUGUAGCUCCAGCUACUGCCGGUCCUAAGCCCGGGUAAAGGAGGAGG
GUGGA
>NW_003038037.1/203820-203891
ACCAUAACUCCGCCUGUAGCUCCAGCUACUGCCGGUCCCAAGCCCGGGUAAAGGAGGAGG
GUGGG
>NW_003037798.1/1076310-1076239
UCCUGAACUCCGCCUGUAGCUCCAGCUACUGCCGGUCCCAAGCCCGGGUAAAGGAGGAGG
GUGGG
>NW_003037915.1/942968-942897
ACCAUAACUCCGCCUGUAGCUCUGGUUGCUGCCGGUCCCAAGCCCGGGUAAAGGAGGAGG
GUGGG
>NW_003026722.1/3989-4060
CCCCUAACUCCGCCUGUAGCUCUGGUUGCUGCCGGUCCCAAGCCCGGGUAAAGGAGGAGG
GUGGG
>NW_003038003.1/215388-215458
AUUAAAACUCCGCUUGUAGCUCUGGUUACUACCGGUCCCAAGCCCGGGUAAAGGAGGAGG
GUUGG
>NW_003037916.1/237803-237734
UUUAUAACUCCGCUUGUAGCUUCUAUUACUGCCGGUCCCAAGCCCGGGUAAAGGAGGAGG
GUUGG
>NW_003037851.1/570022-569953
UCUACAACUCCGCCUGUAGCUUCUAUUACUGCCGGUCCCAAGCCCGGGUAAAGGAGGAGG
GUUGG
>NW_003026482.1/180958-181026
AAUCUAACUCCGCCUGUAGCUCUGGUUGCUGCCGGUCCCAAGCCCGGGUAAAGGAGGAGG
G--UU
>NW_003038049.1/52874-52805
ACACUAAAUCCGCCUGUAGCUUCUAUUACUGCCGAUCCCAAGCCCGGGUAAAGGAGGAGG
GUUGA
>NW_003037808.1/557848-557918
AAGUUAACUCCGCCUGUAGCUCUAGCUACUGCCGGUCCCAAGCCCGGAUAAAGGAGGAGG
GUUGG
>NW_003027906.1/335-266
AAAUUAACUCCGUCUGUAGCUUCUAUUACUGCCGGUCCCAAGCCCGGGUAAAGGAGGAGG
GUUGG
>NW_003037810.1/1187183-1187252
CACACAACUCCGCCUGUAGCUUCUAUUACUGCCGGUCCCAAGCCCGGGUAAAGGAGGAGG
GUUGG
>NW_003038156.1/47066-46997
UUUCGAACUCCGCCUGUAGCUUCUAUUACUGCCGGUCCCAAGCCCGGGUAAAGGAGGAGG
GUUGG
>NW_003037996.1/349397-349466
CGAAUAACUCCGCCUGUAGCUUCUAUUACUGCCGGUCCCAAGCCCGGGUAAAGGAGGAGG
GUUGG
>NW_003038370.1/16347-16417
GCUGUAACUCCGCCUGUAGCAUCCACUACUGCCGGUCUCAAGCCCGGGUAAAGGAGGAGG
GUUGG
>NW_003037800.1/2400905-2400974
ACUAUAACUCCGCCUGUAGCUUCUAUUACUGCCGGUCCCAAACCCGGGUAAAGGAGGAGG
GUUGG
>NW_003020995.1/2060-1990
GGAGUAACUCCACCUGUAGCUCUGGUUACUGCCGGUCCCAAGCCCGGGUAAAGGAGGAGG
GUUGG
>NW_003037955.1/8186-8116
AUAACAACUCCGCCUGUAGCUCUGGUUACUGCCGGUCCCAAGCCCGGGUAAAGGAGGAGG
GUUGG
>NW_003037802.1/1181344-1181274
CCAUUAACUCCGCCUGUAGCUCUGGUUACUGCCGGUCCCAAGCCCGGGUAAAGGAGGAGG
GUUGG
>NW_003026562.1/13365-13435
UCGUUAACUCCGCCUGUAGCUCUGGUUGCUGCCGGUCCCAAGCCCGGGUAAAGGAGGAGG
GUUGG
>NW_003038219.1/98726-98796
UAUAUAACUCCGCCUGUAGCUCUGGUUACUGCCGGUCCCAAGCCCGGGUAAAGGAGGAGG
GUUAA
>NW_003026511.1/189297-189227
UAUGUAACUCCGCCUGUAGCUCCGGCUACUGCCGGUCCCAAGCCCGGGUAAAGGGGGAGG
GUUGG
>NW_003037936.1/197822-197892
UAUUUAUCUCCGCCUGUAGCCCACAUUACUGCCGGUCCCAAGCCCGGGUAAAGGAGGAGG
GUUUG
>NW_003038159.1/76895-76826
CUGACAACUCCGCCUGUAGCUUCUAUUACUGCCGGUCCCAAGCCCGGGUAAAGGAGGAGG
GUUGA
>NW_003037946.1/465158-465089
ACAGUAACCCUGCCUGUGGCUUCUAGUACUGCCGGUCCCAAGCCCGGGUAAAGGAGGAGG
AUUGA
>NW_003037890.1/1134913-1134982
ACAUUAACUCCGCCUGUAGCUUCUAUUACUGCCGGUCCCAAGCCCGGGUAAAGGAGGAGG
GUUGG
>NW_003037910.1/304949-305018
ACGGAAACUCCGCCUGUAGCUUCUAUUACUGCCGGUCCCAAGCCCGGGUAAAGGAGGAGG
GUUGG
>NW_003037891.1/30120-30190
CCAUUAACUCCGCCUGUAGCUUCUAUUACUGCCGGUCCCAAGCCCGGGUAAAGGAGGAGG
GGUGG
>NW_003029037.1/287-218
AUGGUAACUCCGCCUGUAGCUUCUAUUACUGCCGGUCCCAAGCCCGGGUAAAGGAGGAGG
GUUGG
>NW_003028773.1/379-310
UUAUCAACUCCGCCUGUAGCCCU-AUUACUGCCGGUCCCAAGCCCGGGUAAAGGAGGAGG
GUUGG
>NW_003037862.1/150259-150328
GCGUUAACUCCGCCUGUAGCUUCUAUUACUGCCGGUCCCAAGCCCGGGUAAAGGAGGAGG
GUUGG
>NW_003022496.1/641-710
UUGUUAACUCCGCCUGUAGCUUCUAUUACUGCCGGUCCCAAGCCCGGGUAAAGGAGGAGG
GUUGG
>NW_003038153.1/332348-332279
CCACUAACUCCGCCUGUAGCUUCUAUUACUGCCGGUCCCAAGCCCGGUUAAAGGAGGAGG
GUUGG
>NW_003037836.1/993734-993803
AUAAAAACUCCGCCUGUAGCUUCUAUUACUGCCGGUCCCAAGCCCGGGUAAAGGAGGAGG
GUUAG
>NW_003028666.1/650-581
GAAAUAACUCCGCCUGUAACUUCUAUUACUGCCGGCCCCAAGCCCGGGUAAAGGAGGAGG
GGUGG
>NW_003029991.1/799-730
CAACCAACUCCACCUGUAGCUUCUAUUACUGCCGGUCCCAAGCCCGGGUAAAGGAGGAGG
GUUGG
>NW_003037884.1/84490-84559
UUGUAAACUCCGCCUGUAGCUUCUAUUACUGCCGGUCCCAAGCCCGGGUAAAGGAGGAGG
UUUGG
>NW_003021683.1/1832-1763
AGACUAACUCCGCCUGUAGCUUCUAUUACUGCCGGUCCCAAGCCCGGGUAAAGGAGGAGG
GUUGG
>NW_003038108.1/184700-184769
AAAGUAACUCCGCCUGUAGCUUCUAUUACUGCCGGUCCCAAGCCCGGGUAAAGGAGGGGG
GUUGG
>NW_003037945.1/25391-25460
CAACCAACUCCGCCUGUAGCUUCUAUUACUGCCGGUCUCAAGCCCGGGUAAAGGAGGAGG
GUUGG
>NW_003037982.1/361070-361139
AAAAUAACUCCGCCUGUAGCUUCUAUUGCUGCCGGUCCCAAGCCCGGAUAAAGGAGGAGG
GUUGG
>NW_003037798.1/2641477-2641408
AAAAUAACUCCGCCUGUAGCUUCUAUUACUGCCGGUCCCAAGCCCGGAUAAAGGAGGAGG
GUUGG
>NW_003037873.1/680702-680771
AGAGUAACUCCGCCUGUAGCUUCUAUUACUGCCGGUCCCAAGCCCGGGUAAUGGAGGAGG
GUUGG
>NW_003037885.1/309069-309138
UUAAGAACUCCGCCUGUAGCUUCUAUUACUGCCGGUCCCAAGCCCGGGUAAAGGAGGAGG
GUUGG
>NW_003037840.1/984679-984610
AGAAAAACUCCGCCUGUAGCUUCUAUUACUGCCGGUCCCAAGCCCGGGUAAAGGAGGAGG
GUUGG
>NW_003023193.1/795-864
CGGGUAACUCCGCCUGUAGCUUCUAUUACUGCCGGUCCCAAGCCCGGGUAAAGGAGGAGG
GUUGA
>NW_003037913.1/82090-82157
UCA--AACUCCGCCUGUAGCCCU-AUUACUGCCGGUCCCAAGCCCGGGUAAAGGAGGAGG
GUUGG
>NW_003028760.1/471-402
AAUAUAACUCCGCCUGUAGCUUCUAUUACUGCCGGUCCCAAGCCCGGGUAAAGGAGGAGG
GUUGG
>NW_003037785.1/4277-4346
CUGAUAACUCCUCCUGUAGCUUCUAUUACUGCCGGUCCCAAGCCCGGGUAAAGAAGGAGG
GUUGG
>NW_003038086.1/398564-398633
GAGAUAACUCCUCCUGUAGCUUCUAUUACUGCCGGUCCCAAGCCCGGGAAAAGGAGGAGG
GUUGG
>NW_003026290.1/877-808
AUUUUAACUCCGCCUGUAGCUUCUAUUACUGCCGGUCCCAAGCCCGGGUAAAGGAGGAGG
GUCUG
>NW_003037877.1/812603-812672
GUGCAAACUCCGCCUGUAGCUUCUAUUACUGCCGGUCCCAAGCCCGGGUAAAGGAGGAGG
GUUGG
>NW_003038128.1/85588-85519
GCAACAACUCCGCCUGUAGCUUCUAUUACUGCCGGUCCCAAGCCCGGGUAAAGGAGGAGG
GUUGG
>NW_003038012.1/290674-290605
GUAGUAACUCCGCCUGUAGCUUCUAUUACUGCCGGUCCCAAGCCCGGGUAAAGGAGGAGG
GUUGG
>NW_003038464.1/40240-40309
GAAGGAACUCCGCCUGUAGCUUCUAUUACUGCCGGUCCCAAGCCCGGGUAAAGGAGGAGG
GUUGG
>NW_003037841.1/1816315-1816384
AUAACAACUCCGCCUGUAGCUUCUAUUACUGCCGGUCCCAAGACCGGGUAAAGGAGGAGG
GUUGG
>NW_003026464.1/321602-321671
CUUCUAACUCCGCCUGUAGCUUCUAUUACUGCCGGUCCCAAGCCCGGGUAAAGGGGGAGA
GUUGG
>NW_003037911.1/920936-921005
GGAAUAACUCUGCCUGUAGCUUCUAUUACUGCCGGUCCCAAGCCCGGGUAAAGGAGGAGG
GUUGG
>NW_003026478.1/45869-45800
UUAGGAACUCCGCCUGUAGCUUCUAUUACUGCCGGUCACAAGCCCGGGUAAAGGAGGAGG
GUUGG
>NW_003037853.1/364340-364271
UUUUGAACUCCGCCUGUAGCUUCUAUUACUGCCGGUCCCAAGCCCGGGUAAAGGAGGAGG
GUUGG
>NW_003037800.1/1380208-1380139
UAACAAACUCCGCCUGUAGCUUCUAUUACUGCCGGUCCCAAGCCCGGGUAAAGGAGGAGG
GUUGG
>NW_003038034.1/137001-137070
UUUAUAACUCCGCCUGUAGCUUCUAUUACUACCGGUCCCAAGCCCGGGUAAAGGAGGAGG
GUUGG
>NW_003026510.1/240208-240277
AUAGAAACUCCGCCUGUAGCUUCUAUUACUGCCGGUCCCAAGCCCGGGUAAAGGAGGAGG
GUUGG
>NW_003038511.1/202621-202690
CAAAUAACUCCGCCUGCAGCUUCUAUUACUGCCGGUCCCAAGCCCGGGUAAAGGAGGAGG
GUUGG
>NW_003026514.1/43942-44011
AUUUCAACUCCGCCUGUAGCUUCUAUUACUGCCGGUCCCAAGCCCGGGUAAAGGAGGAGG
GUUGG
>NW_003037803.1/242158-242227
AAAACAACUCUGCCUGUAGCUUCUAUUACUGCCGGUCCCAAGCCCGGGUAAAGGAGGAGG
GUUGG
>NW_003037829.1/1380669-1380600
ACUUGAACUCCGCCUGUAGCUUCUAUUACUGCCGGUCCCAAGCCCGGGUAAAGGAGGAGG
GUUGG
>NW_003037800.1/1877664-1877595
UAACUAACUCCGCCUGUAGCUUCUAUUACUGCCGGUCCCAAGCCCGGGUAAAGGAGGAGG
GUUGG
>NW_003020986.1/3126-3057
CUUUUAACUCCGCCUGUAGCUUCUAUUACUGCCGGUCCCAAGCCCGGGUAAAGGAGGAGG
GUUGG
>NW_003038083.1/538702-538633
UUUAAAACUCCGCCUGUAGCUUCUAUUACUGCCGGUCCCAAGCCCGGGUAAAGGAGGAGG
GUUGG
>NW_003033918.1/2107-2176
AGGGUAACUCCGCCUGUAGCUUCUAUUACUGCCGGUCCCAAGCCCGGGUAAAGGAGGAGG
GUUGG
>NW_003038250.1/4891-4960
UUAAAAACUCCGCCUGUAGCUUCUAUUACUGCCGGUCCCAAGCCCGGGUAAAGGAGGAGG
GUUAG
>NW_003037941.1/39739-39670
UCAAUAACUCCGCCUGUAGCUUCUAUUACUGCCGGUCCCAAGACCGGGUAAAGGAGGAGG
GUUGG
>NW_003037831.1/303023-302954
AAGACAACUCCGCCUGUAGCUUCUAUUACUGCCGGUCCCAAGCCCGGGUAAAGGAGGAGG
GUUGG
>NW_003033733.1/1916-1985
AUGUUAACUCCGCCUGUAGCUUCUAUUAGUGCCGGUCCCAAGCCCGGGUAAAGGAGGAGG
GUUGG
>NW_003037942.1/829987-830056
AAAUUAACUCCGCCUGUAGCUUCUAUUACUGCCGGUCCCAAGCCCGGGUAAAGGAGGAGG
GUUGG
>NW_003037863.1/1566650-1566720
UCAAGAACUCCGCCUGUAGCUUCUAUUACUGCCGGUCCCAAGCCCGGGUAAAGGAGGAGG
GUUGA
>NW_003038425.1/18799-18868
UUAGUAACUCCGCCUGUAGCUUCUAUUACUGCCGGUCCCAAGCCCGGGUAAAGGAGGAGG
GUUGG
>NW_003038023.1/569671-569602
AUAGUAACUCCACCUGUAGCUUCUAUUACUGCCGGUCCCAAGCCCGGGUAAAGGAAGAGG
GUUGA
>NW_003038440.1/54562-54634
UAUAUAACUCCGCCUGUAGCUUCUAUUACUGCCGGUCCCAAGCCCGGGUAAAGGAGGAGG
GUUGA
>NW_003037818.1/1407524-1407455
CAUAUAACUCCGCCUGUAGCUUCUAUUACUGCCGGUCCCAAGCCCGGGUAAAGGAGGAGG
GUUGG
>NW_003038022.1/174334-174403
CUGAUAACUCCGCCUGUAGCUUCUAUUACUGCCGGUCCCAAGCCCGAGUAAAGGAGGAGG
GUUGG
>NW_003035630.1/315-384
AAGAUAACUCCGCCUGUAGCUUCUAUUACUGCCGGUCCCAAGCCCGGGUAAAGGAGGAGG
GUUGG
>NW_003037825.1/1513453-1513384
UUUGUAACUCCGCCUGUAGCUUCUAUUACUGCCGGUCCCAAGCCCGGGUAAAGGAGGAGG
GUUGG
>NW_003037895.1/157518-157449
GAAUAAACUCCGCCUGUAGCUUCUAUUACUGCCGGUCCCAAGCCCGGGUAAAGGAGGAGG
GGUGG
>NW_003037977.1/477189-477120
UAUAUAACUCCGCCGGUAGCUUCUAUUACUGCCGGUCCCAAGCCCGGGUAAAGGAGGAGG
GUUUG
>NW_003037910.1/671320-671251
CCUAUAACUCCGCCUGUAGCUUCUAUUACUGCUGGUCCCAAGCCCGGGUAAAGGAGGAGG
GUUGG
>NW_003037886.1/533889-533958
AGAAUAACUCCGCCUGUAGCUUCUAUUACUGCCGGUUCCAAGCCCGGGUAAAGGAGGAGG
GUUGG
>NW_003037926.1/226647-226578
UCUAUAACUCCGCCUGUAGCUUCUAUUACUGCCGGUCCCGAGCCCGGGUAAAGGAGGAGG
GUUGG
>NW_003037910.1/1247604-1247674
CUGAUAACUCCGCCUGUAGCCUCUAUUGCUGCCGGUCCCAAGCCCGGGUAAAGGAGGAGG
GUUGG
>NW_003037813.1/253080-253149
UAGCUAACUCCGCCUGUAGCUUCUAUUACUGCCGGUCCCAAGCCCGGGUAAAGGAGGAGG
GUUGG
>NW_003038031.1/520333-520402
ACUCCAACUCCGCCUGUAGAUUCUAUUACUGUCGGUCCCAAGCCCGGGUAAAGGAGGAGG
GUUGG
>NW_003037917.1/130205-130274
AUUUAAACUCCGCCUGUAGCUUCUAUUACUGCCGGUCCCAAGCCCGGGUAAAGGAGGAGG
GUUGG
>NW_003037854.1/640635-640566
CUAUGAACUCCGCCUGUAGCUUCUAUUACUGUCGGUCCCAAGCCCGGGUAAAGGAGGAGG
GUUGG
>NW_003026459.1/21736-21667
AGAUUAACUCUGCCUGUAGCUUCUAUUACUGCCGGUCCCAAGCCCGGGUAAAGGAGGAGG
GUUGG
>NW_003037824.1/655691-655760
UCAGCAACUCCGCCUGUAGCUUCUAUUACUGCCGGUCCCAAGCCGGGGUAAAGGAGGAGA
GUUGG
>NW_003037918.1/693249-693317
ACUAUAACUCCGCCUGUAGCUUCUAUUACUGCCGGUCCCAAGC-CGGGUAAAGGAGGAGG
GUUGG
>NW_003026490.1/178952-178883
AUGAUAACUCCGCCUGUAGCUUCUAUUAAUGCCGGUCCCAAGCCCGGGUAAAUGAGGAGG
GUUGG
>NW_003021223.1/1079-1148
AAAAUAACUCCGCCUGUAGCUUCUAUUACUGCCGAUCCCAAGCCCGAAUAAAGGAGGAGG
GUUGG
>NW_003028583.1/856-787
GAACUAACUCCGCCUGUAGCUUCCAUUACUGCCGGUUUCAAGCCCGGGUAAAGGAGGAGG
GUUGA
>NW_003037909.1/849708-849777
UUAAAAACUCCACCUGUAGCUUCUAUUACUGCCGGUCCCAAGCCCGGGUAAAGGAGGAGG
GUUGG
>NW_003038034.1/310664-310595
AUUCUCACUCCGCCUGUAGCUUCUAUUACUGCCGGUCCCAAGCCCGGGUAAAGGAGGAGG
GUUAA
>NW_003037836.1/208491-208561
UCCAUAACUCCGCCUGUAGCUUUGAUCACUGCCGGUCCCAAGCCCAGAUAAAGGAGAAGG
GUGGG
>NW_003026616.1/191708-191777
AUAAAUACUCCGCCUGUAGCUUCUAUUACUGCCGGUCCCAAGCCCGGGUAAAGGAGGAGG
GUUGG
>NW_003033827.1/598-668
UCUUUAACUCCGCCUGUAGCUCUAGCUACUGCCGGUCCCAAGCCCGGAUAAAGGAGGGGG
UUUGG
>NW_003037809.1/1465772-1465843
UUUUUAACUCUGCCGGUAGCUCCAGCUACUGCCGGUCCUAAGCCCGGGUAAAGGAGGAGG
GUUAG
>NW_003038077.1/214182-214112
UUCAAAACUCCGCCUGUAGCUCCAGCUACUGCCGGUCCCAAGCCCGGGUAAAGGAGGAGG
GUGGG
>NW_003038037.1/1328633-1328702
GCAGAAACUCCGCCUGUAGCUUCUAUUACUGCCGGUCCCAAGCCUGGGUAAAGGAGGAGG
GUUGG
>NW_003037816.1/760353-760284
UUUGUAACUCCGUCUGUAGCUUCUAUUACUGCCGGUCCCAAGCCCGGGUAAAGGAGGAGG
GUUGG
>NW_003037807.1/181554-181484
UGUAUAACUCCGCCUGUA--ACUCCCUACUGCCGGUCUGAAGCCCGGAUAAAGGAGGAGG
GUUGA
>NW_003026493.1/1860-1790
AUUAUAACUCCGCCUGUAGCCUCCGCUGCUACCGGUCCCAAGCCCGAAUAAAGGAGGAGG
GUGAG
>NW_003038127.1/313494-313564
UGUAUAACUCCGCCUGUAGCCUCCACUACUGCCGGUCCCAAGCCCGGAUAAAGGAAGAGG
GUUGG
>NW_003026515.1/204417-204487
AUAAUAACUCGGCCUGUAGCUCCGGCUACUGCCGGUCCCAAGCCCGGGUAAAGGAAGAGG
GUUGG
>NW_003037805.1/1414748-1414678
ACAUUAACUCCGCCUAUAACUCCGGCUACUGCCGGUCCCAAGCCCGGGUAAAGGAGGAGG
GUUGG
>NW_003037799.1/1438505-1438436
UCGAUAACUCUGCCCGUAGCUACCAUUACAGUCGGUCCCGAGCCCGGGUAAAUGAGGAGG
GUUGG
>NW_003038136.1/182447-182517
CGUAUAACUCCGCCUGUAGCUCCGGCUAUUGCCGGUCUCAAGACCGGAUAAAGGAGGAGG
GUUGG
>NW_003037895.1/32561-32491
AAAAUAACUCCGCCUGUAGCCUCACCGACCGCCGAUCCCAAGCCCGGAUAAAGGGGGAGG
GUUAG
>NW_003038144.1/107487-107415
ACCCGAACUCCGCCUGUAGCUCCAGCUACUGCCGGUCCCAAGCCCGGGUAAAGGAGGAGG
GGGGC
>NW_003037906.1/576895-576823
GACUUAACUCCGCCUGUAGCUCCAGCUACUGCCGGUCCCAAGCCCGGGUAAAGGAGGAGG
GGGGC
>NW_003026468.1/397600-397530
CAAAUAACUCCGCCUGUAACUCCGGCUACUGCCGGUCCCAAGUCCGGGUAAAGGAGGAGG
GUUGG
>NW_003038097.1/7633-7692
CCUGUAGCUCCGCCGGU---GGCU---ACUGCCGGUUCCAAGCCCAGAUAAAGGAGGAGG
GUAGG
>NW_003038257.1/209420-209352
UAAUUAACACCGCCAGUAGCUUCUAUUACUGCCGGUCUCAAGCCCGGGUAAAGGAGGAGG
-AUUG
>NW_003038228.1/129526-129596
AUAUUAACUCCGCCUGUAGCUCCGGCUACUGCCGAUUCAAAGUCCGGGUAAAGGAGGAGG
GUUGU
>NW_003037853.1/638266-638338
GGCGUAACUCCGCCUGUAGCUUCUAUUACUGCCGGUCCCAAGCCCGGGUAAAGGAGGAGG
GGGCA
>RicEn_FSXC76312_b1/271-349
UAGGUAACUCCGCCUAUGUCGUGUAACACAGCCGGUCCCAAGCCCGGAAAA-GGAGGAGG
GAAUA
>NC_008404.1/26415927-26416006
UAUGUAACUCCGCCUAUGUCUAAGUAUAUAGCCGGUCCCAAGCCCGGAAAAAGGAGGAGG
GUAUA
>SRS015960_WUGC_scaffold_18017/753-679
UCUUUAAUGCUAC-------CGUAG------ACAGUGACAAGUCUG-AUAAAUGCAGAGU
CAAGA
>SRS018817_C2106916/1168-1094
UUAGUAAUGUGGC-------CUAAG------ACAGUUGCAAGCCUGUUUGAACACAGAGC
ACUAA
>BMHBC_1_1_newblercontig148627/99-21
UCUGUAAUGUGAC-------CUAUG------GGAGUUGUAAGUCUCCAUGAACACAGAAC
ACAGA
>NW_003035255.1/119-48
CUCUCAACUCCGCCUGUAGCUCCGGUUACUGCCGGUCCCAAGCCCGGGUAAAGGAGGAGG
GCGGG
