# Supplementary material for: Remote homology search with hidden Potts models
Source: PLoS Comput Biol. 2020 Nov 30;16(11):e1008085. doi: 10.1371/journal.pcbi.1008085 (PMC7728182; doi:10.1371/journal.pcbi.1008085)
Supplement: S1 Code — (GZ) [file pcbi.1008085.s002.tar.gz › WilburnEddy20_HPM/data/Twister/TrainSequences/Twister_train.fa]

>SRS020328_C2928877/359-281
GAUAGUGUAAUUUCACGUAUAUUAUUACUUUUAAUGCUACCCAAAGGUCGUGACAAGUCG
AUAAAACGCAGAGUCAAAA
>ASMM170b_GJFD58A01C5I9H/32-110
AGAUGGCUUCGGCCAUCUAAUCUUCUCUUUUUUAACCCAGCCAGAGACGGUCACAAGCCC
GUGAAAUGGGGAGUGGAAA
>JCVI_READ_1105333413546/946-851
AGAGUUGGUGAAUCGCACUAUCUACUAGUAAAGUAAUGCAGCCGCCCGCCGCGCGCGGGG
ACGUCGGUAGCAAGCCCGUGUAAUGCAGAGUUUUCU
>NW_001814726.1/49585-49656
ACUGUUAAUGCGGCCAUAUUUUUCUAUACAAUAACGUAUGGCGGUCUCAAGCCCGAUAAC
GUAGAGAGCAGU
>ATED_F4WRAXD02G1NCR/78-150
AUCUGUCGAUAUAGGCAGAUAAUGUAAUGCAGCCAAUGGCCGGUUACAAGCCCGGGAAAA
UGCAGAGUACAUU
>GYO3UBL02I8VZT/156-255
UUCCAGAUGUUCUUUGGAAGCCGGUAAUGCGGCACGCGUGGUCACAAGCCCACCGCCCUU
CGUUGAGCGGAAACGUUCACGUUGGGACGCAGAGUGACGG
>NC_008468.1/9897312-9897239
GCAUGUAACUCCGCCUGUGGGCACUAUGCAUGGCUCACAGCCGGUCUCAAGCCCGGGGUA
AGGAGGAGAGAUGC
>NW_003035881.1/508514-508577
AUUUUAACUCCACCUGAAGCCGCUCAGGGGCCGGUACUAAGCCCGGAUAAAGGAGGAGAG
UAAG
>LWSO_GLQAYWI02GF1U4/252-338
AUCACAACUCUACCUUCGAUUCAUCCAUCUUUUCGGAGGUGGAUGAAUCGAUGCCGGUUC
CAAGUCCGGAUAAAAGAGGAGGAUGAU
>GX8B9KJ02F7WD1/145-56
GGCUUAAUGCGGCCAGAGGAAAUGGUGAUGCUUAUUACGUGCUCACCAUGAUUCUGUCUG
UUGCAAGCCAGAAGAAACGCAGAGCAAGUC
>GX8B9KJ01CV8KA/406-328
GGCUUAAUGCGCCGGAAGCGAUGAUGUUGUUCACCAUCAAUUCUGCCUAUUGCAAGCCAG
GAAAAACGCAGAGCAAGUC
>NC_008404.1/26479975-26480053
UAGGUAACUCCGCCUAUGUCAUCCUAGGUUUAGUAAAUGACAUAGCCGGUCCCAAGCCCG
GAAAAAGGAGGGGAACAUC
>NW_001492615.1/502-576
CAUGUAACUCCGCCUGUGCUGCAUUUCAUAGCACACAGCCGGUCUCAAGCCCGGGUUAAG
GAGGAGAGAUGCAUG
>ACOFG988_F31SS7V02I4B85/164-243
AUGUUAAUGCGACCUAGUUACUGGUAACCGUAAUACCUAGUGCUAGAGGGUGGCAAGUCC
CUUUAACGCAGAGUCGACAU
>NW_003038455.1/14284-14351
AUCUUAACUGUGCCAGUAGCUCCUCCAUGGGCUACUGCCGGUUCCAAGCCCGGAUAAAGG
AGGAGGAU
>GYQO9XB02GQV67/273-352
GCCGCAACUCAGCCUUUUUAUCUUAUUUAUAUGUAAGAUGAAACGACGGUCCCAAGCCCG
UAAAAAAUGAGGAGGGAGGA
>NW_001815347.1/199234-199169
AAAGUAAUGCGGGCUUUAUAUAUAAUCUGGAAGACAGUCUCAACCCCGUAAAACGCAGAG
AGCUUU
>ASHM260b_GM9OZ8V02HG94X/136-66
GCAUAUAUGUGUCGCCAUUAACUACGCCGUUGACCAGUCCAAAGCCUGGUAUGUGAAAGU
AGGAUGGGUGG
>4443756.3.46307/267-190
GCCAGUACUGAAAAAAUGUACUGGCAGUUUUAAUGCAGCCUGGGACGGUUACAAGCCCGU
GAAAAUGCAGAGUAGAAC
>CAM_READ_0099519637/287-219
GCCGGACAAGUUCCGGCACUGUAAUGCCAGCGUGGACGGUUCCAACUCCGUGAAAAGGCA
GAGGACAGG
>NW_002994233.1/2639815-2639734
UUUUUAACUCCGCCUACGAUGGGCCACCUAUAGUGUCCUAUCGUAGCAGGUCCCAAGCCC
UGGUAAAGGAGGAGGGUUGAAA
>NW_002994229.1/19739281-19739200
UUUUUAACUCCGCCUACGGUGGGCUGUCUAUGGUGCCCCAUCGUAGCAGGUCCCAAGCCC
UGGUAAAGGAGGAGGGUUGAAA
>NW_002994237.1/10778309-10778228
UUUUUAACUCCACCUACGGUGGGCCGUCUAUGGUGUCCCAUCGUAGCAGGUCCCAAGCCC
UGGUAAAGGAGGAGGGUUGAAA
>NW_002994240.1/11118431-11118512
UUUUUAACUCCGUCUACGGUGGGCCGUCUAUGGUGUCCUAUCGUAGCAGGUCCCAAGCCC
UGGUAAAGGAGGAGGGUUGAAA
>BMHBC_6259/2723-2648
AGGGGCGCGAAAACGCCCCCUUUCCUAAAACCGCCGUCGCCCGUCCAAAGCCGGGAUGUG
AAAGGUUGAUGGGGAA
>NW_001820622.1/3390-3471
UUUGUAAUGCGGGCGUUAUUAUUAAAAAUGUUGUAUUUAAUAAUUAACGACAGUCUCCAC
CCUGUGAAACGCAGAGAGCAAA
>NW_001815680.1/7036-7117
UUUGUAAUGCGGGCGUUACUAUUAAAAAUGUUACAGUUAAUAAUUAACGACAGUCUCCAC
CCUGUGAAACGCAGAGAGUAAA
>scaffold58730_4_V1.CD-11/641-721
AAGGGGCCUAGCCCCUUCCCCUUUAAUGCAGGUCGCUUGAUAGCGCAACGGUCCACACCC
CGUAUGAAUGCAGAUGGAAGG
>NC_008471.1/17916023-17915941
AGAGUAACUCCGCCUGUGUUGUUUCAUGGUUUGUCAUUGCACAUCACAGCCGGUCCCAAG
CCCGGACAAAGGAGGAGGGUGUG
>scaffold48836_1_MH0026/9366-9456
GGCGCGGUGUAGCUCCUAUAUCAAAGUCCGGCUAAUGCGGCCAGGCUUCACGGUCUGGGU
GUCACAAGCCACCACGAACGCAGAGUGGCCG
>scaffold13_1_MH0073/2883-2973
GGCGCGGUGUAGCUCCUAUAUCAAAGUCCGGCUAAUGCGGCCAGGCUUCACGGCCUGGGU
GUCACAAGCCACCACGAACGCAGAGUGGCCG
>SRS015794_Baylor_scaffold_35065/4590-4680
GGCGCGGUGUAGCUCCUAUAUCAAAGUCCGGCUAAUGCGGCCAGGCUUCACAGUCUGGGU
GUCACAAGCCACCACGAACGCAGAGUGGCCG
>scaffold103403_2_MH0058/319-231
GGGCGGAACAAUAGCCGCCCGGCAACUAAAACGGCCACACCGUGAACGGGUGCGAGUGUC
CCAAGCCACUAUAAACCGUUGAGGGGUUG
>SRS016989_C1582811/415-328
GGCGGAACAAUAGCCGCCAGGCAACUAAAACGGCCACACCGUGAACGGGUGCGAGUGUCC
CAAGCCACUAUAAACCGUUGAGGGGUUG
>SRS015133_WUGC_scaffold_34112/1006-1095
CCCCGGCGGCAAUGCCGGGGCAGCAACUAAAACGGCCACACCGUGAACGGGUGCGAGUGU
CCCAAGCCACUAUAAACCGUUGAGGGGUUG
>C3898611_1_V1.UC-19/87-176
CCCCGGCGGCAAUGCCGGGGCAGCAACUAAAACGGCCACACCGUGAACGGGUGUGAGUGU
CCCAAGCCACUAUAAACCGUUGAGGGGUUG
>scaffold33193_1_MH0010/600-688
GGGCGGAAGAAUAGCCACCCAGCAACUAAAACGGCCACACCGUGAACGGGUGCGAGUGUC
CCAAGCCACUAUAAACCGUUGAGGGGUUG
>SRS024435_C3152294/404-492
GGGCGGAAGAAUAGCCGCCCGACAACUAAAACGGCCACACCGUGAACGGGUGCGAGUGUC
CCAAGCCACUAUAAACCGUUGAGGGGUUG
>scaffold76465_1_MH0041/184-272
GGGCGGAAGAAUAGCCGCCUGGCAACUAAAACGGCCACACCGUGAACGGGUGCGAGUGUC
CCAAGCCACUAUAAACCGUUGAGGGGUUG
>NW_003038038.1/903558-903628
ACCCCAACUCCGCCUGUAGCUCCUCCGGGGGCUACUGCCGGUUCCAAGCCCGGGUAAAUG
AGGAGGAGGGU
>NW_002994277.1/4602428-4602355
GAAGUAACUCCGCCUGUGCCAGUGCCUUGUCAUUACACAGCCGGUCCCAAGCCCGGAUAA
AGGAGGAGGGUUGU
>NC_008468.1/80106-80187
AGAGUAACUCCGCCUGUGUUGUUUCAUGGUUUGUAAUGCACACCACAGCCGGUCCCAAGC
CCGGACAAAGGAGGAGGGUGUG
>SRS019267_WUGC_scaffold_11823/2155-2219
AAGCUAAUGCAGGCAGACUUGACAAGUCGAGACGGUCGCAACCCCGUGAAAAUGCAGAGC
GGCUU
>NW_001815348.1/1953225-1953297
UUUUUAAUGUGGCCUUGAACCUACAAAAUAGGUAUCACGACGGUCUUAAGCCCGUGUAAA
CACAGAGAAAAUG
>NC_008404.1/26363216-26363295
UAGGUAACUCCGCCUAUGUCACUUGAGGUGUGAUUUUAAUGACAUAGCCGGUCCCAAGCC
CGGAAAAGGAGGAGGGGAUA
>LWFCAnN_GO09JKT01BGMSQ/306-231
UGUCGAUUAUUGGCAACGCCCACCCGAACUGUGCCUUUGGCGGUCUCAAGCCCGCAUGCG
AAAACAGGAGAGGGGU
>NW_002994277.1/2100079-2100015
GCAUGUAACUCCGCCUGUCGUGAAUACACAGCCGGUCCCAAGCCCGGAUUAAGGAGGAGG
GUUGC
>CAM_READ_0073407999/106-52
GAGUUAACUCCGCCAUUGCCUGUCUAAAGCCAGGAUGCGAAAGGAGGAUAGGCUC
>CAM_READ_0074099209/236-162
GAGGGUAGUUUCUCGUUUUUGGUUAACUCCGCCAUUGUCUGGUCCAAAGCCCAGGAUGAG
AAAGGAGGAUGGGCU
>NCBI_BBAY_READ_1106073063385/682-764
AAGGAAGCGUUGAAUUUUGGCGCUUCCUUUUUGUUAAUGUGGCCAAAAGAUAGUUGUAAG
CCUAUGUAAACACAGAACAGCAA
>NC_008404.1/26399805-26399885
UAGGUAACUCCGCCUAUGUCAUCUUAAGGCGUAACUAAAUGACAUAGCCGGUCCCAAGCC
CGGAAAAAGGAGGAGGGGAUA
>RicEn_FSXC42615_g1/515-436
UAGGUAACUCCGCCUAUGUCAUCUUAGGUGUAAUUAUAUGACAUAGCCGGUCCCAAGCCC
GGAAAAAGGAGGAGGGGGCA
>RicEn_C9891/718-639
UAGGUAACUCCGCCUAUGUCAUUGUAGGUAUAACUAAAUGACAUAGCCGGUCCCAAGCCC
GGAAAAAGGAGGAGGGGAUA
>NC_008404.1/26449135-26449214
UAGGUAACUCCGCCUAUGUCAUCGUAGGUAUAACUAAAUGACAUAGCCGGUCCCCAGCCC
GGAAAAAGGAGGAGGGGAUA
>HCF12C_353143/831-760
AAGCUAACUCCGCCUAUGUUGGGGUAUCCUUGACGUAGCCGGUCCCAAGCCCGGACAAAG
GAGGAGGGUUGU
>HCF12C_1_1_newblercontig571160/52-123
AAGCUAACUCCGCCUAUGUUGGGGUAUCCUUGGCGUAGCCGGUCCCAAGCCCGGACAAAG
GAGGAGGGUUGU
>scaffold31780_3_MH0082/346-272
UUAGGUGGGAUGGUAAAACCUAAUGCUUAAUGCAGCCACAGCCUGUCACAAGCCAGGAUA
AAUGCAGAGUGAGUA
>scaffold18909_6_MH0045/534-454
CAAGCCCCGGACUGCUACCGGGGCGUUGGUUUAUAAUGCAGCCGCAGGCGGUCACAAGCC
CGCAUAAAUGCAGAGUGUAAA
>NW_003028273.1/41-110
UAAUUAACUCCGCCUGUAGCCCCUCCGGGGGCUACUGCCGGCCUCAAGCCCGGAUAAAGG
AGGAGGGUUA
>4443756.3.57133/122-47
GGCCAGUGCUGAAAAGGUACUGGCUGUUUUAAUGCAGCCUGGGACGGUUACAAGCCCGUG
AAAUGCAGAGUAGAAC
>NW_002994292.1/359436-359510
UUGUCAACUCCGCCUGUGUUGUAUUUAAACAGUCGACACAGCCGGUCCCAAGCCCGGAUA
AAGGAGGAGGGUUAU
>NW_003037838.1/265343-265273
UAAUUAACUCCGCCUGUAGCCUCUCUGGGGGCUACUGCCGGUCUGAAGCCCGGAUAAAGG
AGGAGGGUUGG
>scaffold76120_1_MH0044/707-815
AGGACUAUGUUAUUAUACUUCUCUUCUUAAUGUAGCCCAACGUCUGUGACAAGCCAGAAG
AGAUUACCUAUAGUUACGCGUACUAAGGUAAUAGAAUACAGAGUCAAGA
>NW_003037793.1/2544898-2544966
AAUGUAACUCCGCCUGUAGCUCCUCCGGGGGUUACUGCCGGUCCCAAGCCCGGGUAAAGG
AGGAGGGUU
>SRS019161_WUGC_scaffold_7477/25315-25250
GGAGCGAAAGCUCCCAUGUAAUGUCGCCGUGGACGGUCACAAGCCCGUGAAAAGACAGAG
UGCACG
>NW_003038073.1/227992-228064
AUCUUAACUCCGCCUGUAGCUCCUCCGAGGGCUACUGCUGGUCCCAAGCCCGGGUAAAGG
AGGAGGGUUGGAC
>NW_003037907.1/461859-461789
AUUGUAACUCCGCCUGUAGCCCCUCCGGGGGCUACUGCCGGUCCCAAGCCCGAGUAAAGG
AGGAGGGUUGU
>SRS024549_LANL_scaffold_18458/3637-3557
CUCCCGGAGCAUCCGGGAGACUCUAAUGCAGGCGGCAGGGAUGCCAGGCGGUCACAACCC
CGUAGUAAUGCAGAGUGGAGU
>SRS024435_C3214481/195-121
GGGGCUGUAUGCCCCGCCUUAAUGCGGCUCAUCCGCUGGAUGAACGGUCACAAGCCCGAU
AACGCAGAGUGAGGA
>SRS012273_Baylor_scaffold_10480/568-492
GGGGCCAUCUGGCCCCACCGUAAUGCAGCCGCGCCGAUGGCGCGCCGGUCACAAGCCCGA
AAAAUGCAGAGUGCGGC
>NW_003037985.1/64887-64960
UGCUUAACUCCGUCUGUAGCUCCUCUGGGGGUUACUGCCGGUCCCAAGCCCGGGUAAAGG
AGGAGGGUUGGGCA
>NW_003037797.1/1509279-1509351
GACCUAACUCCGCCUGUAGCUUCUCCGGGGCCUACUGCCGGUCCCAAGCCCGGGUAUAGG
AGGAGGGUUGGGC
>NW_003037939.1/312228-312297
GUAGAAACUCCGCCUGUAGCUCUUCUAGAGUUACUGCCGGUCCCAAGCCCGAGUAAAGGA
GGAGGGUUGA
>NW_003037905.1/157572-157504
AAUGUAACUCCGCCUGUAGCUCCUCCAGGGGCUACUGCCGGUCCCAAGCCCGGGUAAAGG
AGGAGGGUU
>NW_003037818.1/230494-230436
CCUGUAGCUCCUCCGGUGGCUACUGCCGGUCCCAAGCCUGGAUAAAGGAGGAGGGUGGG
>NW_003021838.1/656-725
UGUAUAACUCCGCCUGUAGCUCCUCCAGGGCUACUGCCGGUCCCAAGCCCGGGUAAAGGA
GGAGGGUUAG
>NW_003037937.1/363574-363502
AUUCUAACUCCACCUGUAGCUCCUCCGGGGGCUACUGCCGGUCCCAAGCCCGGGUAAAGG
AGGAGGGUUGAGC
>NW_003038482.1/64947-64874
UGCCUAUCUCCGCCUGUUGCUCCUAUGGGGGCUACUGCCGGUCCCAAGCCCGGGUAAAGG
AGGAGGGUUAGGCA
>NW_003039127.1/230822-230753
UGAUUAACUCCGCCUGUAGCUCUCAUAGAGUUACUGCCGAUCCCAAGCCCGGGUAAAGGA
GGAGGGUUGG
>NW_003037815.1/787902-787834
AACGUAACUCCGCCUGUAGCUCCUCCGAGGGCUACUGCCGGUCCCAAGCCCGGAUAAAGG
AGGAGGGUU
>NW_003037912.1/127398-127325
UGUUUAACUCCGCCUGUAGCCCAUGCGGAGGCUACUGCCGGUCCCAAGCCCGGAUAAAGG
AGGAGGGUUGGGCA
>NW_003036311.1/2721-2649
UGUUUAACUCCGCCUGUAGCCCAUGCGGAGGCUACUGCCGGUCCCAAGCCCGGAUAAAGG
AGGAGGGUUGGCA
>NW_003026505.1/36940-37011
AGCAUAACUCCGCCUGUAGCUUUUCUAGAGUUACUGCCGGUUCCAAGCCCGGGUAAAGGA
GGAGGGUUAGCG
>NW_003038050.1/126973-126905
AAUCUAAUUCCGCCUGUCGCUCCUCCGGGGGCUACUGCCGGUCCCAAGCCCGGGUAAAGG
AGGAGGGUU
>NW_003037861.1/554469-554538
UCAAAAAUUUCGACAUUGGCAGUUCUAGGGUUAAUGUCGGUCCCAAGCCCGAAUAAAGGA
AGAGGGCUGA
>NW_003038081.1/338191-338121
UUCAUAACUCCGCCUGUAGCUAUUCUAGAGUUACUGCCGGUCCCAAGCCCGGGUAAGGGA
GGAGGGUUGGG
>NW_003035639.1/65846-65917
GUUCUAACUCCGCCUGUAGCUCUUCUAGAGUUACUGCCGGUCCCAAGUCCGGGUAAAGGA
GGAGGGUUUGGC
>NW_003037917.1/258263-258194
UCACAAACUCCGCCUGUAGUUCUUCAAGAGUUACUGCCGGUCCCAAACCCGGGUAAAGGA
GGAGGGGUAA
>NW_003037794.1/186426-186497
GUUUUAACUCCGCCUGUAGCUCUUCUAGAGUUACUGCCGGUCCCAAGCCCGGGUAAAGGA
GGAGGGUUGGGC
>NW_003037844.1/120017-120088
GUUCUAACUCCACCUGUAGCUCUUUUAGAAUUACUGCCGGUCCCAAACCCGGGUAAAGGA
GGAGGGUUGGGC
>NW_003038063.1/326167-326097
UUUGUAACUCCGCCUGUAGCCCCUCCAGAGGUUACUGCCGGUCCCAAGCCCGGAUAAAGG
AGAAGGAUUGG
>NW_003037977.1/781517-781588
UCAAUUAACUCCGCCUGUAGCUCCUCCGGGGGCUACUGCCGGUCCCAAGCCCGGGUAAAG
GAGGAGGGUUGA
>NW_003026612.1/233632-233561
CCUAUAAGCUCCGCCUGUAGCUCCUCGGGGGGCUACUGCCGGUCCCAAGCCCGGGUAAAG
GAGGAGGGUUGG
>NW_003026611.1/150614-150686
GUCAAAACUCCGCCUGUAGCUCCUCCGGGGGCUACUGCCGGUCCCAAGCCCGGAUAAAGG
AGGAGGGUUUGGC
>NW_003037862.1/409315-409384
AGAAUAACUCCUCCUGUAACUCUUCUAGAGUUACUGCCGGUUCGAAGCCCGGAUAAAGGA
GGAGGGUUGG
>NW_003038032.1/275522-275594
GAUCUAACUCCGCCUGUAGCUCUUCCGGGGGCUACUGACGGUCUCAAGCCCGGAUAAAGG
AGGAGGGUUGAGC
>NW_003037976.1/629340-629270
CUAUUAACUCCGCCUGUAGCUCCUUGGGAGCCUACUGCCGGUGCCAAGCCCGGGUAAAGG
AGGAAGGUUGG
>NW_003038020.1/218261-218189
GUCUAAACUCCGCCUGUAGCUCCUCCAGGGGCUACUGCCGGUCCCAAGCCCGGGUAAAGG
AGGAGGGUUGGGC
>NW_003037829.1/236899-236969
UUUAUAACUCCGCCUGUAGCUCCUCCGGGGGCUGCUGCUGGUCCCAAGCCCGGAUAAAGG
AGGAGGGUUGA
>NW_003037859.1/610189-610119
CCAAAAACUCCGCCUGUAGGUCUUCCGGGGGCUACCGUCGGUCCCAAGCCCGGGUAAAGG
AGGAGGGUUGG
>NW_003037915.1/659607-659538
CCACUAACUCCGCCUGUAACUCUUCUUUGGCUACUGCCGGUACCGAGCCCGGGUAAAGGA
GGAGGGUUGG
>NW_003037896.1/346879-346949
CUGGUAACUCCGCCUGUAGCUCCUCCGGGGGUUACUGCCGGUCCCAAACCCGGGUAAAGG
AGGAGGGUUGG
>NW_003037796.1/190570-190640
AUAAUAACUCCGCCUGUAGCUCCUCCGAGGGUUACUGCCGGUCCCAAGCCCGGGUAAAGG
AGGAGGGUUGG
>NW_003037877.1/50641-50710
CCAAUAACUCCGCCUGUAGCUCUUCUAGAGUUACUGCCGGUCCCAAGCCCGAGUAAAUGU
GGAGGGUUGG
>NW_003037796.1/1898558-1898628
CUACUAACUCUGCCUACAGCUUCUCCGGGGGCUACUGCCGGUCCCAAGCCCGGAUAAAGG
AGGAGGGUUGG
>NW_003037868.1/150256-150184
UGCAUAACUCCGCCUGUAGCUAUUCUAGAGUUACUGCCGGUCCCAAGCCCGGGUAAAGGA
AGAGGGUUGGGCA
>NW_003038068.1/384704-384634
CCAUCAACUCCGCCUGUAGCCCCUCCGACGGCUACUGCCGGUCCCAAGUCCGGAUAAAGG
AGGAGGGUUGG
>NW_003037871.1/149633-149563
ACUUUAACUCCGCCUGUAGCCCUUCCGGGAGUUGCUGCUGGUCCCAAGCCCGGAUAAAGG
AGGAGGGUUGG
>NW_003038089.1/27797-27728
UAAUCAACUCCGCCUGUAGCUCUUCUAGAGUUACUGCCGGUCCCAAGCCCGGGUAAAGGA
GGAGGGUUGG
>NW_003037822.1/1250853-1250923
AAAUAAACUCCGCCUGUAGCUCCUCCGGGGGAUACUGCCGGUCCCAAGCCCGGAUAAAGG
AGGAGGGUUGG
>NW_003026403.1/1112-1172
CCAGUAACUCCGCCUGUAGCGCUUCUGCCGGUCCGAAGCCCGGGUAAAGGAGGAGGGUUG
G
>NW_003037794.1/153395-153325
UUACUAACUCCGCCUGUAGCUCCUCCGGGGGCUACUGCCGGUCCCAAGCCCGGGUAAAGG
AAGAGGGUUGG
>NW_003037918.1/1999709-1999779
ACUUAAACUCCGCCUGUAGCCCCUCCGAGGGUUAUUGCCGGUCCCAAGCCCGGAUAAAGG
AGGAGGGAUGG
>NW_003038065.1/287307-287377
UCAAUAACUCCACCUGUAGCCCCUCCGGGGGCUACUGCCGGUCCCAAGCCUGGAUAAAGG
AGGAGGGUUGG
>NW_003037806.1/873824-873755
UUACUAACUCCGUCUGUAGCCCUCUGAGGGCUACUGCCGGUCUCAAGCCCGGAUAGAGGA
GGAGGGUUGG
>NW_003037805.1/1305976-1305906
AAAAAAACUCCGCCUGUAGCUCCUCCUAGGGCCACUGCCGGUCCCAAGCCCGGAUAAAGG
AGGAGGGUUGG
>NW_003038152.1/107648-107578
UUGUUAACUCCGCCUGUAGCUCCUCGGGGGGCUACUGUCGGUCCCAAGCCUGGGUAAAGG
AGGAGGGUUGA
>NW_003037845.1/619983-620053
GUAGUAACUCCGCCUGUAGCUCCUCCAGGGGCUACUGCCGGUCCCAAGCCCGGGUAAAGG
AGGAGGGUUGG
>NW_003037792.1/465301-465231
UCCUUAACUCCGCCUGGAGCCUCUCUGGGGUUACUGCCGAUCCCAAGCCCGGAUAAAGGA
GGAGGGUUGGG
>NW_003026505.1/155882-155812
AGCGUAACUCCGCCUGUAGCUCUUCUAGAGUUACUGCCGGUCCCAAGCCCGGGUAAAGGA
GGAGGGUUGGG
>NW_003037795.1/944209-944280
AAGAUAACUCCGCCUGUAGCCCCUCCGAGGGCUGCUGCCGGUCCCAAGCCCGGAUAAAAG
GAGGAGGGUUUA
>NW_003038033.1/142699-142768
UUACCAACUCCGCCUGUAGCUCUUUUAAAGUUACUGCCGGUCCCAAGCCCGGGUAAAGGA
GGAGGGUUGG
>NW_003037846.1/767100-767170
UAUUUAACUCCGCCUGUAACCCCUCCGGAAGCCACUGCCGGUUUCAAGCCCGGAUAAAGG
AGGAGGGUUUG
>NW_003037821.1/895378-895309
AGAGUAACUCCGCCUGUAGCUCUUAUAGAGUUACUGCCGGUCCCAAGCCCGGGUAAAGGA
GGAGGGUUGG
>NW_003038013.1/329767-329837
CGAUUAACUCCGCCUGUAGCUCCUCCAGAGGCUACUGCCGAUCUCAAGCCCGGAUAAAGG
AGAAGGGUUUG
>NW_003038037.1/1526693-1526753
AAAGGAACUCCGCCAGUAGAUUUACUGCCGGUCCCAAGCCCGGGUAAAGAAGGAGGGUUG
U
>NW_003037943.1/879601-879671
GUUCUAACUCCGCCUGUAGCUCCACCGGGGGCUACUGCCGGUCUCAAGCCCGGAUAAAGG
AGGAGGGCUGG
>NW_003037924.1/176668-176595
AUAAUAACUUCGCCUGUAGCUCCUUCUCCGGGUGCUACUGCCGUUCCUAAGCCCGGAUAA
AGGAGGAGGGUUAA
>NW_003037928.1/516980-517053
UGUUUAACUCCGCCUGUAGCUCCUCCAGGAGCUACUGCCGGUCCCAAGCCCGGGUAAAGG
AGGAGGGUUGGGCA
>NW_003038031.1/702986-702913
UACCUAACUCCGCCUGUAGCUCCUCCAGGGGCUACUGCCGGUCCCAAGCCCGGGUAAAGG
AGGAGGGUUGGGCA
>NW_003037940.1/605559-605486
UGUCUAACUCCGCCUGUAGAUCCUCCGGGGGCUACUGCUGGUCCCAAGUCCAGGUAAAGG
AGGAGGGUUGGGCA
>NW_003037928.1/122259-122329
UCAUUAGUUCCGCCUGUAGCCUCUACGGGGGCUACUGCCGGUCCCAAGCCCGGAUAAAAG
AGGAGGGUUGA
>NW_003026512.1/248490-248560
AAUAUAACUCCGCCUGUAGCUCCUGCGGGGGCUACUGCCGGUCCCAAGCCCGGGUAAAGG
AGGAGGGUUGG
>NW_003037830.1/246476-246545
CUAACAACUCCACCUGUAGCCUCUUUGGGGCUACUGCCGGUCUCAAGCCCGGAUAAAGGA
GGAAGGUUGU
>NW_003037901.1/782575-782506
UUGAUAACUCCGCCUGUAGCUCCUCCGGGGCUACUGCCGGUCCCAAGCCCGGAGAAAGGA
GGAGGGUUGG
>NW_003037885.1/882806-882736
UGAAAAACUCCGCCUGUAGCUCCUCCGGGGGCUACUGCCGGUCCCAAGCCCGGGUAAAGG
AGGAGGGUUAU
>NW_003038261.1/691003-690933
CCUUCAACUCCGCCUGUAUCUUCUCCGGGGGCUACUGCCGGUCCCAAGCCCGGAUAAAGG
AAGAGGGUUGG
>NW_003037830.1/1234153-1234223
UUUGUAACUCCGCCUGUAGCUCCUCCGGGGGCUACUGCCGGUCCCAAGCCCGGGUAAAGG
AGGAGGGUUGG
>NW_003037880.1/154429-154360
AAAAAAACUCCGCCUGUAGCUAUUCUAGAGUUACUGCCGGUCCCAAGCCUGGGUAAAGGA
GGAGGGUUGA
>NW_003038234.1/88842-88913
GACAUAACUCCGCCUGUAGCUCCUCCGGGGACUACUGCCGGUCCCAAGCCCGGAUAAAGG
AGGAGGGUUGGG
>NW_003038026.1/35442-35372
CACAUAACUCCGCCUGUAGCUCUUCUAGAGUUACUGCCGGUCCCAAGCCCGGGUAAAGGA
GGAGGGUUGGG
>NW_003037794.1/292842-292912
UUUUUAACUCCACCUGUAGCUCCUCCAUGGACUACUGCUGGUCCCAAGCCCGGAUAAAGG
AGGAGGGUUGG
>NW_003038152.1/38101-38031
GAAGUAACUCCGCCUGUAGGUCCUCCGGGAGCUACUGCCGGUCCCAAGCCCGGGUAAAGG
AGGAGGGUUGG
>NW_003038014.1/413484-413414
UAAAAAACUCCGCCUGUAGCUCCUCCGGGGGCUACUGCCGGUCCCAAGCCCGGGUGAAGG
AGGAGGGUUGA
>NW_003037851.1/534745-534814
ACAUUAACUCCGCCUGUAGCUCUUCUAGAGUUACUGUCGGUCCCAAGCCCGGUUAAAGGA
GGAGUUUUGG
>NW_003037862.1/1002161-1002091
UAAUUAACUCCGCCUGUAGCCCCUCCGGAGGCUACUGCCGAUCCCAAGUCCGGAUAAAGG
AGGAGGGUUGG
>NW_003037953.1/134404-134334
ACAGUAACUCCGCCUGUAGCUCCUCUCGGGGCUACUGCCGGUCCCAAGCCCGGGUAAAGG
AGGAGGGUAGG
>NW_003037824.1/297409-297339
UGACUAACUCCGCUUGUAGCUCCUCCGGGGGCUACUGCCGGUUCCAAGCCCGGGUAAAGG
AGGAGGGGUGG
>NW_003037807.1/302651-302581
AAUAUAACUUUGCCUGUAGCCCCUCCGGUGGCUACUGCCGGUCCCAAGCCCGGAUAAAGA
AGGAGGGUUGG
>NW_003038073.1/330392-330322
UCAAUAACUCCGUCUGUAGCCCCUCUGAGGGCUACUGCCGGUCCCAAGUCCGGAUAAAGG
AGGAGGGUUGG
>NW_003037954.1/218346-218276
AUAAUAAUUCCGCCUGUAGCUCCUCCGGGGGCUACUGCCGGUCCCGAGCCCGGGUAAAGG
AGGAGGGUUGG
>NW_003037862.1/769571-769501
UUAUUAACUCCGCUUGUGGCUCCUCCGAGGGCUACUGCCGGUCACAAGCCCGGACAAAGG
AGGAGGGUUGG
>NW_003037800.1/420055-420125
UUAUCAACUCCGCCUGUAGCUCCUCUGGGGGUUACUGCCGGUCCCAAGCCCGGGUAAAGG
AGGAGGGUUGG
>NW_003037992.1/248742-248812
AUUGUAACUCUGCCUGUAACCCCUCGAGGGGCUACUGCCGGUCCCAAGCCCGGAUAAAGG
AGGAGGGUUGG
>NW_003037800.1/1721188-1721258
UUAAUAACUCCACCUGUAGCUCCUCCGUGUGCUACUGCCGGUCCCAAACCCGGGUAAAGG
AGGAGGGUUGG
>NW_003037962.1/502218-502148
UUAUGAACUCCGCCUGUAGCCCUUCUGAGGGCUAGUGCCGGUUCCAAGCCCGGAUAAAGG
AGGAGGGUUAG
>NW_003037921.1/308485-308414
ACAUUAACUCCGCCUGUAGUUUUUUCCAGGGGCUACUGCCGGUCCCAAGCCUGGAUAAAG
GAGGAGGUUUGG
>NW_003037942.1/573599-573530
CUUGUAACUCCACCUGUGGCUCUUCUAGAGUUACUGUCGGUCCCAAGCCCGAGUAAAGGA
GGAGGGUUGG
>NW_003037981.1/339216-339146
CGACUAACUCCGCCUGUAGCCCCUCCGAGGGCUACUGUCGGUCCCAAGCCCGGAUAAAGG
AGGAGAGUUGG
>NW_003037905.1/449951-450020
AGAUAAACUCCGCCUGUAGCUCUUCUAAAGUUACUGCCGGUUCCAAGCCCGGGUAAAGGA
GGAGGGUUGG
>NW_003037821.1/53492-53562
UGGAUAACUCCGCCUGUAGCUCCUCCGGGGGCUACUGCCGGUCCUAAGCCCGGAUAAAGG
AGGAGGGUUGG
>NW_003037841.1/199241-199313
ACAACAACUCUGCCUGUAGCUCUUUUUUUUGAGUUACUGCCGGUCUCAAGCCCGGGUAAA
GGAAGAGGGUUGA
>NW_003037798.1/1578039-1577969
UAAAUAACUCCACCUGUAGCUCCUCCAGGGGCUACUGCCGGUCCCAAGCCCGGAUAAAGG
AGGAGGGUUGG
>NW_003026602.1/49185-49115
CUAAUAACUCCACCUGUAGCUCCUCCGGGGGCUACUGCCGGUCCCAAGCCCGGGUAAAGG
AGGAGGGUUGG
>NW_003038124.1/199653-199583
UAAUUAACUCCACCUGUAGCUCCUACGGGGGCUACUGCCGGUCCCAAGCCCGGGUAAAGG
AGGAGUGUUGG
>NW_003037800.1/2239216-2239286
AAAAUAACUCCGCCUGUAGCUCCUCUGGGGGUUACUGCCGGUCCAAAGCCCGGGUAAAGG
AGGAGGGUUGG
>NW_003037915.1/627817-627887
GUAAUAACUCCGCCUGUAGCUCUACCGGAGGCUACUGCCGGUCCCAAGCCUGGAUAAAGG
AAGAGGGUUGG
>NW_003038152.1/222175-222245
UGUAUAACUCCGCCUGUAGCCCCUCCAGGGGCUACUGCCGGUCCCAAGCCCGGAUAAAGG
AGGAGGAUUGG
>NW_003038032.1/704049-703979
AUAGGAACUCCGCCUGUAGCUCCUCCGGCGGCUACUGCCGGUCCCAAGCCCGGGUAAAGG
AGGAGGGUUGG
>NW_003037810.1/628802-628872
UUUAUAACUCCGCCUGUAGCUCCUCUGGAGGUUACUGCCGGUCCCAAGCCCGGGUAAAGG
AGGAGGAUUGG
>NW_003026505.1/18789-18859
CGAAUAACUCCGCCUGUAGCUCUUCCGGGGGUUACUGCCGGUCCCAAGCCCAGGUAAAGG
AGGAGGGUUGG
>NW_003037938.1/192779-192848
UCUAUAACUCCGCCUGUAGCUCUUCUAGAGUUACUGCCUGUCCCAAGCCCGGGUAAAGGA
GGAGGGUUGG
>NW_003027812.1/1316-1385
UCUAUAACUCCGCCUGUAGCUCUUCUAGAGUUACUGCCUGUCCCAAGCCCGGGUAAAGGA
GGAGAGUUGG
>NW_003037793.1/2723801-2723731
UUUUGAACUCCGCCUGUAGCUCCUGCAGGGGCUACUGCCGGUCCCAAGCCCGGGUAAAGG
AGGAGGAUUGA
>NW_003037890.1/1652657-1652587
UCAAUAACUCCGCCUGUAGCUCCUCCGGGGGCUACUGCCGGUCCCAAGCCCGGGCAAAGG
AGGAGGGUUGA
>NW_003038261.1/479093-479022
UAAUUAACUCCGCCUGUAGCUCCUCCGGGAGGUUACUGCCGGUCCCAAGCCCGGGUAAAU
GAGGAGGGUUGG
>NW_003037866.1/836093-836163
CUCAUAACUCCGCCGGUAGCUCUUCUAGAGUUACUCCCGGUCCCAAGCCCGGGUAAAGGA
GGAGGGUUGGG
>NW_003037795.1/1611496-1611426
ACGCUAACUCCGCCUGUAGCUCCUUCGGGAGCUACUGCCGGUCCCAAGCCCGGGUAAAGG
AGGAAGGUUGG
>NW_003038036.1/362597-362667
AUAUUAACUCCGCCUGUAGCUCCUCCGGGGGCUACUGCCGGUCCCAAGCCCAGGUAAAGG
AGGAGGGCUGG
>NW_003026490.1/93179-93249
UUACUUACUCCACCUGUAGCUCCUCCAGGGGCUACUGCCGGUCCCAAGCCCGGAUAAAGG
AGGAGGGUUGG
>NW_003037909.1/942583-942513
CCUGUUACUCCGCCUGUAGCUCCUCCGGGGGCUACUGCCGGUCCCAAGCCCGGGUAAAGG
AGGAGGGUUGG
>NW_003026602.1/101125-101055
CCAGUAACUCCGACUGUAGCUCCUCCGGGGGCUACUGCCGGUCCCAAGCCCGGGUAAAGG
AGGAGGGUUGG
>NW_003037973.1/190736-190806
UGGUUAACUCCGCCUGUAGCUCCUCCAGGGGCUACUGCCGGUCCCAAGCCCGGGUAAAGG
AGGAGGGUUGG
>NW_003037824.1/334595-334665
UUGAUAACUCCGCCUGUAGUUCUUCCGGAGUCUACUGCCAGUUCCAAGCCCGGAUAAAGG
AGGAGGGUUUG
>NW_003038038.1/139764-139694
CCAAUAACUCCGCCUGUAGCUCCUCCGGGGGCUACUGCCGGUCCCAAGCCCGGAUAAGGG
AGGAGGGUUGG
>NW_003037853.1/235657-235727
UUGAUAACUCCACCUGUAUCUCCUCCGGGGGCAACUGCCGGUCCCAAGCGCGGAUAAAGG
AGGAGGGUUGG
>NW_003026609.1/58-128
CCUAAAACUCCGCCUGUAGCUCCUCUGGGGGUUACUGCCGGUCCCAAGCCCGGGUAAAGG
AGGAGGGUUGG
>NW_003037839.1/1492461-1492530
GUUAUAACUCCGCCUGUAGCUCUUCUAGAGUUACUGCCGGUCCCAAGCCCGGGUAAAGGA
GGAGGGUUGG
>NW_003037970.1/344941-345011
UCUCCAAUUCCGCCUGUAGAUCCUCCGGGGACUACUGCCGGUCCCAAGCCCGGGUAAAGG
AGGAGGGUUGG
>NW_003021211.1/1034-964
GUAGUAACUCCGUCUGUAGCUCCUCCGGGGGUUACUGCCGGUCCCAAGCCCGGGUAAAGG
AGGAGCGUUGG
>NW_003039127.1/1642100-1642169
UUACUAACUCCGCCUGUAGCUUUUAUAGAGUUACUGCCGGUCCCAAGCCCGGGUAAAGGA
GGGGGGUUGG
>NW_003037830.1/154128-154059
UGUAUAACUCCGCCUGUAGUUCUUAUAGAGUUAUUGCCGGUCCCAAGCCCGGGUAAAGGA
GGAGGGUUGG
>NW_003038212.1/33632-33702
UAUAUAACUCCGCCUGUAGCUCCUCCGGGGGCUACUGCCGGUCCCAAGCCCGGGUAAAGG
AGGAGGGUUGG
>NW_003037887.1/1153278-1153347
ACUUUAACUCCACCUGUAGCUCUUCUACAGUUACUGCCGGUCCCAAGUCCGGGUAAAGGA
GGAAGGUUGG
>NW_003038086.1/258178-258108
UUUACAACUCUGCCUGUAGCGCCUCCUGGGGCUACUGCCGGUCCCAAGCCCGGGUAAAGG
AGGAGGGUUGG
>NW_003037826.1/488885-488815
UUUGGAACUCCGCCUGUAGCUCAUCCGUGGGUUACUGCCGGUCCCAAGCCCGGGUAAAGG
AGGAGGGUUGA
>NW_003037829.1/412774-412843
CCAAUAACUCCGUCGGUAGCUCUUCUAGAGUUACUGCCGGUCCCAAGCCCAGGUAAACGA
GGAGGGUUGG
>NW_003037851.1/497805-497735
ACGGUAACUCCGCCUGUAGCUUCUCUGGAGGCUACUGCCGGUCCCAAGCCUGGGUAAAGG
AGGAGGGUUGG
>NW_003026488.1/120936-120866
AUAAUUACUCCGCCUGCAGCUCCUUCAGGGGCUGCUGCCGGUCCCAAGCCCGUAUAAAGG
AGGAGGGUUGA
>NW_003038080.1/598682-598751
UUGCUAACUCCGCCUGUAGCUCUUCUAGAGUGACUGCCGGUCCCAAGCCCGGGUAAAGAA
GGAGGGUUGG
>NW_003038006.1/161915-161984
AUGUUAACUCCGCCUGUAGCACUUCUAGAGUUACUGCCGGUCCCAAGCCCGGGUAAAGGA
GGAGGGUUGG
>NW_003026481.1/68591-68660
AUUAUAACUCCGCCUGUAGCUCUUAUAGAGUUACUGCCGGUCCCAAGCCCGGGUAAAGGA
GGAGGGUUGG
>NW_003037793.1/1852031-1851961
UUACUAACUCCGCCUGUAGCUCCUCCGGGGGCCACUGCAGGUCCCAAGCCCGGAUAAAGG
AGGAGGGUUGG
>NW_003037977.1/314937-315008
UACUUAACUCCGCCUGUAGCUCCUCUUUAGGUUACUGCCGGUUCCAAGUCCGGAUAAAGG
AGGAGGGUUGUG
>NW_003037836.1/688761-688832
AUCAUAACUCCGCCUGUAGCACCUCCGGGGGCUACUGCCGGUCCCAAGCCCGGAUAAAGG
AGAAGGGUUGGG
>NW_003037821.1/933004-932934
CUUAUAACUCCGCCUGUAGCUCUUCCGGGGGCUACUGCCGGUCCCAAGCCCGGGUAAAGG
AGGAGGGUUGG
>NW_003038149.1/161636-161566
UCGAUAACUCCGCCUGUAGCUCCUCCGGAGGCUACUGCCGGUCCCAAGCCCGGGUAAAGG
ACAAGGGUUGG
>NW_003037796.1/1615411-1615341
UUAAUAACUCCGCCUGUAGUUACUCCGGGGGCUAUUGCCGGUCCCAAGCCCGGGUAAAGG
AGGAGGGUUGG
>NW_003039129.1/6093-6162
ACAAUAACUCCUCCUGUAGCUCUCCUAGAGUUACUGCCGGUCCCAAGCCCGGGUAAAGGA
GGAGGGUUGG
>NW_003037788.1/215180-215250
UUUUUAACUCCGCCUGUAGCUCCUCCGGGGGCUACUGCCGGUUCCAAGCCCGGUUAAAGG
AGGAGGGUUGG
>NW_003037884.1/91144-91074
UUUUAAACUCCGCCUGUAGCUCCUACGGGGGCUACUGCCGGUCCCAAGCCCGGAUAAAGG
AGGAGGGUUGA
>NW_003038001.1/147710-147780
CCAAGAACUCCGCCUGUAGCUCCUCCGGGGGCUACUGCCGGUCCCAAGCCCGGGUAAAGG
AGAAGGGUUGG
>NW_003037912.1/54457-54527
AAAAUAACUCCGCCUGUAGCUCCUCCGGGAGCUACUGCCGGUCCUAAGCCCGGACAAAGG
AGGAGAGUUGG
>NW_003038033.1/859126-859056
AAGGUAACUCCGCCUGUAGCUCCUCCGAGGGCUACUGCCGGUCCCAAGCCCGGGUAAAGG
AGGAGGGUUGG
>NW_003037798.1/179490-179560
AAAUUAACUCCGCUUGUAGCCCCUCCGGGAGCUACUGCCGGUCCCAAGCCCGGAUAAAGG
AGGAGGGUUGG
>NW_003038072.1/118028-118098
GUUAUAACUCCGCCUGUAGCUCCUCAGGGGGCUACUGCCGAUCCCAAGCCCGGGUAAAGG
AGGAGGGUUGG
>NW_003038474.1/18984-18914
UGAAUAACUCCGCCUGUAGCUCUCCCGGAGGUUACUGCCGGUCCCAUGCCCGGGUAAAGG
AGGAGGGUUAG
>NW_003037844.1/652244-652313
UUAAUAACUCCGCCUGUAGCUCUUCUAGAGUUACUGUCGGUCCCAAGCCCAGGUAAAGGA
GGAGGGUUGG
>NW_003037888.1/422846-422916
CACACAACUCCGCCUGUAGCUCUUCUAGAGGUACUGCCGGUCCCAAGCCCGGAUAAAGGA
GGAGGGUUGGG
>NW_003038027.1/931406-931335
UACAUAACUCCGCCUGUAGCUCCUACGAGGGCUACUGCCGGUCCCAAGCCCGGGUAAAGG
AGGAGGGUUGGG
>NW_003037847.1/76205-76276
CAUUUAACUCCGCCUGUAGCUCCUCCGGGGGCUACUGCCGGUCCCAAGCCCGGAUAAAGG
AGGAGGGUUGUG
>NW_003037800.1/2271524-2271594
UUUCUAACUCCGCCUGUAGCUCCUCCGGGGGCUACUGCCGGUCCCAAGCCCGGGUAAAGG
AGGAGGGUUGG
>NW_003038023.1/467792-467862
UUCUUAAUUCCGCCUGUAGCUCCUCCGGAGACUACUGCCGGUCACAAGCCCGGGUAAAGG
AGGAGGGUUAG
>NW_003037808.1/1700911-1700982
CCCCUAACUCCGCUUGUAGCCCUUCUAGAGUUACUGCCGGUCCCAAGCCCGGGUAAAGGA
GGAGGAUCAGGC
>NW_003038507.1/118984-119054
UUCUUAACUCCGCCUGCAGCUCUUUUAGAGUUACUGCCGGUCCCAAGCCCGGGUAAAGGA
GGAGGAUUGGG
>NW_003037944.1/492920-492990
AUUGUAACUCCGCCUGUAGCUCCUCUGGGGGUUACUGCCGGUCCCAAGCCCGGGUAAAGG
AGGAGGGUUGG
>NW_003037918.1/948632-948562
UCAAUAACUCCGCCUGUAGCUCUCCCAGGGGCUACUGCCGGUCCCAAGCCCGGGUAAAGG
AGGACGGUUGG
>NW_003038029.1/453038-452967
CUUCUAACUCCGCCUGUAGUCCCUCCGUGGGUUACUGCCGGUCCCAAGCCCGGAUAAAGG
AGGAGGGUUAAG
>NW_003037826.1/850462-850531
AUGUCAACUCCGCCAAUAGCUCUUCUAGAGUUACUGCCGGUCCCAAGCCCGGGUAAAGGA
GGAGGGUUGA
>NW_003037882.1/627799-627729
GUAGUAACUCCGCCUGCAGCUCCGCCAGCGGCUACUGCCGGUCCCAAGCCCGGAUAAAGG
AGGAGGGUUGG
>NW_003038068.1/74642-74572
UCUAUAACUCCGCCUGCAGCUCCUCCGGGGGCUACUGCCGGUCCCAAGCCCGAGUAAAGG
AGGAGGGUUGG
>NW_003038006.1/89790-89859
CAACAAACUCCACCAGUAGCUCUUCUAGAGUUACUGUCGGUCCCAAGCCCGGGUAAAGGA
GGAGGGUUGG
>NW_003037844.1/130033-130102
GUACAAACUCCGCCUGUAGCUCUUCUAGAAUUACUGCCGGUCCCAAGCCCGGGUAAAGGA
GGAGGGUUGG
>NW_003037886.1/223582-223512
AGAAUAACUCCGCCUGUAACUCCUCCGGGAGCUACUGCCGGUCUCAAGCCCGGAUAAAGG
AGGAAGGUUGG
>NW_003037775.1/14907-14976
ACAACAACUCCGCCUGUAGUUCCUCUGGGGCUACUGUCGGUCCCAAGCCCGGGUAAAGGA
GGAGGGUUGG
>NW_003029845.1/1039-1108
ACAACAACUCCGCCUGUAGCUCCUCUGGGGCUACUGUCGGUCCCAAGCCCGGUUAAAGGA
GGAGGGUUGG
>NW_003022369.1/188-257
ACAACAACUCCGCCUGUAGCUCCUCUGGGGUUACUGUCGGUUCCAAGCCCGUGUAAAGGA
GGAGGGUUGG
>NW_003038028.1/791594-791664
GUAAUAUCUCCGCCUGUAGCUCCUCCAGGGGCUACUGCCGGUCCCAAGCCCGGGUAAAGG
AGGAGGGUUGG
>NW_003037830.1/735014-734945
UAAUUAACUCCGCCUGUAGGUCUUAUAAAGUUACUGCCGGUCCCAAACCCGGGUAAAGGA
GGAGGGUUGG
>NW_003037936.1/716837-716907
GUAGUAACUCCGCCUGUAGCCUCUCCGGGGGCUACUGCCGGUCCCAAGCCCGGAUAAACG
AGGAGGGUUGG
>NW_003037874.1/422722-422791
UUAUUAAUUCCGCCUGUAGCUCUUCUAGAGUUACUGCCGAUCCCAAGCCCGGAUAAAGGA
GGAGGGUUGG
>NW_003037819.1/932020-932089
ACAAUAACUCCGUCUGUAGCUCUUCUAGAGUUCCUGCCGGUCCCAAGCCCGGGUAAAGGA
GGAGGGUUGG
>NW_003038147.1/513764-513694
AUGUUAACUCUGCCUGUAGCUCCUCCUAGGGCUACUGCCGGUUCCAAGCCCGGGUAAAGG
AGGAGGGUUGG
>NW_003026460.1/238238-238308
UUGGUAACUCCGCCUGUAGCUCCUCCGGGGGCUACUGCCGGUCCAAAGCCCGGAUAAAGG
AGGAGGAUUGG
>NW_003037884.1/858811-858741
AUGAUAACUCCGCCUGUAGCUCCUUCGAGGGCUGCUGCUGGUCCCAAGCCCGGGUAAAGG
AGGAGGGUUAG
>NW_003037833.1/632643-632573
AGAAUAACUCCGCUUGUAGCUCCUCCGGGGGCUACUGCUGGUCCCAAGCCCAGAUAAAGG
AGGAGGGUUGG
>NW_003037862.1/609454-609523
AUAGUAACUCCGCCUGUAGCUCUUCGAGAGUUACUGCCGGUCCCAAGCCCGGGUAAAAGA
GGAGGGUUGG
>NW_003037975.1/547022-546952
CGGAUAACUCCGCCUGUAGCUCCUACGGGGCCUACUGCCGGCCUCAAGCCCGGGUAAAGG
AGGAGGGUUGG
>NW_003026477.1/10538-10608
UUAUUAACUCCGCCUGUAGCUCCUCCGGGGGCUACAGCCGAUUCCAAGCCCGGGUAAAGG
UGGAGGGUUGG
>NW_003037894.1/348965-348895
AGGUUAACUCUGCCUGUAGCUCCUACAGGGGCUACUGCCGGUUCCAAGCCCGGAUAAAAG
AGGAGGGUUGU
>NW_003026458.1/529500-529570
CUUCUAACUCCGCCUGUAGCUCCUCAGGGGGCUACUGCCGAUCCUAAGCCCGGAUAAAGG
AGGAGGGUUAG
>NW_003037865.1/60659-60729
UUUUUAACUCCGCCUGUAGCUCCUCCGUGGACUACUGCCGGUCCCAAGCCCGGAUAAAGG
AGGAGGGUUGG
>NW_003037797.1/2036234-2036304
ACACUAACUCCGCCUGUAGCUCCUCUGGGGGCUACUGCCGGUCCUAAGCCCGGGUAAAGG
AGGAGGGUUGG
>NW_003037847.1/926256-926326
AUACUAACUCCGCCUGUAGCUCCUCUGGGGAUUACUGCCGGUCCCAAGCCCGGGUAAAGG
AGGAGGGUUGG
>NW_003037829.1/30205-30136
UAAGGAACUCCGCCUGUAGCUCUUCAAGAGUUACUGCCGGUCCCAAGCCCGGGUAAAGGA
GGAGGGUUGG
>NW_003037911.1/234501-234431
UUGGUAACUCCUCCUGUAGCUCCUCCGGGGGAUAAUGCCGGUCCCAAGCCCGGGUAAAGG
AGGAGGGUCAG
>NW_003039127.1/527130-527200
AUUUUAACUCCGCCUGUAGCUCCUCCGGGGGCUACUGCCGGUCCCAAGCCCGGGUAAAGG
AGGAAGGUUGG
>NW_003038146.1/523594-523525
UUUGUAACUCCACCUGUAGCUCUUCUAGAGUUACUGCCGGUCCCAAGCCCGGUUUAAGGA
GGAGGGUUGG
>NW_003026619.1/89987-89917
AUAUUAACUCCGCCUGUAGCUCCUCCGGGGGCUACUGCCGGUCCCAAGCCCGGGUAAAGG
AGGAGGGUUAG
>NW_003037844.1/381850-381780
UUACUAACUCCACCUGUAUCUCCUCCGGGGGCUACUGCCGGUCCCAAGCCCGGGUAAAGG
AGGAGGGUUGG
>NW_003037938.1/501642-501573
UCAUUAACUCCGCCUGUAGCUCUUCAAGAGUUACUGCCGGUCCCAACCCCGGGUAUAGGA
GGAGGGUUGA
>NW_003035578.1/21006-20936
UGAAAAACUCCGCCUGUAGCUCCUCCAAGGGUUACUGCCGGUCCCAAGCCCGGGUAAAGG
AGGAGGGUUGG
>NW_003038160.1/88502-88571
UAAGUAACUCCGCCUGAGGCCCCUCUGGGGUUAAUGCCGGUUCCAAGCCCGGAUAAAGGA
GGAGGGUUGG
>NW_003037842.1/222956-222886
UAUUUAACUCCGCCUGUAUUCCCUUCGGGGGCUACUGCCGGUCGCAAGCCCGGGUAAAGG
AGGAGGGUUGG
>NW_003027795.1/858-788
ACACCAACUCCGCCUGUAGCUCCUCCAGGGGCUACUGCCGGUCCCAAGCCCGGGUAAAGG
AGGAGGGUUGG
>NW_003038209.1/82888-82958
UUGAUAACUCCACCUGUAUCCCCUUCGGGGGCUACUGCCGGUCCCAAGCCGGGAUAAAGG
AGGAGGGUUGG
>NW_003037982.1/1047388-1047458
AAACUAACUCCGCCUGUAGCCCCUCUGGGGGCUACUGCCGGUCUCAAGCCCGGAUAAAGG
AGGAGGAUUGG
>NW_003037914.1/54152-54221
CGGAUAACUCCGCCUGUAGCUCUUAUAGAGUUACUGCCGGUCCCAAGCCCAGGUAAAGGA
GGAGGGUUGG
>NW_003037981.1/1248671-1248740
UUAUUAACUCCGCCUGUAGCUCUUCUAGAGUUACUGCCGGUCUCAAGCCAGGGUAAAGGA
GGAGGGUUGG
>NW_003037968.1/396013-395943
AAUAUAACUCCGCCUGUAGCUCCUCCAGGGGCUACUGCCGGUCCCAAGCCCGGGUAAAGG
AGGAGGGUUGG
>NW_003037853.1/889967-890036
UGAAAAACUCCGCCUGUAGCUCUUCUAGAGUUACUGCCGGUCCCAAGCCCGGGUAAAGGA
GGAGGGUUGG
>NW_003037904.1/529561-529631
UUGUUAACUCCGCCUGUAGCCCCUCCGGGGACUACUGCCGGUCCAAAGCCCGGAUAAAGG
AGGAGGGUUGG
>NW_003038250.1/200773-200842
GUAGUAACUCCGCCUGUAGCUCUUCUAGAGUUACUGCCGGCCCCAAGCCCGGGUAAAGGA
GGAGGGUAGG
>NW_003038124.1/59716-59646
GUAAUAACUCCGCCUGUAGCCCCUCCAAGGGCUACUUCCGGUCCCAAGCCCGGAUAAAGG
AGGAGGGCUGG
>NW_003038109.1/187043-187113
CUUCUAACUCCGCCUGUAGCUCCUCCGGGGGCUACUGCCGGUCCCAAGCCCGGGUAAAGG
AGGAGGGUUGG
>NW_003038512.1/259291-259360
ACGGAAACUCCGCCUGUGGGUCUUCUUGAGUUACUGCUGGUCUCAAGCCCAGGUAAAGGA
GGAGGGUUGG
>NW_003037792.1/122823-122753
CCAUUAACUCCUCCUGUAGCUCCGCCUGAGGCUACUGCCGGUCUCAAGCCCGGGUCAAGG
AGGAUGGUUGG
>NW_003037793.1/2119388-2119457
ACAAUAACUCCGCCAAUAGCUCUUCUAGAGUUACUGCUGGUCCCAAGCCCGGGUAAAGGA
GGAGGGUUGG
>NW_003038123.1/211980-212049
AUAAUAACUCCGCCUGUGGCUCUAAUAGAGUUACUGCCGGUCCCAAGCCCGGGUGAAGGA
GGAGGGUUGG
>NW_003038162.1/50032-50104
UGCUGAACUCCGCCUGUAGCUCCUAUAGAGUUACCGCCGGUCCCAAGCCCGGGUAAAGGA
GGAGCGUUGGGCA
>NW_003038161.1/561971-561902
GUAAUAACUCCGCCUGUAGCUCUUCUAGAGUUACUGCCGGUCCCAAGCGCGGAUAAAGGA
GGAAGGUUGA
>NW_003032079.1/7352-7283
GUAAUAACUCCGCCUGUAGCUAUUCUAGAGUUACUGCCGGUCCCAAACCCAGAUAAAGGA
GGAGGGUUGG
>NW_003038130.1/12955-13025
GUUGUAACUCCGCCUGUAGCUCCUUCGGGCGAUACUGCCGGUCCCAAGCCCGGGUAAAGG
AGGAGGGUUGG
>NW_003037883.1/614619-614549
CAGGUAACUCCGCCUGUAGCUCCUCUGGGGGUUACUGCCGGUCCCAAGCCCGGGUAAAGG
AGGAGGGUUGG
>NW_003038073.1/19848-19918
AUAGAAACUCCGCCUGUAGCUCCUCCGGCGGCUACUGCCGGUCCCAAGCCCGGGUAAAGG
AGGAGGGUUGU
>NW_003026456.1/473585-473515
UCGUCAACUCCGCCUGUAGCUCCUCCAGGGGUUACUGCCGGUCCCAAGCCCGGGUAAAGG
AGGAAGGUUGG
>NW_003038511.1/162393-162323
CUAGAAACUCCGCCCGUAGCCCCUCCGGGAGCUACUGCCGGUCCCAAGCCCGGAUAAAGG
AGGAGGGUUGA
>NW_003026485.1/269250-269322
UGUUAAACUCCGCCUGUAGCUCUUCUAGAGUUACUGCCGGUCCCAAGCCCGGGUAAAGGA
GGAGGGUUGGGCA
>NW_003037793.1/739250-739321
AUCAUAACUCCGCCUGUAGCUCUUCCGUGGGCUACUGCCAGUCCCAAGCCCGGAUAAAGG
AGGAGGGUUGGG
>NW_003038132.1/8279-8350
UUCGUAACUCCGCCUGUAGAUCCUCCGGGAGCUACUGCCGGUCCCAAGCCCGGGUAAAGG
AGGAUGGUUGGA
>NW_003037816.1/92164-92235
AACAUAACUCCGCCUGAAGCUCCUCUGGGAGCUACUGCCGGUCCCAAGCCCGGAUAAAGG
AGGAGGGUUGGG
>NW_003037973.1/138354-138424
UUUGUAACUCCACCUGUAGCUCCUCCGGGGGCUACAGCCGGUCCCAAGCCCGGAUAAAGG
AGGAGGGUUGG
>NW_003037818.1/1631925-1631995
GAAAUAACUCCGCCUGUAGCUCCUCUGGGGGCUACUGCCGGUCCCAAGCCCGGGUAAAGG
AGGAGGGUUGG
>NW_003038161.1/419582-419512
UUACUAACUCCGCCUGUAGCUCCUCCGGGGAUUACUGCCGGUCCCAAGCCCGGAUCAAGG
AGGAGGGUUGG
>NW_003038053.1/233887-233957
ACAUUAACUCCGCCUGUAGCUCCUCCGGAGGCUACUGCCGGUCCCAAGCCCGGAUAGAGG
AGGAGGAUCGG
>NW_003038037.1/1185425-1185496
UUAAUAAACUCCGCCUUUAGCUCCUCCGGGGGCUACUGCCGGUCCCAAGCCCGGGUAAAG
GAGGAGGGUUGA
>NW_003037980.1/177005-176936
UCAGUAACUCCGCCUGUAGCUCUUCUAGAGUUACUGCCAGUCCCAAGCCCGGGUAAAGGA
GGAGGGUUAG
>NW_003038951.1/1040-971
GAAAUAACUCCGCCAGUAGCUCUUCUAGAGUUACUGCCGGUCCCAAGCCCGGGUAAAGGA
GGAGGGUUGA
>NW_003037891.1/656910-656979
AUGUUAACUCCGCCUGUAGCUCUUGUAGAGUUACUGCCGGUCCCAAGCCCGGGUAGAGGA
GGAGGGUUGG
>NW_003037839.1/382513-382444
AUAAUAACUCCGCCUGUAGCCUCUCAGGGGCUACUGCCGGUCCUAAGCCCGGAUAAAGAA
GGAGGGUUGG
>NW_003037913.1/938741-938811
AUUAUAACUCCGCCUGUAUCUCCUCCUGGGGCUACUGCCGGUCCUAAGCCCGGAUAAAGG
AGGAGAGUUGG
>NW_003037798.1/609423-609492
AUUCUAACUCCGCCUAUAGCUCUUCUAGAGUUACUGCCGGUCCCAAGCCCGGGUAAAGGA
GGAGGGUUGG
>NW_003035879.1/180378-180308
CCGUUAACUCCGCCUGUAGACCCUCCAAGAGCUACUGCCGGUCCCAAGCCUGGGUAAAGG
AGGAAGGUUGG
>NW_003038031.1/233299-233369
UUAGCAACUCCGCCUGUAGCUCCUCCGGGGGCUACUGCCGGUCCCAAGCCCGGGUAAAGG
AGGAGGGUUGG
>NW_003038255.1/5589-5519
AGAUUAACUCCGCCUGUAGCCCCUCCGGGGGCUACUGCCGGUCCCAAGCCCGGAUAAAGG
AGGAGGGUUGG
>NW_003037909.1/897393-897463
UCACUAACUCCGCUUGUAGCCCCUCCAAGGGCUACUGCCGGUCCCAAGCCCGGGUAAAGG
AGGAGGGUUGU
>NW_003037761.1/284-354
ACUUGAACUCCGCCUGUAGCUCCUCUGGGGGUUACUGCCGGUCCCAAGCCCGGGUAAAGG
AGGAGGGUUGG
>NW_003038032.1/678392-678462
ACAGUAACUCCGCCUGUAGCUCUUCCGAGAGCUACUGCCGGUCCCAAGCCCGGGUAAAGG
AGAAGGGUUGG
>NW_003038157.1/222060-221990
UUAAUAACUCCGCCUGUAGCUCCUCCGGGGGCUACUGCCGGUCCCAAGCCCGGGUAAAGG
AGGAGGGUUUG
>NW_003037867.1/281010-281080
UUGUUAACUCCUCCUGUAGCUCCUCCGGGGGCUACUGCCGGUCCCAAGCCCGGGUAAAGG
AGGAGGGUUGG
>NW_003038147.1/357217-357287
CACAUAACUCCGCCUAUAGCUCCUCCGGGAACUACUGCCGGUCCCAAGCCCGGGUAAAGG
AGGAGGGUUGG
>NW_003038042.1/173945-174014
GCAUUAACUCCGCCUGUAGCUCUUCUAGAGUUACUGCCGGUCCCAAGCCCGGGUAAAGGA
GGAGGGUUGG
>NW_003038050.1/53855-53785
AAAAUAACUCCGCCUGUAGCUCCUCCGGGGGCUACUGCCGGUCCCAAGCCCGGGUAAAGG
AGGAGGGUUGG
>NW_003037917.1/52833-52763
AGAUUAACUCCGCCUGUAGCUCCUCCGGGGACUACUGCCGGUCCCAAGCCCGGGUAAAGG
AGGAGGGUUAG
>NW_003038131.1/61508-61438
UACAUAACUCCACCUGUAGCUCCUCAGGGGCUACUGCCGGUCAUAAGCCCGGAUAAAGGA
GGAGGGUUGGG
>NW_003037811.1/1041604-1041534
CCCAUAACUCCGCCUGUAGCUCUUCUAGAGUUACUGCCGGUCCCAAGCCCGGGUAAAGGA
GGAGGGUUCGG
>NW_003038067.1/64524-64454
UAGUUAACUCCGCCUGUAGCUCCUCUGGGGGCUACUGCCGGUCCCAAGCCCGGGUAAAGG
AGGAGAGUUGG
>NW_003037848.1/703777-703708
GAAAUAACUCCGCCUGUAGCUAUUCUAGAGUUACUGCCGGUUCCAAGCCCGGGUAAAGGA
AGAGGGUUGG
>NW_003038033.1/613504-613435
GUGAAAACUCCGCCUGUAGCUCUUCUAGAGUUACUGCCGGUCUCAAGCCCGGGUAAAGGA
GGAGGGUUGG
>NW_003037831.1/1723816-1723885
CAUUUAACUCCGCCUGUAGCUCUGAUAGAGUUAAUGCCGGUCCCAAGCCCGGGUAAAGGA
GGAGGGUUGG
>NW_003037819.1/1024226-1024157
CCUGUUACUCCACCUGUAGCUCUUCUAGAGUUACUGCCGGUCCCAAGCCCGGAUCAAGGA
GGAGGGUUGG
>NW_003026724.1/2342-2412
ACAAAAACUCCGCCUGUAGCGCCUCCGGGGGCUACUGCCGGUCCCGAGCCCGGGUAAAGG
AGGAGGGUUGG
>NW_003037837.1/995901-995971
UUUAUAACUCCACCUGUAGCUCCUCCGGUGGCUACUGCCGGUCCCAAGCCCGGGUAAAGG
AGGAGGUUUGG
>NW_003038029.1/131013-131083
AAAAUAACUCUGCCUGUAGCUCCUCCAGGGGCUACUGCCGGUCCCAAGCCCGGGUAAACG
AGGAGGGUUGG
>NW_003037833.1/175559-175629
GCAAUAACUCCGCCUGUAGUUCCUCCGAGGGCUACUGCCGGUCCCAAGCCCGGGUAAAGU
AGGAGGGUUGG
>NW_003037819.1/139068-138998
ACAAGAACUCCGCCUGUAGCUCCUCCGGGGGUUACUGCCGGUCCCAAGCCCGGGUAAAGG
AGGAGAGUUGG
>NW_003037885.1/351794-351863
UCUGUAACUCCGCCUGUAGCUCUUCUAGAGUUACUGACGGUUCCAAGCCCGAGUAAAGGA
GAAGGGUUGA
>NW_003037862.1/445377-445447
CUAGUAACUCCGCCUGUAGCUCCUCCGGGGGUUACUGCCGGUUCCAAGCCCGGGUAAAGG
AGGAAGGUUGG
>NW_003037887.1/122698-122629
UUUAAAACUCCGCCUGUAGCUCUUCUAGAGUUACUGUCGGUCCCAAGCCCGGGUAAAGGA
GGAGGGUUGG
>NW_003037958.1/316984-316915
UCUAUAAUUCCGUCUGUAGCUCUUAUAGAGUUACUGCCGGUCCCAAGCCUGGGUAAAGGA
GGAGGGUUGG
>NW_003037798.1/1962499-1962569
CUAGUAACUCCGCCUGUAGCCCCUCCGCGGGCUACUGCCGGUCCCAAGCCCGGAUAAAGG
AGGAGGGUUGG
>NW_003037859.1/50069-49999
CUUAUAACUCCGCCUGUAGCUCCUUCGGGGGUUACUGCCGGUCCCAAGCCCGGGUAAAGG
AGGAGGGUUGG
>NW_003037810.1/1066751-1066821
UUAGUAACUCCGCCUGUAGCUCCUCUGAGGGUUACUGCCGGUCCCAAGCCCGGGUAAAGG
AGGAGGGUUGG
>NW_003038126.1/176702-176632
CUUUUAACUCCGCCUGUAGCUCCUCAAGGGGCUACUACCGGUCCCAAGCCCGGGUAAAGG
AGGAGGGUUGG
>NW_003037836.1/879105-879175
AUCAUAACUCCGCCUGUAGCUCUUCUAGAGUUACUGCCGGUCCCAAGCCCGGGUAAAGGA
GGACGGUUGGG
>NW_003038146.1/102873-102803
UACCCAACUCCGCCUGUAGCUCUUAUAGAGUUACUGCCGGUCCCAAGCCCGGGUAAAGGA
GGAGGGUUGUG
>NW_003037846.1/189290-189360
CUCCUAACUCCGCCUGUAGCUCUUCUAGAGCUACUGCCGGUCCCAAGCCCGGGUAAAGGA
GGAGGGUUGGG
>NW_003038028.1/819927-819996
ACGAUAACUCCGCCUGCAGCUCUUUUAUAGUUACUGCCGGUCCCAAGCCCGGGUAAAGGA
GGGGGGUUGA
>NW_003037916.1/1085999-1086069
UUUAUAACUCCGCCUGUAGCUCCUCCGGGGGCUACUGCCGGUCCCAAGCCCGGGUAAAGG
AGGAGGGUUGG
>NW_003037926.1/450979-451049
AUUGUAACUCCGCCUGUAGCUCCUCCGGGGGUUACAGCCGGUCCCAAGCCCGGGUAAAGG
AGGAGGGUUGG
>NW_003037911.1/674197-674266
CGAUUAACUCCGCCUGUAGCUCUUAUAGAGUUACUGUCGGUCCCAAGCCCGGGUAAAAGA
GGAGGGUUGG
>NW_003036002.1/140-209
CGAUUAACUCCGCCUGUAGCUAUUCUAGAGUUACUGUCGGUCCCAAGCCCGGGUAAAAGA
GGAGGGUUGG
>NW_003038026.1/821246-821316
ACACGAACUCCGCCUGUAGCUCCUCCAGGGGCUACUGCCGGUCCCAAGCCCGGGUAAAGG
AGGAGGGUUGG
>NW_003038038.1/906712-906642
UAUAUAACUCCGCCUGUAGCUCCUCCGAGGGCUACUGCCGGUCCCAAGCCCGGGUAAAGG
AGGAGGGUUGG
>NW_003037916.1/693721-693791
UAAUUAACUCCGCCUGUAGCGCCUCCGGGGGCUACUGCCGGUCCCAAGCCCGGGUAAAGG
AGGAGGGUUGG
>NW_003026464.1/359016-358946
AAAGUAACUCCGCCUGUAGCUCCUCCGGGGGUUACUGCCGGUCCCAAGCCCGGGUAAAGG
AGGAGGGUUGG
>NW_003037800.1/730266-730196
CUUCUAACUCCGCCUGUAGCUCCUCCGGGGGUUACUGCCGGUCCCAAGCCCGGGUAAAGG
AGGAGGGUUGG
>NW_003037917.1/318467-318536
AUGAUAACUCCGCCUGUAGCUCUUCUAGAGUUACUGCCGGUCCUAAGACCGGGUAAAGGA
GGAGGGUUGG
>NW_003037839.1/1126177-1126247
CCAUCAACUCCGCCUGUAGCUCCUCCGGGGGCUACUGCAGGUCCCAAGCCCGGAUAAAGG
AGGAGGGUUGG
>NW_003035642.1/27433-27502
AAAUAAACUCCGCCUGUAGCUCUUCGAGAGUUACUGCCGGUCCCAAGCCCGGGUAAAGGA
GGAGGGUUGG
>NW_003038242.1/107306-107237
GCAAUAACUCCGCCUGUAGCUCUUCUAGAGUUACUGCCGGUCCCAAGUCCGGGUAAAGGA
AGAGGGUUGG
>NW_003037992.1/321903-321834
CUAGUAACUCCGCCUGUAGCUCUUCUAGAGUUACUGCCGGUCCCAAGCCCGGGUACAGGA
GGAGAGUUGG
>NW_003037909.1/290362-290293
CAAUUAACUCCGCCUGUAGCUCUUCUAGAGUUACUGCCGGUCCCAAGCCCGGGUAAAGGA
GGAGGGUUGG
>NW_003037908.1/924975-924905
UAUAUAACUCCACCUGUGGCUCCUUCGGGGGCUACUGCCGGUCCCAAGCCCGGGUAAAGG
AGGAGGGUUGG
>NW_003027793.1/499-430
UAAUAAACUCCGCCUGUAGCUCUUCUAGAGUAACUGCCGGUCCCAAGCCCGGGUAAAGGA
GGAGGCUUCG
>NW_003037827.1/360582-360513
AUAUUAACUCCACCUGUAGCUCUUCUAGAGUUACUGCCGGUCCCAAGCCCGGGUAAAGGA
GGAGGCUUCG
>NW_003037807.1/1264439-1264366
CGCCUAACUCCGCCUGUAGCUCCUCCGGGGGCUACUGCCGGUCCCAAGCCCGGGUAAAGG
AGGAGGGUUGGGUA
>NW_003037888.1/215402-215473
CUCAAAACUCCGCCUGUAGUUCCUCCGGGGGCUACUGCCGGUCCCAAGCCCGGGUAAAGG
AGGAGGGUUGGG
>NW_003037904.1/254918-254847
UUCAUAACUCCGCCUGUAGCUCCUCCGGGGGCUACUGCCGGUCCCAAGCCCGGGCAAAGG
AGGAGGGUUGGG
>NW_003038135.1/242376-242304
AUCAUAACUCCGCCUGUAGCUCCUCUCGGGGGCUACUGCCGGUCUCAAGCCCGGAUAAAG
GAGGAGGGUUGGG
>NW_003037838.1/272077-272147
UUCAUAACUCCGCCUGUAGCUCUUCUAGAGUUACUGCCGGUCCCAAGUCCGGGUAAAGGA
GGAGGGUUGGG
>NW_003026603.1/96547-96618
UCUGUAACUCCGCCUGUGGCUCCUCCAGGGGCUACUGCCGGUCACAAGCCCGGGUAAAGG
AGGAGGGUUAGG
>NW_003026617.1/308270-308201
UCUUCAACUCCGCCUGUAGCUCUUCUGGAGUUACUGCCGGUCCCAAGCCCGGGUAAAGGA
GGAGGGUAGA
>NW_003037807.1/795957-796027
CCAGUAACUCCGCCUGUAGCUCCUUCGGGGGCUACUGCCGAUCCCAAGCCCUGGUAAAGG
AGGAGGGUUGG
>NW_003037888.1/178506-178575
CUAUUAACUCCGCCUGUAGCUCUUCUAGAGUUACUGCCAGUCCCAAGCCCGGGUAUAGGA
GGAGGGUUGG
>NW_003037793.1/3247700-3247771
AUGGUAACUCCGCCUGUAGCUCCUCCAGGGGGCUACUGCCGGUCCCAAGCCCGGGUAAAG
GAGGAGGGUUGG
>NW_003037827.1/693779-693710
CAGAUAACUCCGCCUGUAGCUCUUUUAGAGUUACUGCCGGUCCCAUGCCCGGGUAAAGGA
GGAGGGUUGG
>NW_003037839.1/759640-759710
UCAUUAACUCCGCCUGUAGCUCCUCCGGGGGCUACUGCCGGUCACAAGCCCGGAUAAAGG
AGGGGGGUUGG
>NW_003026458.1/674665-674735
CCUGUUACUCCACCUGUAGCUCCUCCGGGGGCUACUGCCGGUCCCAAGCCCGGGUAAAGG
AGGAGGGUUGG
>NW_003038154.1/190903-190833
UCUCCAACUCCGCCUGUAGCUCCUCUGGGGGUUACUGCCGGUCCCAAGCCCGGGUAAAGG
AGGAGGGUUGG
>NW_003038076.1/255344-255275
CAAAUAACUCCACCUGUAGCCCUUCUAGAGUUACUGCCGGUCCCAAGCCCGGGUAAAAGA
GGAGGGUUGG
>NW_003037915.1/938168-938098
UUACUAACUCCGCCUGUAGCUCCUCCGGGGGCUACUGCCGGUCCCAAGCCCGGGUAAAGG
AGGAGGGUUGG
>NW_003037961.1/80132-80063
UUUGUAACUCCGCCUGUAGCUCUUAUAGAGUUACUGCCGGUCCCAAGCCCGGGUAAAGGA
GGAGGGUUGG
>NW_003037822.1/1318661-1318591
AUAAUAACUCCGCCGGUAGCGCCUCCGGGGGAUACUGCCGGUCCCAAGCCCGGGUAAAGG
AGGAGGGUUGG
>NW_003037909.1/27073-27143
UCUAAAACUCCGCCUGUAGCUCCUCCGGGGGCUACUGCCGGUCCCAAGCCUGGGUAAAGG
AGGAGGGUUGG
>NW_003038032.1/571435-571366
UUUCUAACACCGCCUGUAGCUCUUUUAGAGUUACUGCCGGUCCCAAGCCCGGGUAAAGGA
GGAGGGUUGG
>NW_003038037.1/1063123-1063053
GUAUUAACUCCGCCUGUAGCUCCUCCGAGGGCUACUGCCGGCCCCAAGCCCGGAUAAAGG
AGGAGGGUUGG
>NW_003038154.1/39216-39147
AUAAAAACUCCGCCUGUAGCUCUUCUAGAGUUACUGCCGGUCCCAAGCCCGGGUAAAGGA
GGAGGGUUGG
>NW_003037792.1/236460-236529
AUGGUAACUCCACCUGUAGCUCUUCUAGAGUUACUGCCGGUCCCAAGCCCGGGUAAAGGA
GGAUGGAUGG
>NW_003038163.1/632888-632958
ACUAAAACUCCGCCUGUAGCUCCUCCGGGGGCUACUGCCGGUCCCAAGCCCGGGUAAAGG
AGGAGGGUUGG
>NW_003033131.1/452-382
UAUAUAACUCCGCCUGUAGCUCCUCCGGGGGCUACUGCUGGUCCCAAGCCCGGGUAAAGG
AGGAGGGUUAG
>NW_003037891.1/1022411-1022340
AUUAUAACUCCGCCUGUAACCACUUCGGGGGUCACUGCCGGUCCCAAGCCCGGAUAAAGG
AGGAGAGCUGGG
>NW_003038140.1/172549-172478
UUCAAAACUCCGCCUGUAGCUCCUCCGGGGGUUACUGCCGGUCCCAAGCCCGGGUAAAGG
AGGAGGGUUGAG
>NW_003026511.1/164217-164148
CCCAAACUCCGCCUGUAGCUCUUCUAGAGUUACUGCCGGUCCCAAGCCCGGGUAAAGGAG
GAGGGUUGGG
>NW_003037942.1/264774-264845
GUCAUAACUCCGCCUGUAGCUCCUCCAGGGGCUACUGCCGGUCCCAAGCCCGGGUAAAGG
AGGAGGGUUGGG
>NW_003038149.1/385220-385152
UUAUUAACUCCGCCUGUACUCUUCUAGAGUUACUGCCGGUCCCAAGCCCGGGUAAAGGAG
GAGAGUUGG
>NW_003037965.1/25707-25637
GUUAUAACUCCGCCUGUAGCUCCUCCGGGGACUACUGCCGGUCCCAAGCCCGAAUAAAGG
AGGAGGGUUGG
>NW_003037928.1/326741-326810
UAAGUAACUCCGCCUUUAGCUCUUCUAGAGUUACUGCCGGUCCCAAGCCCGGGUAAAGGA
GGAGGGUUGG
>NW_003032276.1/5754-5824
UUAUUAACUCCGCCUGUAGCUCCUCCGGGAGCUACUGCCGGUCCCAAACCCGGAUAAAGG
AGGAGAGUUGG
>NW_003037856.1/70539-70470
UCUAUAGCUCUGCCUGUAGCUCUUCUAGAGUUACUGCCGGUCCCAAGCCCGGGUAAAGGA
GGAGGGUUGA
>NW_003038010.1/374696-374765
UCAAUAACUCCGCCUAUAGCUCUUCUAGAGUUACUGCCGGUCCCAAGCCCGAGUAAAGGA
GGAGGGUUGG
>NW_003026601.1/68944-69014
CAUACAACUCCGCCUGUAGCUCCUCUGGGGGUUACUGCCGGUCCCAAGCCCGGGUAAAGG
AGGAGGGUUGG
>NW_003022156.1/1725-1656
AUAUUAACUCCGCCUGUAGCUCUUCUAGAGUUACUGCCGGUCCCAAGUCCGGGUAAAGGA
GGAGGGUUGG
>NW_003038517.1/43681-43750
ACUAUAUCUCCGCCUGUAGCUCUUCUAGAGUUACUGCCGGUCCCAAGCCCGGGUAAAGGA
AGAGGGUUGG
>NW_003037861.1/155346-155276
UACAUAACUCCGCCUGUAGCCCUUCUAGAGUUACUGCCGGUCCCAAGCCCGGGUAAAGGA
GGAGGGUUGAA
>NW_003037797.1/3521566-3521636
ACAUUAACUCCGCCUGUAGCUCCUCCGGGGGCUACUGCCGGUCCCAAGCCCGAGUAAAGG
AGGAGGGUUAG
>NW_003032157.1/15256-15187
UGUAUAACUCCGCCUGUAGCUCCUCCAGGGCUACUGCCGGUCCCAAGCCCGGGUAAAGGA
GGAGGGUUGG
>NW_003038037.1/882367-882436
GUAUAAACUCCGCCUGUAGCUCUUUUAGAGUUACUGCCGGUCCCAAGCCCGGGUAAAGGA
GGAGAGUUGG
>NW_003037979.1/831479-831550
GACUUAACUCCGCCUGUAGCUCUUCUAGAGUUACUGCCGGUCCCAAGCCCGGGUAAAGGA
GAAGGGUUGGGC
>NW_003037967.1/434348-434418
CUCUUAACUCCACCUGUAGCUCUUCUAGAGUUACUGCCGGUCCCAAGACCGGGUAAAGGA
GGAGGGUUGGG
>NW_003037888.1/798456-798526
UUCAUAACUCCGCCUGUAGCUCCUCCGGGGCUACUGCCGGUCUCAAGCCCGGAUAUAGGA
GGAGGGUUGGG
>NW_003038006.1/80190-80120
AAAAGAACUCCGCCUGUAACUUCUCUUGGGGUUACUGCCGGUCCCAAGCCCGGGUAAAGG
AGGAGGGUUGG
>NW_003037889.1/1001734-1001802
ACAAAACUCCGCCUGUAGCUCUUCUAGAGUUACUGCCGGUCCCAAGCCCGGGUAAAGGAG
GAGGGUUGG
>NW_003037888.1/301508-301438
UGUAUAACUCCGCCUGUAGCUCCUCCGGGGGUUACUGCCGGUCCCAAGCCCGGGUAAAGG
AGGAGGGUUGG
>NW_003038239.1/33505-33575
AUUAUAACUCCGCCUGUAGCUCCUCCGGGGGCUACUGCCGGUCCCAAGCCCGGGUAAAGG
AGGAGGGUUGG
>NW_003037800.1/1063834-1063903
UCAAUAACUCCUCCUGUAGCUCUUCUAGAGUUACUGUCGGUCCCAAGCCCGGAUAAAGGA
GGAGGGUUGG
>NW_003037807.1/1335045-1334976
CAAAUAACUCCGCCUGUGACUCUUCUAGAGUUACUGCCGGUCCCAAGCCCGGGUAAAGGA
GGAGGGUUGA
>NW_003037807.1/506953-507022
UAUACAACUCCGCCUGUAGCUCUUCUAGAGUUACUGCCGGUCCCAAGCCCGGGUAAAGGA
GGAGGGUUGG
>NW_003037924.1/650173-650104
UUAAUAACUCCGCCUGUAGCUCUUCUAGAGUUACUGCCGGUCCCAAGUCCGGGUAAAGGA
GGAGCGUUGG
>NW_003037800.1/1548967-1549037
AAGUUAACUCCGCCUGUAGCUCCUCCGGGGGCUACUGCCGGUCCCAAGCCCGGGUAAAGG
AGGAGGGUUGG
>NW_003038021.1/763356-763426
UUGAUAACUCCGCCUGUAGCUCCUCCGGGGGCUACUGCCGGUCCCAAGCCAGGAUAAAGG
AGGAGGGUUGG
>NW_003037843.1/201596-201667
CUACUAAACUCCGCCUGUAGCUCCUCUGGGGGUUACUGCCGGUCCCAAGCCCGGGUAAAG
GAGGAGGGUUGG
>NW_003026557.1/23320-23390
UCAGUAACUCCGCCUGUAGCUCCUCUGGGGGUUGCUGCCGGUCCCAAGCCCGGGUAAAGG
AGGAGGGUUGG
>NW_003021668.1/817-887
AUAUAAACUCCGCCUGUAGCUCCUCUGGGGGUUACUGCCGGUCCCAAGCCCGGGUAAAGG
AGGAGGGUUGG
>NW_003038369.1/30190-30263
GGUUUAACUCCGCCUGUAGCUCCUCCAGGGGCUACUGCCGGUCCCAAGCCCGGGUAAAGG
AGGAGGGUUGGGCA
>NW_003037916.1/1549184-1549257
AGUCUAACUCCGCCUGUAGCUCCUCUGGGGGUUACUGCCGGUCCCAAGCCCGGGUAAAGG
AGGAGGCUUGGGCA
>NW_003035051.1/851-781
CUAUUAACUCCGCCUGUAGCUCCUCCAGGGACUACUGCCGGUACUAAGCCCGGCUAAAGG
AGGAGGGUUGG
>NW_003038055.1/51776-51706
CUGUGAACUCCGCCUGUAGCUCCUCCAGGGGCUACUGCCGGUCCCAAGCCCGGGUAAAGG
AGGAGGGUUGG
>NW_003037799.1/758960-759031
AAGAUAACUCCACCUGUAACUCCUCCGCGGGUUACUGCCGGUCCCAAGCCCGGAUAAAAG
GAGGAGGGUUGG
>NW_003037967.1/245951-245882
CCGCUCACUCCGCCUGUAGCUCUUCUAGAGUCACUGCCGGUCCCAAGCCCGGGUAAAGGA
GAAGGGUUGG
>NW_003037820.1/473557-473486
UUCGUAACUCCGCCUGUAGCUCCUCCGGGGGCUACUGCCGGUCCCAAGCCCGGAUAAAGG
AGGAGGAUUGGG
>NW_003037826.1/396931-396862
UAACUAACUCCGCUUGUAGCUCCUCUAGAGUUACUGCCGGUCCAAAGCCCGGAUAAAGGA
GGAGGGUUGG
>NW_003038059.1/35456-35525
GUAGCAACUCCGCCUGUAGCUCUUCGAGAGUUACUGCCGGUCCCAAGCCCGGGCAAAGGA
GGAGGGUUGG
>NW_003037793.1/1707145-1707215
CAGUUAACUCCGCCUGUAGCUCCUCCGGGGGCUACUGCCGGUCCCAAGCCCGGGUAAAGG
AGGAGGGUUGG
>NW_003028248.1/1525-1455
GUACUAACUCCGCCUGUAGCUCCUCCAGGGGCUACUGCCGGUCCCAAGCCCGGGUAAAGG
AGGAGGGUUGG
>NW_003037916.1/1152514-1152585
UUCGUAACUCCGCCUGUAGCUACUCUGGGGGUUACUGCCGGUCCCAAGCCCGGGUAAAGG
AGGAGGGUUGGG
>NW_003037799.1/318466-318535
GAUAUAACUCCGCCUGUAGCUCUUCUAGAGUUACUGCCGGUCCCAAGCCCGGGUAAAGGA
GGAGGGUUGG
>NW_003037831.1/982471-982540
UUAUUAACUCCGCCUGUAGCUCUUCUAGAGUUACUGCCGGUCCGAAGCCCGGGUAAAGGA
GGAGGGUUGG
>NW_003037846.1/123411-123341
CGAUUAACUCCGCCUGUAGCUCCUCUGGGGGUUACUGCCGGUCCCAAGCCCGGGUAAAGG
AGGAGGGUUGG
>NW_003037800.1/767184-767115
AUAGUAACUCCGCCUGUAGCUCUUCUAGAGUUACUGCCGGUCCCAAGUCCGGGUAAAGGA
GGAGGGUUGG
>NW_003023473.1/326-256
UCAAAAACUCCGCCUGUAGCUCCUCUGGGGGUUGCUGCCGGUCCCAAGCCCGGGUAAAGG
AGGAGGGUUGG
>NW_003035642.1/3020-3090
AAGAAAACUCCGCCUGUAGCUCCUCUGGGGGUUACUGCCGGUCCCAAGCCCGGGUAAAGG
AGGAGGGUUGG
>NW_003024510.1/205-135
GAAAUAACUCCGCCUGUAGCUCCUCUGGGGGUUACUGCCGGUCCCAAGCCCGGGUAAAGG
AGGAGGGUUGG
>NW_003032145.1/95710-95640
GAAAUAACUCCGCCUGUAGCUCCUCUGAGGGUUACUGCCGGUACCAAGCCCGGGUAAAGG
AGGAGGGUUGG
>NW_003037911.1/129629-129699
UUUUAAACUCCGCCUGUAGCUCCUCAGGGGGCUACUGCCGGUCCCAAGCCCGGGUAAAGG
AGGAGGGUUGG
>NW_003028918.1/1162-1093
GUAGUAACUCCGCCUGUAGCUCUUCUAGAGUUACUGCCGGUUCCAAGCCCGGGUAAAGGA
GGAGGGUUGG
>NW_003026475.1/45422-45491
UUGAUAACUCCGCCUGUAGCUCUUCUAGAGUUACUGCCGGUCCCAAGCCCGGGUAAAGGA
GGAGGGUUGG
>NW_003037866.1/1554464-1554533
ACAAUACUCCGCCUGUAGCUCCUCCAGGGGCUACUGCCGGUCCCAAGCCCGGGUAAAGGA
GGAGGGUUGG
>NW_003037822.1/592866-592796
CUGAUGAACUCCGCCUGUAGCUCUUCAAGAGUUACUGCCGGUCCCAAGCCCGGGUAAAGG
AGGAGGGUUGG
>NW_003038041.1/152270-152340
AUGAUAACUCCGCCUGUAGCUCCUCUGGGGGCUACUGCCGGUCCCAAUCCCGGCUAAAGG
AGGAGGGUUGA
>NW_003037913.1/1133416-1133486
GAUAUAACUCCGCCUGUAGCUCCUCCGGGGGCUACUGCCGGUCCCAAGCCCGGGUAAAGG
AGGAGGGUUGG
>NW_003037909.1/545762-545693
AUAACAACUCCGCCUGCAGCUCUUUUAGAGUUACUGCCGGUCCCAAGCCCGGGUAAAGGA
GGAGGGUUGG
>NW_003037994.1/493204-493135
UUAAUAACUCCGCCUGCAGCUCUUUUAGAGUUACUGCCGGUCCCAAGCCCAGGUAAAGGA
GGAGGGUUGG
>NW_003037939.1/342064-341995
UGACUAACUCCGCCUGUAGCUCUUCUAGAGUUACUGCCAGUCCCAAGCCCGGGUAAAGGA
GGAGGGUUGG
>NW_003037794.1/1044075-1044006
UGAACAACUCCACCUGUAGCUCUUCUGGAGUUACUGCCGGUCCCAAGCCCGGGUAAAGGA
GGAGUGUUGG
>NW_003037837.1/1001860-1001791
UUGACAACUCCGCCUGUAGCUCUUCUAGAGCUACGGCCGGUCCCAAGCCCGGGUAAAGGA
AGAGGGUUGG
>NW_003038502.1/86310-86380
UUAUUAACUCCGCCUGUAGCUCCUCCGGGGGUUACUGCCGGUCCCAAGCACGGGUAAAGG
AGGAGGGUUGG
>NW_003037863.1/549256-549325
GUAAAAACUCCACCUGCAGCUCUUUUGGAGUUACUGCCGGUCCCAAGCCCGGAUAAAGGA
GGAGGGUUGG
>NW_003038498.1/105666-105735
UUACCAACUCCGCCUGUGGCUCGUCUAGAGUUACUGCCGGUCCCAAGCCCGGGUAAAGGA
GGAGGGUUGG
>NW_003038145.1/255395-255464
AAAGUAACUCCGCCUGUAGCUCUUCUAGAGUUACUGCUGGUUCCAAGCCCAGGUAAAGGA
GGAGGGUUGG
>NW_003037866.1/31792-31861
GUAAAAACUCCGCCUGUAGCUCUUCUAGAGUUACUGCCGGUCCCAAGCCCGGGUAAAGGA
GGAGAGUUGG
>NW_003026456.1/595378-595309
UAUUUAACUCCGCCUGUAGCUCUUCUGGAGCUGCUGCCGGUCACAAGCCCGGGUAAAGGA
GGAGGGUUCG
>NW_003037793.1/648093-648024
ACAGUAACUCCGCCUGUAGCUAUUCUAGAGUUACUGCCGGUCCCAAGCCCGGGUAAAGGA
GGAGGGUUGG
>NW_003038237.1/119016-119085
CAUAUAACUCCGCCUGUAGCUCUUCUAGAGUUACUGCCGGUCCCAAGCCCAGGUAAAGGA
GGAGGGUUGG
>NW_003037802.1/203323-203253
CUGGUAACUCCGCCUGUAGCUCCUCCAGGGGCUACUGCCGGUCCCAAGCCCGGGUAAAGG
AGGAGGGUUGG
>NW_003037795.1/1008158-1008228
UAACAAACUCCGCCUGUAGCCCCUCCUAGGGCUACUGCCGGUCCCAAGCCCGGAUAAAGG
AGGAGGGUUGG
>NW_003037824.1/743627-743696
CUAAAAACUUCGCCUGUAGCUCUUCUAGAAUUACUGCCGGUCAUAAGCCCGGGUAAAGGA
GGAGGGUUGG
>NW_003037875.1/484415-484484
AUGACAACUCCGCCUGUAGCUCUUCGAGAGUUACUGCCGGUCCCAAGCCCGGGUAAAGGA
GGAGGGUUGG
>NW_003038024.1/398953-398883
UUGGUAACUCCGCCUGUAGCUCCUCUGGGGGUUACUGCCGGUCCCAAGCCCGGGUAAAGG
AGGAGGGUUGG
>NW_003037887.1/868921-868852
AAAAUAACUCCGCCUGUAGCUCUUAUAGAGUUACUGCCGGUCCCAAGCCCGGGUAAAGGA
GGAGGGUUGG
>NW_003038058.1/26145-26212
CCUUUAACUCCGCCUGUAACUCUUCUAGUUACUGCCGGUCCCAAACCCGGGUAAAGGAGA
AGGCUUGG
>NW_003038013.1/43654-43585
UGAAUAACUACGCCUGUGGCUCUUCUAGAGUUACUGCCGGUCCCAAGCCCGGGUAAAGGA
GGAGGGUUGG
>NW_003037918.1/1909559-1909628
AUUGUAACUCCGCCAGUAGCUCUUCUAGAGUUACUGCCGGUCUCAAGCCCGGGUAAAGGA
GGAGGGUUGG
>NW_003037881.1/67068-66998
AUCAUAACUCCGCCUGUAGCUCUUCUAGAGUUACUGCCGGUCCCAAGCCCGGGUAAAGGA
GGAGGGUUGGG
>NW_003038109.1/227298-227367
CCGAAAACUCCGCCUGUAGCUCUUCUAGAGUUAGUGCCGGUCCCAAGCCCGGGUAAAGGA
GGAGGGUUGG
>NW_003038127.1/161207-161137
UCUUUAACUCCGCCCGCCGCCCCUCCGAGGGCUACUGCCGGUCCCAAGCCCGGAUAAAGG
AGGAGGGUUGG
>NW_003037807.1/132756-132825
ACUGUAACUCCGCCUGUAGCUCUUCUAAAGUUACUGCCGGUCCCAAGCUCGGGUAAAGGA
GGAGGGUUGG
>NW_003026596.1/84229-84162
AAUUUAACUCCGCCUGUAGCUCUUCUAGAGUUACUGCCGGUCCCAAGCCCGGGUAAAGGA
GGAGGGUU
>NW_003034494.1/969-1037
UAAUUAACUCCGCCUGUAGCUCUUCUAGAGUUACUGCCGGUUUCAAGCCCGGGUAAAGGA
GGAGGGUUA
>NW_003037793.1/1643918-1643850
AAUGUAACUCCGCCUGUAGCUCCUCUGGGGGUUGCUGCCGGUCCCAAGCCCGGGUAAAGG
AGGAGGGUU
>NW_003037898.1/476878-476809
AAGAUAACUCCGCCUGUAGCUCUUCUAGAGUUAUUGCCGGUCCCAAGCCCGGGUAAAGGG
GGAGGGUUGG
>NW_003038022.1/57021-57090
UCAGUAACUCCGCCUGUAGCUCUUCUAGAGUUACUGCCGGUCCCAAGCCCGGGUAACGGA
GGAGGGUUGG
>NW_003037833.1/433429-433499
UCACUAACUCCGCCUGUAGCUCCUCCGGGGGCUACUGUCGGUCCCAAGCCUGGAUAAAGG
AAGAGGGUUGG
>NW_003037826.1/1020107-1020176
CAGAUAACUCCGCCUGUAGCUCUUCUAGAGUUACUGCCGGUCCCAAGCUCGGGUAAAGGA
GGAGGGUUGG
>NW_003037819.1/124981-124911
ACAUCAACUCCGCCUGUAUCCCCUCUGGGGGCUACUGCCGGUCCCAAGCCCAGAUAAAGG
AGGAGGGUUGG
>NW_003035499.1/616-547
UUAUCAACUCCGCCUGUAGCUCUCCUAGAGUUACUGCCGGUCCCAAGCCCGGAUAAGGGA
GGAGGGUUGG
>NW_003037974.1/638830-638760
UUUUUAAUUCCGCCUGUAGCUCCUACGGGGGUUACUGCCGGUCGCAAGCCCGGAUAAAGG
AGGAGGGUUGG
>NW_003037827.1/61122-61193
CCCUCAACUCCGCCUGUAGCUCCUCCAGGGGCUACUGCCGGUCCCAAGCCCGGGUAAAGG
AGGAGGGUUGGG
>NW_003037836.1/833656-833725
CUUGUAACUCUGCCUGUAGCUCUUCUAGAGUUACUGCCGGUCCCAAGCCCGAGUAAAGGA
GGAGGGUAGG
>NW_003037889.1/1834556-1834486
AAUAUAACUCCGCCUGUAGCUCCUCCGGGGGAUACUGCCGGUCCCAAGCCCGGGUAAAGG
AGGAGGGUUGG
>NW_003037788.1/69957-70026
UAGUUAACUCCGCCUGUAGCUCUUCUAGAGUUACUGCCGGUCCCAAGCCCGGGUAAAGGA
GGAGGGUUGG
>NW_003038266.1/7443-7373
UAAUUAACUCCGCCUGUAGCUCUUCCGGGGGUUACUGCCGGUCCCAAGCCCGGGUAAAGG
AGGAGGGUUGG
>NW_003037914.1/1364311-1364241
CCAUAAACUCCGCCUGUAGCUCCUCUGGGGGCUACUGCCGGUCCCAAGCCCGGAUAAAGG
AGGAGGGUUGG
>NW_003037828.1/459197-459127
UCGGGAACUCCGCCUGUAGCUCCUCUGGGGCCUAAUGCCGGUCCCAAGCCCGGAUAAAGG
AGGAGGGUUGG
>NW_003037912.1/1512940-1513010
ACAACAACUCCGCCUGUAGCUCCUCUGGGGGUUACUGCCGGUCCCAAGCCCGGGUAAAGG
AGGAGGGUUGG
>NW_003038232.1/30442-30373
UAGUUAACUCUGCCUGUAGCUCUUCUAGAGUUACUGCCGGUCCCAAGCCCGGGUAAAGGA
GGAGGGUUGG
>NW_003038163.1/500687-500618
CUUCCAACUCCGCCUGUAGCUCUUCUAGAGUUACUGCCGGUCCCAAGCCCGGGUAAAGGA
GGAGAGUUGG
>NW_003038506.1/256125-256056
CCAAUAACUCCGCCUGUAGCUCUUCUAGAGUUACUGCCGGUCCCAAGCCCGGGUAAAGGA
GGAGGGUUGG
>NW_003037908.1/145601-145671
AUGAUAACUCCGCCUGUAGCUCCUCCGGGGGCUACUGCCGGUCUCAAGCCCGGGUAAAGG
AGGAGGGUUGG
>NW_003039127.1/278560-278491
ACCGUAACUCCGCCUGUAGCUCUUCUAGAGUUACUGCCGGUCCCAAGCCCGGGUAAAGGA
GGAGGGUUGA
>NW_003035587.1/12069-12138
UAACUAACUCCGCCUGUAGCUCCUCUGGGGGUUACUGCCGGUCCCAAGCCCGGGUAAAGG
AGGGGGGUUG
>NW_003037803.1/771890-771959
UAUAUAACUCCGCCUGUAGCUCUUCUAGAUUCACUGCCGGUCCCAAGCUCGGGUAAAGGA
GGAGGGUUGG
>NW_003037831.1/129631-129701
GAAUUAACUCCGCCUGUAGCUCCUCUGGGGGUUACUGCCGGUCCCAAGCCCGGGUAAAGG
AGGAGGGUUGG
>NW_003033788.1/300-231
GUGUUAACUCCGCCUGUAGCUCUUCUAGAGUUACUGCCUGUCCCAAGCCCGGCUAAAGGA
GGAGGGUUAG
>NW_003038163.1/265027-264958
UUAAGAACUCCGCCUAUAGCUCUUCUAGAGUUACUGCCGGUCCCAAGCCCGGGUAAAGGA
GGAGGGUUGG
>NW_003037803.1/823734-823803
AUUUUAACUCCGCCUGUAGCUCUUCUAGAGUUACUGCCGGUCCCAAGCCCGGGUAAAGGA
GGAGGGUUGG
>NW_003036248.1/1097-1028
UAAUUAACUCCGCCUGUAGCUCUUCUAGAUUUACUGCCGGUCCCAAGCCCGGGUAAUGGA
GGAGGGUUGG
>NW_003036648.1/790-859
UUAUAAACUCCGCCUGUAGCGGUUUUAGAGUUACUGCCGGUCCCAAGCCCGGGUAAAGGA
GGAGGGUUGG
>NW_003038177.1/62912-62843
UCGUUAACUCCGCCUGUAGCUCUUCUAGAAUUACUGCCGGUCCCAAGCCCGUGCAAAGGA
GGAGGGUUAG
>NW_003037797.1/235197-235266
GUUAAAACUCCGCCUGUAGCUCUUCUAGAGUUACUGCCGGUCCCAAGCCCGGGUAAAGGA
GGAGGGUUGG
>NW_003037818.1/640790-640860
AUAAUAAACUCCGCCUGUAGCUCUUCUAGAGUUACUGCCGGUCCCAAGCCCGGGUAAAGG
AGGAGGGUUGG
>NW_003037797.1/1510350-1510420
AAGAUAACUCCGCCUGUAGCUCCCCCGGGGGUUACUGCCGGUCCCAAGCCCGGGUAAAGG
AGGAGGGUUGG
>NW_003037822.1/183970-183901
ACGCAAACUCCGCCUGUAGCUCUUCUAGAGUUACUGCCGGUUCCAAGCCCGGGUAAAGGA
GGAGGGUUGG
>NW_003023305.1/3910-3841
CUACAAACUCCGUCUGUAGCUCUUCUAGAGUUACUGCCGGUCCCAAGCCCGGGUAAAGGA
GGAGGGUUGG
>NW_003037830.1/1493632-1493563
GAAUUAACUCCGCCUGUAGCUCUUCUAGAGUUACUGCCGGUCCCAAGGUCGGGUAAAGGA
GGAGGGUUUG
>NW_003037884.1/955634-955562
UAGUUAACUCCGCCUGUAGCUCUUCUUCUAGAGUUACUGCCGGUCCCAAGCCCGGGUAAA
GGAGGAGGGUUGG
>NW_003037793.1/2483005-2482935
GUCAUAACUCCGCCUGUAGCUCUUCUAGAGUUACUGCCGGUCCCAAGCCCGGGUAAAAGA
GGAGGGUUGGG
>NW_003037969.1/155105-155174
UUGAUAACUCCACCUGUAGCUCUUCUAGAGUUACUGACGGUCCCAAGCCCGGGUAAAGGA
GGAGGGUUGG
>NW_003037885.1/801811-801880
GGAAUAACUCCGCCUGUAGCUCUUCUAGAGUUACUGCCGGUCUCAAGCCCGGGUAAAGGA
GGAGGGUUGG
>NW_003020184.1/521-589
AAUUUAACUCCGCCUGUAGCUCCUCUGGGGGUUACUGUCGGUCCCAAGCCCGGGUAAAGG
AGGAGGGUU
>NW_003037994.1/504540-504609
AAAGUAACUCCGCCUGUAGCUCUUCUGGAGUUACUGCCGGUCCCAAGCCCGGGUAAAGGA
GGAAAGUUGA
>NW_003036942.1/543-613
UUCGCAACUCCGCCUGUAGCUCUUCUAGAGUUACUGCCGGUCCAAAGCCCGGGUAAAGGA
GGAGGGUUGGG
>NW_003037970.1/509857-509787
CAAAUAACUCCGCCUGUAGCUCCUCCAGGGGCUACUGCCGGUCCCAAGCCCGGGUAAAGG
AGGAGGGUUGG
>NW_003038074.1/105907-105837
CCUGUAACUCCGCCUGUAGCUCCUCCAGGGGCUACUGCCGGUCCCAAGCCCGGGUAAAGG
AGGAGGGUUGG
>NW_003037821.1/370208-370138
UAAGUAACUCCGCCUGUAGCUCCUCCAGGGGCUACUGCCGGUCCCAAGCCCGGGUAAAGG
AGGAGGGUUGG
>NW_003038049.1/104851-104781
ACUAAAACUCCGCCUGUAGCUCCUCCAUGGGCUACUGCCGGUCCCAAGCCCGGGUAAAGG
AGGAGGGUUGG
>NW_003026466.1/14191-14260
AGAGGAACUCCGCCUGUAGCUCUUCUAGAGUUACUGCCGGUCCCAAGCCCGGGUAAAGGA
GGAGGGUUGG
>NW_003038139.1/259129-259198
GAAUCAACUCCGCCUGUAGCUCUUCUAGAGUUACUGCCGGUCCCAAGCCCGGGUAAAGGA
GGAGGGUUGG
>NW_003037944.1/644831-644899
ACAAAACUCCGCCUGUAGCUCUUCUAGAGUUACUGCCGGUCCCAAGCCCGGAUAAAGGAG
GAGGGUUGG
>NW_003037853.1/80472-80403
CAAAAAACUCCGCCUGUAGCUCUUCUAGAGUUACUGCCGGUCCCAAGCCCGGGUAAAGGA
GGAGGGUUGG
>NW_003028830.1/517-448
GGAAUAACUCCGCCUGUAGCUCUUCUAGAGUUACUGCCGGUCCCAAGCCCGGGUAAAGGA
GGAGGGUUGG
>NW_003021403.1/918-987
UCAGCAACUCCGCCUGUAGCUCUUCUAGAGUUACUGCCGGUCCCAAGCCCGGGUAAAGGA
GGAGGGUUGG
>NW_003037805.1/188075-188006
CAUACAACUCCGCCUGUAGCUCUUCUAGAGUUACUGCCGGUCCCAAGCCCGGGUAAAGGA
GGAGGGUUGG
>NW_003026592.1/111084-111015
GUGUGAACUCCGCCUGUAGCUCUUCUAGAGUUACUGCCGGUCCCAAGCCCGGGUAAAGGA
GGAGGGUUGG
>NW_003038193.1/32362-32293
CGAAUAACUCCGCCUAUAGCUCUUCUAGAGUUACUGCCGGUCCCAAGCCCGGGUAAAAGA
GGAGGGUUGG
>NW_003024069.1/996-1065
CUAACAACUCCGUCUGUAGCUCUUCUAGAGUUACUGCCGGUCCCAAGCCCGGGUAAAGGA
GGAGGGUUGG
>NW_003038004.1/176654-176723
CAAAUUACUCCGCCUGUAGCUCUGCUAGAGUUACUGCCGGUCCCAAGCCCGGGUAAAGGA
GGAGGGUUGG
>NW_003037809.1/2429881-2429953
UCCUUAACUCCGCCGGUAGCUUCUCCGAGGGUUACUACCGGUCCCAAGCCCGGGUAAAGG
AGGAGGGUUAGGC
>NW_003038087.1/613412-613483
AUCUUAACUCCGCCUGUAGCUCUUCUAGAGUUACUUCCGGUCCCAAGCCCGGGUAAAGGA
GGAGGGUUGGAC
>NW_003037864.1/1062858-1062930
UGUCUAACUCCGCCUGUAGCUCUUCUAGAGUUACUGCCGGUUCCAAGCCCGGGUAAAGGA
GGAGGGUUGGGCA
>NW_003036564.1/596-524
UGCUUAACUCCGCCUGUAGCUCUUCUAGAGUUACUGCCGGUCCCAAGCCCGGGUAAAGGA
GGAGGGUUGGGCA
>NW_003038218.1/83504-83575
ACCCUACCUCCGCCUGUAGCUCUUCUAGAGUUACUGCCGGUCCCAAGCCCGGGUAAAGGA
GGAGGGUUGGGC
>NW_003038225.1/30733-30804
CACCUAACUCCGCCUGUAGAUCCUCCGGGGGCUAUUGCCGGUCCCAAGCCCGGAUAAAGG
AGGAGGGUUGGG
>NW_003037797.1/2281494-2281424
UCAUUAACUCCGCCUGUAGCUCCUCCGGGGGUUACUGCCGGCUCCAAGACCGGAUAAAGG
AGGAGGGUUGG
>NW_003035681.1/2122-2052
CUAUUAACUCCGCCUGUAGCUCCUCUGGGGGUUACUGCCGGUCCCAAGCCCGGGUAAAGG
AGGAGGGUUGG
>NW_003038022.1/459760-459830
UUAUUAACUACGCCUGUAGCUCCUUCGGGGGUUACUGCCGGUCCCAAGCCCGGGUAAAGG
AGGAGGGUUGG
>NW_003037877.1/706446-706516
ACAUUAACUCCCCCUGUAGCCCCUCCGGGGGAUACUGCCGGUCCCAAGCUCGGAUAAAGG
AGGAGGGUUGG
>NW_003038037.1/1231201-1231273
GUCUUAACUCCGCCUGUAGCUCCUCCGGGGGCUACUGCCGGUCCCAAGCCCGGGUAAAGG
AGGAGGGUUGGGC
>NW_003026474.1/114032-114104
GUUCUAACUCCGCCUGUAGCUCCUCUGGUGGUUACUGCCGGUCCCAAGCCCGGGUAAAGG
AGGAGGGUUGGGC
>NW_003038029.1/708035-708107
UCCCUAACUCCGCCUGUAGCUCCUCCAGGGGCUACUGCCGGUCCCAAGCCCGGGUAAAGG
AGGAGGGUUGGGC
>NW_003037814.1/359266-359195
UUCUUAACUCCGCCUGUAGCUCCUCCAGGGGCUACUGCCGGUCCCAAGCCCGGGUAAAGG
AGGAGGGUUGGG
>NW_003037811.1/392459-392530
CCCGAAACUCCGCCUGUAGCUCCUCCGGGAGCUACUGCCGGUCCAAAGCCCGGGUAAAGG
AGGAGGGUUGGG
>NW_003037819.1/569105-569036
UCGAAAACUCUGCCUGUAGCUUUUCUAGAGUUACUGCCGGUACCAAGCCCGGGUAAAAGA
GUAGGGUUGG
>NW_003037874.1/247626-247697
ACCUUAGCUCCGCCUGUAGCUCUUCUAGAGUUACUGCCGGUCCCAAGCCCGGAUAAAGGA
GGAUGGUUGGGC
>NW_003037824.1/805361-805291
AAAAAAACUCCGCCUGUAGCUCCUCCAGGGGCUACUGCCGGUCCCAAGCCCGGGUAAAGG
AGGAGGGUUGG
>NW_003026481.1/33731-33662
UGGACAACUCCGCCUGUAACUCUUCUAGAGUUAUUGCCGGUCUCAAGCCCGGGUAAAGGA
GGAGGGUUGA
>NW_003037845.1/605202-605271
UUAAUAACUCCGCCUGUAGCUCUUCUAGAGUUACUGCCGGUCCCAAGCCCGGGUAAAGGA
AGAGGGUUGG
>NW_003021211.1/351-282
AUAUUAACUCCGCCUGUAGCUCUUCUAGAUUUACUGCCGGUCCCAAGCCCGGGUAAAGGA
GGAGGGUUGG
>NW_003038137.1/81371-81300
CUCAGAACUCCGCCUGUAGCUACUCCGGGGGUUACUGCCGGUCCCAAGCCCGGGUAAAGG
AGGAGGGUUGGG
>NW_003037863.1/355611-355679
AAUUUAACUCCGCCUGUAGCUCCUCCAGGGGCUACUGCCGGUCCCAAGCCCGGGUAAAGG
AGGAGGGUU
>NW_003037889.1/758911-758843
GAUUUAACUCCGCCUGUAGCUCCUCCAGGGGCUACUGCCGGUCCCAAGCCCGGGUAAAGG
AGGAGGGUU
>NW_003037890.1/1656965-1656897
GAUCUAACUCCGCCUGUAGCUCCUCCAGGGGCUACUGCCGGUCCCAAGCCCGGGUAAAGG
AGGAGGGUU
>NW_003037809.1/1973117-1973048
UUUCUAACUCCGCCUGCAGCUUUCUUAGAGUUACUGCCGGUCCCAAGCCCGGGUAAAGGA
GGAGGGUUGG
>NW_003037970.1/404062-403993
AGAGUAACUCCGCCUGCAGCUCUUUUAGAGUUACUGCUGGUCCCAAGCCCGGGUAAAGGA
GGAGGGUUUG
>NW_003038033.1/557064-556995
ACAAUAACUCCGCCUGUAGCUCUUCUAGAGUUACUGCCGGUCCCAAGCCCACACAAAGGA
GGAGGGUUGG
>NW_003037807.1/311358-311427
UUAAAAACUCCGCCUGUAGCUCUUCUAGAGUUACUGCCGGUCCCAAGCCCGGGUAAAGGA
GGAGGGUUGG
>NW_003038070.1/251620-251689
CAAUUAACUCCGCCUGUAGCUCUUCUAGAGUUACUGCCGGUCCCAAGCCCGGGUAAAGGA
GGAGGGUUAG
>NW_003038087.1/204743-204813
AUAAUAACUCCGCCUGUAGCUCCUCCAGGGGCUACUGCCGGUCCCAAGCCCGGGUAAAGG
AGGAGGGUUGG
>NW_003037945.1/690226-690168
CCGGUAAUUCCUCCGGGGGCUACUGUCGGUCCCAAGCCCGAAUAAAGGAGGAGGAUUGG
>NW_003038244.1/64591-64657
CCAAUAACUGCGCCUGUAGAUCUACAGUUACUGCCGGUUCCAAAACCGGGUAAAGGAGGA
GGGUUGG
>NW_003037864.1/700459-700390
UAUAUAACUCCGCCUGUAGCUCUUCUAGAGUUACUGCCGGUCCCAAGCCCGGGCAAAGGA
GGAGGGUUGG
>NW_003037910.1/750236-750166
CGAAUAACUCCGCCUGUAGCUCCUCUGGGGGUUGCUGCCGGUCCCAAGCCCGGGUAAAGG
AGGAGGGUUGG
>NW_003037793.1/2781500-2781429
ACCCUAACUCCGCCUGUAGCUCUUCUAGAGUUACUGCUGGUCCCAAGACCGGGUAAAGGA
GGAGGGUUGGGC
>NW_003037827.1/122573-122500
CGCUUAACUCCGCCUGUAGCUCCUCCGGGGGCUACUGCCGGUCCCAAGCCCGGGUAAAGG
AGGAGGGUUGGGCA
>NW_003037847.1/519454-519381
UGUUUAACUCCGCCUGUAGCUCCUCUGGGGGUUGCUGCCGGUCCCAAGCCCGGGUAAAGG
AGGAGGGUUGGGCA
>NW_003038030.1/495304-495231
GGCUUAACUCCGCCUGUAGCUCCUCUGGGGGUUGCUGCCGGUCCCAAGCCCGGGUAAAGG
AGGAGGGUUGGGCA
>NW_003037964.1/954-1026
UGCAUAACUCCGCCUGUAGCUCCUCUAGAGUUACUGCCGGUCCCAAGCCCGGGUAAAGGA
GGAGGGUUGGGCA
>NW_003038083.1/70075-70147
UGUUUAACUCCGCCUGUAGCUCUUCUAGAGUUACUGCCGGUCCCAAGCCCGGGUAAAGGA
GGAGGGUUGGGCA
>NW_003037806.1/1651335-1651262
AUGCUAACUCCGCCUGUAGCUCUUCUAGAGUUACUGCCGGUCCCAAGCCCGGGUAAAGGA
GGAGGCUUGGGCAU
>NW_003037797.1/2686696-2686767
UACAUAACUCCGCCUGUAGCUCCUCCAGGGGCUACUGCCGGUCCCAAGCCCGGGUAAAGG
AGGAGGGUUGGG
>NW_003038083.1/650694-650763
AUGAUAACUCCGCCUGCGGCUCUUCUAGAGUUACUGCCGGUCCCAAGCCCGGGUAAAGGA
GGAGGGUUGG
>NW_003038154.1/275245-275316
UUCUUAACUCCGCCUGUAGCUCCUCUGGGGGUUACUGCCGGUCCCAAGCCCGGGUAAAGG
AGGAGGGUUGGG
>NW_003037891.1/988691-988620
UUCAAAACUCCGCCUGUAGCUCCUCCGGGGGCUACUGCCGGUCGCAAGCCCGGACAAAGG
AGGAGGGUUGGA
>NW_003037908.1/617466-617396
GUCGUAACUCCGCCGGUAGCUCUUCUAUAGUUACUGCCGGUCCCAAGCCCGGGUAAAGGA
GGAGGGUUGGG
>NW_003038143.1/427393-427323
ACUCCAACUCCGCCUGUAGCUCCUCCGGGAGCCACUGCCGGUCCCAAGCCCGGAUAAAUG
AGGAGUGUUGU
>NW_003037799.1/226554-226485
CAAGUAACUCCGCCUGUAGCACUACUAGGGCUACUGCCGGUCCCAAGCCCGGGUAAAGGA
GGAGGGUUGG
>NW_003037942.1/5089-5017
GUCCUAACUCCGCCUGUAGCUCCUCCAGGGGCUACUGCCGGUCCCAAGCCCGGGUAAAGG
AGGAGGGUUGGGC
>NW_003037862.1/520621-520552
AGUAUAACUCCGCCUGUAGCUCUUCUAGAGUUACUGCCGGUCCCAAGCCCGGGUAAAGGA
GGAGGGUUGG
>NW_003038180.1/15455-15385
UCACUAACUCCGCCUGUAACUCCUCCGGGGGCUACUGCCGGUCCCAAGCCCGGGUAAAGG
AGCAGGGUUGG
>NW_003037913.1/896326-896257
CCUGUAACUCCGCCUGUAGCUCUUCUAGAGUUACUGCCGGUCCCAAGCCCGGGUAAAGGA
GGAGGGUUGG
>NW_003037916.1/1609486-1609555
CAGAUAACUCCGCCUGUAGCUCUUCUAGAGUUACUGCCGGUCCCAAGCCCGGGUAAAGGA
GGAGGGUUGG
>NW_003026475.1/6712-6643
CGUAUAACUCCGCCUGUAGCUCUUCUAGAGUUACUGCCGGUCCCAAGCCUGGGUAAAGGA
GGAGGGUUGG
>NW_003038260.1/78567-78498
UUAUUAACUCCGCCUGUAGCUCUUCUAGAGUUACUGCCGGUCCCAAGCCCGGGUAAAUGA
GAAGGGUUGG
>NW_003038126.1/50200-50130
UACUUAACUCCGCCUGUAGCUCUUCUCGAGUUACUGCCGGUUCCAAGCCCGGGUAAUGGA
GGAGGGUUGUG
>NW_003037941.1/850391-850320
GAUCUAACUCCGCCUGUAGCUCUUCUAGAGUUACUGCCGGUCCCAAGCCCGGGUAAAGGA
GGAGGGUUGGGC
>NW_003037820.1/36120-36049
ACCCGAACUCCGCCUGUAGCUCUUCUAGAGUUACUGCCGGUCCCAAGCCCGGGUAAAGGA
GGAGGGUUGGGC
>NW_003037821.1/467488-467559
GUCUAAACUCCGCCUGUAGCUCUUCUAGAGUUACUGCCGGUCCCAAGCCCGGGUAAAGGA
GGAGGGUUGGGC
>NW_003038472.1/7472-7402
UCAGGUAACUCUGCCUGUAGCUCUUCUAGAGUUACUGCCGGUCCCAAGCCCGGAUAAAGG
AGGAGGGUUGA
>NW_003026611.1/31463-31533
UUGAUAACUCCGCCUGUAGCUCCUCCGGAGGCUACUGCCGGUCCCAAGCCCGGGUAAAGG
AGGAGGGUUGG
>NW_003038060.1/333448-333377
CUCACAACUCCGCCUGCAGCCCCUCCGUGGGCUACUGCCGGUCCCAAGCCCGGAUAAAGG
AGGAGGGUUGAG
>NW_003026510.1/355479-355409
CAACUAACUCCGCCAGUAGCUCCUCCGGGGGUUACUGCCGGUCCCAAGCCCGGGUAAAGG
AGGAGGGUUGG
>NW_003037884.1/672804-672873
CCAAUAACUUCACCUGUAGCUCCUCAAGGGCUACCGCCGGUCCCAAGCCCGGGUAAAGGA
GGAGGGCUGG
>NW_003037841.1/2388745-2388686
CCUGUAGCUCCUCCAGUGGCUACUGCCGGUUCCAAGCCCGGGUAAAGGAGGAGGGUCGGG
>NW_003026507.1/289711-289781
UUAGCAACUCCGCCUGUAGCUCCUCCGGAGGUUACUGCCGGUCCCAAGCCCGGGUAAAGG
AGGAGGGUUGG
>NW_003038414.1/37441-37371
GCAGUAACUCCGCCUGUAGCUCCUCCGGGGGCUACUGCCGGUCCCAAGCCCGGGUAAAGG
AGGAAGGUUGG
>NW_003037814.1/877712-877782
UUAAGAACUCCGCCUGUAGCUCCUCUGGGGGUUACUGCCGGUCCCAAGCCCGGGUAAAGG
AGGAGGGGUGG
>NW_003037979.1/606194-606264
UAUAUAACUCCGCCUGUAGCUCCUCCGGGGGUUACUGCCGGUCCCAAGUCCGGGUAAAGG
AGGAGGGUUGG
>NW_003038228.1/38867-38797
AGAAUAACUCCGCCUGUAGCUCCUCUGGGGGCUACUGCCGGUCCCAAGCCCGGGUAAAGG
AGGAGGGUUGG
>NW_003037814.1/1411700-1411770
ACAUUAACUCCGCCUGUAGCUCCUCUGGGGGUUACUGCCAGUCCCAAGCCCGGGUAAAGG
AGGAGGGUUGG
>NW_003037887.1/347005-347075
AAAUAAACUCCGCCUGUAGCUCCUCUGGGGGUUACUGCCGGUCCCAAGCCCGGGUAAAGG
AGGAGGGUUGG
>NW_003037890.1/2027946-2027876
AUUGUAACUCCGCCUGUAGCUCCUCUGGGGGUUACUGCCGGUCCCAAGCCCGGGUAAAAG
AGGAGGGUUGG
>NW_003037793.1/3129022-3128952
CCAAUAACUCCGCCUGUAGCUCCUCUGGGGGUUACUGCCGGUCCCAAGCCCGGGUAAAGG
AGGAGGGUUGG
>NW_003032149.1/398-328
CUGGUAACUCCGCCUGUAGCUCCUCUGGGGGUUACUGCCGGUCCCAAGCCCGGGUAAAGG
AGGAGGGUUGG
>NW_003026575.1/8583-8653
GUGGUAACUCCGCCUGUAGCUCCUCUGGGGGUUACUGCCGGUCCCAAGCCCGGGUAAAGG
AGGAGGGUUGG
>NW_003038075.1/82455-82525
AUUAUAACUCCUCCUGUAGCUCCUCUGGAGGUUACUGCCGGUCCCAAGCCCGGGUAAAGG
AGGAGGGUUGG
>NW_003037796.1/1083913-1083843
UAUAUAACUCCGCCUGUAGCUCCUCUGGGGGUUACUGCCGGUCCCAAGCCCGGGUAAAGG
AGGAGGGUUGG
>NW_003037932.1/790304-790375
AUCUUAACUCCGCCUGUAGCUCCUCCAGGGGCUACUGCCGGUCCCAAGCCCGGAAAAAGG
AGGAGGGUUGGG
>NW_003037830.1/1153070-1152999
CUCAUAACUCCGCCUGUAGCUCCUCUGGGGGUUACUGCCGGUCCCAAGCCCGGGUAAAGG
AGGAGGGUUGGG
>NW_003023452.1/3426-3496
UCAGUAACUCCGCCUGUAGCUCCUCUGGGUGUUACUGCCGGUCCCAAGCCCGGGUAAAGG
AGGAGGGUUGG
>NW_003037910.1/232542-232613
CCCAUAACUCCGCCUGUAGCUCCUCUGGGGGUUACUGCCGGUCCCAAGCCCGGGUAAAGG
AGGAGGGUUGGG
>NW_003037822.1/794212-794283
CACAUAACUCCGCCUGUAGCUCCUCUGGGGGUUACUGCCGGUCCCAAGCCCGGAUAAAGG
AGGAGGGUUGGG
>NW_003038102.1/49783-49712
CCCUUAACUCCGCCUGUAGCUCCUCUGGGGGUUGCUGCCGGUCCCAAGCCCGGGUAAAGG
AGGAGGGUUGGG
>NW_003037872.1/397916-397987
CCCACAACUCCGCCUGUAGCUCCUCUGGGGGUUGCUGCCGGUCCCAAGCCCGGGUAAAGG
AGGAGGGUUGGG
>NW_003037994.1/534063-533993
GUAUCAACUCCGCCUGUAGCUCCACUGGGGGUUACUGCCGGUCCCAAGCCCGGGUAAAGG
AGGAGGGUUGG
>NW_003037840.1/1021183-1021254
UACAUAACUCCUCCUGUAGCUCCUCUGGGGGUUACUGCCGGUCCCAAGCCCGGGUAAAGG
AGGAGGGUUGGG
>NW_003037853.1/663146-663087
GUCAUAACUCCCCCUGUAGCUACUGCUGGUCCCAAGCCCAGGUAAAGGAGGAGGGUUGGG
>NW_003037962.1/47883-47953
UAGUUAACUCCGCCUGUAGCUCCUCUGGGGGUUACUGCCGGUCCCAAGCCCGGGUAAAGG
AGGAGGGUUGG
>NW_003037916.1/998634-998564
UCAAUAACUCCUCCUGUAGCUCCUUCAGAGGCUACUGCCAGUCCCAAGCCUGGAUAAAGG
AGAAGGGUUAG
>NW_003037885.1/520661-520731
AUUAUAACUCCGCCUGUAGCUCCUCCGGGGGCUACUGCCGGUCCCAAACCCGGGUAAAGG
AGGAGGGUUGG
>NW_003037875.1/388291-388362
AUCUUAAUUCCGCCUGUAGCUGUUCUAGAGUUACUGCCGGUCCCAAGCCCGGGUAAAGGA
GGAGGGUUGGGC
>NW_003037981.1/990622-990691
CCAUUAACUCCGCCUGUAGCUCUUCUAGAGUUACUGCCGGUCCCAAGCCCAGGUAAAGAA
GGAGGGUUGG
>NW_003037901.1/649798-649729
AAUAUAACUCCGCCUGUAGCUCUUCUAGAGUUACUGCCGGUCCCAAGCCCGGGUAAGGGA
GGAGGGUUGG
>NW_003037804.1/1181476-1181407
UAGACAACUCCGCCUGUAGCUCUUAUAGAGUGACUGCCGGUCCCAAGCCCGGGUAAAGGA
GGAGGGUUAG
>NW_003037967.1/146921-146852
ACAAAAACUCCGCCUGUAGCUCUUCUAGAGUUACUGCCGGUCCCAAGCUCGGGUAAAGGA
GGAGGGUUGG
>NW_003026617.1/450782-450713
UUAUUAACUCCGCCUGUAGCUCUUCUAGAGUUACUGUCGGUCUCAAGCCCGUGUAAAGGA
GGAGGGUUGA
>NW_003038086.1/654528-654459
CUAAUAACUCCGCCUGUAGCUCUUACAGAUUCACUGCCGGUCCCAAGCCCACACAAAGGA
GGAGGGUUGG
>NW_003037807.1/1457448-1457517
AUGUCAACUCCGCCUGUAGCUCUUCUAGAGUUACUGCCGGUCCCAAGCCCGGGUAAAGGA
GGAGGGUUGG
>NW_003037918.1/207639-207570
UUAUUAACUCCGCCUGUAGCUCUUCUAGAGUUACUGCCGAUCCCAAGCCCGGGUAAAGGA
GGAGGGUUGG
>NW_003038206.1/58090-58020
AUAAUAACUCCGCCUGUAGCCCCUCCUGGGGCUACUGCCGGUCCCAAGCCCGGGUAAAGG
AGGAGGGUUGG
>NW_003038076.1/181840-181909
CUAGGAACUCCACCUGUAGCUCUUCUAGAGUUACUGUCGGUCACAAGCCCGGAUAAAGGA
GGAGGGUUGG
>NW_003037917.1/328737-328667
UCUAUAACUCCGCCUGUAGCUCCUCCGGGAGCUACUGCCGGUCCCAAGCCCGGGUAAAGG
AGGAGGGUUGG
>NW_003037829.1/369133-369064
CUCGGAACUCCGCCUGUAGCUCUUCAAGAGUUACUGCCGGUCCCAAGCCCGGGUAAAGGA
GGAGGGUUGG
>NW_003026470.1/369390-369459
UCACUAACUCCGCCUGUAGCUCUUCUAGAGUUACUGACGGUCCCAAGCCCGGGUAAAGGA
GGAGGGUUGG
>NW_003038378.1/18832-18762
AGGAUAACUCCGCCUGUAGCUCCUCUGGGGGUUACUGCCGGUCCCAAGUCCGGGUAAAGG
AGGAGGGUUGG
>NW_003038086.1/259244-259175
CCUCUAACUCCGCCUGUAGCUCUUCUAGAGUUACUGCCGGCCCCAAGCCCGGGUAAAGGA
GGAGGGUUGG
>NW_003037848.1/873916-873846
AAACUAACUCUGCCUGUAGCUCCUCUAAGGGCUACUGCCGGUCCCAAGCCCGGAUAAAGG
AGGAGGGUUGU
>NW_003038242.1/42472-42541
UAAUCAACUCCGCCAGUAGCUCUUCUAUAGUUACUGCCGGUCCCAAGCCUGGGUAAAGGA
GGAGGGUUGA
>NW_003038502.1/48119-48050
CUUUUAACUCCGCCUGUAGCUCUUCUAGAGUUACUGCCGGUCCAAAGCCCGGGUAAAGGA
GGAGGGUUGG
>NW_003037982.1/966719-966788
UUACUAACUCCGCCUGUAGCACUACUAAAUUUACUGCCGGUCUCAAGCCUGGGUAAAGGA
GAAGGGUUGA
>NW_003037822.1/1280592-1280523
GAAGAAACUCCGCCUGUAGCUCUUCUAGAGUUACUGCCGGUCCCAAGCCCGGGUAAAGGA
GGAGGGUUGG
>NW_003037806.1/722434-722503
UAGACAACUCCGCCUGUAGCUCUUCUAGAGUUACUGCCGGUCCCAAGCCCGGGUAAAGGA
GGAGGGUUGG
>NW_003037793.1/3832550-3832479
AAAGUAACUCCGCCUGUAGCUUCUACGGGAGGCUACUGCCGGUCCCAAACCCGGGUAAAG
GAGGAGGGUUGG
>NW_003037939.1/799097-799166
CUUAUUACUCCGCUUGUAGCUCUUCUAGAGUUACUGCCGGUCCCAAGCCCGGGUAAAGGA
GGAGGGUUGG
>NW_003037943.1/767766-767837
UCAUUUAACUCCGCCUGUAGCUCCUCUGGGGGCUACUGCCGGUUUCAAGCCCGGGUAAAG
GAGGAGGGUUGA
>NW_003037935.1/123560-123629
AUUUUAACUCCGCCUGUAGCUCUUCUACAGUUACUGCCGGUUCCAAGCCCGGGUAAAGGA
GGAGGGUUGG
>NW_003037798.1/2247617-2247686
CUCAAAACUCCGCCUGUAGCUUCUCUAGAGUUACUGCCGGUCCCAAGUCCGGCUAAAGGA
GGAAGGUUAG
>NW_003038228.1/93972-93902
AUAAUAACUCCUCCUGUAGCUCCUCCGGGGGUUACUGCCGGUCCCAAGACCGGAUAAAGG
AGGAGGGUUGG
>NW_003037835.1/399892-399961
ACAAAAACUCCUCCUGUAUCUCUUUUAGAGUUACUGCCGGUCCCAAGCCCGGGUAAAGGA
GGAGGGUUGG
>NW_003037829.1/1163355-1163424
AUAAUAACUUCGCCUGCAUCUAUUCUAGAGUUACUGCCGGUCCCAAGCCCGGGUGAAGGA
GGAGGGUUGA
>NW_003026495.1/15355-15285
UCAAUAACUUCGACUGUAGCCCCUCUGGGGGCUACUGCCGGUCCCAAGCCCGGAUAAAGG
AGGACGGUUGG
>NW_003037906.1/187961-187891
UGAUUAACUCCGCCUGUAGCUCCUCUGGGGGCUACUGCCGGUCCCAAGCCCGGGUAAAGG
AGGAGGGUUGG
>NW_003037858.1/609052-608982
UUAUUAACUCCGCCUGUAGCUCCUCCGGGGACUACUGACGGUCCCAAGCCCGGGUAAAGG
AGGAGGGUUGG
>NW_003037812.1/1503451-1503381
UUCUUAACUCUGCCUGUAGCUCCUCCGGGGGCUACUGCCGGUCCCAAGCCCGGGUAAAGG
AGGAGGGUUGU
>NW_003038473.1/48611-48542
UUUGUAACUCCGCCUGUAGUUCUUGUAGAGUUACUGCCGGUCCCAAGCCCGGGUAAAGGA
GGAGGGUUGA
>NW_003038037.1/1645236-1645305
AAACAAACUCCGCCUGUAGCUCUUCUAAAGUUACUGCCGGUCCCAAGCCCGGGUAAAGGA
GGAGGGCUGG
>NW_003037797.1/357550-357619
UCAUCAACUCCGCCUGUAGCUCUUCUAGAGUUACUGCCGGUCCCAAGCCCAGGUAAAGGA
GGAGGGUUGG
>NW_003038068.1/69011-68942
CUAAAAACUCCGUCUGUAGCUCUUCUAGAGUUACGGCCGGUUCCAAGCCCGGGUAAAGGA
GGAGGGUUGG
>NW_003037854.1/1702533-1702602
UUACUAACUCCGCCUGUAGCACUUCUAGAGUUACUGCCGGUCCCAAGCCCAGGUAAAGGA
GGAGGGUUGG
>NW_003037947.1/837-768
CCAACAACUCCGCCUGCAGCUCUUCGAGAGUUACUGCCGGUCCCAAGCCCGGGUAAAGGU
GGAGAGUUGG
>NW_003037793.1/968508-968578
UCCAUAACUCCGCCUGUAGCUCUUCUAGAGUUACCGCCGGUCCCAAGCCCGGGUAAAGGA
GGAGGGUUGGG
>NW_003038073.1/190202-190272
UCCUUAACUCCGCCUGUAGCUCUUCUAGAGUUACUGCCGGUCCCAAGCCCGGGUAAAGGA
GGAGGGUUGGG
>NW_003037901.1/61398-61468
AACAUAACUCCGCCUGUAGCUCUUCUAGAGUUACUGCCGGUCCCAAGCCCGGGUAAAGGA
GGAGGGUUGGG
>NW_003037827.1/418927-418857
UUCACAACUCCGCCUGUAGCUCUUCUAGAGUUACUGCUGGUCCCAAGCCCGGGUAAAGGA
GGAGGGUUGGG
>NW_003026488.1/17312-17382
GCCAUAACUCCGCCUGUAGCUCUUCUAGAGUUACUGCCGGUCCCAAGCCCGGGUAAAGGA
GGAGGGUUGGU
>NW_003037964.1/556334-556264
CACUUAACUCCGCCUGUAGCUCUUCUAGAUUUACUGCCGGUCCCAAGCCCGGGUAAAGGA
GGAGGGUUGGG
>NW_003026507.1/67341-67411
UUCUUAACUCCGCCUGUAGCUCUUCUAGAGUUACUGCCGGUCCCAAGCCCGGGUAAAGGA
GGAGGGUUGGG
>NW_003026510.1/133471-133401
UUCAUAACUCCGCCUGUAGCUCUUCUAGAGUUACUGCCGGUCCCAAGCCCAGGUAAAGGA
GGAGGGUUGGG
>NW_003038157.1/67489-67559
UUCGUAACUCCGCCUGUAGCUCUUCUAGAGUUACUGCCGGUCCCAAGCCCGGGUAAAGGA
GGAGGGUUGGG
>NW_003038020.1/550807-550737
GCCAGAACUCCGCCUGUAGCUCUUUUAGAGUUACUGCCGGUUCCAAGCCCGGGUAAAGGA
GGAGGGUUGGG
>NW_003037618.1/1379-1310
UAACUAACUCCGCCUGUAGCUCUUCUAGAGUUACUGACGGUCCCAAGCCCGGGUAAAGGA
GGAGGGUUGG
>NW_003037959.1/314350-314419
CUUGUGACUCCGCCUGUAGCUCUUCUAGAGUUACUGCCGGUUCCAAGCCCGGGUAAAGGA
GGAGGGUUGG
>NW_003037799.1/1326985-1327055
UUUGUAACUCCGCCUGUAGCUCCUCCGGGGGCUACUGCCGGUCUCAAUCCCGGGUAAAGG
AGGAGGGUUGA
>NW_003037804.1/937772-937703
UAAAUAACUCCGCCUGUAGCUCUUCUAGAGUUACUGCCGGUCCCAAGCCCGGGUAAACGA
GGAGGGUUGG
>NW_003037825.1/1181208-1181277
CUGAUUACUCCACCUGUAGCUCUUCUAGAGUUACUGCCGGUCCCAAGCCCGGGUAAAGGA
GGAGGGUUGU
>NW_003037975.1/304975-304906
UUUAUCACUCCGCCUGUAGCUCUUCUAGAGUUACUGCCGGUCCCAAGCCCGGGUAAAGGA
GGAGGGUUGG
>NW_003037848.1/388061-387992
UCACUAACUUCGCCUGUAGCUCUUCUAGAGUUACUGCCGGUCCCAAGCCCGGGUAAAGGA
GGAGGGUUGG
>NW_003037827.1/1732094-1732163
UUACUAACUCCGCCUGUAGCUCUUCUAGAGUUACUGCCGGUCCCAAGCCCGGGUAAAGGA
GGGGGGUUGG
>NW_003038146.1/545400-545469
AUUUUAACUCCGCCUGUAGCUCUUCCAGAGUUACUGCCGGUCCCAAGCCCGGGUAAAGGA
GAAGGGUUGG
>NW_003037956.1/343725-343794
CAACUAACUUCGCCUGUAGCUCUUCUAGAGUUACUGCCGGUCCCAAGCCCGGGUAAAGGA
GGAGGGUUGG
>NW_003027589.1/642-573
UAUAUAACUCCGUCUGUAGCUCUUCCAGAGUUACUGCCGGUCCCAAGCCCGGGUAAAGGA
GGAGGGUUGG
>NW_003037863.1/1394768-1394837
GCUGUAACUCCGCCUGUAGCUCUUCUAGAGUUACUGCCGGUCCCAAGCCCGGGUAAAGGA
GGAGGGUUGG
>NW_003032160.1/366-297
UCAGCAACUCCGCCUGUAGCUCUUCUAGAGUUACUGCCGGUCCCAAGCCCGGGUAAAGGA
CGAGGGUUGG
>NW_003037822.1/944507-944438
CUGUUAACUCCGCCAGUAGCUCUUCUAGAGUUACUGCAGGUCCCAAGCCCGGGUAAAGGA
GGAGGGUUGG
>NW_003038085.1/490595-490526
AUACUAACUCCGCCUGUAGCUCUUCUAGAGUUACUGCCGGUCCCAAGCCCGGGUAAAGGA
GGCGGGUUGG
>NW_003037903.1/868778-868847
AGGUCAACUCCGCCGGUAGCUCUUCUAGAGUUACCGCCGGUCCCAAGCCCGGGUAAAGGA
GGAGGGUUGU
>NW_003038037.1/1372683-1372753
CUAGUAACUCCGCCUGUAGCUCCUCUGGGGGUUACUGCCGGUCCCAAGCCCGGGUAAAGC
AGGAGGGUUGG
>NW_003026478.1/72034-72104
ACAUCAACUCCGCCUGUAGCUCCUCUGGGGGUUACUGCCGGUCCCAAGCCCGGGUAAGGG
AGGAGGGUUGG
>NW_003037943.1/590625-590555
GUACUAACUCCGCCUGUAGCUCCUCCGGGGAAUACUGCCGGUCCCAAGCCCGGGUAAAGG
AGGAGGGUUGG
>NW_003037965.1/299758-299688
AGAUUAACUCCGCCUGUAGCUCCUUCAGGGGCUACUGCCGGUCCCAAGCCCGGGUAAAGG
AGGAGGGUUGG
>NW_003026488.1/233277-233347
AUAGUAACUCCGCCUGUAGCUCCUCUGGGGGUUACUGCCGGUCCCAAGCCCGGGUAAAGG
AGGAGGGUUGG
>NW_003037752.1/46421-46491
AGGAUAACUCCGCCUGUAGCUCCUCUGGGGGUUACUGCCGGUCCCAAGCCCGGGUAAAGG
AGGAGGGUUGG
>NW_003026485.1/259803-259733
GAGAUAACUCCGCCUGUAGCUCCUCCGGAGGCUACUGCCGGUCCCAAGCCCGGGUAAAGG
AGGAGGGUUGG
>NW_003037981.1/907214-907144
UCUACAACUCCGCCUGUAGCUCCUCUGGGGGUUACUGUCGGUCCCAAGCCCGGGUAAAGG
AGGAGGGUUGG
>NW_003037791.1/552200-552130
UCAGUAACUCCGCCUGUAGCUCCUCCGGGGGCUACUGCCAGUCCCAAGCCCGGGUAAAGG
AGAAGGGCUGG
>NW_003037890.1/1042005-1041935
AAAUUAACUCCGCCUGUAGCUACUCCGGGAGCUACUGCCGGUCCCAAGCCCGGGUAAAGG
AGGAGGGUUGG
>NW_003037896.1/4642-4572
ACUAUAACUCCGCCUGUAGCUCCUCUGGGGGUUACUGCCGGUCCCAAGCCCGGGUAAAGG
AGGAGGAUUGG
>NW_003037830.1/394020-394090
CUUGUAACUCCUCCUGUAGCUCCUCCGGGGGUUACUGCCGGUCCCAAGCCCGGGAAAAGG
AGGAGGGUUGG
>NW_003037827.1/1026470-1026400
CCUGAAACUCCGCCUGUAGUUCCUCCGGGGGCUACUGCCGGUCCCAAGUCCGGGUAAAGG
AGGAGGGUUGG
>NW_003039129.1/43753-43823
ACAAAACCUCCGCCUGUAGCUACUCUGUGGAUUACUGCCGGUCCCAAGCCCGGGUAAAGG
AGGAGGGUUGG
>NW_003037814.1/1153347-1153417
UCACCAACUCCGCCCGUAGCUCCUCAGAAGGCUACUGCCGGUCCCAAGCCCGGGUAAAGG
AGGAGGGUUGG
>NW_003037944.1/680917-680987
CAUUUAACUCCGCCUGUAGCUCCUCUGUGGGUUACUGCCGGUCCCAAGCCCGAGUAAAGG
AGGAGGGUUGG
>NW_003037805.1/1071133-1071203
AUAAUAACUCUGCCUGUAGCUCCUCCGGGGGUUACUGCCGGUCCCAAGCCUGGGUAAAGG
AGGAGGGUUGG
>NW_003031106.1/2745-2675
ACAAAAACUCCGCCUGUAGCUCCUCUGGGGGUUACUGCCGGUCCCAAGCCCGGGUAAAUG
AGGAGGGUUGG
>NW_003026597.1/14616-14686
UUUAAAACUCCGCCUGUAGCUCCUCCAGGGGCUACUGCCGGUCCCAAGCCCGGGUAAAGG
AGGAGGGUUGG
>NW_003037813.1/5114-5044
CUAACAACUCCGCCUGUAGCUCCUCUGAGGGUUACUGCCGGUCCCAAGCCCGGGUAAAGG
AGGAGGGUUGG
>NW_003033833.1/2417-2487
CAGAUAACUCCGCCUGUAGCUCCUCUGGGGGUUACUGCCGGUCCCAAGCCCGUGUAAAGG
AGGAGGGUUGG
>NW_003037916.1/1446816-1446886
AAAUUAACUCCGCCUGUAGCUCCUCUGGGGGUUACUGCCGGUCCCAAGCCCGGGUAAAGG
AGGAGGCUUGG
>NW_003037917.1/450003-449933
UUAGUAACUCCACCUGUAGCUCCUCUGGGGGUUACUGCCGGUCCCAAGCCCGGGUAAAGG
AGGAGGGUUGG
>NW_003037793.1/2000524-2000593
UAUAUAACUCCGCCUGUAGCUCUUCUAGAGUUACUGCCGGUCCCAAGCCCGGGUAAAGGA
GGAGGGUUGG
>NW_003037968.1/572442-572373
AUUUCAACUCCGCCUGUAGCUCCUCUAGAGUUACUGCCGGUCCCAAGCCCGGGUAAAGGA
GGAGGGUUGG
>NW_003026605.1/19554-19484
AUAUGAACUCCGCCUGUAGCUCCUCUGGGGGUUACUGCCGGUCCCAAGUCCGGGUAAAGG
AGGAGGGUUGG
>NW_003038511.1/123830-123760
CAACAAACUCCGCCUGUAGCUCCUCUGGGGGUUACUGCCGGUCCCAAGCCCGGGUAAAGG
AGGAGGGUUGG
>NW_003038003.1/105863-105933
GUGAUAACUCCGCCUGUAGCUCCUCCAGGGGUUACUGCCGGUCCCAAGCCCGGGUAAACG
AGGAGGGUUGG
>NW_003026709.1/1691-1621
UAUUUAACUCCGCCUGUAGCUCCUCCAGGGGCUACUGCCGGUCCCAAGCCCGGGUAAAGG
AGGAGGGUUGG
>NW_003037847.1/193513-193583
UUACUAACUCCGCCUGUAGCUCCUCUGGGGGCUACUGCCGGUCCCAAGCCCGGGUAAAGG
AGGAGGGUUGG
>NW_003037840.1/1305742-1305673
ACAAAACUCCACCUGUAGUUCCUCCAGGGGCUACUGCCGGUCCCAAGCCCGGGUAAAGGA
GGAGGGUUGA
>NW_003037833.1/216768-216698
UCUCAAACUCCGCCUGUAGCUCCUCUGGGGGUUACUGCCGGUCCCAAGCCCGGGUAAAGG
AGGAGGGUUGG
>NW_003037822.1/483753-483823
GAUAUAACUCCGCCUGUAGCUCCUCCAGGGGCUACUGCCGGUCCCAAGCCCGGGUAAAGG
AGGAGGGUUGG
>NW_003037810.1/1202432-1202502
AUAAAAACUCCGCCUGUAGCUCCUCUGGGGGUUACUGCCGGUCCCAAGCCCGGGUAAAGG
AGGAGGGUUGG
>NW_003037999.1/43923-43993
AUAAUAACUCCGCCUGUAGCUCCUCCGGGGGUUACUGCCGGUCCCAAGCCCGGGUAAAGG
AGGAGGGUUGG
>NW_003023377.1/4657-4727
UCAGCAACUCCGCCUGUAGCUCCUCUGGGGGUUACUGCCGGUCCCAAGCCCGGGUAAAGG
AGGAGGGUUGU
>NW_003037803.1/1097586-1097656
GUAGGAACUCCGCCUGUAGCUCCUCUGGGGGUUACUGCCGGUCCCAAGCCCGGGUAAAGG
AGGAGGGUUGG
>NW_003037793.1/2526058-2526128
AGGCUAACUCCGCCUGUAGCUCCUCUGGGGGUUACUGCCGGUCCCAAGCCCGGGUAAAGG
AGGAGGGUUGG
>NW_003037840.1/1518651-1518721
CCGGAAACUCCGCUUGUAGCUCCUCUGGGGGUUACUGCCGGUUCCAAGCCCGGGUAAAGG
AGGAGGGUUGG
>NW_003026517.1/721782-721712
GAAACAACUCCGCCUGUAGCUCCUCCAGAGGCUACUGCCGGUCCCAAGCCCGGGUAAAGG
AGGAGGGUUGG
>NW_003035876.1/125642-125572
ACGUUAACUCCGCCUGUAGCUCCUCUGGGGGUUACUGCCGGUCCCAAGCCCGGGUAAAGG
AGGAGGGUUGG
>NW_003037819.1/868177-868107
AUUUCAACUCCGCCUGUAGCUCCUCUGGGGGUUACUGCCGGUCCCAAGCCCGGGUAAAGG
AGGAGGGUUGG
>NW_003038032.1/819393-819463
CAUAUAACUCCGCCUGUAGCUCCUCUGGGGGUUACUGCCGGUCCCAAGCCCGGGUAAAGG
AGGAGGGUUGG
>NW_003038063.1/221014-221084
AAAAGAACUCCGCCUGUAGCUCUUCUGGGGGUUACUGCCGGUCCCAAGCCCGGGUAAAGG
AGGAGGGUUGG
>NW_003038145.1/351809-351879
CAUUUAACUCCGCCUGUAGCUCCUCUGGGGGUUGCUGCCGGUCCCAAGCCCGGGUAAAGG
AGGAGGGUUGG
>NW_003037840.1/1751842-1751912
GUAUAAACUCCGCCUGUAGCUCCUCCAGGGGCUACUGCCGGUCCCAAGCCCGGGUAAAGG
AGGAGGGUUGG
>NW_003037900.1/398990-399060
UCUCUAACUCCGCCUGUAGCUCCUCUGGGGGUUACUGCCGGUCCCAAGCCCGGGUAAAGG
AGGAGGGUUGG
>NW_003037916.1/1707210-1707140
UAACCAACUCCGCCUGUAGCUUCUCUGGGGGUUACUGCCGGUCCCAAGCCCGGGUAAAGG
AGGAGGGUUGG
>NW_003037980.1/1004897-1004826
AGAAUAACUCCGCCUGUAGCUCCUCUAGGGGGUUACUGCCGGUCCCAAGCCCGGGUAAAG
GAGGAGGGUUGG
>NW_003038037.1/781947-781877
GCGAUAACUCCGCCUGUAGCUCCUCUGGGGGUUACUGCCGGUCCCAAGCCCGGGUAAAGG
AGGAGGGUUGG
>NW_003035878.1/270337-270267
ACAUAAACUCCGCCUGUAGCUCCUCUGGGGGUUACUGCCGGUCCCAAGCCCGAGUAAAGG
AGGAGGGUUGG
>NW_003022253.1/1036-1106
ACUUGAACUCCGCCUGUAGCUCCUCCAGGGGCUACUGCCGGUCCCAAGCCCGGGUAAAGG
AGGAGGGUUGG
>NW_003038056.1/178544-178614
AAAGUAACUCCGCCUGUAGCUCCUCUGGGGGUUGCUGCCGGUCCCAAGCCCGGGUAAAGG
AGGAGGGUUGG
>NW_003037827.1/1983802-1983732
CUAUUAACUCCGCCUGUAGCUCCUCCAGGGGCUACUGCCGGUCCCAAGCCCGGGUAAAGG
AGGAGGGUUGG
>NW_003037563.1/2406-2476
CUUCAAACUCCGCCUGUAGCUCCUCCAGGGGCUACUGCCGGUCCCAAGCCCGGGUAAAGG
AGGAGGGUUGG
>NW_003037600.1/1745-1675
UAUAUAACUCCGCCUGUAGCUCCUCCAGGGGCUACUGCCGGUCCCAAGCCCGGGUAAAGG
AGGAGGGUUGG
>NW_003037825.1/876385-876315
UAUAUAACUCCGCCUGUAGCUCCUCUGGGGGUUGCUGCCGGUCCCAAGCCCGGGUAAAGG
AGGAGGGUUGG
>NW_003026658.1/1061-991
CUGAUAACUCCGCCUGUAGCUCCUCCAGGGGCUACUGCCGAUCCCAAGCCCGGGUAAAGG
AGGAGGGUUGG
>NW_003038013.1/245986-246056
UGACUAACUCCGCCCGUAGCUCCUCCAGGGGCUACUGCCGGUCCCAAGCCCGGGUAAAGG
AGGAGGGUUGG
>NW_003037982.1/1035857-1035787
GUUAAAACUCCGCCUGUAGCUCCUCCAGGGGCUACUGCCGGUCCCAAGCCCGGGUAAAGG
AGGAGGGUUGG
>NW_003037853.1/18045-17975
AUAUCAACUCCGCCUGUAGCUCCUCCAGGAGCUACUGCCGGUCCCAAGCCCGGGUAAAGG
AGGAGGAUUGG
>NW_003038067.1/131875-131805
GUUAUAACUCCGCCUGUAGCUCCUCCGGGGGUUGCUGCCGGUCCCAAGCCCGGGUAAAGG
AGGAGGGUUGG
>NW_003037807.1/107730-107660
AAAAUAACUCCGCCUGUAGCUCCUCUGGGGGUUGCUGCCGGUCCCAAGCCCGGGUAAAGG
AGGAGGGUUGG
>NW_003037797.1/1920147-1920077
CUAAUAACUCCGCCUGUAGCUCCUCUGGGGGUUACUGCCGGUCCCAAGCCCGGGUAAAGG
AGGAGGGUUGG
>NW_003037860.1/931685-931615
UAACUAACUCCGCCUGUAGCUCCUCUGGGGGUUGCUGCCGGUCCCAAGCCCGGGUAAAGG
AGGAGGGUUGG
>NW_003039085.1/3117-3187
UUAAGAACUCCGCCUGUAGCUCCUCUGGGGGUUGCUGCCGGUCCCAAGCCCGGGUAAAGG
AGGAGGGUUAG
>NW_003037967.1/282571-282501
UUGAUAACUCCGCCUGUAGCUCCUCUGGGGGUUGCUGCCGGUCCCAAGCCCGGGUAAAGG
AGGAGGGUUGG
>NW_003031240.1/1428-1358
UUGAAAACUCCGCCUGUAGCUCCUCUGGGGGUUGCUGCCGGUCCCAAGCCCGGGUAAAGG
AGGAGGGUUGG
>NW_003037916.1/1163973-1163903
UUAUAAACUCCGCCUGUAGCUCCUCUGGGGGUUGCUGCCGGUCCCAAGCCCGGGUAAAGG
AGGAGGGUUGG
>NW_003037853.1/766177-766107
CUACUAACUCCGCCUGUAGCUCCUCUGGGGGUUGCUGCCGGUCCCAAGCCCGGGUAAAGG
AGGAGGGUUGG
>NW_003037914.1/1651472-1651402
AUUGUAACUCCGCCUGUAGCUCCUCUGGGGGUUGCUGCCGGUCCCAAGCCCGGGUAAAGG
AGGAGGGUUGG
>NW_003038253.1/157061-156991
AAAUUAACUCCGCCUGUAGCUCCUCUGGGGGUCGCUGCCGGUCCCAAGCCCGGGUAAAGG
AGGAGGGUUGG
>NW_003026611.1/268156-268226
UUUUUAACUCCGCCUGUAGCUCCUCUGGGGGUUGCUGCCGGUCCCAAGCCCGGGUAAAGG
AGGAGGGUUGG
>NW_003037813.1/664963-664893
GUACUAACUCCGCCUGUAGCUCCUCUGGGGGUUGCUGCCGGUCCCAAGCCCGGGUAAAGG
AGGAGGGUUGG
>NW_003037887.1/663513-663583
CAACUAACUCCGCCUGUAGCUCCUCUGGGGGUUGCUGCCGGUCCCAAGCCCGGGUAAAGG
AGGAGGGUUGG
>NW_003037814.1/551451-551521
GAAUUAACUCCGCCUGUAGCUCCUCUGGGGGUUGCUGCCGGUCCCAAGCCCGGGUAAAGG
AGGAGGGUUGG
>NW_003037853.1/58186-58116
UGAAUAACUCUGCCUGUAGCUCCUCUGGGGGUUACUGCCGGUCCCAAGCCCGGGUAAAGG
AGGAAGGUUGG
>NW_003037939.1/666975-666905
UCUAUAACUCCGCCUGUAGCUCCUCCAGGGGCUACUGCCGGUCCCAAGCCCGGGUAAAGG
AGGAGGGUUGG
>NW_003037809.1/2368546-2368476
UCACUAACUCCGCCUGUAGCUCCUCCAGGGGCUACUGCCGGUCCCAAGCCCGGGUAAAGG
AGGAGGGUUGG
>NW_003037872.1/760407-760477
UCAUCAACUCCGCCUGUAGCUCCUCCAGGGGCUACUGCCGGUCCCAAGUCCGGGUAAAGG
AGGAGGGUUGG
>NW_003026517.1/522915-522985
AUUAUAACUCCGCCUGUAGCUCCUCUGGGGGUUACUGCCGGUCCCAAGCCCGGGUAAAGG
AGGAGGGUUGG
>NW_003037912.1/371680-371610
AUGGUAACUCCGCCUGUAGCUCCUCUGGGGGUUACUGCCGGUCCCAAGCCCGGGUAAAGG
AGGAGGGUUGG
>NW_003037852.1/803505-803435
CUGAGAACUCCGCCUGUAGCUCCUCUGGGGGUUACUGCCGGUCCCAAGCCCGGGUAAAGG
AGGAGGGUUGG
>NW_003038242.1/173923-173993
GAGACAACUCCGCCUGUAGCUCUUCUGGGGGUUACUGCCGGUCCCAAGCCCGGGUAAAGG
AGGAGGGUUGG
>NW_003038077.1/21374-21444
ACACUAACUCCGCCUGUAGCUCCUCCGGGGGUUACUGCCGUUCCCAAGCCCGGGUAAAGG
AGGAGGGUUGG
>NW_003038015.1/325679-325609
AAAGUAACUCCGCUUGUAGCUCCUCCGGGGGCUACUGCCGGUCCCAAGCCCGGGUAAAGG
AGGAGAGUUGG
>NW_003037936.1/345849-345779
AGAAGAACUCCGCCUGUAGCUCCUCCAGGGGCUACUGCCGGUCCCAAGCCCGGGUAAAGG
AGGAGGGUUGG
>NW_003038114.1/29033-28963
UCAUGAACUCCGCCUGUAGCUCCUCUGGGGGUUACUGCCGGUCCCAAGCCCGGGUAAAGG
AGGAGGGUUGG
>NW_003037834.1/312530-312600
UGGAAAACUCCGCCUGUAGCUCCUCCGGCGGUUACUGCCGGUCCCAAGCCCGGGUAAAGG
AGGAGGGUUGG
>NW_003034283.1/927-997
AUGAGAACUCCGCCUGUAGCUCCUCCAGGGGCUACUGCCGGUCCCAAGCCCGGGUAAAGG
AGGAGGGUUGG
>NW_003037889.1/186339-186269
UUCAUAACUCCGCCUGUAGCUCCUCUGGGGGUUACUGCCGUUCCCAAGACCGGGUAAAGG
AGGAGGGUUAG
>NW_003038468.1/3238-3169
UCAUCAACUCCGCCUGUAGCUCUUCAAGAGUUACUGCCGGUCCCAAGUCCGGGUAAAGGA
GGAGGGUUGG
>NW_003029049.1/2018-2086
ACAAAACUCCGCCUGUAGCUCUUCAAGAGUUACUGCCGGUCCCAAGCCCGGGUAAAGGAG
GAGGGUUGG
>NW_003038130.1/110675-110605
CAGGUAACUCCGCCUGUAGCUCCUCCGGGGGCUACUGCCAGUCCCAAGCCCGGAUAAAGG
AGGAGGGUUGG
>NW_003037859.1/4492-4563
GGCAUAACUCCGCCUGUAGCUCCUCUGGGGGUUACUGCCGGUCCCAAGCCCGGGUAAAGG
AGGAGGGUUGGG
>NW_003037992.1/307758-307829
CUCUUAACUCCACCUGUAGCUCCUCUGGGGGUUACUGCUGGUCCCAAGCCCGGGUAAAGG
AGGAGGGUUGGG
>NW_003024915.1/1262-1332
UGAGAAACUCCGCCUGUAGCUCCUCUGGGGGUUACUGCCGGUCCCAAGCCCGGGUAAAGG
AGGAGGGUUGG
>NW_003024544.1/3239-3308
CUACUAACUCCGCCUGUAGCUCUUCUAGAGUUACUGCCGGUCCCAAGCCCAGGUAAAGGA
GGAGGGUUGG
>NW_003037799.1/539816-539885
UCGAAAACUCUGCCUGUAGAUCUUCUAGAGUUACUGCCGGUCCCAAGCUCGGGUAAAGGA
GGAGGGUUGA
>NW_003037800.1/735620-735551
UGAAUAACUCCGCCUGUAGCUCUUCUAGAGUUACUGGCGGUCCCAAGCCCGGGUAAAGGA
GGAGAAUUGG
>NW_003037930.1/160478-160550
GUCCCAACUCCGCCUGUAGCUCCUCUGGGGGUUACUGCCGGUCCCAAGCCCGGGUAAAGG
AGGAGGGUUGGGC
>NW_003037954.1/118445-118515
AGAAUAACUCCGCCUGUAGCUCCUCCAUGGGCUACUGCCGGUCCCAAGCCCGGGUAAAGG
AGGAGGGUUGG
>NW_003037953.1/2113-2183
UUUGUAACUCCGCCUGUAGCUCCUCCAGGGGCUACUGCCGGUCCCAAGCCCGGGUAAAGG
AGGAGGGUUGU
>NW_003024394.1/2433-2503
ACACUAACUCCGCCUGUAGCUCCUCCAGGGGCUACUGCCGGUCCCAAGCCCGGGUAAAGG
AGGAGGGUUGG
>NW_003035013.1/113-183
CUUAUAACUCCGCCUGUAGCUCCUCCAGGGGCUACUGCCGGUCCCAAGCCCGGGUAAAGG
AGGAGGGUUGG
>NW_003037844.1/35468-35398
CGUCUAACUCCGCCUGUAGCUCCUCCAGGGGCUACUGCCGGUCCCAAGCCCGGGUAAAGG
AGGAGGGUUGG
>NW_003023252.1/1536-1606
GCAAUAACUCCGCCUGUAGCUCCUCCAGGGGCUACUGCCGGUCCCAAGCCCGGGUAAAGG
AGGAGGGUUGG
>NW_003034968.1/335-405
GUAUUAACUCCGCCUGUAGCUCCUCCAGGGGCUACUGCCGGUCCCAAGCCCGGGUAAAGG
AGGAGUGUUGG
>NW_003038414.1/6426-6496
ACUACAACUCCGCCUGUAGCUCCUCCGGGAGCAACUGCCGGUCCCAAGCCCGGGUAAAGG
AGGAAGGUUGG
>NW_003026517.1/150123-150053
UCGUCAACUCCGCCUGUAGCUUCUCCGGGGGUUACUGCCGGUCCCAAGCCCGGGUAAAGG
AGGAGGGUUGG
>NW_003038037.1/1378954-1378884
CCAGUAACUCCGCCUGUAGCUCCUCCAGGGGCUACUGCCGGUCCCAAGCCCGGGUAAAGC
AGGAGGGUUGG
>NW_003026595.1/19123-19193
UAUGUAACUCCGCCUGUAGCUCCUCUGGGGGUUACUGCCGGUCCCAAGCCCGGGUAAAGG
AGGAGGGUUGG
>NW_003022695.1/48-118
ACUAUAACUCCGCCUGUAGCUCCUCUGGGGGUUACUGCCGGUCCCAAGCCCGGGUAAAGG
AGGAGGGUUGG
>NW_003038038.1/316559-316629
UAACUAACUCCACCUGUAGCUCCUCCAGGGGCUACUGCCGGUCCCAAGCCCGGGUAAAGG
AGGAGGGUUGG
>NW_003036554.1/1087-1157
CCUUCAACUCCGCCUGUAGCUCCUCCAGGGGCUGCUGCCGGUCCCAAGCCCGGGUAAAGG
AGGAGGGUUGG
>NW_003026612.1/162367-162437
CAGACAACUCCGCCUGUAGCUCCUCUGGGGGUUACUGCCGGUCCCAAGCCCGGGUAAAGG
AGGAGGGUUGG
>NW_003037854.1/553044-553114
GCAUUAACUCCGCCUGUAGCUCCUCCAGAGGCUACUGCCGGUCCCAAGCCCGGGUAAAGG
AGGAGGGUUGG
>NW_003038498.1/7160-7090
ACAAUAACUCCGCCUGUAGCUCCUCCAGGGGCUACUGCCGGUCCCAAGCCCGGAUAAAGG
AGGAGGGUUGG
>NW_003037815.1/138319-138389
UUAGUCACUCCGCCUGUAGCUCCUCCAGGGGCUACUGCCGGUCCCAAGCCCGGGUAAAGG
AGGAGGGUUGG
>NW_003038035.1/343481-343411
UGAACAACUCCGCCUGUAGCUCCUCCAGGGGCUACUGCCGGUCCCAAGCCCGGGUAAAGG
AGGAGGGUUGG
>NW_003038252.1/147553-147623
UUUCCAACUCCGCCUGUAGCUCCUCCAGGGGCUACUGCCGGUCCCAAGCCCGGGUAAAGG
AGGAGGGUUGG
>NW_003038229.1/126510-126580
UCUAAAACUUCGCCUGUAGCUCCUCCAGGGGCUACUGCCGGUCCCAAGCCCGGGUAAAGG
AGGAGGGUUGG
>NW_003026618.1/343923-343853
ACUACAACUCUGCCUGUAGCUCCUCCAGGGGCUACUGCCGGUCCCAAGCCCGGGUAAAGG
AGGAGGGUUGG
>NW_003037885.1/602779-602849
CCAUUAACUCCGCCUGUAGCUCCUCCAGGGGCUACUGCCGGUCCCAAGCCCGGGUAAAGG
AGGAGGGUUGG
>NW_003026474.1/71550-71620
CCAAAAACUCCGCCUGUAGCUCCUCCAGGGGCUACUGCCGGUCCCAAGCCCGGGUAAAGG
AGGAGGGUUGG
>NW_003038037.1/1626432-1626502
UCAAUUACUCCGCCUGUAGCUCCUCCAGGGGCUACUGCCGGUCCCAAGCCCGGGUAAAGG
AGGAGGGUUGG
>NW_003037917.1/324166-324096
ACUAUAACUCCGCCUGUAGCUCCUCCAGGGGCUACUGCCGGUCCCAAGCCUGGGUAAAGG
AGGAGGGUUGG
>NW_003037799.1/723791-723861
CUGUUAACUCCGCCUGUAGCUCCUCCAGGGGCUACUGCCGGUCCCAAGCCCGGGUAAAGG
AGGAGGGUUGG
>NW_003026465.1/486439-486509
CUAUAAACUCCGCCUGUAGCUCCUCCAGGGGCUACUGCCGGUCCCAAGCCCGGGUAAAGG
AGGAGGGUUGG
>NW_003037813.1/771001-771071
AUACUAACUCCGCCUGUAGCUCCUCCAGGGGCUACUGCCGGUCCCAAGCCCGGGUAAAGG
AGGAGGGUUGG
>NW_003038149.1/56952-56882
AGGAUAACUCCGCCUGUAGCUCCUCCAGGGGCUACUGCCGGUCCCAAGCCCGGGUAAAGG
AGGAGGGUUGG
>NW_003038244.1/272455-272525
UAAUCAACUCCGCCUGUAGCUCCUCCAGGGGCUACUGCCGGUCCCAAGCCCGGGUAAAGG
AGGAGGGUUGG
>NW_003038018.1/300933-301003
GCGAUAACUCCGCCUGUAGCUCCUCCAGGGGCUACUGCCGGUCCCAAGCCCGGGUAAAGG
AGGAGGGUUGG
>NW_003037891.1/281042-280972
AGUGUAACUCCGCCUGUAGCUCCUCCAGGGGCUACUGCCGGUCCCAAGCCCGGGUAAAGG
AGGAGGGUUGG
>NW_003037890.1/969935-969865
AAGGUAACUCCGCCUGUAGCUCCUCCAGGGGCUACUGCCGGUCCCAAGCCCGGGUAAAGG
AGGAGGGUUGG
>NW_003038203.1/1073-1003
UGUAUAACUCCGCCUGUAGCUCCUCCAGGGGCUACUGCCGGUCCCAAGCCCGGGUAAAGG
AGGAGGGUUGG
>NW_003039129.1/88172-88242
UAACUAACUCCGCCUGUAGCUCCUCCAGGGGCUACUGCCGGUCCCAAGCCCGGGUAAAGG
AGGAGGGUUGG
>NW_003029274.1/541-611
GCACUAACUCCGCCUGUAGCUCCACCAGGGGCUACUGCCGGUCCCAAGCCCGGGUAAAGG
AGGAGGGUUGG
>NW_003025727.1/1233-1163
CAAUUAACUCCGCCUGUAGCUCCUCCAGGGGCUACUGCCGGUCCCAAGCCCGGGUAAAGG
AGGAGGGUUGG
>NW_003038087.1/230657-230587
UCUUCAACUCCGCCUGUAGCUCCUCCAGGGGCUACUGCCGGUCCCAAGCCCGGGUAAAGG
AGGAGGGUUGG
>NW_003037905.1/51911-51981
AUUUUAACUCCGCCUGUAGCUCCUCCAGGGGCUACUGCCGGUCCCAAGCCCGGGUAAAGG
AGGAGGGUUGG
>NW_003037917.1/1223980-1224050
UUGAUAACUCCGCCUGUAGCUCCUCCAGGGGCUACUGCCGGUCCCAAGCCCGGGUAAAGG
AGGAGGGUUGG
>NW_003037863.1/520-450
CUGUUAACUCCGCCUGUAGCUCCUCCAGGGGCUACUGCAGGUCCCAAGCCCGGGUAAAGG
AGGAGGGUUGG
>NW_003020931.1/588-658
UAAACAACUCCGCCUGUAGCUCCUCCAGGGGCUACUGCCGGUCCCAAGCCCGGGUAAAGG
AGGAGGGUUGG
>NW_003037835.1/323903-323973
UUGUUAACUCCGCCUGUAGCUCCUCCAGGGGCUACUGCCGGUCCCAAGCCCGGGUAAAGG
AGGAGGGUUGG
>NW_003032022.1/1032-962
GUAAUAACUCCGCCUGUAGCUCCUCCAGGGGCUACUGCCGGUCCCAAGCCCGGGUAAAGG
AGGAGGGUUGG
>NW_003038511.1/175353-175423
UUGAGAACUCCGCCUGUAGCUCCUCCAGGGGCUACUGCCGGUCCCAAGCCCGGGUAAAGG
AGGAGGGUUGG
>NW_003038030.1/760540-760470
GUUUUAACUCCGCCUGUAGCUCCUCCAGGGGCUACUGCCGGUCCCAAGCCCGGGUAAAGG
AGGAGGGUUGG
>NW_003037827.1/923356-923426
ACUGGAACUCCGCCUGUAGCUCCUCCAGGGGCUACUGCCGGUCCCAAGCCCGGGUAAAGG
AGGAGGGUUGG
>NW_003038030.1/28371-28441
AUUGCAACUCCGCCUGUAGCUCCUCCAGGGGCUACUGCCGGUCCCAAGCCCGGGUAAAGG
AGGAGGGUUGG
>NW_003038137.1/140415-140485
CUAAAAACUCCGCCUGUAGCUCCUCCAGGGGCUACUGCCGGUCCCAAGCCCGGGUAAAGG
AGGAGGGUUGG
>NW_003037825.1/1671608-1671678
CGACUAACUCCGCCUGUAGCUCCUCCAGGGGCUACUGCCGGUCCCAAGCCCGGGUAAAGG
AGGAGGGUUGG
>NW_003038750.1/660-730
GCGAGAACUCCGCCUGUAGCUCCUCCAGGGGCUACUGCCGGUCCCAAGCCCGGGUAAAGG
AGGAGGGUUGG
>NW_003037976.1/92538-92468
CUGAAAACUCCGCCUGUAGCUCCUCCAGGGGCUACUGCCGGUCCCAAGCCCGGGUAAAGG
AGGAGGGUUGG
>NW_003037849.1/254698-254768
UCAAUAACUCCGCCUGUAGCUCCUCCAGGGGCUACUGCCGGUCCCAAGCCCGGGUAAAGG
AGGAGGGUUGG
>NW_003037819.1/260736-260666
UUAAUAACUCCGCCUGUAGCUCCUCCAGGGGCUACUGCCGGUCCCAAGCCCGGGUAAAGG
AGGAGGGUUGG
>NW_003037818.1/335706-335636
UUAUUAACUCCGCCUGUAGCUCCUCCAGGGGCUACUGCCGGUCCCAAGCCCGGGUAAAGG
AGGAGGGUUGG
>NW_003038034.1/689361-689431
AUGAAAACUCCGCCUGUAGCUCCUCCAGGGGCUACUGCCGGUCCCAAGCCCGGGUAAAGG
AGGAGGGUUGG
>NW_003037822.1/132043-132113
AUUGUAACUCCGCCUGUAGCUCCUCCAGGGGCUACUGCCGGUCCCAAGCCCGGGUAAAGG
AGGAGGGUUGG
>NW_003037880.1/393836-393766
AUUAAAACUCCGCCUGUAGCUCCUCCAGGGGCUACUGCCGGUCCCAAGCCCGGGUAAAGG
AGGAGGGUUGG
>NW_003021329.1/558-628
GUGGUAACUCCGCCUGUAGCUCCUCCAGGGGCUACUGCCGGUCCCAAGCCCGGGUAAAGG
AGGAGGGUUGG
>NW_003037887.1/282773-282703
GUUGUAACUCCGCCUGUAGCUCCUCCAGGGGCUACUGCCGGUCCCAAGCCCGGGUAAAGG
AGGAGGGUUGG
>NW_003037889.1/864770-864700
CAUUUAACUCCGCCUGUAGCUCCUCCAGGGGCUACUGCCGGUCCCAAGCCCGGGUAAAGG
AGGAGGGUUGG
>NW_003037898.1/75055-75125
AUGCUAACUCCGCCUGUAGCUCCUCCAGGGGCUACUGCCGGUCCCAAGCCCGGGUAAAGG
AGGAGGGUUGG
>NW_003037808.1/1708968-1708898
AUGAUAACUCCGCCUGUAGCUCCUCCAGGGGCUACUGCCGGUCCCAAGCCCGGGUAAAGG
AGGAGGGUUGG
>NW_003023026.1/1387-1317
UCACAAACUCCGCCUGUAGCUCCUCCAGGGGCUACUGCCGGUCCCAAGCCCGGGUAAAGG
AGGAGGGUUGG
>NW_003037944.1/417830-417759
CCACUUAACUCCGCCUGUAGCUCCUCCAGGGGCUACUGCCGGUCCCAAGCCCGGGUAAAG
GAGGAGGGUUGG
>NW_003037922.1/564281-564351
UCUCCAACUCCGCCUGUAGCUCCUCCAGGGGCUACUGCCGGUCCCAAGCCCGGGUAAAGG
AGGAGGGUUGG
>NW_003037880.1/746432-746502
AUUAGAACUCCGCCUGUAGCUCCUCCAGGGGCUACUGCCGGUCCCAAGCCCGGGUAAAGG
AGGAGGGUUGG
>NW_003030834.1/905-975
UUAUCAACUCCGCCUGUAGCUCCUCCAGGGGCUACUGCCGGUCCCAAGCCCGGGUAAAGG
AGGAGGGUUGG
>NW_003037938.1/569755-569685
AUAAAAACUCCGCCUGUAGCUCCUCCAGGGGCUACUGCCGGUCCCAAGCCCGGGUAAAGG
AGGAGGGUUGG
>NW_003037826.1/878784-878714
CUUAAAACUCCGCCUGUAGCUCCUCUGGGGGUUACUGCCGGUCCCAAGCCCGGGUAAAGG
AGGAGGGUUGG
>NW_003037963.1/278629-278699
UAAUCAACUCCGCCUGUAGCUCCUCUGGUGGUUACUGCCGGUCCCAAGCCCGGGUAAAGG
AGGAGGGUUGG
>NW_003026456.1/350422-350352
CUUUGAACUCCGCCUGUAGCUCCUCCAGGGGCUACUGCCGGUCCCAAGCCCGGGUAAAGG
AGGAGGGUUGG
>NW_003038144.1/158998-159068
CUGGCAACUCCGCCUGUAGCUCUCCUAGAGAUACUGCCGGUCCCAAGCCCGGAUAAAAGG
AGGAGGGUUGG
>NW_003023293.1/589-520
CCAUCAACUCCGCCUGUAGCUCUUCUAGAGUUACUGCCGGUCCCAAGCCCGGGUAAAGGA
GGAGGGUUGG
>NW_003033855.1/658-589
AUAACAACUCCGCCUGUAGCUCUUCUAGAGUUACUGCCGGUCCCAAGCCCGGGUAAAGGA
GGAGGGUUGG
>NW_003030835.1/1401-1471
UUUGAAACUCCGCCUGUAGCUCCUCCAGGGGCUACUGCCGGUCCCAAGCCCGGGUAAAGG
AGGAGGGUUGG
>NW_003038021.1/234985-234915
UCAUUAACUCCGCCUGUAGCUCCUCCAGGGGCUACUGCCGGUCCCAAGCCCGGGUAAAGG
AGGAGGGUUGG
>NW_003026458.1/733731-733801
GCGUUAACUCCGCCUGUAGCUCCUCCAGGGGCUACUGCCGGUCCCAAGCCCGGGUAAAGG
AGGAGGGUUGG
>NW_003037945.1/953383-953312
AACAUAACUCCGCCUGUAGCUCCUCCAGGGGCUACUGCCGGUCCCAAGCCCGGGUAAAGG
AGGAGGGUUGGG
>NW_003037794.1/1379715-1379786
AUCAUAACUCCGCCUGUAGCUCCUCCAGGGGCUACUGCCGGUCCCAAGCCCGGGUAAAGG
AGGAGGGUUGGG
>NW_003038511.1/118032-117961
UUCAUAACUCCGCCUGUAGCUCCUCCAGGGGCUACUGCCGGUCCCAAGCCCGGGUAAAGG
AGGAGGGUUGGG
>NW_003035905.1/430-359
UCCAGAACUCCGCCUGUAGCUCCUCCAGGGGCUACUGCCGGUCCCAAGCCCGGGUAAAGG
AGGAGGGUUGGG
>NW_003037911.1/974936-974865
CUCUUAACUCCGCCUGUAGCUCCUCCAGGGGCUACUGCCGGUCCCAAGCCCGGGUAAAGG
AGGAGGGUUGGG
>NW_003026616.1/51774-51845
AUCUUAACUCCGCCUGUAGCUCCUCCAGGGGCUACUGCCGGUCCCAAGCCCGGGUAAAGG
AGGAGGGUUGGG
>NW_003038073.1/63927-63856
ACCACAACUCCGCCUGUAGCUCCUCCAGGGGCUACUGCCGGUCCCAAGCCCGGGUAAAGG
AGGAGGGUUGGG
>NW_003037967.1/90708-90779
CACAUAACUCCGCCUGUAGCUCCUCCAGGGGCUACUGCCGGUCCCAAGCCCGGGUAAAGG
AGGAGGGUUGGG
>NW_003037888.1/168226-168155
UACUUAACUCCGCCUGUAGCUCCUCCAGGGGCUACUGCCGGUCCCAAGCCCGGGUAAAGG
AGGAGGGUUGGA
>NW_003039127.1/1070362-1070291
UACUUAACUCCGCCUGUAGCUCCUCCAGGGGCUACUGCCGGUCCUAAGCCCGGGUAAAGG
AGGAGGGUUGGA
>NW_003038037.1/203820-203891
ACCAUAACUCCGCCUGUAGCUCCUCCAGGGGCUACUGCCGGUCCCAAGCCCGGGUAAAGG
AGGAGGGUUGGG
>NW_003037798.1/1076310-1076239
UCCUGAACUCCGCCUGUAGCUCCUCCAGGGGCUACUGCCGGUCCCAAGCCCGGGUAAAGG
AGGAGGGUUGGG
>NW_003037915.1/942968-942897
ACCAUAACUCCGCCUGUAGCUCCUCUGGGGGUUGCUGCCGGUCCCAAGCCCGGGUAAAGG
AGGAGGGUUGGG
>NW_003026722.1/3989-4060
CCCCUAACUCCGCCUGUAGCUCCUCUGGGGGUUGCUGCCGGUCCCAAGCCCGGGUAAAGG
AGGAGGGUUGGG
>NW_003038003.1/215388-215458
AUUAAAACUCCGCUUGUAGCUCCUCUGGGGGUUACUACCGGUCCCAAGCCCGGGUAAAGG
AGGAGGGUUGG
>NW_003037916.1/237803-237734
UUUAUAACUCCGCUUGUAGCUCUUCUAGAGUUACUGCCGGUCCCAAGCCCGGGUAAAGGA
GGAGGGUUGG
>NW_003037851.1/570022-569953
UCUACAACUCCGCCUGUAGCUCUUCUAGAGUUACUGCCGGUCCCAAGCCCGGGUAAAGGA
GGAGGGUUGG
>NW_003026482.1/180958-181026
AAUCUAACUCCGCCUGUAGCUCCUCUGGGGGUUGCUGCCGGUCCCAAGCCCGGGUAAAGG
AGGAGGGUU
>NW_003038049.1/52874-52805
ACACUAAAUCCGCCUGUAGCUCUUCUAGACUUACUGCCGAUCCCAAGCCCGGGUAAAGGA
GGAGGGUUGA
>NW_003037808.1/557848-557918
AAGUUAACUCCGCCUGUAGCUCCUCUAGGGGCUACUGCCGGUCCCAAGCCCGGAUAAAGG
AGGAGGGUUGG
>NW_003027906.1/335-266
AAAUUAACUCCGUCUGUAGCUCUUCUAGAGUUACUGCCGGUCCCAAGCCCGGGUAAAGGA
GGAGGGUUGG
>NW_003037810.1/1187183-1187252
CACACAACUCCGCCUGUAGCUCUUCUAGAGUUACUGCCGGUCCCAAGCCCGGGUAAAGGA
GGAGGGUUGG
>NW_003038156.1/47066-46997
UUUCGAACUCCGCCUGUAGCUCUUCUAGAGUUACUGCCGGUCCCAAGCCCGGGUAAAGGA
GGAGGGUUGG
>NW_003037996.1/349397-349466
CGAAUAACUCCGCCUGUAGCUCUUCUAGAGUUACUGCCGGUCCCAAGCCCGGGUAAAGGA
GGAGGGUUGG
>NW_003038370.1/16347-16417
GCUGUAACUCCGCCUGUAGCUCAUCCAGGGGCUACUGCCGGUCUCAAGCCCGGGUAAAGG
AGGAGGGUUGG
>NW_003037800.1/2400905-2400974
ACUAUAACUCCGCCUGUAGCUCUUCUAGAGUUACUGCCGGUCCCAAACCCGGGUAAAGGA
GGAGGGUUGG
>NW_003020995.1/2060-1990
GGAGUAACUCCACCUGUAGCUCCUCUGGGGGUUACUGCCGGUCCCAAGCCCGGGUAAAGG
AGGAGGGUUGG
>NW_003037955.1/8186-8116
AUAACAACUCCGCCUGUAGCUCCUCUGGGGGUUACUGCCGGUCCCAAGCCCGGGUAAAGG
AGGAGGGUUGG
>NW_003037802.1/1181344-1181274
CCAUUAACUCCGCCUGUAGCUCCUCUGGGGGUUACUGCCGGUCCCAAGCCCGGGUAAAGG
AGGAGGGUUGG
>NW_003026562.1/13365-13435
UCGUUAACUCCGCCUGUAGCUCCUCUGGGGGUUGCUGCCGGUCCCAAGCCCGGGUAAAGG
AGGAGGGUUGG
>NW_003038219.1/98726-98796
UAUAUAACUCCGCCUGUAGCUCCUCUGGGGGUUACUGCCGGUCCCAAGCCCGGGUAAAGG
AGGAGGGUUAA
>NW_003026511.1/189297-189227
UAUGUAACUCCGCCUGUAGCUACUCCGGGGGCUACUGCCGGUCCCAAGCCCGGGUAAAGG
GGGAGGGUUGG
>NW_003037936.1/197822-197892
UAUUUAUCUCCGCCUGUAGCUCCUCCACAGGUUACUGCCGGUCCCAAGCCCGGGUAAAGG
AGGAGGGUUUG
>NW_003038159.1/76895-76826
CUGACAACUCCGCCUGUAGCUCUUCUAGAAUUACUGCCGGUCCCAAGCCCGGGUAAAGGA
GGAGGGUUGA
>NW_003037946.1/465158-465089
ACAGUAACCCUGCCUGUGGCUCUUCUAGAGGUACUGCCGGUCCCAAGCCCGGGUAAAGGA
GGAGGAUUGA
>NW_003037890.1/1134913-1134982
ACAUUAACUCCGCCUGUAGCUCUUCUAGAGUUACUGCCGGUCCCAAGCCCGGGUAAAGGA
GGAGGGUUGG
>NW_003037910.1/304949-305018
ACGGAAACUCCGCCUGUAGCUCUUCUAGAGUUACUGCCGGUCCCAAGCCCGGGUAAAGGA
GGAGGGUUGG
>NW_003037891.1/30120-30190
CCAUUAAACUCCGCCUGUAGCUCUUCUAGAGUUACUGCCGGUCCCAAGCCCGGGUAAAGG
AGGAGGGGUGG
>NW_003029037.1/287-218
AUGGUAACUCCGCCUGUAGCUCUUCUAGAGUUACUGCCGGUCCCAAGCCCGGGUAAAGGA
GGAGGGUUGG
>NW_003028773.1/379-310
UUAUCAACUCCGCCUGUAGCUCUCCUAGAGUUACUGCCGGUCCCAAGCCCGGGUAAAGGA
GGAGGGUUGG
>NW_003037862.1/150259-150328
GCGUUAACUCCGCCUGUAGCUCUUCUAGAGUUACUGCCGGUCCCAAGCCCGGGUAAAGGA
GGAGGGUUGG
>NW_003022496.1/641-710
UUGUUAACUCCGCCUGUAGCUCUUCUAGAGUUACUGCCGGUCCCAAGCCCGGGUAAAGGA
GGAGGGUUGG
>NW_003038153.1/332348-332279
CCACUAACUCCGCCUGUAGCUCUUCUAGAGUUACUGCCGGUCCCAAGCCCGGUUAAAGGA
GGAGGGUUGG
>NW_003037836.1/993734-993803
AUAAAAACUCCGCCUGUAGCUCUUCUAGAGUUACUGCCGGUCCCAAGCCCGGGUAAAGGA
GGAGGGUUAG
>NW_003028666.1/650-581
GAAAUAACUCCGCCUGUAACUCUUCUAGAGUUACUGCCGGCCCCAAGCCCGGGUAAAGGA
GGAGGGGUGG
>NW_003029991.1/799-730
CAACCAACUCCACCUGUAGCUCUUCUAGAGUUACUGCCGGUCCCAAGCCCGGGUAAAGGA
GGAGGGUUGG
>NW_003037884.1/84490-84559
UUGUAAACUCCGCCUGUAGCUCUUCUAGAGUUACUGCCGGUCCCAAGCCCGGGUAAAGGA
GGAGGUUUGG
>NW_003021683.1/1832-1763
AGACUAACUCCGCCUGUAGCUCUUCUAGAGUUACUGCCGGUCCCAAGCCCGGGUAAAGGA
GGAGGGUUGG
>NW_003038108.1/184700-184769
AAAGUAACUCCGCCUGUAGCUCUUCUAGAGUUACUGCCGGUCCCAAGCCCGGGUAAAGGA
GGGGGGUUGG
>NW_003037945.1/25391-25460
CAACCAACUCCGCCUGUAGCUCUUCUAGAGUUACUGCCGGUCUCAAGCCCGGGUAAAGGA
GGAGGGUUGG
>NW_003037982.1/361070-361139
AAAAUAACUCCGCCUGUAGCGCUUCUAGAGUUGCUGCCGGUCCCAAGCCCGGAUAAAGGA
GGAGGGUUGG
>NW_003037798.1/2641477-2641408
AAAAUAACUCCGCCUGUAGCUCUUCUAGAGUUACUGCCGGUCCCAAGCCCGGAUAAAGGA
GGAGGGUUGG
>NW_003037873.1/680702-680771
AGAGUAACUCCGCCUGUAGCUCUUCUAGAGUUACUGCCGGUCCCAAGCCCGGGUAAUGGA
GGAGGGUUGG
>NW_003037885.1/309069-309138
UUAAGAACUCCGCCUGUAGCUCUUCUAGAGUUACUGCCGGUCCCAAGCCCGGGUAAAGGA
GGAGGGUUGG
>NW_003037840.1/984679-984610
AGAAAAACUCCGCCUGUAGCUCUUCUAGAGUUACUGCCGGUCCCAAGCCCGGGUAAAGGA
GGAGGGUUGG
>NW_003023193.1/795-864
CGGGUAACUCCGCCUGUAGCUCUUCUAGAGUUACUGCCGGUCCCAAGCCCGGGUAAAGGA
GGAGGGUUGA
>NW_003037913.1/82090-82157
UCAAACUCCGCCUGUAGCUCUCCUAGAGUUACUGCCGGUCCCAAGCCCGGGUAAAGGAGG
AGGGUUGG
>NW_003028760.1/471-402
AAUAUAACUCCGCCUGUAGCUCUUCUAGAGUUACUGCCGGUCCCAAGCCCGGGUAAAGGA
GGAGGGUUGG
>NW_003037785.1/4277-4346
CUGAUAACUCCUCCUGUAGCUCUUCUAGAGUUACUGCCGGUCCCAAGCCCGGGUAAAGAA
GGAGGGUUGG
>NW_003038086.1/398564-398633
GAGAUAACUCCUCCUGUAGCUCUUCUAGAGUUACUGCCGGUCCCAAGCCCGGGAAAAGGA
GGAGGGUUGG
>NW_003026290.1/877-808
AUUUUAACUCCGCCUGUAGCUCUUCUAGAGUUACUGCCGGUCCCAAGCCCGGGUAAAGGA
GGAGGGUCUG
>NW_003037877.1/812603-812672
GUGCAAACUCCGCCUGUAGCUCUUCUAGAGUUACUGCCGGUCCCAAGCCCGGGUAAAGGA
GGAGGGUUGG
>NW_003038128.1/85588-85519
GCAACAACUCCGCCUGUAGCUCUUCUAGAGUUACUGCCGGUCCCAAGCCCGGGUAAAGGA
GGAGGGUUGG
>NW_003038012.1/290674-290605
GUAGUAACUCCGCCUGUAGCUCUUCUAGAGUUACUGCCGGUCCCAAGCCCGGGUAAAGGA
GGAGGGUUGG
>NW_003038464.1/40240-40309
GAAGGAACUCCGCCUGUAGCUCUUCUAGAGUUACUGCCGGUCCCAAGCCCGGGUAAAGGA
GGAGGGUUGG
>NW_003037841.1/1816315-1816384
AUAACAACUCCGCCUGUAGCUCUUCUAGAGUUACUGCCGGUCCCAAGACCGGGUAAAGGA
GGAGGGUUGG
>NW_003026464.1/321602-321671
CUUCUAACUCCGCCUGUAGCUCUUCUAGAGUUACUGCCGGUCCCAAGCCCGGGUAAAGGG
GGAGAGUUGG
>NW_003037911.1/920936-921005
GGAAUAACUCUGCCUGUAGCCCUUCUAGAGUUACUGCCGGUCCCAAGCCCGGGUAAAGGA
GGAGGGUUGG
>NW_003026478.1/45869-45800
UUAGGAACUCCGCCUGUAGCUCUUCUAGAGUUACUGCCGGUCACAAGCCCGGGUAAAGGA
GGAGGGUUGG
>NW_003037853.1/364340-364271
UUUUGAACUCCGCCUGUAGCUCUUCUAGAGUUACUGCCGGUCCCAAGCCCGGGUAAAGGA
GGAGGGUUGG
>NW_003037800.1/1380208-1380139
UAACAAACUCCGCCUGUAGCUCUUCUAGAGUUACUGCCGGUCCCAAGCCCGGGUAAAGGA
GGAGGGUUGG
>NW_003038034.1/137001-137070
UUUAUAACUCCGCCUGUAGCUCUUCUAGAGUUACUACCGGUCCCAAGCCCGGGUAAAGGA
GGAGGGUUGG
>NW_003026510.1/240208-240277
AUAGAAACUCCGCCUGUAGCUCUUCUAGAGUUACUGCCGGUCCCAAGCCCGGGUAAAGGA
GGAGGGUUGG
>NW_003038511.1/202621-202690
CAAAUAACUCCGCCUGCAGCUCUUCUAGAGUUACUGCCGGUCCCAAGCCCGGGUAAAGGA
GGAGGGUUGG
>NW_003026514.1/43942-44011
AUUUCAACUCCGCCUGUAGCUCUUCUAGAGUUACUGCCGGUCCCAAGCCCGGGUAAAGGA
GGAGGGUUGG
>NW_003037803.1/242158-242227
AAAACAACUCUGCCUGUAGCUCUUCUAGAGUUACUGCCGGUCCCAAGCCCGGGUAAAGGA
GGAGGGUUGG
>NW_003037829.1/1380669-1380600
ACUUGAACUCCGCCUGUAGCUCUUCUAGAGUUACUGCCGGUCCCAAGCCCGGGUAAAGGA
GGAGGGUUGG
>NW_003037800.1/1877664-1877595
UAACUAACUCCGCCUGUAGCUCUUCUAGAGUUACUGCCGGUCCCAAGCCCGGGUAAAGGA
GGAGGGUUGG
>NW_003020986.1/3126-3057
CUUUUAACUCCGCCUGUAGCUCUUCUAGAAUUACUGCCGGUCCCAAGCCCGGGUAAAGGA
GGAGGGUUGG
>NW_003038083.1/538702-538633
UUUAAAACUCCGCCUGUAGCUCUUCUAGAGUUACUGCCGGUCCCAAGCCCGGGUAAAGGA
GGAGGGUUGG
>NW_003033918.1/2107-2176
AGGGUAACUCCGCCUGUAGCUCUUCUAGAGUUACUGCCGGUCCCAAGCCCGGGUAAAGGA
GGAGGGUUGG
>NW_003038250.1/4891-4960
UUAAAAACUCCGCCUGUAGCUCUUCUAGAGUUACUGCCGGUCCCAAGCCCGGGUAAAGGA
GGAGGGUUAG
>NW_003037941.1/39739-39670
UCAAUAACUCCGCCUGUAGCUCUUCUAGAGUUACUGCCGGUCCCAAGACCGGGUAAAGGA
GGAGGGUUGG
>NW_003037831.1/303023-302954
AAGACAACUCCGCCUGUAGCUCUUCUAGAGUUACUGCCGGUCCCAAGCCCGGGUAAAGGA
GGAGGGUUGG
>NW_003033733.1/1916-1985
AUGUUAACUCCGCCUGUAGCUCUUCUAGAGUUAGUGCCGGUCCCAAGCCCGGGUAAAGGA
GGAGGGUUGG
>NW_003037942.1/829987-830056
AAAUUAACUCCGCCUGUAGCUCUUCUAGAGUUACUGCCGGUCCCAAGCCCGGGUAAAGGA
GGAGGGUUGG
>NW_003037863.1/1566650-1566720
UCAAUGAACUCCGCCUGUAGCUCUUCUAGAGUUACUGCCGGUCCCAAGCCCGGGUAAAGG
AGGAGGGUUGA
>NW_003038425.1/18799-18868
UUAGUAACUCCGCCUGUAGCUCUUCUAGAGUUACUGCCGGUCCCAAGCCCGGGUAAAGGA
GGAGGGUUGG
>NW_003038023.1/569671-569602
AUAGUAACUCCACCUGUAGCUCUUCUAGAGUUACUGCCGGUCCCAAGCCCGGGUAAAGGA
AGAGGGUUGA
>NW_003038440.1/54562-54634
UAUAUAACUCCGCCUGUAGCUCUUCUAGAGUUACUGCCGGUCCCAAGCCCGGGUAAAGGA
GGAGGAGGGUUGA
>NW_003037818.1/1407524-1407455
CAUAUAACUCCGCCUGUAGCUCUUCUAGAGUUACUGCCGGUCCCAAGCCCGGGUAAAGGA
GGAGGGUUGG
>NW_003038022.1/174334-174403
CUGAUAACUCCGCCUGUAGCUCUUCUAGAGUUACUGCCGGUCCCAAGCCCGAGUAAAGGA
GGAGGGUUGG
>NW_003035630.1/315-384
AAGAUAACUCCGCCUGUAGCUCUUCUAGAGUUACUGCCGGUCCCAAGCCCGGGUAAAGGA
GGAGGGUUGG
>NW_003037825.1/1513453-1513384
UUUGUAACUCCGCCUGUAGCUCUUCUAGAGUUACUGCCGGUCCCAAGCCCGGGUAAAGGA
GGAGGGUUGG
>NW_003037895.1/157518-157449
GAAUAAACUCCGCCUGUAGCUCUUCUAGAGUUACUGCCGGUCCCAAGCCCGGGUAAAGGA
GGAGGGGUGG
>NW_003037977.1/477189-477120
UAUAUAACUCCGCCGGUAGCUCUUCUAGAGUUACUGCCGGUCCCAAGCCCGGGUAAAGGA
GGAGGGUUUG
>NW_003037910.1/671320-671251
CCUAUAACUCCGCCUGUAGCUCUUCUAGAGUUACUGCUGGUCCCAAGCCCGGGUAAAGGA
GGAGGGUUGG
>NW_003037886.1/533889-533958
AGAAUAACUCCGCCUGUAGCUCUUCUAGAGUUACUGCCGGUUCCAAGCCCGGGUAAAGGA
GGAGGGUUGG
>NW_003037926.1/226647-226578
UCUAUAACUCCGCCUGUAGCUCUUCUAGAGUUACUGCCGGUCCCGAGCCCGGGUAAAGGA
GGAGGGUUGG
>NW_003037910.1/1247604-1247674
CUGAUAAACUCCGCCUGUAGCUCCUCUAGAGUUGCUGCCGGUCCCAAGCCCGGGUAAAGG
AGGAGGGUUGG
>NW_003037813.1/253080-253149
UAGCUAACUCCGCCUGUAGCUCUUCUAGAGUUACUGCCGGUCCCAAGCCCGGGUAAAGGA
GGAGGGUUGG
>NW_003038031.1/520333-520402
ACUCCAACUCCGCCUGUAGAUCUUCUAGAGUUACUGUCGGUCCCAAGCCCGGGUAAAGGA
GGAGGGUUGG
>NW_003037917.1/130205-130274
AUUUAAACUCCGCCUGUAGCUCUUCUAGAGUUACUGCCGGUCCCAAGCCCGGGUAAAGGA
GGAGGGUUGG
>NW_003037854.1/640635-640566
CUAUGAACUCCGCCUGUAGCUCUUCUAGAGUUACUGUCGGUCCCAAGCCCGGGUAAAGGA
GGAGGGUUGG
>NW_003026459.1/21736-21667
AGAUUAACUCUGCCUGUAGCUCUUCUAGAGUUACUGCCGGUCCCAAGCCCGGGUAAAGGA
GGAGGGUUGG
>NW_003037824.1/655691-655760
UCAGCAACUCCGCCUGUAGCUCUUCUAGAGUUACUGCCGGUCCCAAGCCGGGGUAAAGGA
GGAGAGUUGG
>NW_003037918.1/693249-693317
ACUAUAACUCCGCCUGUAGCUCUUCUAGAGUUACUGCCGGUCCCAAGCCGGGUAAAGGAG
GAGGGUUGG
>NW_003026490.1/178952-178883
AUGAUAACUCCGCCUGUAGCUCUUCUAGAGUUAAUGCCGGUCCCAAGCCCGGGUAAAUGA
GGAGGGUUGG
>NW_003021223.1/1079-1148
AAAAUAACUCCGCCUGUAGCUCUUCUAGAGUUACUGCCGAUCCCAAGCCCGAAUAAAGGA
GGAGGGUUGG
>NW_003028583.1/856-787
GAACUAACUCCGCCUGUAGCUCUUCCAGAGUUACUGCCGGUUUCAAGCCCGGGUAAAGGA
GGAGGGUUGA
>NW_003037909.1/849708-849777
UUAAAAACUCCACCUGUAGCUCUUCUAGAGUUACUGCCGGUCCCAAGCCCGGGUAAAGGA
GGAGGGUUGG
>NW_003038034.1/310664-310595
AUUCUCACUCCGCCUGUAGCUCUUCUAGAGUUACUGCCGGUCCCAAGCCCGGGUAAAGGA
GGAGGGUUAA
>NW_003037836.1/208491-208561
UCCAUAACUCCGCCUGUAGCUCUUUGAGAGUCACUGCCGGUCCCAAGCCCAGAUAAAGGA
GAAGGGUUGGG
>NW_003026616.1/191708-191777
AUAAAUACUCCGCCUGUAGCUCUUCUAGAGUUACUGCCGGUCCCAAGCCCGGGUAAAGGA
GGAGGGUUGG
>NW_003033827.1/598-668
UCUUUAACUCCGCCUGUAGCUCCUCUAGAGGCUACUGCCGGUCCCAAGCCCGGAUAAAGG
AGGGGGUUUGG
>NW_003037809.1/1465772-1465843
UUUUUAACUCUGCCGGUAGCUCCUCCAGGGGGCUACUGCCGGUCCUAAGCCCGGGUAAAG
GAGGAGGGUUAG
>NW_003038077.1/214182-214112
UUCAAAACUCCGCCUGUAGCUCCUCCAGGGGCUACUGCCGGUCCCAAGCCCGGGUAAAGG
AGGAGGGUGGG
>NW_003038037.1/1328633-1328702
GCAGAAACUCCGCCUGUAGCUCUUCUAGAGUUACUGCCGGUCCCAAGCCUGGGUAAAGGA
GGAGGGUUGG
>NW_003037816.1/760353-760284
UUUGUAACUCCGUCUGUAGCUCUUCUAGAAUUACUGCCGGUCCCAAGCCCGGGUAAAGGA
GGAGGGUUGG
>NW_003037807.1/181554-181484
UGUAUAACUCCGCCUGUAACUCCUCCGGCGGCUACUGCCGGUCUGAAGCCCGGAUAAAGG
AGGAGGGUUGA
>NW_003026493.1/1860-1790
AUUAUAACUCCGCCUGUAGCCCCUCCGUGGGCUGCUACCGGUCCCAAGCCCGAAUAAAGG
AGGAGGGUGAG
>NW_003038127.1/313494-313564
UGUAUAACUCCGCCUGUAGCCCCUCCAAGGGCUACUGCCGGUCCCAAGCCCGGAUAAAGG
AAGAGGGUUGG
>NW_003026515.1/204417-204487
AUAAUAACUCGGCCUGUAGCGCCUCCGGGGGCUACUGCCGGUCCCAAGCCCGGGUAAAGG
AAGAGGGUUGG
>NW_003037805.1/1414748-1414678
ACAUUAACUCCGCCUAUAACUCCUCCGGGGGCUACUGCCGGUCCCAAGCCCGGGUAAAGG
AGGAGGGUUGG
>NW_003037799.1/1438505-1438436
UCGAUAACUCUGCCCGUAGCCUUACCAGGGUUACAGUCGGUCCCGAGCCCGGGUAAAUGA
GGAGGGUUGG
>NW_003038136.1/182447-182517
CGUAUAACUCCGCCUGUAGCACCUCCGGGGGCUAUUGCCGGUCUCAAGACCGGAUAAAGG
AGGAGGGUUGG
>NW_003037895.1/32561-32491
AAAAUAACUCCGCCUGUAGCCUCUCACAAAGCGACCGCCGAUCCCAAGCCCGGAUAAAGG
GGGAGGGUUAG
>NW_003038144.1/107487-107415
ACCCGAACUCCGCCUGUAGCUCCUCCAGGGGCUACUGCCGGUCCCAAGCCCGGGUAAAGG
AGGAGGGUUGGGC
>NW_003037906.1/576895-576823
GACUUAACUCCGCCUGUAGCUCCUCCAGGGGCUACUGCCGGUCCCAAGCCCGGGUAAAGG
AGGAGGGUUGGGC
>NW_003026468.1/397600-397530
CAAAUAACUCCGCCUGUAACCCCUCCGGGGGCUACUGCCGGUCCCAAGUCCGGGUAAAGG
AGGAGGGUUGG
>NW_003038097.1/7633-7692
CCUGUAGCUCCGCCGGUGGCUACUGCCGGUUCCAAGCCCAGAUAAAGGAGGAGGGUUAGG
>NW_003038257.1/209420-209352
UAAUUAACACCGCCAGUAGCUCUUCUAGAGUUACUGCCGGUCUCAAGCCCGGGUAAAGGA
GGAGGAUUG
>NW_003038228.1/129526-129596
AUAUUAACUCCGCCUGUAGCUCCUCCGGGGUCUACUGCCGAUUCAAAGUCCGGGUAAAGG
AGGAGGGUUGU
>NW_003037853.1/638266-638338
GGCGUAACUCCGCCUGUAGCUCUUCUAGAGUUACUGCCGGUCCCAAGCCCGGGUAAAGGA
GGAGGGUUGGGCA
>RicEn_FSXC76312_b1/271-349
UAGGUAACUCCGCCUAUGUCAUCUAAGGUGUAACUUAAUGACACAGCCGGUCCCAAGCCC
GGAAAAGGAGGAGGGAAUA
>NC_008404.1/26415927-26416006
UAUGUAACUCCGCCUAUGUCAUCUUAAGUUUAUCUAAAUGAUAUAGCCGGUCCCAAGCCC
GGAAAAAGGAGGAGGGUAUA
>SRS015960_WUGC_scaffold_18017/753-679
AGGACUAUAUUAUUAUACUUUCUUCUUUAAUGCUACCGUAGACAGUGACAAGUCUGAUAA
AUGCAGAGUCAAAGA
>SRS018817_C2106916/1168-1094
ACCCUGAUUCAUUCAGGGUAUUAGUAAUGUGGCCUAAGACAGUUGCAAGCCUGUUUGAAA
AACACAGAGCACUAA
>BMHBC_1_1_newblercontig148627/99-21
GUCUUGAGCUUAUAGGCUAAGAUUUCUGUAAUGUGACCUAUGGGAGUUGUAAGUCUCCAU
GAAAAACACAGAACACAGA
>NW_003035255.1/119-48
CUCUCAACUCCGCCUGUAGCUCCUCCGGGGGUUACUGCCGGUCCCAAGCCCGGGUAAAGG
AGGAGGGUCGGG
