# Supplementary material for: Remote homology search with hidden Potts models
Source: PLoS Comput Biol. 2020 Nov 30;16(11):e1008085. doi: 10.1371/journal.pcbi.1008085 (PMC7728182; doi:10.1371/journal.pcbi.1008085)
Supplement: S1 Code — (GZ) [file pcbi.1008085.s002.tar.gz › WilburnEddy20_HPM/data/Twister/SeedAlignments/Twister_seed.sto]

# STOCKHOLM 1.0
#=GF ID twister-P1
#=GF DE type-P1 twister ribozyme

#=GS ASHM485B_GOZG4CW03FNZVW/391-307             WT 1.80
#=GS ASMM170b_GM97KZC01C6ZBK/21-76               WT 1.50
#=GS TB03JUN2009E__Contig_54334/513-442          WT 1.60
#=GS ASHM485B_GQ8TDHF02IQ3FH/269-185             WT 2.85
#=GS SRS020328_C2928877/359-281                  WT 1.86
#=GS scaffold2444_1_MH0023/684-566               WT 1.56
#=GS TB03JUN2009E__Contig_78708/191-99           WT 2.08
#=GS topACOD_F95O9CU01AX335/362-279              WT 1.44
#=GS ASHM485B_GQ8TDHF02F9DJU/309-228             WT 2.03
#=GS SwRhRL2b_contig_3001774/279-219             WT 2.57
#=GS RUMENNODE_2846306_1/51290-51386             WT 6.10
#=GS RUMENNODE_395176_1/21026-21077              WT 2.47
#=GS SwBSRL2_contig_9460645/1680-1580            WT 2.02
#=GS SRS057205_C3548045/44-105                   WT 1.50
#=GS RUMENNODE_3720250_1/14005-13950             WT 1.65
#=GS scaffold27953_1_MH0009/8240-8318            WT 1.58
#=GS RUMENNODE_4379012_43001/23758-23701         WT 5.96
#=GS LBLPr__contig04443/68-122                   WT 1.95
#=GS ASHM485B_GQ8TDHF02IP8ND/61-137              WT 1.79
#=GS GYQO9XB02HOH87/368-309                      WT 1.93
#=GS 4443754.3.17435/500-410                     WT 2.26
#=GS ASMM170b_GJFD58A01C5I9H/32-110              WT 0.89
#=GS RUMENNODE_2306072_24001/14961-15018         WT 2.06
#=GS scaffold63979_11_MH0039/2124-2042           WT 2.13
#=GS NCBI_READ_1113101569979/89-145              WT 2.22
#=GS LWFCA_GLRXTHP02JG1LF/192-263                WT 1.81
#=GS JCVI_READ_1105333413546/946-851             WT 2.11
#=GS ASHM485B_GQ8TDHF02HZJVY/16-101              WT 1.04
#=GS 4443756.3.15505/9-77                        WT 1.36
#=GS NW_001814726.1/49585-49656                  WT 1.64
#=GS ATED_F4WRAXD02G1NCR/78-150                  WT 0.80
#=GS GYO3UBL02I8VZT/156-255                      WT 1.39
#=GS 4443753.3.16756/444-392                     WT 1.48
#=GS SRS024331_C2277629/619-568                  WT 1.33
#=GS SRS019028_WUGC_scaffold_45396/27556-27605   WT 1.18
#=GS ASMM170b_GM97KZC01AYBJA/163-258             WT 2.65
#=GS SRS013687_C2507953/394-314                  WT 2.10
#=GS NW_001815459.1/1079284-1079348              WT 1.76
#=GS NW_002994228.1/11967025-11967076            WT 1.20
#=GS SRR014586.91039/215-154                     WT 1.75
#=GS NC_008468.1/9897312-9897239                 WT 1.16
#=GS SRR014584.94163/133-201                     WT 1.70
#=GS SRR014584.58086/131-196                     WT 1.76
#=GS NW_001816904.1/724189-724240                WT 0.90
#=GS SRS020233_C4243854/190-104                  WT 2.00
#=GS SRS020869_C3415833/1493-1415                WT 2.79
#=GS SRS014235_WUGC_scaffold_95059/2167-2068     WT 9.31
#=GS NW_001921631.1/5924-5995                    WT 1.65
#=GS NW_003035881.1/508514-508577                WT 1.41
#=GS scaffold52668_1_O2.UC-22/255-347            WT 2.43
#=GS JCVI_SCAF_1096627451301/1288-1218           WT 2.00
#=GS ASHM485B_GQ8TDHF02JLGHV/207-148             WT 2.56
#=GS ASLM90b_GN81PCX02HGCSC/1-59                 WT 1.18
#=GS SRS057717_LANL_scaffold_15952/664-602       WT 0.97
#=GS LWSO_GLQAYWI02GF1U4/252-338                 WT 1.29
#=GS SRS051244_C3499860/533-608                  WT 1.61
#=GS scaffold30944_2_MH0066/317-266              WT 0.78
#=GS NW_001816746.1/910-856                      WT 1.14
#=GS NC_009746.1/4371-4433                       WT 1.64
#=GS scaffold85108_1_V1.CD-14/12859-12782        WT 1.69
#=GS 4443753.3.37401/333-275                     WT 1.21
#=GS SRS052697_LANL_scaffold_64783/4058-3996     WT 1.11
#=GS C8217074_1_MH0006/526-588                   WT 1.20
#=GS NZ_ABGO01000052.1/11683-11594               WT 2.01
#=GS NZ_ABGO01000779.1/124-213                   WT 2.01
#=GS NZ_ABGO01000177.1/15509-15427               WT 2.04
#=GS NW_001834286.1/8761-8822                    WT 1.25
#=GS SwRhRL2b_contig_1789411/56325-56231         WT 3.36
#=GS NW_002994237.1/12249586-12249637            WT 1.02
#=GS scaffold15004_1_V1.CD-12/1641-1579          WT 2.09
#=GS ASMM170b_GJFD58A01C3S98/272-345             WT 4.81
#=GS RUMENNODE_4329557_1/14799-14867             WT 1.64
#=GS ASLM90b_GJFDWOI02IME0G/189-245              WT 2.42
#=GS NZ_AAYG02000016.1/134471-134537             WT 2.14
#=GS RUMENNODE_3576226_1/4355-4420               WT 2.42
#=GS scaffold3223_1_MH0063/11407-11355           WT 1.47
#=GS SRS013476_C3081802/1415-1305                WT 3.67
#=GS 4443756.3.39431/222-166                     WT 1.37
#=GS scaffold43992_4_O2.UC-12/745-805            WT 1.19
#=GS GX8B9KJ02F7WD1/145-56                       WT 1.81
#=GS GX8B9KJ01CV8KA/406-328                      WT 1.95
#=GS GYQO9XB02IGGD9/51-105                       WT 1.26
#=GS SRS014613_WUGC_scaffold_32270/16634-16702   WT 1.95
#=GS SRS016095_C2544063/735-803                  WT 1.23
#=GS scaffold28981_1_V1.CD-12/1029-1089          WT 1.45
#=GS NW_002165917.1/19617-19678                  WT 1.15
#=GS SRS015797_C2623035/722-621                  WT 2.65
#=GS C3464374_1_O2.UC-12/490-567                 WT 1.41
#=GS scaffold62779_4_MH0062/948-1024             WT 2.11
#=GS AglaG_F499EG101D2VJN/101-11                 WT 3.19
#=GS AglaG_GDN60OX02HAFQZ/160-70                 WT 1.99
#=GS AglaG_GBVDVLI01B27D0/158-80                 WT 3.43
#=GS AglaG_contig24696/129-66                    WT 3.15
#=GS AglaG_GDN60OX02HOL3N/19-83                  WT 3.41
#=GS AglaG_GDN60OX02HWJIA/243-180                WT 3.46
#=GS AglaG_GBVDVLI01BJLA1/254-191                WT 3.30
#=GS AglaG_GDN60OX02IWUIH/74-133                 WT 4.12
#=GS NW_001924192.1/1432-1356                    WT 1.87
#=GS SRR014584.142444/75-3                       WT 2.39
#=GS scaffold62896_2_MH0069/16884-16815          WT 1.29
#=GS DHTCA2_contig01248/491-545                  WT 1.70
#=GS SRS019161_WUGC_scaffold_67602/3373-3427     WT 1.09
#=GS scaffold24215_5_MH0063/920-1001             WT 1.62
#=GS C911706_1/405-345                           WT 1.77
#=GS SRS049959_C3666494/50-128                   WT 0.97
#=GS ASLM90b_GN81PCX02I2F60/289-238              WT 0.85
#=GS GX8B9KJ02IU548/198-291                      WT 2.62
#=GS GX8B9KJ01C92R7/234-327                      WT 2.62
#=GS GYQO9XB02HHO22/143-231                      WT 2.46
#=GS SRS022609_C3323658/770-697                  WT 1.87
#=GS SRS052027_LANL_scaffold_25557/5672-5748     WT 1.80
#=GS 4443756.3.32944/99-7                        WT 1.53
#=GS NW_001916589.1/2790-2730                    WT 1.65
#=GS SRS049900_C4410343/859-917                  WT 1.48
#=GS NC_008404.1/26479975-26480053               WT 2.23
#=GS GYQO9XB02I4TUQ/289-231                      WT 2.04
#=GS BAAV01032898.1/655-715                      WT 1.53
#=GS SRS049959_WUGC_scaffold_49201/459-407       WT 1.43
#=GS scaffold72013_1_V1.UC-19/1052-1002          WT 1.21
#=GS NW_001492615.1/502-576                      WT 1.31
#=GS ACOFG988_F31SS7V02I4B85/164-243             WT 2.17
#=GS NW_003038455.1/14284-14351                  WT 2.22
#=GS SRS016043_WUGC_scaffold_69722/702-640       WT 1.96
#=GS SRS011126_C4642829/677-769                  WT 1.76
#=GS SRS015215_WUGC_scaffold_57650/11134-11196   WT 1.76
#=GS SRS049959_WUGC_scaffold_35871/14477-14535   WT 1.93
#=GS SRS017307_Baylor_scaffold_29336/1539-1597   WT 1.92
#=GS NW_002994228.1/12025678-12025729            WT 1.03
#=GS JCVI_SCAF_1101668241726/1002-1063           WT 1.24
#=GS ASMM170b_GM97KZC01CV9KT/347-403             WT 2.07
#=GS GYO3UBL02GUY4M/171-229                      WT 1.00
#=GS RUMENNODE_1097138_1/87624-87505             WT 4.66
#=GS NW_001877235.1/103441-103518                WT 1.81
#=GS LWSO2_GGWJX9X01DGDW2/92-19                  WT 1.20
#=GS NW_002994231.1/27821614-27821535            WT 1.20
#=GS F76GVBA01DPUZV/234-302                      WT 1.15
#=GS GYO3UBL02G4TV8/378-304                      WT 1.75
#=GS NW_001931487.1/12616-12686                  WT 1.91
#=GS GYQO9XB02GQV67/273-352                      WT 1.32
#=GS SRS013836_C4829477/4057-3971                WT 1.27
#=GS PRSSGFe2_Sequence0000001247/5718-5780       WT 1.31
#=GS GYQO9XB02G0NRS/201-132                      WT 2.02
#=GS GQKUMWE02IQTSV/295-351                      WT 1.44
#=GS SRS022609_C3127656/386-313                  WT 0.78
#=GS NW_001937040.1/703-643                      WT 1.96
#=GS NW_001916620.1/37619-37679                  WT 1.88
#=GS NW_001933113.1/3958-4025                    WT 1.62
#=GS NW_001815654.1/2817-2765                    WT 0.83
#=GS SRS014235_WUGC_scaffold_833/14744-14795     WT 1.12
#=GS SRS048164_C2258370/401-350                  WT 1.08
#=GS scaffold83512_4_MH0036/1878-1826            WT 1.54
#=GS SRS049712_C15543977/379-434                 WT 1.58
#=GS SRS015190_WUGC_scaffold_8284/28654-28709    WT 1.62
#=GS C8238124_1_MH0006/290-236                   WT 1.73
#=GS RUMENNODE_4126693_1/1907-1984               WT 1.70
#=GS JCVI_SCAF_1096627927888/488-589             WT 2.65
#=GS NW_001815347.1/199234-199169                WT 1.80
#=GS ASHM260b_GM9OZ8V02HG94X/136-66              WT 2.50
#=GS NW_002994234.1/12208165-12208216            WT 1.61
#=GS SRS022609_C3183495/435-384                  WT 2.22
#=GS LBLPr__contig04443/337-392                  WT 0.89
#=GS scaffold6010_16_MH0028/2711-2784            WT 1.14
#=GS RUMENNODE_3775922_1/29232-29288             WT 1.30
#=GS scaffold33877_3_O2.UC-12/4299-4366          WT 1.29
#=GS SRS049959_WUGC_scaffold_11563/274-207       WT 1.29
#=GS 4443756.3.46307/267-190                     WT 0.84
#=GS scaffold84807_1_MH0040/529-594              WT 1.45
#=GS CAM_READ_0099519637/287-219                 WT 1.51
#=GS NW_001820526.1/26417-26361                  WT 0.92
#=GS NW_001820526.1/67935-67879                  WT 0.91
#=GS scaffold46817_3_MH0030/146-66               WT 1.30
#=GS NW_001878356.2/1590661-1590725              WT 1.98
#=GS _GVKGB5S02FK54Y/145-75                      WT 1.96
#=GS NW_002994230.1/12636754-12636673            WT 1.16
#=GS NW_002994233.1/2639815-2639734              WT 1.16
#=GS NW_002994229.1/19739281-19739200            WT 1.08
#=GS NW_002994237.1/10778309-10778228            WT 1.11
#=GS NW_002994240.1/11118431-11118512            WT 1.36
#=GS LWFCA_GLZZ6Z001C2551/174-101                WT 1.00
#=GS LWFCAnN_GO09JKT01BUYEJ/168-222              WT 1.22
#=GS BMHBC_6259/2723-2648                        WT 2.43
#=GS ASHM485B_GQ8TDHF02J45RG/356-431             WT 1.10
#=GS JCVI_SCAF_1101668159470/340-430             WT 1.29
#=GS NZ_ACBZ01000101.1/2695-2628                 WT 0.93
#=GS JCVI_SCAF_1101668650230/209-132             WT 0.67
#=GS SRS024075_LANL_scaffold_10186/37441-37353   WT 1.54
#=GS NW_001923397.1/44369-44306                  WT 2.10
#=GS NW_001819902.1/24791-24849                  WT 3.42
#=GS NW_001814781.1/340939-340881                WT 1.83
#=GS NW_001815192.1/139556-139614                WT 2.14
#=GS NW_001815938.1/5888-5830                    WT 1.81
#=GS NW_001815048.1/23705-23647                  WT 1.92
#=GS NW_001935150.1/429-492                      WT 2.18
#=GS BAAW01005563.1/1093-1044                    WT 10.91
#=GS NW_001878356.2/1639268-1639342              WT 1.29
#=GS NW_001820622.1/3390-3471                    WT 2.42
#=GS NW_001815680.1/7036-7117                    WT 2.36
#=GS scaffold58730_4_V1.CD-11/641-721            WT 2.64
#=GS scaffold23469_2_MH0074/942-1022             WT 2.53
#=GS NZ_AAYG02000029.1/7993-8060                 WT 0.78
#=GS RUMENNODE_4188595_59000/14176-14128         WT 1.35
#=GS NW_001815555.1/5610-5557                    WT 1.91
#=GS NW_001815514.1/185387-185440                WT 4.07
#=GS NW_001820349.1/671906-671853                WT 1.00
#=GS NW_001820583.1/36949-37002                  WT 3.44
#=GS NW_001815681.1/1691017-1691070              WT 0.98
#=GS NW_001815558.1/44036-43983                  WT 0.98
#=GS NW_001815578.1/1965-1912                    WT 1.34
#=GS NW_001815555.1/7122-7175                    WT 1.05
#=GS NW_001814832.1/5957-5904                    WT 1.06
#=GS NW_001814681.1/206091-206033                WT 0.95
#=GS NW_001820451.1/3921-3868                    WT 0.97
#=GS F10SI03120a_Sequence0000001834/2132-2192    WT 1.38
#=GS LWAeNiSIP_F6BA1ZZ02H6SRL/111-46             WT 1.82
#=GS BMHBC_170612/3097-3044                      WT 5.37
#=GS NW_001938119.1/39582-39646                  WT 1.66
#=GS scaffold80856_2_MH0054/1233-1152            WT 1.31
#=GS SRS024435_C3231052/2271-2190                WT 1.31
#=GS v62.21/237-292                              WT 1.21
#=GS SRS011271_WUGC_scaffold_37363/6725-6664     WT 1.54
#=GS scaffold103753_5_MH0086/15063-15002         WT 1.60
#=GS 4443754.3.46178/155-242                     WT 1.69
#=GS SRS048870_WUGC_scaffold_51915/138-201       WT 1.40
#=GS 2015279885/289-354                          WT 1.19
#=GS ASLM90b_GJFDWOI02JI0T6/2-54                 WT 1.46
#=GS NW_003020665.1/2074-2006                    WT 0.61
#=GS scaffold11752_1_V1.CD-12/1369-1440          WT 1.75
#=GS scaffold72334_1_MH0025/1408-1473            WT 2.04
#=GS _GVKGB5S02G4Q59/76-166                      WT 1.64
#=GS GXP7IEG01BGAPV/89-179                       WT 1.68
#=GS _GX4VOVV01COBN2/190-113                     WT 1.52
#=GS LWFCA_GLZZ6Z001CMR0J/231-320                WT 1.68
#=GS SRS052027_LANL_scaffold_25557/2473-2550     WT 1.92
#=GS NW_002994292.1/363941-364001                WT 0.57
#=GS NW_001877653.2/216396-216326                WT 1.80
#=GS SRS077730_LANL_scaffold_24799/46-128        WT 1.26
#=GS NW_002994229.1/23077811-23077756            WT 1.66
#=GS ASMM170b_GM97KZC01BMHMI/147-91              WT 1.25
#=GS scaffold94142_1_V1.UC-8/761-840             WT 1.49
#=GS scaffold1359_36_MH0071/684-628              WT 1.03
#=GS NC_008471.1/17916023-17915941               WT 0.92
#=GS scaffold108453_4_MH0012/2139-2206           WT 0.79
#=GS NW_001919889.1/28093-28158                  WT 1.95
#=GS C1713523_1_MH0008/9-84                      WT 1.11
#=GS SRS048164_WUGC_scaffold_36071/6793-6883     WT 2.03
#=GS scaffold32648_3_O2.UC-19/1-86               WT 2.00
#=GS scaffold48836_1_MH0026/9366-9456            WT 1.99
#=GS scaffold13_1_MH0073/2883-2973               WT 1.98
#=GS SRS015794_Baylor_scaffold_35065/4590-4680   WT 2.01
#=GS GYQO9XB02JTHWG/70-124                       WT 1.30
#=GS SRS057205_LANL_scaffold_50841/4535-4616     WT 1.48
#=GS SRS053603_C3333958/7286-7367                WT 1.58
#=GS SRS018739_WUGC_scaffold_6903/5756-5836      WT 1.54
#=GS SRS014470_WUGC_scaffold_49115/2951-2871     WT 1.54
#=GS SRS021496_Baylor_scaffold_85811/6977-7087   WT 1.54
#=GS SRS019219_WUGC_scaffold_74142/4071-3990     WT 1.58
#=GS scaffold5651_2_MH0063/66608-66554           WT 1.44
#=GS SRS054590_LANL_scaffold_7539/1252-1306      WT 1.45
#=GS SRS019910_WUGC_scaffold_41849/1079-1133     WT 1.78
#=GS scaffold17920_6_MH0013/2173-2122            WT 1.26
#=GS scaffold43688_2_V1.UC-8/5389-5335           WT 1.38
#=GS SRS050752_LANL_scaffold_5811/1562-1615      WT 1.57
#=GS scaffold47771_2_V1.UC-19/1438-1489          WT 1.40
#=GS scaffold20499_13_MH0018/1654-1603           WT 1.28
#=GS scaffold32655_3_MH0009/7853-7904            WT 1.28
#=GS 2222084014.845_1/834-888                    WT 1.34
#=GS CAM_READ_0100132383/112-58                  WT 1.33
#=GS 4443754.3.35337/1132-1218                   WT 0.83
#=GS scaffold103403_2_MH0058/319-231             WT 2.05
#=GS SRS016989_C1582811/415-328                  WT 2.05
#=GS scaffold36471_3_MH0043/5324-5236            WT 2.07
#=GS SRS011586_C3531191/237-303                  WT 2.08
#=GS SRS015133_WUGC_scaffold_34112/1006-1095     WT 2.05
#=GS C3898611_1_V1.UC-19/87-176                  WT 1.99
#=GS SRS014459_WUGC_scaffold_68607/2475-2541     WT 1.92
#=GS scaffold16954_1_MH0025/856-790              WT 2.08
#=GS scaffold33193_1_MH0010/600-688              WT 2.05
#=GS SRS024435_C3152294/404-492                  WT 2.05
#=GS scaffold76465_1_MH0041/184-272              WT 2.05
#=GS scaffold7168_2_MH0050/6321-6408             WT 2.07
#=GS scaffold41639_1_O2.UC-24/1160-1067          WT 2.33
#=GS SRS013951_WUGC_scaffold_8022/699-793        WT 2.29
#=GS SRS064557_LANL_scaffold_1002/295-204        WT 2.29
#=GS SRS064276_LANL_scaffold_2678/1042-1136      WT 2.25
#=GS SRS017307_Baylor_scaffold_9205/6123-6029    WT 2.25
#=GS scaffold1561_5_V1.UC-14/5607-5704           WT 2.25
#=GS scaffold76542_6_V1.UC-8/138-232             WT 2.26
#=GS SRS015065_WUGC_scaffold_34675/1342-1248     WT 2.25
#=GS SRS014459_WUGC_scaffold_55252/2023-2117     WT 2.12
#=GS SRS015782_WUGC_scaffold_20590/2037-2132     WT 2.34
#=GS SRS015854_WUGC_scaffold_10773/299-204       WT 2.25
#=GS scaffold25695_3_MH0012/460-555              WT 2.37
#=GS scaffold16361_1_MH0011/1993-2088            WT 2.34
#=GS C8138709_1_MH0006/485-580                   WT 2.34
#=GS scaffold33877_3_O2.UC-12/992-1069           WT 1.37
#=GS HCF12C_191836/450-531                       WT 1.90
#=GS scaffold111427_2_MH0065/8255-8204           WT 0.66
#=GS scaffold71649_2_MH0076/12701-12645          WT 2.15
#=GS scaffold31716_5_V1.UC-19/9-65               WT 2.09
#=GS SRS019397_WUGC_scaffold_14939/1200-1256     WT 2.09
#=GS scaffold32822_7_MH0085/14108-14186          WT 2.09
#=GS ASLM90b_GN81PCX02GK2IT/290-222              WT 1.05
#=GS NW_003038038.1/903558-903628                WT 0.57
#=GS NW_002994277.1/4602428-4602355              WT 0.71
#=GS NC_008468.1/80106-80187                     WT 0.92
#=GS CAM_READ_0074107469/186-92                  WT 1.71
#=GS CAM_READ_0073602021/185-251                 WT 2.25
#=GS CAM_READ_0073255011/122-56                  WT 1.75
#=GS CAM_READ_0073994399/34-120                  WT 1.62
#=GS SRS019267_WUGC_scaffold_11823/2155-2219     WT 2.06
#=GS 4443756.3.26414/426-492                     WT 2.10
#=GS NW_001820510.1/14932-15004                  WT 1.47
#=GS NW_001820510.1/10286-10358                  WT 1.47
#=GS NW_001820510.1/19571-19643                  WT 1.46
#=GS NW_001815170.1/154734-154806                WT 1.47
#=GS NW_001815525.1/244192-244264                WT 1.37
#=GS NW_001815348.1/1953225-1953297              WT 1.55
#=GS NW_001878356.2/1895177-1895110              WT 0.91
#=GS scaffold71707_1_MH0031/19-73                WT 1.20
#=GS NCBI_READ_1113171800125/851-901             WT 0.92
#=GS NCBI_READ_1113101608776/534-482             WT 0.92
#=GS SRS051882_Baylor_scaffold_9868/26982-26930  WT 0.67
#=GS ASLM20b_GJMWM0N02F51JQ/290-211              WT 1.29
#=GS NC_008404.1/26363216-26363295               WT 0.99
#=GS LWFCAnN_GO09JKT01BGMSQ/306-231              WT 5.41
#=GS scaffold5377_2_MH0016/16032-15938           WT 1.78
#=GS NC_008405.1/1767469-1767418                 WT 1.10
#=GS NW_002994277.1/2100079-2100015              WT 0.67
#=GS NW_002994233.1/24829975-24829920            WT 1.25
#=GS CAM_READ_0073407999/106-52                  WT 2.23
#=GS CAM_READ_0074099209/236-162                 WT 1.44
#=GS SRS017521_C2772645/1422-1482                WT 1.01
#=GS 4443754.3.34476/38-131                      WT 1.69
#=GS NCBI_BBAY_READ_1106073063385/682-764        WT 1.74
#=GS 2013431667/372-295                          WT 2.59
#=GS JCVI_SCAF_1101668165118/1279-1352           WT 1.02
#=GS SRS052227_C2927685/4092-4020                WT 1.66
#=GS scaffold12542_4_MH0020/707-627              WT 1.55
#=GS C1868426_1_MH0047/237-317                   WT 3.56
#=GS ASHM260b_GM9OZ8V02JO912/86-28               WT 2.22
#=GS scaffold5364_4_O2.UC-18/844-931             WT 1.12
#=GS scaffold23465_3_MH0072/305-213              WT 2.07
#=GS SRS019582_WUGC_scaffold_4041/2904-2821      WT 1.35
#=GS scaffold29640_2_MH0031/2880-2797            WT 1.48
#=GS C3059192_1_MH0078/1392-1479                 WT 1.44
#=GS scaffold22224_1_MH0068/12002-11908          WT 2.04
#=GS SRS022137_C1729534/484-405                  WT 1.27
#=GS NW_003037874.1/72545-72602                  WT 0.94
#=GS NW_003038034.1/203379-203307                WT 0.55
#=GS LBLACPB2_contig01502/514-459                WT 1.23
#=GS GX8B9KJ01CE9IY/150-205                      WT 1.49
#=GS JCVI_SCAF_1101668159470/1225-1315           WT 1.30
#=GS NC_008404.1/26399805-26399885               WT 1.00
#=GS RicEn_FSXC42615_g1/515-436                  WT 1.10
#=GS RicEn_C9891/718-639                         WT 1.01
#=GS NC_008404.1/26449135-26449214               WT 1.56
#=GS HCF12C_353143/831-760                       WT 1.15
#=GS HCF12C_1_1_newblercontig571160/52-123       WT 1.13
#=GS SRS017191_Baylor_scaffold_25626/252-320     WT 1.60
#=GS SRS024132_Baylor_scaffold_38814/23356-23424 WT 1.60
#=GS SRS015133_WUGC_scaffold_5327/13890-13823    WT 0.70
#=GS scaffold31780_3_MH0082/346-272              WT 0.99
#=GS scaffold18909_6_MH0045/534-454              WT 0.83
#=GS scaffold71822_4_V1.UC-8/8317-8237           WT 0.64
#=GS scaffold92_7_MH0046/195-115                 WT 0.83
#=GS SRS021484_C2066283/144-64                   WT 0.72
#=GS NC_007581.1/43341-43430                     WT 1.65
#=GS SRS054590_LANL_scaffold_11889/1099-1048     WT 0.97
#=GS NW_001815173.1/32351-32422                  WT 1.15
#=GS NW_003028273.1/41-110                       WT 1.46
#=GS 4443756.3.52499/429-353                     WT 0.86
#=GS 4443756.3.57133/122-47                      WT 0.86
#=GS NZ_ADJQ01000052.1/3580-3516                 WT 1.45
#=GS NW_003026505.1/95207-95150                  WT 1.31
#=GS GYQO9XB02I605B/67-13                        WT 2.04
#=GS GYQO9XB02GCNN1/206-152                      WT 2.59
#=GS LWFCA_GLRXTHP02HHPTN/49-121                 WT 1.00
#=GS NW_001881422.1/17471-17394                  WT 0.79
#=GS JCVI_SCAF_1101667021262/675-768             WT 1.66
#=GS SRS019980_C2909218/56-142                   WT 2.08
#=GS SRS062544_C2989971/992-911                  WT 2.11
#=GS 4443754.3.53262/103-162                     WT 0.86
#=GS 4443754.3.03979/300-356                     WT 1.55
#=GS 4443754.3.52089/301-355                     WT 1.36
#=GS PBDCA2_contig37139/737-802                  WT 0.98
#=GS NW_002994292.1/359436-359510                WT 0.99
#=GS NW_003037838.1/265343-265273                WT 0.69
#=GS NW_001879241.2/295845-295899                WT 0.55
#=GS SRS019327_C2757889/19-88                    WT 0.82
#=GS scaffold52626_2_MH0022/351-418              WT 1.01
#=GS SRS049959_C3762544/437-370                  WT 0.97
#=GS 4443754.3.35548/220-150                     WT 1.91
#=GS LWSO_GLQAYWI02IBNWO/48-115                  WT 1.97
#=GS C4226205_1_V1.UC-21/60-126                  WT 1.11
#=GS SRS024132_C3866774/1335-1269                WT 1.07
#=GS scaffold39547_1_MH0078/1570-1656            WT 1.70
#=GS RUMENNODE_1613282_11000/8518-8454           WT 0.90
#=GS NZ_ABGO01000002.1/425-336                   WT 1.09
#=GS SRS052697_LANL_scaffold_74952/2806-2733     WT 0.78
#=GS SRS015663_WUGC_scaffold_33945/59995-59919   WT 1.36
#=GS scaffold105131_5_MH0056/1452-1391           WT 2.69
#=GS BABB01003568.1/827-905                      WT 1.35
#=GS SRS011061_C4875463/367-290                  WT 1.52
#=GS scaffold48066_1_MH0020/850-774              WT 1.35
#=GS scaffold42620_2_V1.UC-14/585-493            WT 1.55
#=GS scaffold76120_1_MH0044/707-815              WT 3.70
#=GS scaffold12586_2_MH0074/145-220              WT 1.00
#=GS scaffold91461_2_MH0002/955-863              WT 1.49
#=GS scaffold1542_1_MH0016/1760-1853             WT 1.49
#=GS NW_003037793.1/2544898-2544966              WT 0.44
#=GS NW_003038160.1/269077-269009                WT 0.46
#=GS NC_009495.1/1824875-1824930                 WT 0.87
#=GS NC_012563.1/1687673-1687729                 WT 0.91
#=GS SRS015190_C1259963/398-481                  WT 1.50
#=GS scaffold15762_2_MH0038/93-158               WT 0.87
#=GS SRS019161_WUGC_scaffold_7477/25315-25250    WT 0.86
#=GS scaffold66050_1_MH0033/1745-1680            WT 0.87
#=GS SRS016095_C2610135/1100-1036                WT 0.87
#=GS SRS019787_C3137992/708-657                  WT 0.94
#=GS BABA01004759.1/892-961                      WT 1.22
#=GS scaffold76000_1_MH0083/748-678              WT 1.70
#=GS PBDCA2_GBB5CE401BJZAY/209-134               WT 1.10
#=GS NW_003037827.1/741581-741638                WT 0.81
#=GS NW_003038073.1/227992-228064                WT 0.57
#=GS NW_003037907.1/461859-461789                WT 0.47
#=GS scaffold87168_1_V1.UC-14/2247-2314          WT 1.42
#=GS SRS014313_WUGC_scaffold_12173/903-965       WT 1.33
#=GS SRS015217_WUGC_scaffold_27815/5242-5304     WT 1.17
#=GS scaffold98_2_MH0059/458-529                 WT 1.26
#=GS scaffold40472_1_V1.CD-12/4058-4133          WT 1.52
#=GS SRS011586_C3297103/190-102                  WT 1.02
#=GS SRS017191_C1739531/204-279                  WT 1.05
#=GS SRS024549_LANL_scaffold_18458/3637-3557     WT 2.01
#=GS SRS015794_Baylor_scaffold_34715/2947-2999   WT 0.62
#=GS SRS019685_C8441165/592-517                  WT 2.27
#=GS SRS024435_C3214481/195-121                  WT 1.30
#=GS scaffold39673_4_MH0016/2433-2357            WT 1.38
#=GS SRS020869_C3444639/7568-7496                WT 1.04
#=GS NZ_ACBY02000060.1/24655-24573               WT 1.31
#=GS scaffold72307_3_V1.CD-14/1817-1743          WT 1.28
#=GS scaffold726_2_MH0012/11506-11593            WT 1.23
#=GS scaffold65497_7_V1.CD-13/506-398            WT 1.53
#=GS SRS019028_WUGC_scaffold_45396/23475-23560   WT 1.67
#=GS GQKUMWE02FP3PF/168-91                       WT 1.45
#=GS scaffold4789_8_O2.UC-24/2801-2879           WT 1.07
#=GS NZ_DS990263.1/504207-504286                 WT 1.12
#=GS scaffold23_1_MH0011/6404-6480               WT 1.25
#=GS scaffold38667_9_MH0073/159-235              WT 1.25
#=GS scaffold55838_2_O2.UC-4/2258-2334           WT 1.61
#=GS scaffold630_1_V1.CD-13/311-235              WT 1.03
#=GS ADJS01009974.1/6059-6135                    WT 1.82
#=GS scaffold15850_2_MH0045/17870-17797          WT 1.02
#=GS scaffold1311_4_MH0039/2416-2496             WT 1.04
#=GS SRS019968_C2119065/1815-1742                WT 1.04
#=GS scaffold30467_2_O2.UC-21/459-532            WT 1.01
#=GS ADJT01003743.1/1346-1274                    WT 1.05
#=GS NZ_ABCC02000048.1/11944-11872               WT 1.25
#=GS scaffold30504_7_MH0082/1480-1559            WT 1.07
#=GS scaffold40540_4_MH0014/8822-8743            WT 1.08
#=GS scaffold1381_2_MH0003/8742-8665             WT 1.06
#=GS SRS013687_Baylor_scaffold_58929/24542-24465 WT 1.05
#=GS SRS014235_WUGC_scaffold_30294/57241-57162   WT 1.11
#=GS SRS042628_WUGC_scaffold_34737/14578-14657   WT 1.08
#=GS scaffold5606_8_V1.CD-4/832-909              WT 1.11
#=GS SRS011586_WUGC_scaffold_13689/1354-1277     WT 1.03
#=GS scaffold56020_2_MH0039/402-470              WT 0.72
#=GS scaffold63474_1_MH0002/29-83                WT 1.35
#=GS scaffold1542_1_MH0016/2184-2238             WT 0.85
#=GS scaffold78977_6_MH0081/6634-6570            WT 1.11
#=GS scaffold25827_5_MH0009/120-184              WT 1.08
#=GS SRS052697_C3351724/918-854                  WT 1.11
#=GS scaffold58996_1_MH0006/6299-6212            WT 1.09
#=GS scaffold49657_4_MH0053/927-863              WT 1.09
#=GS scaffold61701_1_MH0070/1930-1866            WT 1.14
#=GS pre-rum113-03954/73-10                      WT 1.16
#=GS JCVI_SCAF_1096627949171/681-760             WT 1.73
#=GS SRS045713_WUGC_scaffold_41578/1762-1832     WT 0.93
#=GS scaffold9121_9_O2.UC-18/293-225             WT 3.34
#=GS SRS053335_LANL_scaffold_31041/28-107        WT 1.49
#=GS scaffold72709_1_MH0076/1408-1343            WT 1.07
#=GS C4456266_1_V1.CD-13/1596-1523               WT 0.96
#=GS SRS019582_WUGC_scaffold_8502/43-113         WT 1.20
#=GS SRS023914_C2046219/757-688                  WT 1.21
#=GS scaffold8333_2_MH0036/507-589               WT 1.17
#=GS SRS063040_C3126985/122-204                  WT 1.13
#=GS SRS056519_LANL_scaffold_17414/7-69          WT 1.09
#=GS SRS077730_C1293055/275-193                  WT 1.04
#=GS SRS049900_C4374460/3-70                     WT 1.12
#=GS SRS049959_C3771314/464-546                  WT 1.13
#=GS SRS012273_Baylor_scaffold_17752/439-357     WT 1.02
#=GS scaffold4899_1_MH0056/2164-2088             WT 1.12
#=GS scaffold15762_2_MH0038/498-574              WT 0.92
#=GS scaffold66050_1_MH0033/1337-1262            WT 0.92
#=GS SRS016095_C2610135/693-617                  WT 0.93
#=GS SRS019161_WUGC_scaffold_7477/24907-24831    WT 0.97
#=GS SRS047014_WUGC_scaffold_51016/727-803       WT 0.89
#=GS scaffold7268_2_MH0028/11373-11448           WT 0.86
#=GS scaffold93560_1_MH0059/3884-3958            WT 0.92
#=GS SRS043001_WUGC_scaffold_13911/3445-3509     WT 0.84
#=GS SRS024435_C3224932/3143-3211                WT 0.84
#=GS scaffold101962_2_O2.UC-19/2043-2110         WT 0.84
#=GS scaffold93450_2_MH0045/2044-2111            WT 0.83
#=GS scaffold43646_1_MH0061/994-1061             WT 0.84
#=GS SRS054956_LANL_scaffold_38823/43529-43596   WT 0.84
#=GS scaffold40648_8_MH0070/4539-4462            WT 1.30
#=GS SRS052697_C3167311/193-116                  WT 1.30
#=GS scaffold99411_1_MH0080/741-816              WT 1.51
#=GS SRS013687_Baylor_scaffold_56083/1118-1039   WT 1.23
#=GS SRS024075_LANL_scaffold_23282/827-903       WT 1.30
#=GS scaffold10800_1_MH0086/58540-58467          WT 1.30
#=GS scaffold115210_1_MH0077/3677-3750           WT 1.24
#=GS scaffold94602_4_MH0060/473-549              WT 1.31
#=GS SRS019030_C1740307/2323-2397                WT 1.09
#=GS SRS011586_C3537238/1433-1501                WT 1.21
#=GS ADJS01006128.1/30951-31018                  WT 1.20
#=GS ADJS01006128.1/31744-31816                  WT 1.24
#=GS SRS017191_C1739531/2231-2303                WT 0.99
#=GS scaffold6970_11_MH0046/2131-2206            WT 0.96
#=GS SRS014287_WUGC_scaffold_28199/48-123        WT 0.94
#=GS SRS023914_C1885993/195-270                  WT 0.95
#=GS scaffold4663_4_MH0038/1113-1037             WT 0.94
#=GS scaffold75881_3_MH0086/555-479              WT 0.94
#=GS DHTCA2_contig28225/33-97                    WT 1.00
#=GS MA40A_contig21777/457-521                   WT 0.99
#=GS SRS012273_Baylor_scaffold_33419/99-22       WT 1.06
#=GS SRS064276_LANL_scaffold_60693/518-597       WT 1.31
#=GS SRS015663_C3098623/417-494                  WT 1.03
#=GS SRS020328_Baylor_scaffold_8819/141-64       WT 1.07
#=GS SRS012273_Baylor_scaffold_10480/568-492     WT 1.15
#=GS SRS015217_C2138954/330-253                  WT 1.19
#=GS SRS014459_WUGC_scaffold_13432/394-478       WT 1.14
#=GS SRS012273_Baylor_scaffold_13931/544-467     WT 0.96
#=GS NZ_ABGD02000005.1/252104-252177             WT 1.70
#=GS SRS013687_Baylor_scaffold_57103/632-708     WT 1.18
#=GS SRS049900_LANL_scaffold_7229/131-56         WT 1.17
#=GS NZ_ADDX01000072.1/31911-31834               WT 1.15
#=GS SRS054956_LANL_scaffold_33392/715-792       WT 1.18
#=GS SRS043411_WUGC_scaffold_43834/705-781       WT 1.14
#=GS SRS013687_Baylor_scaffold_18085/1567-1643   WT 1.69
#=GS SRS043001_C3005669/128-203                  WT 1.10
#=GS SRS017521_C2736540/269-194                  WT 1.10
#=GS SRS024549_LANL_scaffold_14425/313-242       WT 1.23
#=GS SRS048870_WUGC_scaffold_28563/566-496       WT 1.09
#=GS scaffold6883_3_O2.UC-24/5416-5345           WT 1.28
#=GS scaffold68590_1_MH0052/3652-3581            WT 1.15
#=GS SRS016267_C4412905/1232-1303                WT 1.14
#=GS scaffold549_8_MH0045/1274-1203              WT 1.11
#=GS scaffold63349_2_MH0046/580-510              WT 1.13
#=GS SRS024549_LANL_scaffold_17663/4721-4650     WT 1.15
#=GS scaffold59569_1_MH0069/468-537              WT 0.94
#=GS scaffold44821_1_MH0062/1696-1767            WT 0.93
#=GS scaffold7457_1_MH0072/3046-2977             WT 0.94
#=GS SRS051031_LANL_scaffold_18892/7172-7243     WT 0.94
#=GS NZ_ABCC02000048.1/9869-9790                 WT 1.45
#=GS scaffold3374_4_MH0074/2815-2894             WT 1.45
#=GS scaffold44821_1_MH0062/438-510              WT 0.97
#=GS scaffold64496_1_MH0055/4495-4423            WT 0.93
#=GS C3869448_1_MH0037/1082-1025                 WT 0.97
#=GS SRS018133_C4555780/280-194                  WT 1.06
#=GS NZ_ABGO01000177.1/16961-16865               WT 1.96
#=GS 4443753.3.43704/5-82                        WT 1.09
#=GS 4443755.3.09020/331-406                     WT 1.11
#=GS scaffold72695_12_MH0039/175-94              WT 1.15
#=GS 4443753.3.15748/191-266                     WT 1.41
#=GS SRS014979_C3232983/158-236                  WT 1.46
#=GS scaffold39864_5_MH0056/245-153              WT 1.25
#=GS CAM_READ_0099526335/371-434                 WT 1.25
#=GS SRS011140_C5016194/176-249                  WT 1.65
#=GS SRS023964_C2573099/502-572                  WT 1.51
#=GS SRS024561_C2815038/301-371                  WT 1.61
#=GS ASMM170b_contig02591/623-712                WT 3.60
#=GS scaffold60637_2_MH0051/2477-2402            WT 1.67
#=GS SRS043411_WUGC_scaffold_17180/295-360       WT 1.70
#=GS SRS045645_C1867943/241-176                  WT 1.59
#=GS SRS023914_C2066172/777-712                  WT 1.63
#=GS scaffold42183_2_MH0040/457-536              WT 0.93
#=GS scaffold27661_5_V1.UC-19/3280-3366          WT 1.62
#=GS ASHM485B_GI4DNEO01C4OIR/4-66                WT 2.41
#=GS ASHM485B_GQ8TDHF02HCDP9/87-141              WT 2.36
#=GS NW_003037985.1/64887-64960                  WT 0.76
#=GS NW_003037797.1/1509279-1509351              WT 0.74
#=GS NW_003037939.1/312228-312297                WT 0.50
#=GS ZhangC103487_1/64-10                        WT 0.95
#=GS NW_003037905.1/157572-157504                WT 0.45
#=GS NW_003037818.1/230494-230436                WT 1.31
#=GS NW_003021838.1/656-725                      WT 0.44
#=GS NW_003037937.1/363574-363502                WT 0.48
#=GS NW_003038482.1/64947-64874                  WT 2.05
#=GS NW_003030838.1/2459-2399                    WT 1.26
#=GS NW_003037832.1/53626-53569                  WT 0.93
#=GS NW_003039127.1/230822-230753                WT 0.86
#=GS NW_003037969.1/278658-278729                WT 0.72
#=GS NW_003037815.1/787902-787834                WT 0.50
#=GS NW_003037772.1/12180-12108                  WT 0.82
#=GS NW_003037912.1/127398-127325                WT 0.68
#=GS NW_003036311.1/2721-2649                    WT 0.68
#=GS NW_003026505.1/36940-37011                  WT 0.50
#=GS NW_003037952.1/4228-4286                    WT 1.18
#=GS NW_003038050.1/126973-126905                WT 0.51
#=GS NW_003037861.1/554469-554538                WT 2.91
#=GS NW_003038081.1/338191-338121                WT 0.64
#=GS NW_003035639.1/65846-65917                  WT 0.47
#=GS NW_003037917.1/258263-258194                WT 0.98
#=GS NW_003037794.1/186426-186497                WT 0.43
#=GS NW_003037844.1/120017-120088                WT 0.89
#=GS NW_003038063.1/326167-326097                WT 0.67
#=GS NW_003037977.1/781517-781588                WT 0.38
#=GS NW_003026612.1/233632-233561                WT 0.44
#=GS NW_003026611.1/150614-150686                WT 0.48
#=GS NW_003037862.1/409315-409384                WT 0.93
#=GS NW_003038031.1/498183-498124                WT 1.51
#=GS NW_003038032.1/275522-275594                WT 0.57
#=GS NW_003037794.1/157780-157723                WT 0.71
#=GS NW_003037976.1/629340-629270                WT 0.70
#=GS NW_003038020.1/218261-218189                WT 0.49
#=GS NW_003037908.1/901460-901518                WT 0.90
#=GS NW_003037829.1/236899-236969                WT 0.48
#=GS NW_003037859.1/610189-610119                WT 0.69
#=GS NW_003037915.1/659607-659538                WT 2.22
#=GS NW_003038083.1/13218-13151                  WT 0.49
#=GS NW_003037896.1/346879-346949                WT 0.80
#=GS NW_003037796.1/190570-190640                WT 0.40
#=GS NW_003037877.1/50641-50710                  WT 0.57
#=GS NW_003037796.1/1898558-1898628              WT 0.54
#=GS NW_003037868.1/150256-150184                WT 0.59
#=GS NW_003038068.1/384704-384634                WT 0.50
#=GS NW_003037871.1/149633-149563                WT 0.50
#=GS NW_003038089.1/27797-27728                  WT 0.41
#=GS NW_003037822.1/1250853-1250923              WT 0.51
#=GS NW_003026403.1/1112-1172                    WT 0.84
#=GS NW_003038038.1/534818-534876                WT 0.78
#=GS NW_003037794.1/153395-153325                WT 0.38
#=GS NW_003037918.1/1999709-1999779              WT 0.54
#=GS NW_003038065.1/287307-287377                WT 0.45
#=GS NW_003037806.1/873824-873755                WT 0.86
#=GS NW_003037805.1/1305976-1305906              WT 0.58
#=GS NW_003038152.1/107648-107578                WT 0.56
#=GS NW_003037845.1/619983-620053                WT 0.38
#=GS NW_003037792.1/465301-465231                WT 0.91
#=GS NW_003026505.1/155882-155812                WT 0.40
#=GS NW_003037795.1/944209-944280                WT 0.51
#=GS NW_003038033.1/142699-142768                WT 0.48
#=GS NW_003037846.1/767100-767170                WT 0.77
#=GS NW_003037821.1/895378-895309                WT 0.40
#=GS NW_003038013.1/329767-329837                WT 1.22
#=GS NW_003038037.1/1526693-1526753              WT 0.64
#=GS NW_003037943.1/879601-879671                WT 0.53
#=GS NW_003037924.1/176668-176595                WT 2.68
#=GS NW_003037928.1/516980-517053                WT 0.47
#=GS NW_003038031.1/702986-702913                WT 0.48
#=GS NW_003037940.1/605559-605486                WT 0.78
#=GS NW_003037928.1/122259-122329                WT 0.99
#=GS NW_003026512.1/248490-248560                WT 0.41
#=GS NW_003037830.1/246476-246545                WT 0.69
#=GS NW_003037901.1/782575-782506                WT 0.52
#=GS NW_003037885.1/882806-882736                WT 0.49
#=GS NW_003038261.1/691003-690933                WT 0.51
#=GS NW_003037830.1/1234153-1234223              WT 0.37
#=GS NW_003037880.1/154429-154360                WT 0.58
#=GS NW_003038234.1/88842-88913                  WT 0.41
#=GS NW_003038026.1/35442-35372                  WT 0.39
#=GS NW_003037794.1/292842-292912                WT 0.53
#=GS NW_003038152.1/38101-38031                  WT 0.50
#=GS NW_003038014.1/413484-413414                WT 0.48
#=GS NW_003037851.1/534745-534814                WT 0.95
#=GS NW_003037862.1/1002161-1002091              WT 0.90
#=GS NW_003037953.1/134404-134334                WT 0.41
#=GS NW_003037824.1/297409-297339                WT 0.48
#=GS NW_003037807.1/302651-302581                WT 0.59
#=GS NW_003038073.1/330392-330322                WT 0.71
#=GS NW_003037954.1/218346-218276                WT 1.48
#=GS NW_003037793.1/1701824-1701882              WT 0.47
#=GS NW_003037862.1/769571-769501                WT 0.61
#=GS NW_003037800.1/420055-420125                WT 0.41
#=GS NW_003037992.1/248742-248812                WT 0.60
#=GS NW_003037800.1/1721188-1721258              WT 0.84
#=GS NW_003037962.1/502218-502148                WT 0.56
#=GS NW_003037921.1/308485-308414                WT 0.95
#=GS NW_003037942.1/573599-573530                WT 0.59
#=GS NW_003037981.1/339216-339146                WT 0.57
#=GS NW_003037905.1/449951-450020                WT 0.54
#=GS NW_003037821.1/53492-53562                  WT 0.53
#=GS NW_003037841.1/199241-199313                WT 0.60
#=GS NW_003037798.1/1578039-1577969              WT 0.41
#=GS NW_003026602.1/49185-49115                  WT 0.40
#=GS NW_003038124.1/199653-199583                WT 0.43
#=GS NW_003037800.1/2239216-2239286              WT 0.50
#=GS NW_003037915.1/627817-627887                WT 0.47
#=GS NW_003038152.1/222175-222245                WT 0.43
#=GS NW_003038032.1/704049-703979                WT 0.51
#=GS NW_003037810.1/628802-628872                WT 0.41
#=GS NW_003026505.1/18789-18859                  WT 0.49
#=GS NW_003037938.1/192779-192848                WT 0.50
#=GS NW_003027812.1/1316-1385                    WT 0.56
#=GS NW_003037793.1/2723801-2723731              WT 0.54
#=GS NW_003037890.1/1652657-1652587              WT 0.47
#=GS NW_003038261.1/479093-479022                WT 0.47
#=GS NW_003037866.1/836093-836163                WT 1.87
#=GS NW_003037795.1/1611496-1611426              WT 0.52
#=GS NW_003038036.1/362597-362667                WT 0.47
#=GS NW_003026490.1/93179-93249                  WT 0.94
#=GS NW_003037909.1/942583-942513                WT 0.90
#=GS NW_003026602.1/101125-101055                WT 2.31
#=GS NW_003037973.1/190736-190806                WT 0.41
#=GS NW_003037824.1/334595-334665                WT 0.63
#=GS NW_003038038.1/139764-139694                WT 0.53
#=GS NW_003037853.1/235657-235727                WT 3.51
#=GS NW_003026609.1/58-128                       WT 0.42
#=GS NW_003037839.1/1492461-1492530              WT 0.37
#=GS NW_003037970.1/344941-345011                WT 0.56
#=GS NW_003021211.1/1034-964                     WT 0.72
#=GS NW_003039127.1/1642100-1642169              WT 1.47
#=GS NW_003037830.1/154128-154059                WT 0.57
#=GS NW_003038212.1/33632-33702                  WT 0.37
#=GS NW_003037887.1/1153278-1153347              WT 0.63
#=GS NW_003038086.1/258178-258108                WT 0.47
#=GS NW_003037826.1/488885-488815                WT 0.48
#=GS NW_003037829.1/412774-412843                WT 0.82
#=GS NW_003037851.1/497805-497735                WT 0.44
#=GS NW_003026488.1/120936-120866                WT 0.98
#=GS NW_003038080.1/598682-598751                WT 0.49
#=GS NW_003038006.1/161915-161984                WT 0.40
#=GS NW_003026481.1/68591-68660                  WT 0.38
#=GS NW_003037793.1/1852031-1851961              WT 0.53
#=GS NW_003037977.1/314937-315008                WT 0.50
#=GS NW_003037836.1/688761-688832                WT 0.65
#=GS NW_003037821.1/933004-932934                WT 0.40
#=GS NW_003038149.1/161636-161566                WT 1.32
#=GS NW_003037917.1/624802-624872                WT 0.52
#=GS NW_003037796.1/1615411-1615341              WT 0.54
#=GS NW_003039129.1/6093-6162                    WT 0.55
#=GS NW_003037788.1/215180-215250                WT 0.49
#=GS NW_003037884.1/91144-91074                  WT 0.44
#=GS NW_003038001.1/147710-147780                WT 0.74
#=GS NW_003037912.1/54457-54527                  WT 0.65
#=GS NW_003038033.1/859126-859056                WT 0.44
#=GS NW_003037798.1/179490-179560                WT 0.42
#=GS NW_003037969.1/327187-327118                WT 0.60
#=GS NW_003038072.1/118028-118098                WT 0.84
#=GS NW_003038474.1/18984-18914                  WT 2.97
#=GS NW_003037844.1/652244-652313                WT 0.49
#=GS NW_003037888.1/422846-422916                WT 0.51
#=GS NW_003038027.1/931406-931335                WT 0.44
#=GS NW_003037847.1/76205-76276                  WT 0.43
#=GS NW_003037800.1/2271524-2271594              WT 0.37
#=GS NW_003038023.1/467792-467862                WT 0.46
#=GS NW_003037808.1/1700911-1700982              WT 0.52
#=GS NW_003038507.1/118984-119054                WT 0.45
#=GS NW_003037944.1/492920-492990                WT 0.37
#=GS NW_003037918.1/948632-948562                WT 0.65
#=GS NW_003038029.1/453038-452967                WT 0.56
#=GS NW_003037826.1/850462-850531                WT 0.53
#=GS NW_003037882.1/627799-627729                WT 0.44
#=GS NW_003038068.1/74642-74572                  WT 0.47
#=GS NW_003038006.1/89790-89859                  WT 0.55
#=GS NW_003037844.1/130033-130102                WT 0.43
#=GS NW_003037886.1/223582-223512                WT 0.67
#=GS NW_003037775.1/14907-14976                  WT 0.60
#=GS NW_003029845.1/1039-1108                    WT 0.60
#=GS NW_003022369.1/188-257                      WT 0.54
#=GS NW_003038028.1/791594-791664                WT 1.83
#=GS NW_003037830.1/735014-734945                WT 0.95
#=GS NW_003037936.1/716837-716907                WT 0.42
#=GS NW_003037874.1/422722-422791                WT 0.82
#=GS NW_003037819.1/932020-932089                WT 0.72
#=GS NW_003038147.1/513764-513694                WT 0.55
#=GS NW_003026460.1/238238-238308                WT 0.55
#=GS NW_003037884.1/858811-858741                WT 0.55
#=GS NW_003037833.1/632643-632573                WT 0.58
#=GS NW_003037862.1/609454-609523                WT 0.44
#=GS NW_003037975.1/547022-546952                WT 1.47
#=GS NW_003026477.1/10538-10608                  WT 1.01
#=GS NW_003037894.1/348965-348895                WT 0.61
#=GS NW_003026458.1/529500-529570                WT 0.99
#=GS NW_003037865.1/60659-60729                  WT 0.41
#=GS NW_003037797.1/2036234-2036304              WT 0.50
#=GS NW_003037847.1/926256-926326                WT 0.39
#=GS NW_003037829.1/30205-30136                  WT 0.48
#=GS NW_003037911.1/234501-234431                WT 0.88
#=GS NW_003039127.1/527130-527200                WT 0.49
#=GS NW_003038146.1/523594-523525                WT 0.63
#=GS NW_003026619.1/89987-89917                  WT 0.39
#=GS NW_003037844.1/381850-381780                WT 0.48
#=GS NW_003037938.1/501642-501573                WT 0.85
#=GS NW_003035578.1/21006-20936                  WT 0.46
#=GS NW_003038160.1/88502-88571                  WT 0.78
#=GS NW_003037842.1/222956-222886                WT 0.61
#=GS NW_003027795.1/858-788                      WT 0.43
#=GS NW_003038133.1/136927-136996                WT 0.49
#=GS NW_003038209.1/82888-82958                  WT 0.73
#=GS NW_003037982.1/1047388-1047458              WT 0.49
#=GS NW_003037914.1/54152-54221                  WT 0.49
#=GS NW_003037981.1/1248671-1248740              WT 0.56
#=GS NW_003037968.1/396013-395943                WT 0.38
#=GS NW_003037853.1/889967-890036                WT 0.43
#=GS NW_003037904.1/529561-529631                WT 0.51
#=GS NW_003038250.1/200773-200842                WT 1.34
#=GS NW_003038124.1/59716-59646                  WT 2.36
#=GS NW_003038109.1/187043-187113                WT 0.38
#=GS NW_003038512.1/259291-259360                WT 0.85
#=GS NW_003037792.1/122823-122753                WT 1.24
#=GS NW_003037793.1/2119388-2119457              WT 0.53
#=GS NW_003038123.1/211980-212049                WT 0.50
#=GS NW_003038162.1/50032-50104                  WT 0.71
#=GS NW_003038161.1/561971-561902                WT 3.37
#=GS NW_003032079.1/7352-7283                    WT 0.97
#=GS NW_003038130.1/12955-13025                  WT 0.49
#=GS NW_003037883.1/614619-614549                WT 0.40
#=GS NW_003038073.1/19848-19918                  WT 0.49
#=GS NW_003026456.1/473585-473515                WT 0.55
#=GS NW_003038187.1/111401-111344                WT 1.24
#=GS NW_003038511.1/162393-162323                WT 0.54
#=GS NW_003026485.1/269250-269322                WT 0.51
#=GS NW_003037793.1/739250-739321                WT 0.46
#=GS NW_003038132.1/8279-8350                    WT 0.65
#=GS NW_003037816.1/92164-92235                  WT 0.50
#=GS NW_003037973.1/138354-138424                WT 0.45
#=GS NW_003037818.1/1631925-1631995              WT 0.39
#=GS NW_003038161.1/419582-419512                WT 0.86
#=GS NW_003038053.1/233887-233957                WT 0.72
#=GS NW_003038037.1/1185425-1185496              WT 0.46
#=GS NW_003037980.1/177005-176936                WT 0.43
#=GS NW_003038951.1/1040-971                     WT 0.42
#=GS NW_003037891.1/656910-656979                WT 0.58
#=GS NW_003037839.1/382513-382444                WT 0.57
#=GS NW_003037913.1/938741-938811                WT 0.63
#=GS NW_003037798.1/609423-609492                WT 0.44
#=GS NW_003035879.1/180378-180308                WT 0.70
#=GS NW_003038031.1/233299-233369                WT 0.41
#=GS NW_003038255.1/5589-5519                    WT 0.39
#=GS NW_003037909.1/897393-897463                WT 0.48
#=GS NW_003037761.1/284-354                      WT 0.47
#=GS NW_003038032.1/678392-678462                WT 0.63
#=GS NW_003038157.1/222060-221990                WT 0.40
#=GS NW_003037867.1/281010-281080                WT 0.55
#=GS NW_003038147.1/357217-357287                WT 0.45
#=GS NW_003038042.1/173945-174014                WT 0.37
#=GS NW_003038050.1/53855-53785                  WT 0.38
#=GS NW_003037917.1/52833-52763                  WT 0.41
#=GS NW_003038131.1/61508-61438                  WT 0.59
#=GS NW_003037811.1/1041604-1041534              WT 0.51
#=GS NW_003038067.1/64524-64454                  WT 0.46
#=GS NW_003037848.1/703777-703708                WT 0.53
#=GS NW_003038033.1/613504-613435                WT 0.50
#=GS NW_003037831.1/1723816-1723885              WT 0.49
#=GS NW_003037819.1/1024226-1024157              WT 1.40
#=GS NW_003026724.1/2342-2412                    WT 1.52
#=GS NW_003037837.1/995901-995971                WT 0.84
#=GS NW_003038029.1/131013-131083                WT 0.47
#=GS NW_003037833.1/175559-175629                WT 0.67
#=GS NW_003037819.1/139068-138998                WT 0.53
#=GS NW_003037885.1/351794-351863                WT 0.75
#=GS NW_003037862.1/445377-445447                WT 0.52
#=GS NW_003037887.1/122698-122629                WT 0.47
#=GS NW_003037958.1/316984-316915                WT 0.70
#=GS NW_003037798.1/1962499-1962569              WT 0.42
#=GS NW_003037859.1/50069-49999                  WT 0.36
#=GS NW_003037810.1/1066751-1066821              WT 0.38
#=GS NW_003038126.1/176702-176632                WT 0.42
#=GS NW_003037836.1/879105-879175                WT 0.65
#=GS NW_003038146.1/102873-102803                WT 0.49
#=GS NW_003037846.1/189290-189360                WT 0.40
#=GS NW_003038028.1/819927-819996                WT 1.58
#=GS NW_003037916.1/1085999-1086069              WT 0.36
#=GS NW_003037926.1/450979-451049                WT 0.41
#=GS NW_003037911.1/674197-674266                WT 0.53
#=GS NW_003036002.1/140-209                      WT 0.63
#=GS NW_003038026.1/821246-821316                WT 0.48
#=GS NW_003038038.1/906712-906642                WT 0.41
#=GS NW_003037916.1/693721-693791                WT 0.37
#=GS NW_003026464.1/359016-358946                WT 0.37
#=GS NW_003037800.1/730266-730196                WT 0.38
#=GS NW_003037917.1/318467-318536                WT 1.02
#=GS NW_003037839.1/1126177-1126247              WT 0.50
#=GS NW_003035642.1/27433-27502                  WT 0.42
#=GS NW_003038242.1/107306-107237                WT 0.42
#=GS NW_003037992.1/321903-321834                WT 0.79
#=GS NW_003037909.1/290362-290293                WT 0.37
#=GS NW_003037908.1/924975-924905                WT 0.46
#=GS NW_003027793.1/499-430                      WT 0.72
#=GS NW_003037827.1/360582-360513                WT 0.51
#=GS NW_003037807.1/1264439-1264366              WT 0.48
#=GS NW_001815711.1/5322-5242                    WT 1.54
#=GS NW_003037888.1/215402-215473                WT 0.54
#=GS NW_003037904.1/254918-254847                WT 0.47
#=GS NW_003038135.1/242376-242304                WT 0.48
#=GS NW_003037838.1/272077-272147                WT 0.41
#=GS NW_003026603.1/96547-96618                  WT 0.47
#=GS NW_003026617.1/308270-308201                WT 0.44
#=GS NW_003037807.1/795957-796027                WT 0.91
#=GS NW_003037888.1/178506-178575                WT 0.59
#=GS NW_003037793.1/3247700-3247771              WT 0.41
#=GS NW_003037827.1/693779-693710                WT 2.95
#=GS NW_003037839.1/759640-759710                WT 1.50
#=GS NW_003026458.1/674665-674735                WT 0.93
#=GS NW_003038154.1/190903-190833                WT 0.42
#=GS NW_003038076.1/255344-255275                WT 0.48
#=GS NW_003037915.1/938168-938098                WT 0.37
#=GS NW_003037961.1/80132-80063                  WT 0.38
#=GS NW_003037822.1/1318661-1318591              WT 0.51
#=GS NW_003037909.1/27073-27143                  WT 0.45
#=GS NW_003038032.1/571435-571366                WT 0.50
#=GS NW_003038037.1/1063123-1063053              WT 1.37
#=GS NW_003038154.1/39216-39147                  WT 0.41
#=GS NW_003037792.1/236460-236529                WT 0.57
#=GS NW_003038163.1/632888-632958                WT 0.42
#=GS NW_003033131.1/452-382                      WT 0.47
#=GS NW_003037891.1/1022411-1022340              WT 0.61
#=GS NW_003038140.1/172549-172478                WT 0.45
#=GS NW_003026511.1/164217-164148                WT 0.39
#=GS NW_003037942.1/264774-264845                WT 0.39
#=GS NW_003038149.1/385220-385152                WT 0.42
#=GS NW_003026472.1/206971-207040                WT 0.53
#=GS NW_003037811.1/503294-503225                WT 0.50
#=GS NW_003037965.1/25707-25637                  WT 0.45
#=GS NW_003037928.1/326741-326810                WT 0.45
#=GS NW_003032276.1/5754-5824                    WT 0.85
#=GS NW_003037856.1/70539-70470                  WT 0.95
#=GS NW_003038010.1/374696-374765                WT 0.50
#=GS NW_003026601.1/68944-69014                  WT 0.43
#=GS NW_003022156.1/1725-1656                    WT 0.40
#=GS NW_003038517.1/43681-43750                  WT 1.80
#=GS NW_003037861.1/155346-155276                WT 0.42
#=GS NW_003037797.1/3521566-3521636              WT 0.46
#=GS NW_003032157.1/15256-15187                  WT 0.42
#=GS NW_003038037.1/882367-882436                WT 0.49
#=GS NW_003037979.1/831479-831550                WT 0.71
#=GS NW_003037967.1/434348-434418                WT 0.93
#=GS NW_003037888.1/798456-798526                WT 0.67
#=GS NW_003038006.1/80190-80120                  WT 0.57
#=GS NW_003037889.1/1001734-1001802              WT 0.37
#=GS NW_003037888.1/301508-301438                WT 0.38
#=GS NW_003026515.1/181566-181496                WT 0.48
#=GS NW_003038239.1/33505-33575                  WT 0.37
#=GS NW_003037800.1/1063834-1063903              WT 0.60
#=GS NW_003037807.1/1335045-1334976              WT 0.54
#=GS NW_003037807.1/506953-507022                WT 0.42
#=GS NW_003037924.1/650173-650104                WT 0.46
#=GS NW_003037800.1/1548967-1549037              WT 0.39
#=GS NW_003038021.1/763356-763426                WT 0.53
#=GS NW_003037843.1/201596-201667                WT 0.38
#=GS NW_003038126.1/148967-149025                WT 0.72
#=GS NW_003026557.1/23320-23390                  WT 0.40
#=GS NW_003021668.1/817-887                      WT 0.41
#=GS NW_003038369.1/30190-30263                  WT 0.48
#=GS NW_003037916.1/1549184-1549257              WT 0.56
#=GS NW_003035051.1/851-781                      WT 1.34
#=GS NW_003038055.1/51776-51706                  WT 0.49
#=GS NW_003037799.1/758960-759031                WT 0.56
#=GS NW_003037967.1/245951-245882                WT 2.16
#=GS NW_003037820.1/473557-473486                WT 0.43
#=GS NW_003037826.1/396931-396862                WT 0.55
#=GS NW_003038059.1/35456-35525                  WT 0.51
#=GS NW_003037793.1/1707145-1707215              WT 0.40
#=GS NW_003028248.1/1525-1455                    WT 0.39
#=GS NW_003037916.1/1152514-1152585              WT 0.38
#=GS NW_003037799.1/318466-318535                WT 0.38
#=GS NW_003037831.1/982471-982540                WT 0.61
#=GS NW_003037846.1/123411-123341                WT 0.39
#=GS NW_003037800.1/767184-767115                WT 0.40
#=GS NW_003023473.1/326-256                      WT 0.44
#=GS NW_003035642.1/3020-3090                    WT 0.44
#=GS NW_003024510.1/205-135                      WT 0.38
#=GS NW_003032145.1/95710-95640                  WT 0.97
#=GS NW_003037911.1/129629-129699                WT 0.42
#=GS NW_003028918.1/1162-1093                    WT 0.41
#=GS NW_003026475.1/45422-45491                  WT 0.38
#=GS NW_003037866.1/1554464-1554533              WT 0.37
#=GS NW_003037822.1/592866-592796                WT 0.49
#=GS NW_003038041.1/152270-152340                WT 3.58
#=GS NW_003037913.1/1133416-1133486              WT 0.38
#=GS NW_003037909.1/545762-545693                WT 0.45
#=GS NW_003037994.1/493204-493135                WT 0.47
#=GS NW_003037939.1/342064-341995                WT 0.43
#=GS NW_003037794.1/1044075-1044006              WT 0.49
#=GS NW_003037837.1/1001860-1001791              WT 0.52
#=GS NW_003038502.1/86310-86380                  WT 6.18
#=GS NW_003037863.1/549256-549325                WT 0.50
#=GS NW_003038498.1/105666-105735                WT 0.50
#=GS NW_003038145.1/255395-255464                WT 0.55
#=GS NW_003037866.1/31792-31861                  WT 0.48
#=GS NW_003026456.1/595378-595309                WT 0.47
#=GS NW_003037793.1/648093-648024                WT 0.48
#=GS NW_003038237.1/119016-119085                WT 0.44
#=GS NW_003037802.1/203323-203253                WT 0.40
#=GS NW_003037795.1/1008158-1008228              WT 0.52
#=GS NW_003037824.1/743627-743696                WT 0.60
#=GS NW_003037875.1/484415-484484                WT 0.43
#=GS NW_003038024.1/398953-398883                WT 0.39
#=GS NW_003037887.1/868921-868852                WT 0.38
#=GS NW_003038058.1/26145-26212                  WT 1.28
#=GS NW_003038013.1/43654-43585                  WT 0.59
#=GS NW_003037918.1/1909559-1909628              WT 0.45
#=GS NW_003037881.1/67068-66998                  WT 0.38
#=GS NW_003038109.1/227298-227367                WT 0.46
#=GS NW_003038127.1/161207-161137                WT 0.59
#=GS NW_003037807.1/132756-132825                WT 1.17
#=GS NW_003037797.1/2365028-2364961              WT 0.46
#=GS NW_003026596.1/84229-84162                  WT 0.44
#=GS NW_003034494.1/969-1037                     WT 0.50
#=GS NW_003037793.1/1643918-1643850              WT 0.48
#=GS NW_003037898.1/476878-476809                WT 0.53
#=GS NW_003038022.1/57021-57090                  WT 1.32
#=GS NW_003037833.1/433429-433499                WT 0.49
#=GS NW_003037826.1/1020107-1020176              WT 1.11
#=GS NW_003037819.1/124981-124911                WT 0.57
#=GS NW_003035499.1/616-547                      WT 0.57
#=GS NW_003037974.1/638830-638760                WT 0.44
#=GS NW_003037827.1/61122-61193                  WT 0.43
#=GS NW_003037836.1/833656-833725                WT 0.51
#=GS NW_003038249.1/162654-162724                WT 0.52
#=GS NW_003037889.1/1834556-1834486              WT 0.46
#=GS NW_003037788.1/69957-70026                  WT 0.39
#=GS NW_003038266.1/7443-7373                    WT 0.40
#=GS NW_003037914.1/1364311-1364241              WT 0.43
#=GS NW_003037828.1/459197-459127                WT 0.58
#=GS NW_003037912.1/1512940-1513010              WT 0.42
#=GS NW_003038232.1/30442-30373                  WT 0.44
#=GS NW_003038163.1/500687-500618                WT 0.49
#=GS NW_003038506.1/256125-256056                WT 0.37
#=GS NW_003037908.1/145601-145671                WT 0.44
#=GS NW_003039127.1/278560-278491                WT 0.39
#=GS NW_003035587.1/12069-12138                  WT 0.44
#=GS NW_003037803.1/771890-771959                WT 1.15
#=GS NW_003037831.1/129631-129701                WT 0.38
#=GS NW_003033788.1/300-231                      WT 0.81
#=GS NW_003038163.1/265027-264958                WT 0.53
#=GS NW_003037803.1/823734-823803                WT 0.36
#=GS NW_003036248.1/1097-1028                    WT 1.00
#=GS NW_003036648.1/790-859                      WT 0.52
#=GS NW_003038177.1/62912-62843                  WT 0.50
#=GS NW_003037797.1/235197-235266                WT 0.42
#=GS NW_003037818.1/640790-640860                WT 0.37
#=GS NW_003037797.1/1510350-1510420              WT 0.40
#=GS NW_003037822.1/183970-183901                WT 0.47
#=GS NW_003023305.1/3910-3841                    WT 0.71
#=GS NW_003037830.1/1493632-1493563              WT 3.99
#=GS NW_003037884.1/955634-955562                WT 0.42
#=GS NW_003037793.1/2483005-2482935              WT 0.46
#=GS NW_003037969.1/155105-155174                WT 0.43
#=GS NW_003037885.1/801811-801880                WT 0.45
#=GS NW_003020184.1/521-589                      WT 0.51
#=GS NW_003037994.1/504540-504609                WT 0.58
#=GS NW_003036942.1/543-613                      WT 0.55
#=GS NW_003037970.1/509857-509787                WT 0.38
#=GS NW_003038074.1/105907-105837                WT 0.38
#=GS NW_003037821.1/370208-370138                WT 0.38
#=GS NW_003038049.1/104851-104781                WT 0.45
#=GS NW_003026466.1/14191-14260                  WT 0.49
#=GS NW_003038139.1/259129-259198                WT 0.43
#=GS NW_003037944.1/644831-644899                WT 0.43
#=GS NW_003037853.1/80472-80403                  WT 0.42
#=GS NW_003028830.1/517-448                      WT 0.39
#=GS NW_003021403.1/918-987                      WT 0.41
#=GS NW_003037805.1/188075-188006                WT 0.42
#=GS NW_003026592.1/111084-111015                WT 0.49
#=GS NW_003038193.1/32362-32293                  WT 0.52
#=GS NW_003024069.1/996-1065                     WT 0.70
#=GS NW_003038004.1/176654-176723                WT 0.93
#=GS NW_003037809.1/2429881-2429953              WT 0.57
#=GS NW_003038087.1/613412-613483                WT 2.36
#=GS NW_003037864.1/1062858-1062930              WT 0.51
#=GS NW_003036564.1/596-524                      WT 0.47
#=GS NW_003038218.1/83504-83575                  WT 3.31
#=GS NW_003038225.1/30733-30804                  WT 0.60
#=GS NW_003037797.1/2281494-2281424              WT 1.89
#=GS NW_003035681.1/2122-2052                    WT 0.37
#=GS NW_003038022.1/459760-459830                WT 0.50
#=GS NW_003037877.1/706446-706516                WT 4.09
#=GS NW_003038037.1/1231201-1231273              WT 0.44
#=GS NW_003026474.1/114032-114104                WT 0.46
#=GS NW_003038029.1/708035-708107                WT 0.45
#=GS NW_003037814.1/359266-359195                WT 0.38
#=GS NW_003037811.1/392459-392530                WT 0.56
#=GS NW_003037829.1/661212-661143                WT 0.52
#=GS NW_003037819.1/569105-569036                WT 3.03
#=GS NW_003037874.1/247626-247697                WT 1.09
#=GS NW_003037824.1/805361-805291                WT 0.43
#=GS NW_003026481.1/33731-33662                  WT 0.68
#=GS NW_003037845.1/605202-605271                WT 0.37
#=GS NW_003021211.1/351-282                      WT 0.36
#=GS NW_003038137.1/81371-81300                  WT 0.49
#=GS NW_003037863.1/355611-355679                WT 0.45
#=GS NW_003037889.1/758911-758843                WT 0.45
#=GS NW_003037890.1/1656965-1656897              WT 0.47
#=GS NW_003037798.1/22794-22726                  WT 0.46
#=GS NW_003037809.1/1973117-1973048              WT 0.41
#=GS NW_003037970.1/404062-403993                WT 0.53
#=GS NW_003038033.1/557064-556995                WT 0.63
#=GS NW_003037807.1/311358-311427                WT 0.41
#=GS NW_003038070.1/251620-251689                WT 0.40
#=GS NW_003038087.1/204743-204813                WT 0.37
#=GS NW_003037945.1/690226-690168                WT 1.06
#=GS NW_003038244.1/64591-64657                  WT 2.95
#=GS NW_003037864.1/700459-700390                WT 0.46
#=GS NW_003037910.1/750236-750166                WT 0.42
#=GS NW_003037793.1/2781500-2781429              WT 1.04
#=GS NW_003037827.1/122573-122500                WT 0.48
#=GS NW_003037847.1/519454-519381                WT 0.49
#=GS NW_003038030.1/495304-495231                WT 0.51
#=GS NW_003037964.1/954-1026                     WT 0.48
#=GS NW_003038083.1/70075-70147                  WT 0.46
#=GS NW_003037806.1/1651335-1651262              WT 0.67
#=GS NW_003037797.1/2686696-2686767              WT 0.39
#=GS NW_003038083.1/650694-650763                WT 0.47
#=GS NW_003038154.1/275245-275316                WT 0.38
#=GS NW_003037891.1/988691-988620                WT 0.59
#=GS NW_003037908.1/617466-617396                WT 0.53
#=GS NW_003038143.1/427393-427323                WT 0.57
#=GS NW_003037799.1/226554-226485                WT 0.40
#=GS NW_003037942.1/5089-5017                    WT 0.46
#=GS NW_003037862.1/520621-520552                WT 0.39
#=GS NW_003038180.1/15455-15385                  WT 6.29
#=GS NW_003037913.1/896326-896257                WT 0.37
#=GS NW_003037916.1/1609486-1609555              WT 0.40
#=GS NW_003026475.1/6712-6643                    WT 0.43
#=GS NW_003038260.1/78567-78498                  WT 0.63
#=GS NW_003038126.1/50200-50130                  WT 1.26
#=GS NW_003037941.1/850391-850320                WT 0.45
#=GS NW_003037820.1/36120-36049                  WT 0.55
#=GS NW_003037821.1/467488-467559                WT 0.49
#=GS NW_003038472.1/7472-7402                    WT 0.44
#=GS NW_003026611.1/31463-31533                  WT 0.42
#=GS NW_003038060.1/333448-333377                WT 0.53
#=GS NW_003026510.1/355479-355409                WT 0.41
#=GS NW_003037884.1/672804-672873                WT 0.57
#=GS NW_003037841.1/2388745-2388686              WT 1.30
#=GS NW_003026507.1/289711-289781                WT 0.45
#=GS NW_003038414.1/37441-37371                  WT 0.50
#=GS NW_003037814.1/877712-877782                WT 0.48
#=GS NW_003037979.1/606194-606264                WT 0.40
#=GS NW_003038228.1/38867-38797                  WT 0.39
#=GS NW_003037814.1/1411700-1411770              WT 0.41
#=GS NW_003037887.1/347005-347075                WT 0.42
#=GS NW_003037890.1/2027946-2027876              WT 0.44
#=GS NW_003037793.1/3129022-3128952              WT 0.37
#=GS NW_003032149.1/398-328                      WT 0.39
#=GS NW_003026575.1/8583-8653                    WT 0.40
#=GS NW_003038075.1/82455-82525                  WT 0.55
#=GS NW_003037796.1/1083913-1083843              WT 0.37
#=GS NW_003037932.1/790304-790375                WT 0.41
#=GS NW_003037830.1/1153070-1152999              WT 0.39
#=GS NW_003023452.1/3426-3496                    WT 0.37
#=GS NW_003037910.1/232542-232613                WT 0.39
#=GS NW_003037822.1/794212-794283                WT 0.40
#=GS NW_003038102.1/49783-49712                  WT 0.41
#=GS NW_003037872.1/397916-397987                WT 0.46
#=GS NW_003037994.1/534063-533993                WT 0.46
#=GS NW_003037840.1/1021183-1021254              WT 0.56
#=GS NW_003037853.1/663146-663087                WT 3.77
#=GS NW_003037962.1/47883-47953                  WT 0.39
#=GS NW_003037916.1/998634-998564                WT 0.94
#=GS NW_003037885.1/520661-520731                WT 0.78
#=GS NW_003037875.1/388291-388362                WT 0.54
#=GS NW_003037981.1/990622-990691                WT 0.49
#=GS NW_003037901.1/649798-649729                WT 0.52
#=GS NW_003037804.1/1181476-1181407              WT 0.51
#=GS NW_003037967.1/146921-146852                WT 1.13
#=GS NW_003026617.1/450782-450713                WT 0.50
#=GS NW_003038086.1/654528-654459                WT 0.73
#=GS NW_003037807.1/1457448-1457517              WT 0.43
#=GS NW_003037918.1/207639-207570                WT 0.81
#=GS NW_003038206.1/58090-58020                  WT 0.37
#=GS NW_003038076.1/181840-181909                WT 0.59
#=GS NW_003037917.1/328737-328667                WT 0.37
#=GS NW_003037829.1/369133-369064                WT 0.48
#=GS NW_003037811.1/595087-595156                WT 0.44
#=GS NW_003026470.1/369390-369459                WT 0.39
#=GS NW_003038378.1/18832-18762                  WT 0.45
#=GS NW_003038086.1/259244-259175                WT 1.33
#=GS NW_003037848.1/873916-873846                WT 0.49
#=GS NW_003038242.1/42472-42541                  WT 0.57
#=GS NW_003038502.1/48119-48050                  WT 0.48
#=GS NW_003037982.1/966719-966788                WT 0.76
#=GS NW_003037822.1/1280592-1280523              WT 0.43
#=GS NW_003037806.1/722434-722503                WT 0.44
#=GS NW_003037793.1/3832550-3832479              WT 0.81
#=GS NW_003037939.1/799097-799166                WT 0.92
#=GS NW_003037943.1/767766-767837                WT 0.47
#=GS NW_003037935.1/123560-123629                WT 0.48
#=GS NW_003037798.1/2247617-2247686              WT 0.87
#=GS NW_003038228.1/93972-93902                  WT 1.07
#=GS NW_003037835.1/399892-399961                WT 0.67
#=GS NW_003037829.1/1163355-1163424              WT 0.70
#=GS NW_003037904.1/408272-408330                WT 1.40
#=GS NW_003026456.1/1140806-1140876              WT 0.65
#=GS NW_003026495.1/15355-15285                  WT 2.64
#=GS NW_003037906.1/187961-187891                WT 0.39
#=GS NW_003037858.1/609052-608982                WT 0.38
#=GS NW_003037812.1/1503451-1503381              WT 0.46
#=GS NW_003038473.1/48611-48542                  WT 0.55
#=GS NW_003038037.1/1645236-1645305              WT 0.55
#=GS NW_003037797.1/357550-357619                WT 0.48
#=GS NW_003038068.1/69011-68942                  WT 0.81
#=GS NW_003037854.1/1702533-1702602              WT 0.46
#=GS NW_003037947.1/837-768                      WT 0.63
#=GS NW_003037793.1/968508-968578                WT 0.44
#=GS NW_003038073.1/190202-190272                WT 0.38
#=GS NW_003037901.1/61398-61468                  WT 0.39
#=GS NW_003037827.1/418927-418857                WT 0.50
#=GS NW_003026488.1/17312-17382                  WT 0.42
#=GS NW_003037964.1/556334-556264                WT 0.39
#=GS NW_003026507.1/67341-67411                  WT 0.38
#=GS NW_003026510.1/133471-133401                WT 0.45
#=GS NW_003038157.1/67489-67559                  WT 0.38
#=GS NW_003038020.1/550807-550737                WT 0.53
#=GS NW_003037618.1/1379-1310                    WT 0.39
#=GS NW_003037959.1/314350-314419                WT 6.13
#=GS NW_003037799.1/1326985-1327055              WT 3.34
#=GS NW_003037804.1/937772-937703                WT 0.41
#=GS NW_003037825.1/1181208-1181277              WT 0.97
#=GS NW_003037975.1/304975-304906                WT 1.79
#=GS NW_003037848.1/388061-387992                WT 0.43
#=GS NW_003037827.1/1732094-1732163              WT 1.46
#=GS NW_003038146.1/545400-545469                WT 0.64
#=GS NW_003037956.1/343725-343794                WT 0.44
#=GS NW_003027589.1/642-573                      WT 0.67
#=GS NW_003037863.1/1394768-1394837              WT 0.38
#=GS NW_003032160.1/366-297                      WT 1.05
#=GS NW_003037822.1/944507-944438                WT 0.49
#=GS NW_003038085.1/490595-490526                WT 8.02
#=GS NW_003037903.1/868778-868847                WT 0.60
#=GS NW_003038037.1/1372683-1372753              WT 1.83
#=GS NW_003038258.1/46672-46614                  WT 1.34
#=GS NW_003026478.1/72034-72104                  WT 0.56
#=GS NW_003037943.1/590625-590555                WT 0.39
#=GS NW_003037965.1/299758-299688                WT 0.39
#=GS NW_003026488.1/233277-233347                WT 0.37
#=GS NW_003037752.1/46421-46491                  WT 0.41
#=GS NW_003026485.1/259803-259733                WT 0.44
#=GS NW_003037981.1/907214-907144                WT 0.48
#=GS NW_003037791.1/552200-552130                WT 0.71
#=GS NW_003037890.1/1042005-1041935              WT 0.37
#=GS NW_003037896.1/4642-4572                    WT 0.41
#=GS NW_003037830.1/394020-394090                WT 0.56
#=GS NW_003037827.1/1026470-1026400              WT 0.57
#=GS NW_003039129.1/43753-43823                  WT 3.34
#=GS NW_003037814.1/1153347-1153417              WT 0.61
#=GS NW_003037944.1/680917-680987                WT 0.46
#=GS NW_003037805.1/1071133-1071203              WT 0.46
#=GS NW_003031106.1/2745-2675                    WT 0.43
#=GS NW_003026597.1/14616-14686                  WT 0.41
#=GS NW_003037813.1/5114-5044                    WT 0.43
#=GS NW_003033833.1/2417-2487                    WT 0.41
#=GS NW_003037916.1/1446816-1446886              WT 0.45
#=GS NW_003037917.1/450003-449933                WT 0.40
#=GS NW_003037793.1/2000524-2000593              WT 0.37
#=GS NW_003037968.1/572442-572373                WT 0.42
#=GS NW_003026605.1/19554-19484                  WT 0.51
#=GS NW_003038511.1/123830-123760                WT 0.44
#=GS NW_003038003.1/105863-105933                WT 0.43
#=GS NW_003026709.1/1691-1621                    WT 0.37
#=GS NW_003037847.1/193513-193583                WT 0.38
#=GS NW_003037840.1/1305742-1305673              WT 0.52
#=GS NW_003037833.1/216768-216698                WT 0.42
#=GS NW_003037822.1/483753-483823                WT 0.39
#=GS NW_003037810.1/1202432-1202502              WT 0.42
#=GS NW_003037999.1/43923-43993                  WT 0.36
#=GS NW_003023377.1/4657-4727                    WT 0.45
#=GS NW_003037803.1/1097586-1097656              WT 0.48
#=GS NW_003037793.1/2526058-2526128              WT 0.42
#=GS NW_003037840.1/1518651-1518721              WT 0.51
#=GS NW_003026517.1/721782-721712                WT 0.45
#=GS NW_003035876.1/125642-125572                WT 0.39
#=GS NW_003037819.1/868177-868107                WT 0.41
#=GS NW_003038032.1/819393-819463                WT 0.38
#=GS NW_003038063.1/221014-221084                WT 0.48
#=GS NW_003038145.1/351809-351879                WT 0.40
#=GS NW_003037840.1/1751842-1751912              WT 0.42
#=GS NW_003037900.1/398990-399060                WT 0.38
#=GS NW_003037916.1/1707210-1707140              WT 0.43
#=GS NW_003037980.1/1004897-1004826              WT 0.41
#=GS NW_003038037.1/781947-781877                WT 0.40
#=GS NW_003035878.1/270337-270267                WT 0.49
#=GS NW_003022253.1/1036-1106                    WT 0.47
#=GS NW_003038056.1/178544-178614                WT 0.40
#=GS NW_003037827.1/1983802-1983732              WT 0.37
#=GS NW_003037563.1/2406-2476                    WT 0.43
#=GS NW_003037600.1/1745-1675                    WT 0.37
#=GS NW_003037825.1/876385-876315                WT 0.40
#=GS NW_003026658.1/1061-991                     WT 0.84
#=GS NW_003038013.1/245986-246056                WT 0.50
#=GS NW_003037982.1/1035857-1035787              WT 0.43
#=GS NW_003037853.1/18045-17975                  WT 0.45
#=GS NW_003038067.1/131875-131805                WT 0.40
#=GS NW_003037807.1/107730-107660                WT 0.40
#=GS NW_003037797.1/1920147-1920077              WT 0.37
#=GS NW_003037860.1/931685-931615                WT 0.41
#=GS NW_003039085.1/3117-3187                    WT 0.52
#=GS NW_003037967.1/282571-282501                WT 0.41
#=GS NW_003031240.1/1428-1358                    WT 0.46
#=GS NW_003037916.1/1163973-1163903              WT 0.44
#=GS NW_003037853.1/766177-766107                WT 0.41
#=GS NW_003037914.1/1651472-1651402              WT 0.40
#=GS NW_003038253.1/157061-156991                WT 0.47
#=GS NW_003026611.1/268156-268226                WT 0.39
#=GS NW_003037813.1/664963-664893                WT 0.41
#=GS NW_003037887.1/663513-663583                WT 0.41
#=GS NW_003037814.1/551451-551521                WT 0.41
#=GS NW_003037853.1/58186-58116                  WT 0.56
#=GS NW_003037939.1/666975-666905                WT 0.37
#=GS NW_003037809.1/2368546-2368476              WT 0.38
#=GS NW_003037872.1/760407-760477                WT 0.45
#=GS NW_003026517.1/522915-522985                WT 0.37
#=GS NW_003037912.1/371680-371610                WT 0.39
#=GS NW_003037852.1/803505-803435                WT 0.49
#=GS NW_003038242.1/173923-173993                WT 0.45
#=GS NW_003038077.1/21374-21444                  WT 2.31
#=GS NW_003038015.1/325679-325609                WT 0.48
#=GS NW_003037936.1/345849-345779                WT 0.49
#=GS NW_003038114.1/29033-28963                  WT 0.47
#=GS NW_003037834.1/312530-312600                WT 0.49
#=GS NW_003034283.1/927-997                      WT 0.49
#=GS NW_003037889.1/186339-186269                WT 2.86
#=GS NW_003038468.1/3238-3169                    WT 0.45
#=GS NW_003029049.1/2018-2086                    WT 0.37
#=GS NW_003038130.1/110675-110605                WT 0.45
#=GS NW_003037859.1/4492-4563                    WT 0.41
#=GS NW_003037992.1/307758-307829                WT 0.49
#=GS NW_003024915.1/1262-1332                    WT 0.44
#=GS NW_003024544.1/3239-3308                    WT 0.45
#=GS NW_003037799.1/539816-539885                WT 1.33
#=GS NW_003037800.1/735620-735551                WT 0.56
#=GS NW_003037930.1/160478-160550                WT 0.50
#=GS NW_003037954.1/118445-118515                WT 0.42
#=GS NW_003037953.1/2113-2183                    WT 0.40
#=GS NW_003024394.1/2433-2503                    WT 0.38
#=GS NW_003035013.1/113-183                      WT 0.37
#=GS NW_003037844.1/35468-35398                  WT 0.40
#=GS NW_003023252.1/1536-1606                    WT 0.38
#=GS NW_003034968.1/335-405                      WT 0.40
#=GS NW_003038414.1/6426-6496                    WT 0.72
#=GS NW_003026517.1/150123-150053                WT 0.43
#=GS NW_003038037.1/1378954-1378884              WT 1.83
#=GS NW_003026595.1/19123-19193                  WT 0.38
#=GS NW_003022695.1/48-118                       WT 0.37
#=GS NW_003038038.1/316559-316629                WT 0.42
#=GS NW_003036554.1/1087-1157                    WT 0.44
#=GS NW_003026612.1/162367-162437                WT 0.45
#=GS NW_003037854.1/553044-553114                WT 0.40
#=GS NW_003038498.1/7160-7090                    WT 0.38
#=GS NW_003037815.1/138319-138389                WT 1.82
#=GS NW_003038035.1/343481-343411                WT 0.43
#=GS NW_003038252.1/147553-147623                WT 0.42
#=GS NW_003038229.1/126510-126580                WT 0.47
#=GS NW_003026618.1/343923-343853                WT 0.48
#=GS NW_003037885.1/602779-602849                WT 0.37
#=GS NW_003026474.1/71550-71620                  WT 0.42
#=GS NW_003038037.1/1626432-1626502              WT 0.90
#=GS NW_003037917.1/324166-324096                WT 0.41
#=GS NW_003037799.1/723791-723861                WT 0.39
#=GS NW_003026465.1/486439-486509                WT 0.42
#=GS NW_003037813.1/771001-771071                WT 0.38
#=GS NW_003038149.1/56952-56882                  WT 0.41
#=GS NW_003038244.1/272455-272525                WT 0.42
#=GS NW_003038018.1/300933-301003                WT 0.40
#=GS NW_003037891.1/281042-280972                WT 0.39
#=GS NW_003037890.1/969935-969865                WT 0.40
#=GS NW_003038203.1/1073-1003                    WT 0.39
#=GS NW_003039129.1/88172-88242                  WT 0.38
#=GS NW_003029274.1/541-611                      WT 0.43
#=GS NW_003025727.1/1233-1163                    WT 0.38
#=GS NW_003038087.1/230657-230587                WT 0.41
#=GS NW_003037905.1/51911-51981                  WT 0.37
#=GS NW_003037917.1/1223980-1224050              WT 0.39
#=GS NW_003037863.1/520-450                      WT 0.47
#=GS NW_003020931.1/588-658                      WT 0.42
#=GS NW_003037835.1/323903-323973                WT 0.38
#=GS NW_003032022.1/1032-962                     WT 0.38
#=GS NW_003038511.1/175353-175423                WT 0.49
#=GS NW_003038030.1/760540-760470                WT 0.37
#=GS NW_003037827.1/923356-923426                WT 0.48
#=GS NW_003038030.1/28371-28441                  WT 0.42
#=GS NW_003038137.1/140415-140485                WT 0.42
#=GS NW_003037825.1/1671608-1671678              WT 0.40
#=GS NW_003038750.1/660-730                      WT 0.50
#=GS NW_003037976.1/92538-92468                  WT 0.44
#=GS NW_003037849.1/254698-254768                WT 0.37
#=GS NW_003037819.1/260736-260666                WT 0.37
#=GS NW_003037818.1/335706-335636                WT 0.36
#=GS NW_003038034.1/689361-689431                WT 0.44
#=GS NW_003037822.1/132043-132113                WT 0.37
#=GS NW_003037880.1/393836-393766                WT 0.42
#=GS NW_003021329.1/558-628                      WT 0.40
#=GS NW_003037887.1/282773-282703                WT 0.38
#=GS NW_003037889.1/864770-864700                WT 0.38
#=GS NW_003037898.1/75055-75125                  WT 0.40
#=GS NW_003037808.1/1708968-1708898              WT 0.39
#=GS NW_003023026.1/1387-1317                    WT 0.43
#=GS NW_003037944.1/417830-417759                WT 0.38
#=GS NW_003037922.1/564281-564351                WT 0.42
#=GS NW_003037880.1/746432-746502                WT 0.47
#=GS NW_003030834.1/905-975                      WT 0.41
#=GS NW_003037938.1/569755-569685                WT 0.42
#=GS NW_003037826.1/878784-878714                WT 0.42
#=GS NW_003037963.1/278629-278699                WT 0.43
#=GS NW_003026456.1/350422-350352                WT 0.47
#=GS NW_003038144.1/158998-159068                WT 0.54
#=GS NW_003023293.1/589-520                      WT 0.41
#=GS NW_003033855.1/658-589                      WT 0.41
#=GS NW_003030835.1/1401-1471                    WT 0.42
#=GS NW_003038021.1/234985-234915                WT 0.37
#=GS NW_003026458.1/733731-733801                WT 0.40
#=GS NW_003037945.1/953383-953312                WT 0.39
#=GS NW_003037794.1/1379715-1379786              WT 0.39
#=GS NW_003038511.1/118032-117961                WT 0.38
#=GS NW_003035905.1/430-359                      WT 0.49
#=GS NW_003037911.1/974936-974865                WT 0.39
#=GS NW_003026616.1/51774-51845                  WT 0.38
#=GS NW_003038073.1/63927-63856                  WT 0.43
#=GS NW_003037967.1/90708-90779                  WT 0.40
#=GS NW_003037888.1/168226-168155                WT 0.40
#=GS NW_003039127.1/1070362-1070291              WT 0.52
#=GS NW_003038037.1/203820-203891                WT 0.39
#=GS NW_003037798.1/1076310-1076239              WT 0.49
#=GS NW_003037915.1/942968-942897                WT 0.41
#=GS NW_003026722.1/3989-4060                    WT 0.42
#=GS NW_003038003.1/215388-215458                WT 0.49
#=GS NW_003037916.1/237803-237734                WT 0.40
#=GS NW_003037851.1/570022-569953                WT 0.41
#=GS NW_003026482.1/180958-181026                WT 0.48
#=GS NW_003038049.1/52874-52805                  WT 0.91
#=GS NW_003037808.1/557848-557918                WT 0.41
#=GS NW_003027906.1/335-266                      WT 0.65
#=GS NW_003037810.1/1187183-1187252              WT 0.43
#=GS NW_003038156.1/47066-46997                  WT 0.47
#=GS NW_003037996.1/349397-349466                WT 0.39
#=GS NW_003038370.1/16347-16417                  WT 0.50
#=GS NW_003037800.1/2400905-2400974              WT 0.77
#=GS NW_003020995.1/2060-1990                    WT 0.43
#=GS NW_003037955.1/8186-8116                    WT 0.42
#=GS NW_003037802.1/1181344-1181274              WT 0.37
#=GS NW_003026562.1/13365-13435                  WT 0.41
#=GS NW_003038219.1/98726-98796                  WT 0.40
#=GS NW_003026511.1/189297-189227                WT 0.45
#=GS NW_003037936.1/197822-197892                WT 1.89
#=GS NW_003038159.1/76895-76826                  WT 0.44
#=GS NW_003037946.1/465158-465089                WT 0.67
#=GS NW_003037890.1/1134913-1134982              WT 0.37
#=GS NW_003037910.1/304949-305018                WT 0.44
#=GS NW_003037891.1/30120-30190                  WT 0.38
#=GS NW_003029037.1/287-218                      WT 0.39
#=GS NW_003028773.1/379-310                      WT 0.41
#=GS NW_003037862.1/150259-150328                WT 0.39
#=GS NW_003022496.1/641-710                      WT 0.38
#=GS NW_003038153.1/332348-332279                WT 0.48
#=GS NW_003037836.1/993734-993803                WT 0.43
#=GS NW_003028666.1/650-581                      WT 1.44
#=GS NW_003029991.1/799-730                      WT 0.46
#=GS NW_003037884.1/84490-84559                  WT 0.83
#=GS NW_003021683.1/1832-1763                    WT 0.40
#=GS NW_003038108.1/184700-184769                WT 1.46
#=GS NW_003037945.1/25391-25460                  WT 0.49
#=GS NW_003037982.1/361070-361139                WT 0.40
#=GS NW_003037798.1/2641477-2641408              WT 0.38
#=GS NW_003037873.1/680702-680771                WT 1.02
#=GS NW_003037885.1/309069-309138                WT 0.46
#=GS NW_003037840.1/984679-984610                WT 0.43
#=GS NW_003023193.1/795-864                      WT 0.42
#=GS NW_003037913.1/82090-82157                  WT 0.36
#=GS NW_003028760.1/471-402                      WT 0.37
#=GS NW_003037785.1/4277-4346                    WT 0.61
#=GS NW_003038086.1/398564-398633                WT 0.59
#=GS NW_003026290.1/877-808                      WT 0.54
#=GS NW_003037877.1/812603-812672                WT 0.45
#=GS NW_003038128.1/85588-85519                  WT 0.42
#=GS NW_003038012.1/290674-290605                WT 0.38
#=GS NW_003038464.1/40240-40309                  WT 0.49
#=GS NW_003037841.1/1816315-1816384              WT 0.93
#=GS NW_003026464.1/321602-321671                WT 0.51
#=GS NW_003037911.1/920936-921005                WT 0.45
#=GS NW_003026478.1/45869-45800                  WT 0.49
#=GS NW_003037853.1/364340-364271                WT 0.46
#=GS NW_003037800.1/1380208-1380139              WT 0.43
#=GS NW_003038034.1/137001-137070                WT 0.40
#=GS NW_003026510.1/240208-240277                WT 0.42
#=GS NW_003038511.1/202621-202690                WT 0.41
#=GS NW_003026514.1/43942-44011                  WT 0.41
#=GS NW_003037803.1/242158-242227                WT 0.48
#=GS NW_003037829.1/1380669-1380600              WT 0.47
#=GS NW_003037800.1/1877664-1877595              WT 0.38
#=GS NW_003020986.1/3126-3057                    WT 0.37
#=GS NW_003038083.1/538702-538633                WT 0.41
#=GS NW_003033918.1/2107-2176                    WT 0.41
#=GS NW_003038250.1/4891-4960                    WT 0.43
#=GS NW_003037941.1/39739-39670                  WT 0.88
#=GS NW_003037831.1/303023-302954                WT 0.44
#=GS NW_003033733.1/1916-1985                    WT 0.41
#=GS NW_003037942.1/829987-830056                WT 0.37
#=GS NW_003037863.1/1566650-1566720              WT 0.48
#=GS NW_003038425.1/18799-18868                  WT 0.37
#=GS NW_003038023.1/569671-569602                WT 0.42
#=GS NW_003038440.1/54562-54634                  WT 0.38
#=GS NW_003037818.1/1407524-1407455              WT 0.38
#=GS NW_003038022.1/174334-174403                WT 0.46
#=GS NW_003035630.1/315-384                      WT 0.39
#=GS NW_003037825.1/1513453-1513384              WT 0.37
#=GS NW_003037895.1/157518-157449                WT 0.44
#=GS NW_003037977.1/477189-477120                WT 0.46
#=GS NW_003037910.1/671320-671251                WT 0.44
#=GS NW_003037886.1/533889-533958                WT 0.42
#=GS NW_003037926.1/226647-226578                WT 1.45
#=GS NW_003037910.1/1247604-1247674              WT 0.42
#=GS NW_003037813.1/253080-253149                WT 0.40
#=GS NW_003038031.1/520333-520402                WT 0.60
#=GS NW_003037917.1/130205-130274                WT 0.41
#=GS NW_003037854.1/640635-640566                WT 0.53
#=GS NW_003026459.1/21736-21667                  WT 0.44
#=GS NW_003037824.1/655691-655760                WT 0.70
#=GS NW_003037918.1/693249-693317                WT 0.37
#=GS NW_003026490.1/178952-178883                WT 0.47
#=GS NW_003021223.1/1079-1148                    WT 0.89
#=GS NW_003028583.1/856-787                      WT 0.51
#=GS NW_003037909.1/849708-849777                WT 0.44
#=GS NW_003038034.1/310664-310595                WT 1.84
#=GS NW_003037836.1/208491-208561                WT 0.79
#=GS NW_003026616.1/191708-191777                WT 0.93
#=GS NW_003033827.1/598-668                      WT 1.89
#=GS NW_003037809.1/1465772-1465843              WT 0.63
#=GS NW_003038077.1/214182-214112                WT 0.43
#=GS NW_003038037.1/1328633-1328702              WT 0.46
#=GS NW_003037816.1/760353-760284                WT 0.65
#=GS NW_003037807.1/181554-181484                WT 0.96
#=GS NW_003026493.1/1860-1790                    WT 0.58
#=GS NW_003038127.1/313494-313564                WT 0.43
#=GS NW_003026515.1/204417-204487                WT 0.41
#=GS NW_003037805.1/1414748-1414678              WT 0.53
#=GS NW_003037799.1/1438505-1438436              WT 1.78
#=GS NW_003037804.1/899050-899120                WT 0.43
#=GS NW_003038136.1/182447-182517                WT 1.05
#=GS NW_003037895.1/32561-32491                  WT 1.21
#=GS NW_001927528.1/445741-445681                WT 1.53
#=GS NW_003037891.1/1226421-1226493              WT 0.49
#=GS NW_003038144.1/107487-107415                WT 0.55
#=GS NW_003037906.1/576895-576823                WT 0.45
#=GS NW_003026468.1/397600-397530                WT 0.51
#=GS NW_003038097.1/7633-7692                    WT 1.19
#=GS NW_003038257.1/209420-209352                WT 0.64
#=GS LWFCA_GLZZ6Z001BKWC3/311-394                WT 0.74
#=GS NW_003038155.1/119759-119687                WT 0.55
#=GS LWFCA_GLRXTHP02JI26Y/403-462                WT 0.75
#=GS NW_003038192.1/58814-58756                  WT 0.74
#=GS NW_003038228.1/129526-129596                WT 1.04
#=GS NW_003039127.1/2477229-2477287              WT 0.92
#=GS NW_003037853.1/638266-638338                WT 0.49
#=GS SRS022149_C2613558/177-119                  WT 1.47
#=GS SRS063603_C4322983/1319-1377                WT 1.43
#=GS scaffold35657_2_MH0016/1886-1937            WT 0.83
#=GS scaffold46019_5_MH0080/4201-4274            WT 0.94
#=GS BMHBC_133577/139-191                        WT 0.96
#=GS SRS017821_C2476729/1265-1197                WT 1.63
#=GS F3OLC3J01AS7EC/236-308                      WT 1.77
#=GS NW_001933193.1/20497-20432                  WT 1.76
#=GS BAAZ01008955.1/512-587                      WT 0.88
#=GS C1729092_1_MH0008/8151-8072                 WT 0.95
#=GS SRS013476_C2941283/403-462                  WT 1.21
#=GS scaffold40664_3_O2.UC-1/11636-11577         WT 1.20
#=GS scaffold5311_3_MH0011/2628-2687             WT 1.20
#=GS SRS052027_C1908388/21001-20927              WT 1.16
#=GS SRS052027_C1908388/22304-22245              WT 1.26
#=GS scaffold89008_1_O2.UC-19/687-738            WT 0.82
#=GS SRS019910_WUGC_scaffold_75250/8440-8491     WT 0.71
#=GS scaffold87032_1_MH0069/4517-4465            WT 0.78
#=GS SRS024549_LANL_scaffold_5051/237-183        WT 1.94
#=GS 4444165.3.66347/340-390                     WT 1.01
#=GS RUMENNODE_4179110_11500/1996-1945           WT 1.22
#=GS RicEn_FSXC76312_b1/271-349                  WT 1.01
#=GS NC_008404.1/26415927-26416006               WT 0.93
#=GS NC_008404.1/26390655-26390734               WT 1.00
#=GS ASA123_GJOTILH01ADBA0/215-161               WT 1.43
#=GS ASA123_GJOTILH01EL498/98-44                 WT 1.42
#=GS LWFCAn_GLQU6AQ01E1IQB/202-300               WT 1.55
#=GS GBANfinal_FHNL2OP04XZLZ4/366-296            WT 1.37
#=GS _GVKGB5S02ISFKW/64-3                        WT 1.62
#=GS JCVI_SCAF_1096627711598/1116-1188           WT 0.86
#=GS SRS015782_C3176533/245-298                  WT 0.92
#=GS SRS016056_WUGC_scaffold_1762/58-111         WT 2.77
#=GS SRS015960_WUGC_scaffold_18017/753-679       WT 1.06
#=GS scaffold32330_3_V1.CD-12/1568-1502          WT 0.78
#=GS SRS023176_Baylor_scaffold_8699/2019-1948    WT 1.16
#=GS SRS018817_C2106916/1168-1094                WT 1.29
#=GS BMHBC_1_1_newblercontig148627/99-21         WT 1.91
#=GS PBDCA2_contig44485/743-823                  WT 1.10
#=GS F3OLC3J02H8N7C/8-67                         WT 1.59
#=GS ASHM485B_GI4DNEO01AC6TR/169-87              WT 1.28
#=GS GYQO9XB02H7UBH/291-344                      WT 1.42
#=GS LBLPr__contig05780/111-57                   WT 1.58
#=GS RUMENNODE_4165842_17001/14540-14600         WT 1.78
#=GS scaffold26425_2_MH0084/99-161               WT 1.86
#=GS scaffold55794_2_MH0058/3740-3678            WT 1.92
#=GS C4836317_1_MH0014/1954-2042                 WT 1.81
#=GS NW_003035255.1/119-48                       WT 0.46
#=GS NW_001884450.2/554367-554444                WT 1.28

ASHM485B_GOZG4CW03FNZVW/391-307             ..agauaucggaguggguuuuauauuuaauGCAC.UAA.UGUAGC-------...........UCAGA.............................................------CCUGUGACAAGC.CAAG................GCUAGaa.............aaaUACA.GAGUC....GUGC
ASMM170b_GM97KZC01C6ZBK/21-76               ------------------------------GGCC.UAA.UGCAGC-------...........AUAGU.............................................------CCUGUCACAAGC.CAGG................CUGAAa...............aaUGCA.GAGUG...aGGCA
TB03JUN2009E__Contig_54334/513-442          ------------------------------UGUU.UAA.UGCAGCCAUGAGU..........aUUUAAu...........................................aC-UAUGAAGGUGAUAAGCuCCUU................GUAAAgu..............aaUGCA.GAAUC....GACA
ASHM485B_GQ8TDHF02IQ3FH/269-185             ..gggagcgagggugucagccccuccucccGCCG.UAA.AGCCAC-------...........UAUGA.............................................C-----CGGGUUGCAAGU.CCCG................GCUGCga..............uaGGCU.GAGCA....CGGU
SRS020328_C2928877/359-281                  ...gauaguguaauuucacguauauuauuaCUUU.UAA.UGCUACC------...........CAAA-.............................................-----GGUCGUGACAAGU.CGAU................AAAA-..................CGCA.GAGUC....AAAA
scaffold2444_1_MH0023/684-566               ..............................GUUC.UAA.UGCAGCCAGCACGacuuugucauaGAUAAaauaucauuaauacacuauuu..acacagauguaugcgauuacuaGUGCUGGGAGUCCUAAGC.CUCC................AUAAA..................UGCA.GAAGG....GAAC
TB03JUN2009E__Contig_78708/191-99           ------------------------------UCUG.UAA.CCCCACCACCGUGgacauccuggcAGGGAuaauggcc............................aggaugaucAUGGUGGAGGUCCAAAGU.CCUC................AAAAG..................AGGG.GAUGG....CAGA
topACOD_F95O9CU01AX335/362-279              ------------------------------ACAA.UAA.UGCGGCCUCGCUAcca....auacGCAUUuauuag................................uauugguAACGUGACAGUCCCAAGC.CUGU................AAAA-..................CGCA.GAGGG....UUGU
ASHM485B_GQ8TDHF02F9DJU/309-228             .....auaaccgcaccuuaaugccuguuauGUCG.UAA.UGCAGC-------...........CGUUG.............................................C-----CACGUGCCAAGU.CGUG................GAUUAga..............aaUGCA.GAGGC....GGAA
SwRhRL2b_contig_3001774/279-219             ------------------------------GGUG.UAA.UGCGACUCGCU--...........CACAG.............................................-AGCGACAGGUUCACAGU.CCU-................ACAAA..................CGCA.GAUGA....CACC
RUMENNODE_2846306_1/51290-51386             ..............................AGCU.UAA.UAC-AGGUAGAUAagc....aagcAAGGUgcg.......................................gcuAUCUACACGGUCCCAACU.CCGUaaag.......guuagAGUGAcaacu.......aaucgaAGUA.GAGGG....AGCU
RUMENNODE_395176_1/21026-21077              ------------------------------UAAA.UAA.UGUCGC-------...........CAAUG.............................................------GAGGUAUCAAGC.CCUC................AUAAA..................GACA.GAGAU....AAAA
SwBSRL2_contig_9460645/1680-1580            ..guguguggguugcacccucccugcacacACGU.UAA.UGUGGCUGUAUGUg........ugGGUGCac........................................acaCAUACACUAGUCCCAAGC.CUAG................GUAAA..................CACA.GAGGG....AUUG
SRS057205_C3548045/44-105                   ------------------------------AAAG.UAA.UGCAACUACAA--...........GAAA-.............................................-UUGUAUCGGUGACAAGU.CCGA................GAUAA.................aUGCA.GAGUC....AUUU
RUMENNODE_3720250_1/14005-13950             ------------------------------UCUG.UAA.UGAUGC-------...........CGAUG.............................................------GCGGUUGCAAGC.CCGC................AGGAAga..............aaCUCA.GAGCA....CAGA
scaffold27953_1_MH0009/8240-8318            ......uuuuggggacuuacguucccaaaaACUA.UAA.UCUUGC-------...........CAUCG.............................................------UCAGUUCCAAGC.CUGA................GUGAGa...............aaAAGA.GAGGA....UAGU
RUMENNODE_4379012_43001/23758-23701         ------------------------------ACUC.UAA.CCCAGCGGCAA--...........UCUU-.............................................-UUGCCCGUGUCCGAAGC.CAC-................UAA--..................UGGG.GACGG....GAGU
LBLPr__contig04443/68-122                   ------------------------------CCGC.UAA.CCAUGC-------...........CGUGG.............................................------CCAGUCCCAAGC.CUGG................AUGUGa...............aaAUGG.GAGGG....GCGG
ASHM485B_GQ8TDHF02IP8ND/61-137              .........ccuacccuuaauuggguagguACAC.CAA.UGUAGC-------...........UCAGA.............................................------CCUGUGACAAGC.CAGG................CUAGAaa..............aaUACA.GAGUC....GUGU
GYQO9XB02HOH87/368-309                      ------------------------------UUUU.UAA.UGAAGCCACAGU-...........GAUC-.............................................ACUGUGAGGGUCCUAAGC.CCCU................AA---..................UUCA.GAAGG....GAAA
4443754.3.17435/500-410                     .......caguucagacggcuugagugagaUGUG.UAA.UGCUACUAUGAU-...........AGCACauu......................................gcgaAUCAUACGGGUUGCAAGU.CCCU................CA---..................AGCA.GAGCA....CACG
ASMM170b_GJFD58A01C5I9H/32-110              ..agauggcuucggccaucuaaucuucucuUUUU.UAA.CCCAGC-------...........CAGAG.............................................------ACGGUCACAAGC.CCGU................GAAA-..................UGGG.GAGUG....GAAA
RUMENNODE_2306072_24001/14961-15018         ------------------------------GCUC.UAA.UGUGGCCACCC--...........GACA-.............................................-GGGUGUGUGUUUCAAGC.CAC-................CAA--..................CACA.GAGAA....GAGC
scaffold63979_11_MH0039/2124-2042           ------------------------------GGUG.UAA.CACGGCUAUAGUCaggc...auuaCAAGAuuaa....................................guccuGCUAUAAAGGUCUAAAGC.CCUU................GUAAA.................cAGUG.GAUAG....CACU
NCBI_READ_1113101569979/89-145              ------------------------------UGUG.UAA.UGCGAG-------...........CAUUG.............................................U-----AUGGUCACAACU.CCAU................AAUUAaa..............aaCGCA.GAGUG....CACA
LWFCA_GLRXTHP02JG1LF/192-263                ..............cgggauaaucucccgcGCUU.UAA.CACAGC-------...........CAAAG.............................................------AAGGUUCCAAGC.CCUU................UAGUGaa..............auUGUG.GAGGA....AAGC
JCVI_READ_1105333413546/946-851             .agaguuggugaaucgcacuaucuacuaguAAAG.UAA.UGCAGCCGCCCGCc.........gCGCGC............................................gGGGACGUCGGUAGCAAGC.CCGU................GUAA-..................UGCA.GAGUU....UUCU
ASHM485B_GQ8TDHF02HZJVY/16-101              .....gggguagggcguuaacuacuaccccGCUU.UAA.UGCGGCCCGU---...........UUUGA.............................................U-ACGGCAGGUUACAAGC.CCUG................GUAAA..................CGCA.GAGUA....GAGC
4443756.3.15505/9-77                        ------------------------------UUCG.UAA.UGCGGCCGUGCUG..........gUAACGuu.........................................ccAGCGCGACGGUCCCAAGC.CCG-................AAAAA..................CGCA.GAGGG....AGAA
NW_001814726.1/49585-49656                  ------------------------------ACUGuUAA.UGCGGCCAUAU--...........UUUUCuauac...................................aauaaCGUAUGGCGGUCUCAAGC.CCG-................AUAA-..................CGUA.GAGAG....CAGU
ATED_F4WRAXD02G1NCR/78-150                  ..........aucugucgauauaggcagauAAUG.UAA.UGCAGCC------...........AAUG-.............................................-----GCCGGUUACAAGC.CCGG................GAAAA..................UGCA.GAGUA....CAUU
GYO3UBL02I8VZT/156-255                      ..........uuccagauguucuuuggaagCCGG.UAA.UGCGGC-------...........ACGC-.............................................------GUGGUCACAAGC.CCACcgcccuucguugagcgGAAACguucac.....guugggaCGCA.GAGUG....ACGG
4443753.3.16756/444-392                     ------------------------------GGCU.UAA.CUCAGC-------...........CAACG.............................................------GCGGUCCAAAGC.CCGC................GUGUA.................aUGAG.GAUGG....AGCC
SRS024331_C2277629/619-568                  ------------------------------UCUU.UAA.UGCGAC-------...........CAACG.............................................------UCAGUGACAAGU.CUGA................UAAA-..................UGCA.GAGUC...aAAGA
SRS019028_WUGC_scaffold_45396/27556-27605   ------------------------------UUCU.UAA.UGUGGC-------...........CAAAG.............................................------ACAGUUGCAAGC.CUGU................AAA--..................CACA.GAGCA....AGAA
ASMM170b_GM97KZC01AYBJA/163-258             ggacagggguuauagccaaacuccuguaccAGCG.UAA.UGUAGCCUAGUCC..........gACUUU............................................gGACUAGAGGGUUCACAGC.CCCU................UUAA-..................UACA.GAUGA....CGCA
SRS013687_C2507953/394-314                  ------------------------------GGUG.UAA.AGCUACUAAACAG..........gCAAUAcaaaaa................................uaaguccUGUUUAAAGGUUCAAAGU.CCUU................GUAAAa................aAGCU.GAUGA....CACG
NW_001815459.1/1079284-1079348              ------------------------------CUUG.UAA.UGCGGCCGUGUAA...........AUAAU............................................uUACACGUCGGUCUCAAGC.CCG-................AUAAA..................CGCA.GAGAG....CAAG
NW_002994228.1/11967025-11967076            ------------------------------UGCC.UAA.CACUGC-------...........CAAUG.............................................------CCGGUCCCAAGC.CCGG................AUAGA..................AGUG.GAGGG....GGCA
SRR014586.91039/215-154                     ------------------------------CCUC.UAA.UGCGGCCCGGCA-...........UGG--.............................................UGCCGGACGGUGGUAAGC.CCGU................GCAAA..................CGCA.GAACC....UAGG
NC_008468.1/9897312-9897239                 ------------------------------GCAUgUAA.CUCCGCCUGUGGG..........cACUAUgca......................................uggcUCACAGCCGGUCUCAAGC.CCGG................GGUAA..................GGAG.GAGAG....AUGC
SRR014584.94163/133-201                     .............ggccggucaguccggccCUCG.UAA.UGCGGC-------...........GAA--.............................................------CCGGUGGCAAGC.CCGG................UGGUGg................aCGCA.GAGCC....AGAG
SRR014584.58086/131-196                     .................gcccuucggggcgUCCU.CAA.UGCGGC-------...........AAG--.............................................------CCGGUGACAAGC.CCGG................CGGUAg................aCGCA.GAGUC...aAGGA
NW_001816904.1/724189-724240                ------------------------------CUUU.UAA.UGCGGC-------...........CGUUG.............................................------CCGGUCUCAAGC.CCGG................AUGAA..................CGCA.GAGAC....AAGG
SRS020233_C4243854/190-104                  .....gggggguggcgaaagucaccccuugUUUG.UAA.UGUGGCCUAAAU-...........UUUU-.............................................AUUUAGAACGUUCCAAGC.CGUU................AAAA-..................CACA.GAGGA....CAAA
SRS020869_C3415833/1493-1415                ......aucgcuaaucuacaaagcgauccgCUCU.UAA.AGUUGC-------...........CUAAG.............................................------AACGUUGCAAGC.CGUU................UUACGa...............aaAACU.GAGCA....AGAA
SRS014235_WUGC_scaffold_95059/2167-2068     .uaaauguguguacauuuauaccuuuauuuAUUG.UAA.UGCAGCAUAUAGAu........guAUUAAc..........................................acCUAUAUAGAGUUCAAAGC.CUCU................ACAAA..................UGCA.GAUGA....CAAU
NW_001921631.1/5924-5995                    ------------------------------UUUU.UAA.UCAUACCAGUAGUc........uaAUUUUua.........................................gaUUACUGACAGUCCUAAGU.CUGU................AAAAA..................AUGA.GAAGG....GAAA
NW_003035881.1/508514-508577                ------------------------------AUUU.UAA.CUCCACC------...........UGAAGccgc....................................ucaggG----GCCGGUACUAAGC.CCGG................AUAAA..................GGAG.GAGAG....UAAG
scaffold52668_1_O2.UC-22/255-347            .......aagacuucccucucuaagguuuuAUUG.UAA.UCA-GC-------...........CGAUG.............................................------CUCGUCCCAAGC.CGAGaaauu......cuaacAUUUGuuag.........aagaaUUGA.GAGGG....CAAU
JCVI_SCAF_1096627451301/1288-1218           ------------------------------ACUC.UAA.ACCAGCCGGAUAC...........AAUAAauu.......................................gggU-UCCGAGAGUUCAAAGC.CUCU................ACAAA.................uUGGU.GAUGA....GAGU
ASHM485B_GQ8TDHF02JLGHV/207-148             ------------------------------UUGG.UAA.CCUAGCCUCA---...........CUC--.............................................--UGAGAGCGUCUCAAGC.CGUC................UGUAAa................uUAGG.GAGAG....CCAA
ASLM90b_GN81PCX02HGCSC/1-59                 ------------------------------CCUG.UAA.UGUAGCCACA---...........GUGA-.............................................--UGUGCCAGUCCCAAGC.CUGG................AUGAA..................UACA.GAGGG....AAAC
SRS057717_LANL_scaffold_15952/664-602       ------------------------------GCUA.UAA.UGCAGCUUGGAA-...........GAAA-.............................................UUCCAAACGGUCACAAGC.CCGU................AUAAA..................UGCA.GAGUG....UAUG
LWSO_GLQAYWI02GF1U4/252-338                 ------------------------------AUCA.CAA.CUCUACCUUCGAUucauccaucuuUUCGGaggug..................................gaugaaUCGAUGCCGGUUCCAAGU.CCGG................AUAAA..................AGAG.GAGGA....UGAU
SRS051244_C3499860/533-608                  ------------------------------AUCU.UAA.AGUUGCCUACAAUu........ccUAAAUauac.....................................ggaaC-GUAGACGGUCCCAAGU.CCG-................AAUAAa................aAACU.GAGGG....AGAU
scaffold30944_2_MH0066/317-266              ------------------------------GCUG.UAA.UGCGGC-------...........CAAGG.............................................------ACGGUCACAAGC.CCGU................GAAAA..................CGCA.GAGUG....CAGC
NW_001816746.1/910-856                      ------------------------------CUUG.UAA.UGCGGCC------...........UAUAA.............................................-----GACGGUCUCAAGC.CCGA................AUAAA.................aCGCA.AAGAG....AAAG
NC_009746.1/4371-4433                       ------------------------------UAUG.AAA.UGCUACUUCGUA-...........UUUA-.............................................UGCGGAAAGGUCACAAGU.CCUU................GCAAA..................AGCA.GAGUG....UAUA
scaffold85108_1_V1.CD-14/12859-12782        ............ccgguggagguaaaccggAGUG.UAA.UGCAGCCGUGC--...........AAU--.............................................-GCACGAGAGUCCAAAGC.CUCU................AUAAA..................UGCA.GAUGG....CGCG
4443753.3.37401/333-275                     ------------------------------CCCU.UAA.UGACACCGC----...........ACUCA.............................................C--GCGCCAGUCCCAAGU.CUGG................AUAAA..................GUCA.GAGGG....UAAA
SRS052697_LANL_scaffold_64783/4058-3996     ------------------------------ACUG.UAA.UGCGGCCAGUGG-...........UCGA-.............................................CCACUGCAGGUUCCAAGC.CCUG................AAAAA..................CACA.GAGGA....CGGU
C8217074_1_MH0006/526-588                   ------------------------------ACUG.UAA.UGCGGCCGGUGA-...........CUAG-.............................................UCACCGCAGGUUCCAAGU.CCUG................AAAAA..................CGCA.GAGGA....CAGA
NZ_ABGO01000052.1/11683-11594               ...cgcggccccgagaaaccggggccgcggCCCU.UAA.CCCGACCGCCCC-...........ACGGU.............................................GGGGCGCUGGUGACAAGU.CCAG................CAA--..................CGGG.GAGUC...aAGGG
NZ_ABGO01000779.1/124-213                   ...cgcggccccgggaaaccggggccgcggCCCU.UAA.CCCGACCGCCCC-...........ACGGU.............................................GGGGCGCUGGUGACAAGU.CCAG................CAA--..................CGGG.GAGUC...aAGGG
NZ_ABGO01000177.1/15509-15427               ..........ccggggccuuguggccccggCCCU.UAA.CCCGACCGUUCC-...........GCGGU.............................................GGAACGCUGGUGACAAGU.CCAG................CAA--..................CGGG.GAGUC...aAGGG
NW_001834286.1/8761-8822                    ------------------------------CUUU.UAA.UGCUGCCUAGC--...........CUUUG.............................................AGCUAGAAGGUCCCAAGC.CCUU................AUAA-..................AGCA.GAGGG....AAAG
SwRhRL2b_contig_1789411/56325-56231         ------------------------------GUG-.UAA.UGUAGCUUAGUUAa........cuAAUAUgg.........................................uuAGCUGAUCAGUUCAAAGC.CUGAgaaagu....aauuacAGUUUuguaau.....gaacaaaUACA.GAUGA....-CAC
NW_002994237.1/12249586-12249637            ------------------------------UGCU.UAA.CACUGC-------...........CAAUG.............................................------CCGGUCCCAAGC.CCGG................AUAAA..................AGUG.GAGGG....GGCA
scaffold15004_1_V1.CD-12/1641-1579          ------------------------------CAAU.UAA.AGCAACCGCACU-...........GGGA-.............................................GGUGUGAAGGUCCGAAGU.CCUU................AUAAA..................UGCU.GACGG....GUUG
ASMM170b_GJFD58A01C3S98/272-345             ------------------------------GUUA.UAA.AUGAGCUUAACGUcu.......gcACAUCggc.......................................aagCGUUAAACAGUUGCAAGC.CUGU................UAAA-..................UCAU.GAGCA....UAAC
RUMENNODE_4329557_1/14799-14867             ..............gagagcaacaacucucUUCU.UAA.UCUAAC-------...........CAACG.............................................------AAGGUCGCAAGU.CCUU................GUGUA.................aUAGA.GAGCG....AGAA
ASLM90b_GJFDWOI02IME0G/189-245              ------------------------------UCCA.UAA.UGCCGC-------...........CGUUG.............................................C-----UUGGUCCCAAGC.CCAA................GAUGCaa..............aaGGCA.GAGGG....UGGU
NZ_AAYG02000016.1/134471-134537             .............gccggacgcauucuggcACUG.UAA.UGCAGC-------...........CGAAG.............................................------CCGGUUCCGAGC.CCGG................AAA--..................UGCA.GAGGA....CAGA
RUMENNODE_3576226_1/4355-4420               ....................cggaccuccgUUCU.UAA.CCCUGC-------...........CGAUG.............................................------CGCGUCCAAAGC.CGCG................AUGUGaa..............aaAGGG.GAUGG....GGAA
scaffold3223_1_MH0063/11407-11355           ------------------------------CUCU.UAA.UGCAGC-------...........CGACG.............................................------GCGGUCCAAAGC.CCGC................GAGUA.................aUGCA.GAUGG....AGAA
SRS013476_C3081802/1415-1305                ....acgaaaccaccaucguuucguagccaCCUG.UAA.AGCUGC-------...........CGCUG.............................................------GGUGUCUCAAGC.CACCagacuaa.caaagcauAGCACaaaugcguucguuagugaAGCU.GAGAG....CAGG
4443756.3.39431/222-166                     ------------------------------UGUG.UAA.CUCCGC-------...........CAUUG.............................................C-----UGGGUUCCAAGC.CCCA................GAUGAga..............aaGGAG.GAGGA....CACA
scaffold43992_4_O2.UC-12/745-805            ------------------------------CGUG.UAA.UGUAGCCCGCU--...........UUUU-.............................................-GGCGGCCGGUUCCAAGC.CCGG................GGAAA..................UACA.GAGGA....UACG
GX8B9KJ02F7WD1/145-56                       ------------------------------GGCU.UAA.UGCGGCCAGAGGAaauggugaugcUUAUUacgugcu...............................caccaugAUUCUGUCUGUUGCAAGC.CAGA................AGAAA..................CGCA.GAGCA....AGUC
GX8B9KJ01CV8KA/406-328                      ------------------------------GGCU.UAA.UGC-GCCGGAAGCgau....gaugUUGUUcacc.....................................aucaAUUCUGCCUAUUGCAAGC.CAGG................AAAAA..................CGCA.GAGCA....AGUC
GYQO9XB02IGGD9/51-105                       ------------------------------GAGU.UAA.CCCAGC-------...........CAAAG.............................................------ACGGUUCCAAGC.CCGU................UUGAAa...............aaUGGG.GAGGA....GCUC
SRS014613_WUGC_scaffold_32270/16634-16702   ------------------------------GAAA.UAA.UGCUACCUUUGAGu.........gUUUUGc..........................................guUCAAAGUCCGUUCCAAGU.CGGU................UUAA-..................AGCA.GAGGA....UUUC
SRS016095_C2544063/735-803                  ------------------------------GUUA.UAA.UGCAGCCU-AAAG..........uCCUAAuu........................................aacUUUCAGCCAGUCCCAAGU.CUGU................UAAA-..................UGCA.GAGGG....UAAC
scaffold28981_1_V1.CD-12/1029-1089          ------------------------------CCUU.UAA.AGCUACUCUCC--...........CCAU-.............................................-GGAGAACGGUCACAAGU.CCGU................GUAAA..................AGCU.GAGUG....GAGG
NW_002165917.1/19617-19678                  ------------------------------ACAU.UAA.CU-CGC-CACA--...........GUAAA.............................................-UGUGAACGGUCCCAAGU.CCGU................AAAAAa................aGUAG.GAGGG....GUGU
SRS015797_C2623035/722-621                  .gaagacaagcgcuuuuguuuuuuacguuuAUCU.UAA.UCUAGCCA-----...........GUCCC............................................aA---UGUCGGUCCUAAGC.CCGAaau.........gcguUCAUUacgu..........auaaUAGA.GAAGG....GGGU
C3464374_1_O2.UC-12/490-567                 .............ggcggagaaauccgccgGCUG.UAA.UGCUACCAC----...........AUACA............................................cG--GUGAGAGUUCCAAGU.CUCU................AUUAA.................aAGCA.GAGGA....CAGC
scaffold62779_4_MH0062/948-1024             ............ggcggagcaauccgccaaGCUG.UAA.UGACACCACC---...........AAAGC.............................................--GGUGAGCGUUCCAAGU.CGCU................GAAA-..................GUCA.GAGGA....CAGC
AglaG_F499EG101D2VJN/101-11                 ...gugguuuacuuuuguuugucaaaccacUUCU.UAA.ACAUGCCAGU---...........AAGUAuu.........................................gaC-ACUGUCAGUUCCAGGC.CUGA................UAAA-..................UUGU.GAGAG....AAAA
AglaG_GDN60OX02HAFQZ/160-70                 ...gugguuuacuuuuguuugucaaaccacUUUU.UAA.ACAUGCCAGU---...........AAAUAuu.........................................gaC-ACUGUCAGUCCCAACC.CUGA................UAAA-..................AUGU.GAGGG....AAAA
AglaG_GBVDVLI01B27D0/158-80                 ...............uguuugucaaaacacUUUU.UAA.ACAUGCCAGU---...........AAAUAuu.........................................caC-ACUGUCAGUCCCAGGC.CUGA................UAAA-..................AUGU.AAGAG....AAAA
AglaG_contig24696/129-66                    ------------------------------UUUU.UAA.ACAUGCCAGU---...........AAAUAuu.........................................gaC-ACUGUCAGUCCCAGGC.CUGA................UAAA-..................AUGU.GAGAG....AAAA
AglaG_GDN60OX02HOL3N/19-83                  ------------------------------AUUU.UAA.ACAUGUCAGU---...........AAAUAuu.........................................gaC-ACUGUCAGUCCCAGGC.CUGA................UAAAA..................AUGU.GAGAG....AAAA
AglaG_GDN60OX02HWJIA/243-180                ------------------------------UUUU.UAA.ACAUGUCAGU---...........AAAUAuu.........................................gaC-ACUGUCAGUCCCAGGC.CUGA................UAAA-..................AUGU.GAGAG....AAAA
AglaG_GBVDVLI01BJLA1/254-191                ------------------------------UGUU.UAA.ACAUGCCAAU---...........AAAUAuu.........................................gaC-ACUGUCAGUCUCAGGC.CUGA................UAAA-..................AUGU.GAGAG....AAAA
AglaG_GDN60OX02IWUIH/74-133                 ------------------------------CUUU.UAA.GCAUGCCAGUA--...........AAGU-.............................................-UACUGCCAGUCCCAAAU.CUGG................UAAA-..................AUGC.GAGGG....AAAA
NW_001924192.1/1432-1356                    ------------------------------UUUU.UAA.ACCCGCCAGUCUAuaac...aucaGAAUAug........................................augAGACAGAAAGUCCUAAGC.CUUU................UAAA-..................GGGU.GAAGG....AAAA
SRR014584.142444/75-3                       .........ccggcgcaccccgacgccgggCCGG.UAA.UGCGGC-------...........AAG--.............................................------CCAGUUGCAAGC.CUGG................CGGCGg................aCGCA.GAGCA....ACGG
scaffold62896_2_MH0069/16884-16815          ............gcgggguuaauccccgcaUCGG.UAA.UGCGGC-------...........CAAAG.............................................------GCGGUGGCAAGC.CCGC................AAGAA..................CGCA.GAGCC...aC-GA
DHTCA2_contig01248/491-545                  ------------------------------UCUG.UAA.UGUAAC-------...........CAAAG.............................................------ACGGUUGUAAGU.CCGU................UUGAGa...............aaUACA.GAACA....CAGA
SRS019161_WUGC_scaffold_67602/3373-3427     ------------------------------GCUA.UAA.UGCAAC-------...........CUUUG.............................................------AGAGUUCCAAGU.CUCU................AUGAAa...............aaUGCA.GAGGA....UAGC
scaffold24215_5_MH0063/920-1001             ........agcggggcuuuucagcaccgcuUCUC.UAA.UGCGGCCGUGG--...........UUUU-.............................................-CCAUGCCCGUCACAAGC.CGGG................AAAA-..................CGCA.GAGUG....GAGA
C911706_1/405-345                           ------------------------------GUUA.UAA.UGUAGCUUAGU--...........AUUU-.............................................-ACUAAACUGUUCCAAGC.CAGU................AUAAA..................UACA.GAGGA....UAAC
SRS049959_C3666494/50-128                   ......gggguuaaggcugcaaccuucccuUCUG.UAA.UGCAAC-------...........CAAUG.............................................------CAGGUCACAAGU.CCUG................AUGAAa...............aaUGCA.GAGUG....CAGA
ASLM90b_GN81PCX02I2F60/289-238              ------------------------------CAUC.UAA.UGCAGC-------...........CAAGG.............................................------ACGGUGACAAGC.CCGU................GUAAA..................UGCA.GAGUC....GAUG
GX8B9KJ02IU548/198-291                      ------------------------------GGCU.UAA.UGCAGCCAAAUCAuaugu.gacugAAUUUcauucaugu..........................agucacauuuGGUUUGCCAGUACCAAGC.CUGG................AAAAA..................UGCA.GAGGU....GCCC
GX8B9KJ01C92R7/234-327                      ------------------------------GGCU.UAA.UGCAGCCAAAUCAuaagu.gacugAAUUUaauucaugu..........................agucacaauuGGUUUGCCAGUACCAAGC.CUGG................AAAAA..................UGCA.GAGGU....GCCC
GYQO9XB02HHO22/143-231                      ------------------------------GGCU.UAA.UGCGGCCAAAGCAaaaaugacccaAAUUGaaauggu...............................cauuuuuGGUUUGCCAGUACCAAGC.CUGG................AUAAA..................CGCA.GAGGU....-GCC
SRS022609_C3323658/770-697                  ...........aggggcagcaauugcuccuACUU.UAA.ACCUAC-------...........CAAUG.............................................------AUGGUCCAAAGU.CCAU................AUGGAa...............aaAGGU.GAUGG....GAGU
SRS052027_LANL_scaffold_25557/5672-5748     .............agaggguuaaucccucuACUU.UAA.ACUCACUUGA---...........CUAAG.............................................--UCAAAAGGUCCAAAGU.CCUU................GAAAA..................GAGU.GAUGG....GAGU
4443756.3.32944/99-7                        ------------------------------UAAG.UAA.UGCAGCC--ACUAu........ugUUUGAauaguucuauaua..................aagagugccauuuuGGUACGACGGUUCUAAGC.CCGU................GUAAA..................UGCA.GAAGA....CUAA
NW_001916589.1/2790-2730                    ------------------------------UUUU.UAA.UCACGCCUGU---...........ACAAA.............................................--ACAGAUGGUCCUAAGC.CUAU................AUUAA.................aGUGA.GAAGG....AAAA
SRS049900_C4410343/859-917                  ------------------------------UCUG.UAA.UGCUACCCGGU--...........UAGUU.............................................-GCCAGACAGUCACAAGU.CUGU................AA---..................AGCA.GAGUG....CAGA
NC_008404.1/26479975-26480053               ------------------------------UAGG.UAA.CUCCGCCUAUGUCa........ucCUAGGuuuag..................................uaaaugACAUAGCCGGUCCCAAGC.CCGG................AAAAA..................GGAG.GGGAA....CAUC
GYQO9XB02I4TUQ/289-231                      ------------------------------AAGA.UAA.CCCAGUC------...........AUACG............................................uA----GCCGGUCUCAAGC.CCGG................UUGAGa...............aaUGGG.AAGUG....UCUU
BAAV01032898.1/655-715                      ------------------------------GGAU.UAA.UGCAGCUACAC--...........UAUU-.............................................-GUGUAAGAGUCCAAAGC.CUCU................AUAAA..................UGCA.GAUGG....GUCA
SRS049959_WUGC_scaffold_49201/459-407       ------------------------------GCUC.UAA.UGCAGC-------...........CAACG.............................................------GAGGUCACAAGC.CCUC................GGAUA.................aUGCA.GAGUG....GAGC
scaffold72013_1_V1.UC-19/1052-1002          ------------------------------AUUU.UAA.UGCAGC-------...........CAAAG.............................................------ACUGUCUCAAGC.CAGU................AGAA-..................UGCA.GAGAG....UUAU
NW_001492615.1/502-576                      ------------------------------CAUG.UAA.CUCCGCCUGUGCUg.........cAUUUCau........................................agcACACAGCCGGUCUCAAGC.CCGG................GUUAA..................GGAG.GAGAGa.ugCAUG
ACOFG988_F31SS7V02I4B85/164-243             ------------------------------AUGU.UAA.UGCGACCUAGUUAcu.......ggUAACCguaau..................................accuagUGCUAGAGGGUGGCAAGU.CCCU................UUAA-..................CGCA.GAGUC...gACAU
NW_003038455.1/14284-14351                  ------------------------------AUCU.UAA.CUGUGCCAGUAGCu.........cCUCCAug.........................................ggCUACUGCCGGUUCCAAGC.CCGG................AUAA-..................A--G.GAGGA....GGAU
SRS016043_WUGC_scaffold_69722/702-640       ------------------------------UUUA.UAA.UGCGACUAUUU--...........GUUCA.............................................AAAAUAGCGGUGGCAAGU.CCGC................AUUGA..................CGCA.GAGCC....UUUU
SRS011126_C4642829/677-769                  aauuugucuauaucauaggcaaauuuuuuuUAUA.UAA.UGCGACUAUUUU-...........UUUA-.............................................AAAAUAGCGGUGGCAAGU.CCGC................AUAAA..................CGCA.GAGCC....UUUA
SRS015215_WUGC_scaffold_57650/11134-11196   ------------------------------UAUG.UAA.UGCGACUAUUUU-...........UUUA-.............................................AAAAUAGCGGUGGCAAGU.CCGC................AUAAA..................CGCA.GAGCC....UUUG
SRS049959_WUGC_scaffold_35871/14477-14535   ------------------------------GAUG.GAA.AGCUGCUUGGU--...........UUUAU.............................................-ACCAAAGGGUCACAAGU.CCCU................AA---..................AGCU.GAGUG....CAUC
SRS017307_Baylor_scaffold_29336/1539-1597   ------------------------------GAUG.GAA.AGCUGCUUGGU--...........UUUAU.............................................-ACCAAAGGGUCACAAGU.CCCU................AA---..................AGCU.GAGUG....CAUU
NW_002994228.1/12025678-12025729            ------------------------------UGCC.UAA.CACUGC-------...........CAAUG.............................................------CCGGUCCCAAGC.CCGG................AUAAA..................AGUG.GAGGG....GGCA
JCVI_SCAF_1101668241726/1002-1063           ------------------------------CCGU.UAA.UGCGGCCACGCC-...........AUA--.............................................GGCGUGACGGUCACAAGC.CCGU................GUAAA..................CGCA.GAGUG....GCGG
ASMM170b_GM97KZC01CV9KT/347-403             ------------------------------UUAG.UAA.CCCAACUC-----...........AAUCA.............................................A---GAGCCGUUGCAAGU.CGGC................AUAAA..................UGGG.GAGCA....CUAA
GYO3UBL02GUY4M/171-229                      ------------------------------GCUG.UAA.UGCGGCCACC---...........GUAA-.............................................--GGUGCGGGUUCCAAGC.CCCG................GUAAA..................CGCA.GAGGA....CAGU
RUMENNODE_1097138_1/87624-87505             ..............................GUUU.UAA.UGCGACCACGGUAggcac.aauucCUUCAuaauauguugcgauucguauucgguuuuuaguucuuugaaguccgACCGUGCCCGUUCCAAGG.CGGG................AUAAA..................CGCA.GAGGA....AAAC
NW_001877235.1/103441-103518                ------------------------------UUUU.UUA.CCCAGCCACUAGCauu.....gauAUUUUguc.......................................gugUUAGUGCCGGUCCCAAGC.CCGG................AGAAA.................aUGGG.GAGUU....UUUU
LWSO2_GGWJX9X01DGDW2/92-19                  ------------------------------UCCG.UAA.UGCAGCCACUCCCgu.......ggAUGGUcc........................................gcgGGGGUGCGGGUUCCAAGC.CCCG................GUAAA..................UGCA.GAGGA....CGGA
NW_002994231.1/27821614-27821535            ------------------------------UUUU.UAA.CCCCGCCUAUUGUugg....uuccCAAUUguga.....................................ccaaUGAUAGUAGGUCCCAAGC.CCUG................GUAAA..................GGAG.GAGGG....UAAA
F76GVBA01DPUZV/234-302                      ------------------------------UUGU.UAA.CUCCGCCAUCAAAu.........aAUAAUu..........................................auUUGAUGCCGGUCUCAAGC.CCGG................AAAA-..................GGAG.GAGAG....GAAA
GYO3UBL02G4TV8/378-304                      ------------------------------UUAU.UAA.UGCAGCCUAAUUGuu......ucaC---Guga.......................................aacAGUUUGACAGUUCAAAGC.CUGU................AAAAAa................uCGCA.GAUGA....AUAA
NW_001931487.1/12616-12686                  ------------------------------UUUU.UAA.UCAUACCAGUGAUc........uaAUAUUca.........................................gaUCACUGACAGUCCUAAGU.CUGU................AAAA-..................AUGA.GAAGG....AAAA
GYQO9XB02GQV67/273-352                      ------------------------------GCCG.CAA.CUCAGCCUUUUUAucu.....uauUUAUAugua.....................................agauGAAACGACGGUCCCAAGC.CCGU................AAAAA.................aUGAG.GAGGG....AGGA
SRS013836_C4829477/4057-3971                ..gggacacugccagugaugguggugucuuUGCU.UAA.UCUAGCCGUU---...........CCAC-.............................................--AACGACAGUCCCAAGC.CUGU................GUAAA..................UAGA.GAGGG....GGUU
PRSSGFe2_Sequence0000001247/5718-5780       ------------------------------CCGU.UAA.UGCGGCUCGG---...........UGAUU.............................................--CCGAACGGUUGCAAGC.CCGU................GAAAA.................cCGCAaGAGCA...aAUAG
GYQO9XB02G0NRS/201-132                      ------------------------------UUUU.UAA.UCAGGCCACACGGu.........aCUAUGu..........................................acUCUGUGACGGUCCCCAGC.CCGU................GUAAA..................CUGA.GAGGG....AAAA
GQKUMWE02IQTSV/295-351                      ------------------------------AUUG.UAA.ACUAGCCC-----...........AAUUA.............................................A---GGACGGUCUCAAGC.CCGU................GUAAA..................UAGU.GAGAG....CAAC
SRS022609_C3127656/386-313                  ........ucccuuccugaaggggaagggaAGCU.UAA.UGCAGC-------...........CGUGG.............................................------ACGGUUCCAAGC.CCGU................GUAAA..................UGCA.GAGGA....GGCU
NW_001937040.1/703-643                      ------------------------------UUUU.UAA.UCAUACCCGUG--...........GAAUU.............................................-CACGGACAGUCCCAAGU.CUGU................CAAA-..................AUGA.GAGGG....AAAA
NW_001916620.1/37619-37679                  ------------------------------UUUU.UAA.UUAUACCCGUG--...........GAAUU.............................................-CACGGACAGUCCCAAGU.CUGU................CAAA-..................AUGA.GAGGG....AAAA
NW_001933113.1/3958-4025                    ------------------------------UUUU.UAA.CCACACCAGUGAA...........GUUUAuu.........................................auUUACUGACAGUCCUAAGU.CUGU................AUAA-..................GUGG.GAAGG....GAAA
NW_001815654.1/2817-2765                    ------------------------------CUUU.UAA.UGCGGCC------...........UAUU-.............................................-----GACGGUCUCAAGC.CCGA................GAAAA..................CGCA.GAGAG....GAAG
SRS014235_WUGC_scaffold_833/14744-14795     ------------------------------AUAG.UAA.UGCAGC-------...........CAUAG.............................................------ACAGUGGCAAGC.CUGU................AAA--..................UGCA.GAGCCa..aCUAC
SRS048164_C2258370/401-350                  ------------------------------CUAG.UAA.UGCAGC-------...........CAUAG.............................................------ACAGUGACAAGC.CUGU................AAA--..................UGCA.GAGCCa..aCUAC
scaffold83512_4_MH0036/1878-1826            ------------------------------AUAG.UAA.UGCAGCC------...........AAGA-.............................................-----GACAGUGGCAAGC.CUGA................CAGAA..................UGCA.GAGCC....UUAA
SRS049712_C15543977/379-434                 ------------------------------AUUU.UAA.UGUGGCU------...........AGAAA.............................................-----AGCAGUGGCAAGC.CUGU................AUAUAg................aCACA.GAGUC....UAAU
SRS015190_WUGC_scaffold_8284/28654-28709    ------------------------------AUUU.UAA.UGUGGCU------...........AGAAA.............................................-----AGCAGUGGCAAGC.CUGU................AUAUAg................aCACA.GAGCC....UGAU
C8238124_1_MH0006/290-236                   ------------------------------AUUU.UAA.UGUGGCU------...........AGAAA.............................................-----AGCAGUGGCAAGC.CUGU................AUUAG.................aCACA.GAGCC....UGAU
RUMENNODE_4126693_1/1907-1984               .......gccuagggaguaaucccuaggcuUUCU.UAA.UGUAGC-------...........CGUUG.............................................------GUGGUCCAAAGC.CCAC................AUGAGa...............aaUACA.GAUGG....AGAU
JCVI_SCAF_1096627927888/488-589             .............gccgggccguuccggccCACC.UAA.UGCAUCCCGUGC-...........CUAG-.............................................GCACGGCGGGUGACAAGC.CCCGguag.......cuccgACGACgguacg.....gagucaaUGCA.GAGUC....GGUG
NW_001815347.1/199234-199169                ------------------------------AAAG.UAA.UGCGGGCUUU---...........AUAUAuaa.......................................ucuG-GAAGACAGUCUCAACC.CCGU................AAAA-..................CGCA.GAGAG....CUUU
ASHM260b_GM9OZ8V02HG94X/136-66              ................gcauauaugugucgCCAU.UAA.CUACGC-------...........CGUUG.............................................A-----CCAGUCCAAAGC.CUGG................UAUGUga..............aaGUAG.GAUGG....GUGG
NW_002994234.1/12208165-12208216            ------------------------------UGCC.UAG.CACUGC-------...........CAAUG.............................................------CCGGUCCCAAGC.CCGG................AUAAA..................UGUG.GAGGG....GGCA
SRS022609_C3183495/435-384                  ------------------------------ACUU.UAA.ACCUAC-------...........CAAGG.............................................------GCGGUCCAAAGU.CCGU................GUAAA..................AGGC.GAUGG....GAGU
LBLPr__contig04443/337-392                  ------------------------------GUCG.CAA.CUCUACC------...........AAUG-.............................................-----GCCGGUCCCAAGU.CCGG................AUGAAa...............aaAGAG.GAGGG....AGGC
scaffold6010_16_MH0028/2711-2784            ................guaggucuacucuaCCUC.UAA.UGCGGCCACC---...........GCAAA.............................................--GGUGAGAGUCACAAGC.CUCU................ACAAA..................CGCA.GAGUG....GAGA
RUMENNODE_3775922_1/29232-29288             ------------------------------GCUG.UAA.UGCAGCCACC---...........UGUCC.............................................--GGUGAGGGUCACAAGU.CCCU................AA---..................UGCA.GAGUG....CAAC
scaffold33877_3_O2.UC-12/4299-4366          ...............ggacgaauaagguccUCCU.UAA.UGCAGC-------...........CAACG.............................................------GAGGUCACAAGC.CCUC................GAAUA.................aUGCA.GAGUG....AGGA
SRS049959_WUGC_scaffold_11563/274-207       ...............ggacgaauaaaguccUCCU.UAA.UGCAGC-------...........CAACG.............................................------GAGGUCACAAGC.CCUC................GAAUA.................aUGCA.GAGUG....AGGA
4443756.3.46307/267-190                     ....gccaguacugaaaaaauguacuggcaGUUU.UAA.UGCAGC-------...........CUGGG.............................................------ACGGUUACAAGC.CCGU................GAAAA..................UGCA.GAGUA....GAAC
scaffold84807_1_MH0040/529-594              ..................ggcugaaaagccCGCC.UAA.UGCAGC-------...........CGUGG.............................................------CCCGUCACAAGC.CGGG................AUUAAa................uUGCA.GAGUG....GGCG
CAM_READ_0099519637/287-219                 .............gccggacaaguuccggcACUG.UAA.UGCCAG-------...........CGUGG.............................................------ACGGUUCCAACU.CCGU................GAAAA..................GGCA.GAGGA....CAGG
NW_001820526.1/26417-26361                  ------------------------------CUUU.UAA.UGCGGC-------...........CAAUGuu.........................................auG-----UCGGUCUCAAGC.CCGA................GAAAA..................CGCA.GAGAG....AAGG
NW_001820526.1/67935-67879                  ------------------------------AUUU.UAA.UGCGGC-------...........CAAUGuu.........................................agG-----UCGGUCUCAAGC.CCGA................GAAAA..................CGCA.GAGAG....AAGG
scaffold46817_3_MH0030/146-66               ........uuucccacucuaugggggauuuCGUU.UAA.UGUAGCCAUC---...........GAAA-.............................................--GAUGAGAGUCACAAGC.CUCU................AUAAA..................UACA.GAGUG....AACG
NW_001878356.2/1590661-1590725              ------------------------------UUCA.GAA.CUCAGCCACAGG-...........UUUU-.............................................UUUGUGCCGGUCCCGAGC.CCGG................GUAAA..................UGAG.GAGGGg..uUUAA
_GVKGB5S02FK54Y/145-75                      ------------------------------GCUC.UAA.UGUGGCUGGCACU...........AAUCGuua......................................ccaaGUGCCAACGGUUGCAAGC.CCG-................AACAA..................CACA.GAGCA....GAGC
NW_002994230.1/12636754-12636673            ------------------------------UUUU.UAA.CUCCGCCUACGAUggg....ccaaCUAUAgugu.....................................ccuaUCGUAGCAGGUCCCAAGC.CCUG................GUAAA..................GGAG.GAGGGu..uGAAA
NW_002994233.1/2639815-2639734              ------------------------------UUUU.UAA.CUCCGCCUACGAUggg....ccacCUAUAgugu.....................................ccuaUCGUAGCAGGUCCCAAGC.CCUG................GUAAA..................GGAG.GAGGGu..uGAAA
NW_002994229.1/19739281-19739200            ------------------------------UUUU.UAA.CUCCGCCUACGGUggg....cuguCUAUGgugc.....................................cccaUCGUAGCAGGUCCCAAGC.CCUG................GUAAA..................GGAG.GAGGGu..uGAAA
NW_002994237.1/10778309-10778228            ------------------------------UUUU.UAA.CUCCACCUACGGUggg....ccguCUAUGgugu.....................................cccaUCGUAGCAGGUCCCAAGC.CCUG................GUAAA..................GGAG.GAGGGu..uGAAA
NW_002994240.1/11118431-11118512            ------------------------------UUUU.UAA.CUCCGUCUACGGUggg....ccguCUAUGgugu.....................................ccuaUCGUAGCAGGUCCCAAGC.CCUG................GUAAA..................GGAG.GAGGGu..uGAAA
LWFCA_GLZZ6Z001C2551/174-101                ------------------------------UCUU.UAA.CUCCGCCAAUGCAaa.......ugGUUUAuc........................................auuGCAUUGCCGGUCCCAAGC.CCGG................AUAAA..................GGAG.GAGGG....GAGA
LWFCAnN_GO09JKT01BUYEJ/168-222              ------------------------------GUAU.UAA.AGCUAC-------...........CAUUG.............................................------ACGGUCACAAGU.CCGU................AUUAAa...............aaAGCU.GAGUG....AUAC
BMHBC_6259/2723-2648                        .........aggggcgcgaaaacgcccccuUUCC.UAA.AACCGC-------...........CGUCG.............................................------CCCGUCCAAAGC.CGGG................AUGUGa...............aaGGUU.GAUGG....GGAA
ASHM485B_GQ8TDHF02J45RG/356-431             .......guaucuuggaguccccgagguacCUUG.UAA.UGCCAC-------...........CAUUG.............................................------GAGGUCCCAAGU.CCUC................AUGAA.................aGGCA.GAGGG....AAAG
JCVI_SCAF_1101668159470/340-430             ....ugcgaguauaaccauaaaauucgcacAAUG.UAA.UGCAACUUCUUUC...........GCAAG.............................................AAAGAAACGGUCCCAAGU.CCGU................AUAAA..................UGCA.GAGGG....UGCU
NZ_ACBZ01000101.1/2695-2628                 ..............gccggacacguccggcCCUC.UAA.UGCAGC-------...........CGAAG.............................................------CUAGUCGCAAGC.CUGG................AAAAA..................UGCA.GAGCG....GAGG
JCVI_SCAF_1101668650230/209-132             ....cccgugcgccuaaaggcgugcgggguUCUG.UAA.UGCAGC-------...........CGAGG.............................................------ACGGUCACAAGC.CCGU................GUAAA..................UGCA.GAGUG....CAGA
SRS024075_LANL_scaffold_10186/37441-37353   ------------------------------CUCG.UAA.UGCGACUUACUAGuaguaaccaguGAUAAguagcug..............................ggugauagUAGUAAACGGUCCCAAGU.CCG-................AAAA-..................CGCA.GAGGG....CGAA
NW_001923397.1/44369-44306                  ------------------------------AUUU.UAA.CCACACCAACUA-...........CAUUU.............................................AAGUUGCCAGUCCUAAGU.CUGA................AUAAA..................GUGG.GAAGG....AAGC
NW_001819902.1/24791-24849                  ------------------------------AAAG.UAA.GGCGGGCUUU---...........GUAAU.............................................--AAAGACAGUCUCAACC.CUGU................AAAA-..................CGCA.GAGAG....CUUU
NW_001814781.1/340939-340881                ------------------------------AAAG.UAA.UGCGGGCUUU---...........GUAAU.............................................--AAAGACAGUCUCAACC.CUGU................AAAA-..................UGCA.GAGAG....CUUU
NW_001815192.1/139556-139614                ------------------------------AAAG.UAA.UGCGGGCUUU---...........GUAAU.............................................--AAAGACAGUCUCAACC.CUGU................AAAA-..................CGCA.AAGAG....CUUU
NW_001815938.1/5888-5830                    ------------------------------AAAG.UAA.UGCGGGCUUU---...........GUAAU.............................................--AAAGACAGUCUCAACC.CUGU................AAAA-..................CGCA.GAGUG....CUUU
NW_001815048.1/23705-23647                  ------------------------------AAAG.UAA.UGCUGGCUUU---...........GUAAU.............................................--AAAGACAGUCUCAACC.CUGU................AAAA-..................CGCA.GAGAA....CUUU
NW_001935150.1/429-492                      ------------------------------AUUU.UAA.CCACACCAACUA-...........CGUUU.............................................AAGUUGUCAGUCCUAAGU.CUGA................AUAAA..................GUGG.GAAGG....AAGU
BAAW01005563.1/1093-1044                    ------------------------------GCUU.UAA.-GCAAC-------...........CAAAG.............................................------ACAGGUACAAGC.CUGU................UAAA-..................UGCA.GAGUG....GAGA
NW_001878356.2/1639268-1639342              ------------------------------UUCA.GAA.CUCGGCCACAGGG...........AUUUUuauac...................................accacCUUGUGUCGGUCCCAAGC.CCGG................AUAAA..................UGAG.GAGGG....UCUA
NW_001820622.1/3390-3471                    ------------------------------UUUG.UAA.UGCGGGCGUUA-Uuauu..aaaaaUGUUGuauuu...................................aauaaUUAACGACAGUCUCCACC.CUGU................GAAA-..................CGCA.GAGAG....CAAA
NW_001815680.1/7036-7117                    ------------------------------UUUG.UAA.UGCGGGCGUUA--...........CUAUUaaaaauguua.........................caguuaauaaUUAACGACAGUCUCCACC.CUGU................GAAA-..................CGCA.GAGAG....UAAA
scaffold58730_4_V1.CD-11/641-721            ...........aaggggccuagccccuuccCCUU.UAA.UGCAGGU-CGCU-...........UGAU-.............................................AGCGCAACGGUCCACACC.CCGU................AUGAA..................UGCA.GAUGG....AAGG
scaffold23469_2_MH0074/942-1022             ...........aaggggccuagccccuuccCCUU.UAA.UGCAGGU-CGC--...........UUAAU.............................................UGCGCAACGGUCCACACC.CCGU................AUGAA..................UGCA.GAUGG....AAGG
NZ_AAYG02000029.1/7993-8060                 .............gccggacacguuccggcACUG.UAA.UGCAGC-------...........CGAAG.............................................------CCGGUUCCAAGC.CCGG................AAGA-..................UGCA.GAGGA....CAGA
RUMENNODE_4188595_59000/14176-14128         ------------------------------AUGC.UAA.UGCGGC-------...........CAUAG.............................................------ACGGUUCCAAGC.CCG-................CAA--..................CGCA.GAGGA....GCAU
NW_001815555.1/5610-5557                    ------------------------------CUUU.UAA.UGCGGCC------...........UAUU-.............................................-----GUCGGUCUCAAGC.UCGA................AGAAA.................aCGCA.GAGAA....AGUG
NW_001815514.1/185387-185440                ------------------------------CUUU.UAA.UGCGGCC------...........UAUU-.............................................-----GUCGGUCUCAUGC.CCGA................AGAAA.................aUGCA.GAGAG....GAAG
NW_001820349.1/671906-671853                ------------------------------CUUU.UAA.UGCGGCC------...........UAUU-.............................................-----GUCGGUCUCAAGC.CCGA................AGAAA.................aCGCA.GAGAG....AAAA
NW_001820583.1/36949-37002                  ------------------------------CUUU.UAA.UGCGGCC------...........UAUU-.............................................-----GUCGGUCUUAAGC.CCGA................AGAAA.................aCGCA.UAGAG....AAGG
NW_001815681.1/1691017-1691070              ------------------------------CUUU.UAA.UGCGGCC------...........UAUU-.............................................-----GUCGGUCUCAAGC.CCGA................AGAAA.................aCGCA.GAGAG....AAAG
NW_001815558.1/44036-43983                  ------------------------------CUUU.UAA.UGCGGCC------...........UAUU-.............................................-----GUCGGUCUCAAGC.CCGA................AGAAA.................aCGCG.GAGAG....AAAG
NW_001815578.1/1965-1912                    ------------------------------CUUU.UAA.UGCGGUC------...........UAUU-.............................................-----GUCGGUCUCAAGC.CCGA................AGAAA.................aCGCA.GAGAG....AAAA
NW_001815555.1/7122-7175                    ------------------------------CUUU.UAA.UGUGGCC------...........UAUU-.............................................-----GUCGGUCUCAAGC.CCGA................AGAAA.................aCGCA.GAGAG....AAAG
NW_001814832.1/5957-5904                    ------------------------------CUUU.UAA.UCCGGCC------...........UAUU-.............................................-----GUCGGUCUCAAGC.CCGA................AGAAA.................aCGCA.GAGAG....GAAG
NW_001814681.1/206091-206033                ------------------------------CUUC.UAA.UGCGGCC------...........UAUU-.............................................-----GUCGGUCUCAAGC.CCGA................AGAAAaag............ugaGGCA.GAGAG....AAAG
NW_001820451.1/3921-3868                    ------------------------------CUUU.UAA.CGCGGCC------...........UAUU-.............................................-----GUCGGUCGCAAGC.CCGA................AGAAA.................aCGCA.GAGAG....AAAG
F10SI03120a_Sequence0000001834/2132-2192    ------------------------------AUGU.UAA.AGCAGCCAUGC--...........UUAG-.............................................-GCAUGCCGGUCUCAAGC.CCGG................AUAAA..................UGCU.GAGAG....ACAU
LWAeNiSIP_F6BA1ZZ02H6SRL/111-46             ------------------------------AUGC.UAA.UGCAGCCACAG-A..........uUAGGCu..........................................auGCUGUGCUGGUGCCAAGC.CCAA................ACAAA..................UGCA.GAGGC....AG--
BMHBC_170612/3097-3044                      ------------------------------UGUU.UAA.UGCAGCG------...........CGAAU.............................................A----CACAGUGACAAGC.CUGU................UGAA-..................UGCA.GAGUC....AACA
NW_001938119.1/39582-39646                  ------------------------------UUUU.UAA.CCAAGCCAACAA-...........UUUAAu...........................................uUUGUUGUCAGUCCUAAGC.CUGU................AAAA-..................UUGG.GAAGG....AAAA
scaffold80856_2_MH0054/1233-1152            ...ucuuugcucuucuuuucccgcggggagGCCU.UAA.UGCAGC-------...........CGACG.............................................------CCGGUCGCAAGC.CCGG................GAGCAa...............aaUGCA.GAGCG....AGGC
SRS024435_C3231052/2271-2190                ...ucuuugcucuucuuuucccgcggggagGCCU.UAA.UGCAGC-------...........CGACG.............................................------CCGGUCGCAAGC.CCGG................GAGCAa...............gaUGCA.GAGCG....AGGC
v62.21/237-292                              ------------------------------AGUU.UAA.CACUGC-------...........CUUUG.............................................------CCGGUCCCAAGC.CCGG................AUGAGaa..............aaUGUG.GAGGG....AACU
SRS011271_WUGC_scaffold_37363/6725-6664     ------------------------------GUUA.UAA.AGCUACCAGUCU-...........GCAA-.............................................AGAUUGACAGUUCCAAGU.CUGU................UAAA-..................AGCU.GAGGA....UAAC
scaffold103753_5_MH0086/15063-15002         ------------------------------GUUA.UAA.AGCUACCAAUCU-...........GCAA-.............................................AGAUUGACAGUUCCAAGU.CUGU................UAAA-..................AGCU.GAGGA....UAAC
4443754.3.46178/155-242                     ...uaaagguuugggcgcaccuuuaagcgcCGUC.UAA.UGUAACCACUU--...........GCAA-.............................................-AAGUGAUGGUCCAAAGU.CCAU................GCAAA..................UACA.GAUGG....GACA
SRS048870_WUGC_scaffold_51915/138-201       ------------------------------UCUG.UAA.UGCAGCUAUCGAG...........GGUUU.............................................UCGAUAACGGUUCCAAGC.CCGU................ACAA-..................UGCA.GAGGA....CAGA
2015279885/289-354                          ------------------------------GCCU.UAA.CCCGACCACGGGC...........UAACG.............................................CCCGUGCCGGUCCCAAGU.CCGG................ACAAA.................cUGGG.GAGGG....UUCA
ASLM90b_GJFDWOI02JI0T6/2-54                 ------------------------------AACA.UAA.UGUAGC-------...........CAAGG.............................................------ACUGUGACAAGC.CAGU................ACAAA..................UACA.GAGUC...aUGUU
NW_003020665.1/2074-2006                    ------------------------------AAUG.UAA.CUCCGCCUGU---...........AGCUGguccg...................................gaggcC-ACCGCCGGUCCCAAGC.CCGG................AUAAA..................GGAG.GAGGG....--UU
scaffold11752_1_V1.CD-12/1369-1440          ............ggcggacacguuccacccUCUG.UAA.UGCCAC-------...........CGUUG.............................................------GCGAUCUUAAGU.CCGC................AUGAAa................aGGCA.GAGAG....AAGA
scaffold72334_1_MH0025/1408-1473            ------------------------------UGUU.UAA.UGCGGCCGCCCCG..........cCUC-G............................................cGGAGCGUUAGUUCCAAGC.CUAA................AAGAA..................CGCA.GAGGU....GACA
_GVKGB5S02G4Q59/76-166                      ------------------------------AUUU.UAA.UGCAGCUAUUGAGuaauauaaacuAUACCcuacuauag...........................uuuauauauUUAAUAAAGGUUACAAGC.CCUU................AA---..................UGCA.GAGUA....GAAU
GXP7IEG01BGAPV/89-179                       ------------------------------AUUU.UAA.UGCAGCUAUUGAGuaauauaaacuAUACCcuacuauag...........................uuuauauauUUAAUAAAGGUUACAAGU.CCUU................AA---..................UGCA.GAGUA....GAAU
_GX4VOVV01COBN2/190-113                     ------------------------------ACAG.AAA.UGCAGCCGUCUGGgg.......ggCAAGCcagc....................................ccaacUAGACGACGGUCACAAGC.CCGU................GAAAA..................UGCA.GAGUG....UUGC
LWFCA_GLZZ6Z001CMR0J/231-320                ........gcgggccuuggaaaagaaccgcGUCC.UAA.UGCGGCCCGCUGG..........cGUGCG............................................cCAGCGGACGGUGACAAGC.CCGU................GCGAA..................CGCA.GAGUC...aGGAU
SRS052027_LANL_scaffold_25557/2473-2550     ................ggggaguaauccccUUCC.UAA.UGC-AGUAGC---...........UAAAA.............................................--GCUAGAGGUCGCAACU.CCUC................AUAAAac.............auaUGCA.GAGCG....GGAA
NW_002994292.1/363941-364001                ------------------------------GAUG.CAA.CUCCGCCUGU---...........AUUGA.............................................A-ACAGCCGGUCCCAAGC.CCGG................AUAAA..................GGAG.GAGGG....UUAA
NW_001877653.2/216396-216326                ------------------------------UAAA.CAA.UCCAGUCAUGUAGc........ugGAAACa..........................................gcUAUAUGCCGGUCCCAAGC.CCGG................AUAAA..................UGGA.GAGGG....GUGA
SRS077730_LANL_scaffold_24799/46-128        ..uuccagaagcgcaaguuuccgaguauuuGAUU.UAA.UGCGGC-------...........CAUAG.............................................------UCGGUCACAAGC.CCGA................UUGAGa...............aaCGCA.GAGUG....AGUC
NW_002994229.1/23077811-23077756            ------------------------------GGUU.UAA.CACUGC-------...........CUUUG.............................................------CCGGUCCCAAGC.CCGG................AUGCGaa..............aaUGUG.GAGGG....AACU
ASMM170b_GM97KZC01BMHMI/147-91              ------------------------------AUCU.UAA.UGUAGCCAGC---...........GUAA-.............................................--GCUGAAGGUGGCAAGC.CCU-................AUAA-..................UACA.GAGCC....GAAA
scaffold94142_1_V1.UC-8/761-840             ...........ggcuaucacuacaugguuaAUAU.UAA.UGUAGCCAUUC--...........AAUA-.............................................-GAAUGAGAGUCCAAAGC.CUCU................AUAAA..................UACA.GAUGG....AUAU
scaffold1359_36_MH0071/684-628              ------------------------------CGUG.UAA.UGCAGCCUA----...........UAUU-.............................................---UAGCCGGUUCCAAGC.CCGG................ACGAA..................UGCA.GAGGA....CACA
NC_008471.1/17916023-17915941               ------------------------------AGAG.UAA.CUCCGCCUGUGUUguuu...caugGUUUGucauu...................................gcacaUCACAGCCGGUCCCAAGC.CCGG................ACAAA..................GGAG.GAGGG....UGUG
scaffold108453_4_MH0012/2139-2206           ..............gcggggcaacccgcccGGUG.UAA.UGCAGC-------...........CUUGG.............................................------ACGGUUCCAAGC.CCGU................GUAAA..................UGCA.GAGGA....CACC
NW_001919889.1/28093-28158                  ------------------------------UUUU.UAA.CCAAGCCAACAAU...........GAUAG............................................uUUGUUGACAGUCCUAAGC.CUGU................UAUAA..................UUGG.GAAGG....AAAA
C1713523_1_MH0008/9-84                      ..............ggcggcagcagucgccCGCG.UAA.UGCAGCCUACC--...........GAC--.............................................-GGUAGCCAGUUCCAAGC.CUGG................GAAAA..................UGCA.GAGGA....CGCG
SRS048164_WUGC_scaffold_36071/6793-6883     ..ggcgcgguguagcuccuauaucaaagucCGGC.UAA.UGCGGCCAGACC-...........UCAC-.............................................GGUCUGGGUGUCACAAGC.CACC................ACGAA..................CGCA.GAGUG....GCCG
scaffold32648_3_O2.UC-19/1-86               .......gguguagcuccuauaucaaagucCGGC.UAA.UGCGGCCAGGCC-...........UCAC-.............................................GGUCUGGGUGUCACAAGC.CACC................ACGAA..................CGCA.GAGUG....GCCG
scaffold48836_1_MH0026/9366-9456            ..ggcgcgguguagcuccuauaucaaagucCGGC.UAA.UGCGGCCAGGCU-...........UCAC-.............................................GGUCUGGGUGUCACAAGC.CACC................ACGAA..................CGCA.GAGUG....GCCG
scaffold13_1_MH0073/2883-2973               ..ggcgcgguguagcuccuauaucaaagucCGGC.UAA.UGCGGCCAGGCU-...........UCAC-.............................................GGCCUGGGUGUCACAAGC.CACC................ACGAA..................CGCA.GAGUG....GCCG
SRS015794_Baylor_scaffold_35065/4590-4680   ..ggcgcgguguagcuccuauaucaaagucCGGC.UAA.UGCGGCCAGGCU-...........UCAC-.............................................AGUCUGGGUGUCACAAGC.CACC................ACGAA..................CGCA.GAGUG....GCCG
GYQO9XB02JTHWG/70-124                       ------------------------------GAGA.UAA.CCCAGC-------...........CAUAG.............................................------CCGGUCCCAAGC.CCGG................UUGAGa...............aaUGGG.GAGGG....UCUC
SRS057205_LANL_scaffold_50841/4535-4616     ------------------------------CUUC.UAA.CGCUACC--UACGcu......cucGAAGGccaa....................................gagggGUACGGCUGGUCCCAAGU.CCAG................AAUGAaa.............gaaCGCG.GAGGG....GAAG
SRS053603_C3333958/7286-7367                ------------------------------CAUC.UAA.UGUAACC--UACAgc......cucAAAGGccacg...................................aggagGUACGGCUGGUCCCAAGU.CCAG................AAUGAaa..............gaUACA.GAGGG....AAUG
SRS018739_WUGC_scaffold_6903/5756-5836      ------------------------------CAUU.UAA.UGCAAC--CUACGcc......uccGAAGUacaa....................................ggagaGUACGACUGGUCCCAAGU.CCAG................GAUGAaa..............gaUGCA.GAGGG....AAUG
SRS014470_WUGC_scaffold_49115/2951-2871     ------------------------------CAUG.UAA.UGCAAC--CUACGcc......uccGAAGUacaa....................................ggagaGUACGACUGGUCCCAAGU.CCAG................GAUGAaa..............gaUGCA.GAGGG....GAUG
SRS021496_Baylor_scaffold_85811/6977-7087   uguuagcauaaaacuaaugcucuacauguaCAUU.UAA.UGCAAC--CUACGcc......uccGAAGUacaa....................................ggagaGUACGACUGGUCCCAAGU.CCAG................GAUGAaa..............gaUGCA.GAGGG....GAUG
SRS019219_WUGC_scaffold_74142/4071-3990     ------------------------------CAUC.UAA.UGUAACC--UACAgc......cucAAAGGccacg...................................aggagGUACGGCUGGUCCCAAGU.CCAG................AAUGAaa..............gaUACA.GAGGG....GAUG
scaffold5651_2_MH0063/66608-66554           ------------------------------AAUA.UAA.UGCAGC-------...........CAUGG.............................................------UUAGUGACAAGC.CUAA................UUGAAa...............aaUGCA.GAGUC....UAUU
SRS054590_LANL_scaffold_7539/1252-1306      ------------------------------AAUA.UAA.UGCAGC-------...........CAAAG.............................................------UUAGUGACAAGC.CUAA................UUGAAa...............aaUGCA.GAGUC....UAUU
SRS019910_WUGC_scaffold_41849/1079-1133     ------------------------------AAUA.UAA.UGCAGC-------...........CAAAG.............................................------UUAGUGACAAGC.CUAA................UUGAAa...............aaUGCA.AAGUC....UAUU
scaffold17920_6_MH0013/2173-2122            ------------------------------AAUA.UAA.UGCAGC-------...........CAUGG.............................................------UUAGUGACAAGC.CUAA................GUAAA..................UGCA.GAGUC....UAUU
scaffold43688_2_V1.UC-8/5389-5335           ------------------------------AAUA.UAA.UGCAGC-------...........CAUAG.............................................------UUAGUGACAAGC.CUAA................UUAAAa...............aaUGCA.GAGUC....UAUU
SRS050752_LANL_scaffold_5811/1562-1615      ------------------------------AAUA.UAA.UGCAGC-------...........CAAAG.............................................------UUAGUGACAAGC.CUAA................UUAAGa................aUGCA.GAGUC....UAUU
scaffold47771_2_V1.UC-19/1438-1489          ------------------------------AAUA.UAA.UGCAGC-------...........CAUAG.............................................------UUAGUGACAAGC.CUAA................GUAAA..................UGUA.GAGUC....UAUU
scaffold20499_13_MH0018/1654-1603           ------------------------------AACG.UAA.UGCAGC-------...........CACGG.............................................------UUAGUGACAAGC.CUAA................GUAAA..................UGCA.GAGUC....AGUU
scaffold32655_3_MH0009/7853-7904            ------------------------------AAUA.UAA.UGCAGC-------...........CAUAG.............................................------UUAGUGACAAGC.CUAA................GUAAA..................UGCA.GAGUC....AGUU
2222084014.845_1/834-888                    ------------------------------UGUU.UAA.UGCAGC-------...........CAUUG.............................................------GAGGUCACAAGC.CCUC................AUGAGa...............aaUGCA.GAGUG....AACA
CAM_READ_0100132383/112-58                  ------------------------------AUUC.UAA.UGUAGC-------...........CAAUG.............................................------CAAGUCACAAGC.CUUG................AUGAGa...............aaUACA.GAGUG....GAAU
4443754.3.35337/1132-1218                   .guagguuauaacgauagacuugcaaguagUUAC.UAA.UGCAGCC------...........AAACGa..........................................aaC----GACAGUUCCAAGC.CUGU................GAAAA..................UGCA.GAGGA....GUAA
scaffold103403_2_MH0058/319-231             ........gggcggaacaauagccgcccggCAAC.UAA.AACGGCCACACC-...........GUGAAc...........................................gGGUGCGAGUGUCCCAAGC.CACU................AUAAA.................cCGUU.GAGGG....GUUG
SRS016989_C1582811/415-328                  .........ggcggaacaauagccgccaggCAAC.UAA.AACGGCCACACC-...........GUGAAc...........................................gGGUGCGAGUGUCCCAAGC.CACU................AUAAA.................cCGUU.GAGGG....GUUG
scaffold36471_3_MH0043/5324-5236            ........gggcggaacaauagccgcccggCAAU.UAA.AACGGCCGCACC-...........GUGAAc...........................................gGGUGCGAGUGUCCCAAGC.CACU................AUAAA.................cCGUU.GAGGG....GUUG
SRS011586_C3531191/237-303                  ------------------------------CAAC.UAA.AACGGCCGCACC-...........GUGAAc...........................................gGGUGCGAGUGUCCCAAGC.CACU................AUAAA.................cCGUU.GAGGG....GUUG
SRS015133_WUGC_scaffold_34112/1006-1095     .......ccccggcggcaaugccggggcagCAAC.UAA.AACGGCCACACC-...........GUGAAc...........................................gGGUGCGAGUGUCCCAAGC.CACU................AUAAA.................cCGUU.GAGGG....GUUG
C3898611_1_V1.UC-19/87-176                  .......ccccggcggcaaugccggggcagCAAC.UAA.AACGGCCACACC-...........GUGAAc...........................................gGGUGUGAGUGUCCCAAGC.CACU................AUAAA.................cCGUU.GAGGG....GUUG
SRS014459_WUGC_scaffold_68607/2475-2541     ------------------------------CAAC.UAA.AACGGCCACAC--...........AGUGAa..........................................cgGGUGCGAGUGUCCCAAGC.CACU................AUAAA.................cCGUU.GAGGG....GUUG
scaffold16954_1_MH0025/856-790              ------------------------------CAAC.UAA.AACGGCCGCAC-A..........gUGAAC............................................gGGUGCGAGUGUCCCAAGC.CACU................AUAAA.................cCGUU.GAGGG....GUUG
scaffold33193_1_MH0010/600-688              ........gggcggaagaauagccacccagCAAC.UAA.AACGGCCACACC-...........GUGAAc...........................................gGGUGCGAGUGUCCCAAGC.CACU................AUAAA.................cCGUU.GAGGG....GUUG
SRS024435_C3152294/404-492                  ........gggcggaagaauagccgcccgaCAAC.UAA.AACGGCCACACC-...........GUGAAc...........................................gGGUGCGAGUGUCCCAAGC.CACU................AUAAA.................cCGUU.GAGGG....GUUG
scaffold76465_1_MH0041/184-272              ........gggcggaagaauagccgccuggCAAC.UAA.AACGGCCACACC-...........GUGAAc...........................................gGGUGCGAGUGUCCCAAGC.CACU................AUAAA.................cCGUU.GAGGG....GUUG
scaffold7168_2_MH0050/6321-6408             .........ggcggaacaauagccgccaggCAAU.UAA.AACGGCCGCACC-...........GUGAAc...........................................gGGUGCGAGUGUCCCAAGC.CACU................AUAAA.................cCGUU.GAGGG....GUUG
scaffold41639_1_O2.UC-24/1160-1067          .....ccagggcggcagcaggaccgcccggCAAU.UAA.AACGGCCACACCG..........uCAUGGg...........................................cGGUGCGAGGGUCCGAAGC.CCCU................AUAAA.................cAGUU.GACGG....GUUG
SRS013951_WUGC_scaffold_8022/699-793        .....ccggggcggccacuguaccgcccggCAAU.UAA.AACGGCCACGUUGu.........cCAUGGg...........................................cGGCGUGAGGGUCCGAAGC.CCCU................AUAAA.................cAGUU.GACGG....GUUG
SRS064557_LANL_scaffold_1002/295-204        ........gggcggcaacuacgccgcccggCAAU.UAA.AACGGCCACGUUGu.........cCAUGGg...........................................cGGCGUGAGGGUCCGAAGC.CCCU................AUAAA.................cAGUU.GACGG....GUUG
SRS064276_LANL_scaffold_2678/1042-1136      .....gggcggcagcaagagccgcccacggCAAU.UAA.AACGGCCACGCCGa.........cCAUGGa...........................................cGGCGUGAGGGUCCGAAGC.CCCU................AUAAA.................cAGUU.GACGG....GUUG
SRS017307_Baylor_scaffold_9205/6123-6029    .....gggcggcagcaagagccgcccacggCAAU.UAA.AACGGCCACGCCGa.........cCAUGGg...........................................cGGCGUGAGGGUCCGAAGC.CCCU................AUAAA.................cAGUU.GACGG....GUUG
scaffold1561_5_V1.UC-14/5607-5704           ..ccagggcggcaguaagagccgccaacggCAAU.UAA.AACGGCCACGCCGa.........cCAUGGg...........................................cGGCGUGAGGGUCCGAAGC.CCCU................AUAAA.................cAGUU.GACGG....GUUG
scaffold76542_6_V1.UC-8/138-232             .....cugggcggcagcaggagccgcccggCAAU.UAA.AACGGCCACGCCGa.........cCAUGGg...........................................cGGCGUGAGGGUCCGAAGC.CCCU................AUAAA.................cAGUU.GACGG....GUUA
SRS015065_WUGC_scaffold_34675/1342-1248     .....cugggcggcagcaggagccgcccggCAAU.UAA.AACGGCCACGCCGa.........cCAUGGg...........................................cGGCGUGAGGGUCCGAAGC.CCCU................AUAAA.................cAGUU.GACGG....GUUG
SRS014459_WUGC_scaffold_55252/2023-2117     .....cugggcggcagcaggagccgcccggCAAU.UAA.AGCGGCCACGCCGc.........cCAUGGg...........................................cGGCGUGAGGGUCCGAAGC.CCCU................AUAAA.................cAGUU.GACGG....GUUG
SRS015782_WUGC_scaffold_20590/2037-2132     ....ccagggcggcagcaggauccgcccggCAAU.UAA.AACGGCCACGCCGa.........cCAUGGg...........................................cGGCGUGAGGGUCCGAAGC.CCCU................ACAAA.................cAGUU.GACGG....GUUG
SRS015854_WUGC_scaffold_10773/299-204       ....ccagggcggcagcaggaaccgcccggCAAU.UAA.AACGGCCACGCCGa.........cCAUGGg...........................................cGGCGUGAGGGUCCGAAGC.CCCU................AUAAA.................cAGUU.GACGG....GUUG
scaffold25695_3_MH0012/460-555              ....ccagggcggcagcaggaaccgcccggCAAU.UAA.AACGGCCACGCCGa.........cCAUGGg...........................................cGGCGUGAGGGUCCGAAGU.CCCU................ACAAA.................cAGUU.GACGG....GUUG
scaffold16361_1_MH0011/1993-2088            ....ccagggcggcagcaggaaccgcccggCAAU.UAA.AACGGCCACGCCGa.........cCAUGGg...........................................cGGCGUGAGGGUCCGAAGC.CCCU................ACAAA.................cAGUU.GACGG....GUUG
C8138709_1_MH0006/485-580                   ....ccagggcggcagaaagagccgcccggCAAU.UAA.AACGGCCACGCCGa.........cCAUGGg...........................................cGGCGUGAGGGUCCGAAGC.CCCU................ACAAA.................cAGUU.GACGG....GUUG
scaffold33877_3_O2.UC-12/992-1069           .....gguacugguaaauaauaaccaguccUUCU.UAA.UGCAGC-------...........CAACG.............................................------GAGGUCACAAGC.CCUC................GGAUA.................aUGCA.GAGUG....AGGA
HCF12C_191836/450-531                       .............cggcgcacccugcgccgUCCU.UAA.UGAAGCCUAAUA-...........GCCCC.............................................UAAUAGCCGGUGGCAAGC.CCGG................AUAAA..................UUCA.GAGCC...aAGGA
scaffold111427_2_MH0065/8255-8204           ------------------------------UCUG.UAA.UGCAGC-------...........CAAGG.............................................------ACGGUUCCAAGC.CCGU................GUAAA..................UGCA.GAGGA....CAGG
scaffold71649_2_MH0076/12701-12645          ------------------------------ACUU.UAA.UGCAACC------...........GAGGG.............................................A----GGCCGUGACAAGU.CGGU................GGACA.................aUGCA.GAGUC...aAAGU
scaffold31716_5_V1.UC-19/9-65               ------------------------------ACUU.UAA.UGCAACC------...........AAUGA.............................................A----GGCCGUGACAAGU.CGGU................GGACA.................aUGCA.GAGUC...aAAGU
SRS019397_WUGC_scaffold_14939/1200-1256     ------------------------------ACUU.UAA.UGCAACC------...........AAUGA.............................................G----GGCCGUGACAAGU.CGGU................GGACA.................aUGCA.GAGUC...aAAGU
scaffold32822_7_MH0085/14108-14186          ........uagcaguuuagaaagacugcuaACUU.UAA.UGCAACC------...........AAUAA.............................................A----GGCCGUGACAAGU.CGGU................GGACA.................aUGCA.GAGUC...aAAGU
ASLM90b_GN81PCX02GK2IT/290-222              ------------------------------ACUG.UAA.UGUAGCCUGUAGGg........gcUAAAGc..........................................ccUUGUAGACAGUCACAAGC.CUGU................AAAA-..................UACA.GAGUG....-AGU
NW_003038038.1/903558-903628                ------------------------------ACCC.CAA.CUCCGCCUGUAGCu........ccUCCGGg..........................................ggCUACUGCCGGUUCCAAGC.CCGG................GUAAA..................UGAG.GAGGA....GGGU
NW_002994277.1/4602428-4602355              ------------------------------GAAG.UAA.CUCCGCCUGUGCCag.......ugCCUUGuc........................................auuACACAGCCGGUCCCAAGC.CCGG................AUAAA..................GGAG.GAGGG....UUGU
NC_008468.1/80106-80187                     ------------------------------AGAG.UAA.CUCCGCCUGUGUUgu.......uuCAUGGuuugua................................augcacaCCACAGCCGGUCCCAAGC.CCGG................ACAAA..................GGAG.GAGGG....UGUG
CAM_READ_0074107469/186-92                  ..guauguauguauguauguauguauguauGGGG.UAA.UGAUGCCAUGAAU..........uACAUA............................................aUUCAUGCCGGUCCCAAGC.CCGG................AGAAA..................GUCA.GAGGG....ACCC
CAM_READ_0073602021/185-251                 ------------------------------GGGU.UAA.UGACGCCUUGAAU..........uAUAUA............................................aUUCAUGCCGGUCCCAAGC.CCGG................AGAAA..................GUCC.GAGGG....ACCC
CAM_READ_0073255011/122-56                  ------------------------------GGGU.UAA.UGACACCUUGAAU..........uAUAUA............................................aUUCAUGCCAGUCGCAAGC.CCGG................AGAAA..................GUCA.GAGGG....ACCC
CAM_READ_0073994399/34-120                  ..........caucagguuaggugaguauuGGGU.UAA.UGACGCCUUGAAU..........uAUAUA............................................aUUCAUGCCGGUCCCAAGC.CCGG................AGAAA..................GUCA.GAGGG....ACCC
SRS019267_WUGC_scaffold_11823/2155-2219     ------------------------------AAGC.UAA.UGCAGGC-AGACU...........UGACA............................................aGUCGAGACGGUCGCAACC.CCGU................GAAAA..................UGCA.GAGCG....GCUU
4443756.3.26414/426-492                     ------------------------------GUUU.UAA.UGUAGCCACGCAA..........aAAGUUu...........................................uUGCGUGUCCGUUUCAAGC.CGGU................UAAA-..................UACA.GAGUG....AACG
NW_001820510.1/14932-15004                  ------------------------------UUUU.UAA.UGUGGCCUUGU-Acc.......uaCAAGAua........................................gguAUCAAGACGGUCUCAAGC.CCGU................GUAAA..................CACA.GAGAG....AAAA
NW_001820510.1/10286-10358                  ------------------------------UUUU.UAA.UGUGGCCUUGU-Acc.......uaCAAGAua........................................uguAUCAAGACGGUCUCAAGC.CCGU................GUAAA..................CACA.GAGAG....AAAA
NW_001820510.1/19571-19643                  ------------------------------UUUU.UAA.UGUGGCCUUGU-Acc.......uaCAAGAua........................................gguAUCAAGACGGUCUCAAGC.CCGU................GUAAA..................CACA.GAGAG....GAAA
NW_001815170.1/154734-154806                ------------------------------UUUU.UAA.UGUGGCCUUGU-Acc.......uaCAAAAua........................................gguAUCAAGACGGUCUCAAGC.CCGU................GUAAA..................CACA.GAGAG....AAAA
NW_001815525.1/244192-244264                ------------------------------UUUU.UAA.UGUGGCC-UUGUAcc.......uaCAAAAua........................................gguAUAAAGACGGUCUCAAGC.CCGU................GUAAA..................CACA.GAGAG....AAAA
NW_001815348.1/1953225-1953297              ------------------------------UUUU.UAA.UGUGGCCUUGA-Acc.......uaCAAAAua........................................gguAUCACGACGGUCUUAAGC.CCGU................GUAAA..................CACA.GAGAA....AAUG
NW_001878356.2/1895177-1895110              ------------------------------GCAG.UAAaUCCAGCCAAA---...........GUAGAuuu.......................................uucA-UCUGCCGGUCCCAAGC.CCGG................GUAAA..................UGGA.GAGGG....UUGG
scaffold71707_1_MH0031/19-73                ------------------------------CUCC.UAA.UGCAGC-------...........CGAAG.............................................------GCGGUCACAAGC.CCGA................UUGAGa...............gaUGCA.GAGUG....GGAA
NCBI_READ_1113171800125/851-901             ------------------------------UCCU.CAA.UGCAGC-------...........CAUAG.............................................------CCAGUGACAAGC.CUGG................GUAA-..................UGCA.GAGUC....AAGG
NCBI_READ_1113101608776/534-482             ------------------------------UCCU.CAA.UGCAGC-------...........CAUAG.............................................------CCAGUGACAAGC.CUGG................GUAAA..................UGCA.GAGUC...aAGGA
SRS051882_Baylor_scaffold_9868/26982-26930  ------------------------------UCUG.UAA.UGCAGCC------...........UUAA-.............................................-----GACGGUUACAAGC.CCGU................GUAAA..................UGCA.GAGUA....CAGA
ASLM20b_GJMWM0N02F51JQ/290-211              ......cgguucgauucuggcucgaccgaaUCUC.UAA.UGC-GC-------...........CGAUG.............................................C-----UGGGUCCCAAGU.CCCA................GAGGAag..............aaAGCA.GAGGG....GAGA
NC_008404.1/26363216-26363295               ------------------------------UAGG.UAA.CUCCGCCUAUGUC..........aCUUGAgguguga..............................uuuuaaugACAUAGCCGGUCCCAAGC.CCGG................AAAA-..................GGAG.GAGGG....GAUA
LWFCAnN_GO09JKT01BGMSQ/306-231              .........ugucgauuauuggcaacgcccACCC.GAA.CUGUGC-------...........CUUUG.............................................------GCGGUCUCAAGC.CCGC................AUGCGa...............aaACAG.GAGAG....GGGU
scaffold5377_2_MH0016/16032-15938           .......gggcggcagcaguagccgcccggCAAU.UAA.AGCAGCCACGAUCcg.......ccCGCGGg..........................................agAUUGUGAAGGUCCGAAGC.CCUU................GUAAA..................UGCU.GACGG....GUUG
NC_008405.1/1767469-1767418                 ------------------------------UGCC.UAA.CACUGC-------...........CAGUG.............................................------CCGGUCCCAAGC.CCGG................AUAAA..................AGUG.GAGGG....GGCA
NW_002994277.1/2100079-2100015              ------------------------------GCAUgUAA.CUCCGCCUGU---...........CGUGAa..........................................uaC-ACAGCCGGUCCCAAGC.CCGG................AUUAA..................GGAG.GAGGG....UUGC
NW_002994233.1/24829975-24829920            ------------------------------GAAG.UAA.CACUGC-------...........CAGUG.............................................------CCGGUCCCAAGC.CCGG................AUGUAaa..............aaGGUG.GAGGG....UUUA
CAM_READ_0073407999/106-52                  ------------------------------GAGU.UAA.CUCCGC-------...........CAUUG.............................................------CCUGUCUAAAGC.CAGG................AUGCGa...............aaGGAG.GAUAG....GCUC
CAM_READ_0074099209/236-162                 ..........gaggguaguuucucguuuuuGGU-.UAA.CUCCGC-------...........CAUUG.............................................U-----CUGGUCCAAAGC.CCAG................GAUGAga..............aaGGAG.GAUGG....-GCU
SRS017521_C2772645/1422-1482                ------------------------------GUAG.UAA.UGUAGCUUGCC--...........UCAU-.............................................-GGCAAACGGUCACAAGC.CCGU................AUAAA..................UACA.GAGCG....AUGC
4443754.3.34476/38-131                      .......caguuaagacggcuugagugagaUUGU.UAA.UGCUACUGCCUGGu........gcAUAUUgc........................................aucCUGGCAAAGGUCACAAGU.CCUU................AAA--..................AGCA.GAGUG....GCAA
NCBI_BBAY_READ_1106073063385/682-764        aaggaagcguugaauuuuggcgcuuccuuuUUGU.UAA.UGUGGCC------...........AAAA-.............................................-----GAUAGUUGUAAGC.CUAU................GUAAA..................CACA.GAACA....GCAA
2013431667/372-295                          ..............gccuggaaagacaggcACGU.UAA.ACUAAC-------...........UGUA-.............................................------GAGGUCCAAAGU.CCUCggc..........ugcAAACGca.............gaaUAGU.GAUGG....GCGU
JCVI_SCAF_1101668165118/1279-1352           ..............gcauauuaauuuaugcUUAG.UAA.UGCAGCCUC----...........AUGUU.............................................---GAGAUGGUCACAAGC.CCAU................AUAAA..................UGCA.GAGUG....UUUU
SRS052227_C2927685/4092-4020                ...............guguuuuuguagcauUACC.UAA.UCCAGCCAU----...........ACCAC.............................................A--AUGACAGUCCUAAGC.CUGU................UAAA-..................UGGA.GAAGG....GGUA
scaffold12542_4_MH0020/707-627              ...............guugcuauccaaccaUCUC.UAA.UGCGGCUCACU--...........AAUGGc..........................................caAAGUGAACGGUUGCAAGC.CCGU................GUAAA..................CGCA.GAGCA....GAGA
C1868426_1_MH0047/237-317                   ...............guugcuauccaaccaUCUC.UAA.UGCGGCUCACU--...........AAUGGc..........................................caAAGUGAACGGUUGCAAGC.CCGU................GUAAA..................CGCA.UAGCA....GAGA
ASHM260b_GM9OZ8V02JO912/86-28               ------------------------------AUCG.UAA.UGCAGC-------...........CAAG-.............................................------GUGGUCACAAGC.CCAC................AGCCAaaaa..........gguaUGCA.GAGUG....AGAU
scaffold5364_4_O2.UC-18/844-931             gaaguuauucauagugauagauaacuuuuaUGUU.UAA.UGCGGCCGCC---...........GAUA-.............................................--GGUGAUGGUUCCAAGC.CCAU................AAAA-..................CGCA.GAGGA....AACA
scaffold23465_3_MH0072/305-213              gucuuguaugugaauacagggcaaaucauuCGUU.UAA.UGUAGCCAUAUC-...........UUA--.............................................GAUAUGAGAGUCCAAAGC.CUCU................AUAAA.................uAACA.GAUGG....AACG
SRS019582_WUGC_scaffold_4041/2904-2821      .....aggguugaguugcaucaacccuaagUGUU.UAA.UGUAGCCAGC---...........GUAA-.............................................--GCUGAGAGUCCAAAGC.CUCU................AUAAA..................UACA.GAUGG....AACA
scaffold29640_2_MH0031/2880-2797            .....aggguugaguugcaucaacccuaagUGUU.UAA.UGUAGCCAGC---...........GUAA-.............................................--GCUGAGAGUCCAAAGU.CUCU................ACAAA..................UACA.GAUGG....AACA
C3059192_1_MH0078/1392-1479                 .cuuaaggguugaguugcaucaacccuaagUGUU.UAA.UGUAGCCAGC---...........GUAA-.............................................--GCUGAGAGUCCAAAGC.CUCU................ACAAA..................UACA.GAUGG....AACA
scaffold22224_1_MH0068/12002-11908          gucuuguaugugaauacagggcaaaucaucCGUU.UAA.UGUAGCCAUAUCU...........UUAAA.............................................GGUAUGAGAGUCUAAAGC.CUCU................AUAAA..................UACA.GAUAG....GACG
SRS022137_C1729534/484-405                  ..............gggggcguaagccccuUCCU.UAA.UGCAGCCGGAGC-...........CGAUG.............................................GCUCCGCCGGUCCCAAGC.CCGG................AAAGA..................UGCA.GAGGG....AGGA
NW_003037874.1/72545-72602                  ------------------------------AUGA.UAA.CUCCGCCUG----...........AGUUA.............................................---CUGCCGGUCCCAAGC.CCGG................GUAAA..................GGAG.AAUGG....UUGU
NW_003038034.1/203379-203307                ------------------------------UGUG.UAA.CUCCGCCUGGAGCc.........cCUCUGg..........................................gaCUACUGCCGGUCCCAAGC.CCGG................AUAAA..................GGAG.GAGGGu.ugUACA
LBLACPB2_contig01502/514-459                ------------------------------UGAU.UAA.CUCUAC-------...........CAUUA.............................................G-----CCGGUUGCAAGU.CCGG................AUGAGa...............aaAGAG.GAGCA....AUCA
GX8B9KJ01CE9IY/150-205                      ------------------------------UGAU.UAA.CUCUAC-------...........CAUUA.............................................G-----CCGGUUGCAAGU.CCGG................AUGCAa...............aaAGAG.GAGCA....AUCA
JCVI_SCAF_1101668159470/1225-1315           ....ugcgaguauaaccauaaaauucgcacAAUG.UAA.UGCAACUUCUUUC...........GCAAG.............................................AAAGAAACGGUCCCAAGU.CCGU................AUAAA..................UGCA.GAGGG....AAUU
NC_008404.1/26399805-26399885               ------------------------------UAGG.UAA.CUCCGCCUAUGUCau.......cuUAAGGcguaac.................................uaaaugACAUAGCCGGUCCCAAGC.CCGG................AAAAA..................GGAG.GAGGG....GAUA
RicEn_FSXC42615_g1/515-436                  ------------------------------UAGG.UAA.CUCCGCCUAUGUCau.......cuUAGGUguaau..................................uauaugACAUAGCCGGUCCCAAGC.CCGG................AAAAA..................GGAG.GAGGG....GGCA
RicEn_C9891/718-639                         ------------------------------UAGG.UAA.CUCCGCCUAUGUCa........uuGUAGGuauaac.................................uaaaugACAUAGCCGGUCCCAAGC.CCGG................AAAAA..................GGAG.GAGGG....GAUA
NC_008404.1/26449135-26449214               ------------------------------UAGG.UAA.CUCCGCCUAUGUCa.........uCGUAGguauaa................................cuaaaugACAUAGCCGGUCCCCAGC.CCGG................AAAAA..................GGAG.GAGGG....GAUA
HCF12C_353143/831-760                       ------------------------------AAGC.UAA.CUCCGCCUAUGUUgg.......ggUAU-Ccu.........................................ugACGUAGCCGGUCCCAAGC.CCGG................ACAAA..................GGAG.GAGGG....UUGU
HCF12C_1_1_newblercontig571160/52-123       ------------------------------AAGC.UAA.CUCCGCCUAUGUUgg.......ggUAU-Ccu.........................................ugGCGUAGCCGGUCCCAAGC.CCGG................ACAAA..................GGAG.GAGGG....UUGU
SRS017191_Baylor_scaffold_25626/252-320     .............gccggacgcguuccggcUCUG.UAA.UGCCAG-------...........CGUGG.............................................------GCGGUUCCAACU.CCGU................GAAAA..................GGCA.GAGGA....CAGA
SRS024132_Baylor_scaffold_38814/23356-23424 .............gccggacguguuccggcUCUG.UAA.UGCCAG-------...........CGUGG.............................................------GCGGUUCCAACU.CCGU................GAAAA..................GGCA.GAGGA....CAGA
SRS015133_WUGC_scaffold_5327/13890-13823    .............gccggacgcguuccggcUCUG.UAA.UGCAGC-------...........CGUAG.............................................------CCGGUUCCAAGC.CCGG................AAAA-..................UGCA.GAGGA....CAGA
scaffold31780_3_MH0082/346-272              .......uuaggugggaugguaaaaccuaaUGCU.UAA.UGCAGC-------...........CACAG.............................................------CCUGUCACAAGC.CAGG................AUAAA..................UGCA.GAGUG....AGUA
scaffold18909_6_MH0045/534-454              .caagccccggacugcuaccggggcguuggUUUA.UAA.UGCAGC-------...........CGCAG.............................................------GCGGUCACAAGC.CCGC................AUAAA..................UGCA.GAGUG....UAAA
scaffold71822_4_V1.UC-8/8317-8237           .caagccccggcaacaguccggggcauuggUUUA.UAA.UGCAGC-------...........CGUUG.............................................------ACGGUCACAAGC.CCGU................AUAAA..................UGCA.GAGUG....UAAA
scaffold92_7_MH0046/195-115                 .caagccccggcaacaguccggggcauuggUUUA.UAA.UGCAGC-------...........CGUAG.............................................------GCGGUCACAAGC.CCGC................AUAAA..................UGCA.GAGUG....UAAA
SRS021484_C2066283/144-64                   .caagccccggcaacaguccggggcauuggUUUA.UAA.UGCAGC-------...........CGUAG.............................................------GCGGUCACAAGC.CCGU................AUAAA..................UGCA.GAGUG....UAAA
NC_007581.1/43341-43430                     ------------------------------CUCU.UAA.UGCAACUUUAUAUuaa....uaucCACGUugauucgua...........................gagauauaaUAUAGAACGGUCACAAGU.CCGU................AUAAA..................UGCA.GAGUG....GGAG
SRS054590_LANL_scaffold_11889/1099-1048     ------------------------------CCUG.UAA.UGUAGCC------...........UAAAA.............................................-----GACAGUUACAAGC.CUGU................AAA--..................UACA.GAGUA....CAGG
NW_001815173.1/32351-32422                  ------------------------------CUUU.UAA.UGCAGCCGUGAU-...........AAUAAgccau...................................cuggcAUCACGACGGUCCCAAGC.CCG-................AUAA-..................UGCA.GAGGG....AAGA
NW_003028273.1/41-110                       ------------------------------UAAU.UAA.CUCCGCCUGUAGCc........ccUCCGGg..........................................ggCUACUGCCGGCCUCAAGC.CCGG................AUAAA..................GGAG.GAGGG....-UUA
4443756.3.52499/429-353                     ....agccaguacugaaaaauguacuggcuGUUU.UAA.UGCAGC-------...........CUGAG.............................................------ACGGUUACAAGC.CCGU................GAAA-..................UGCA.GAGUA....GAAC
4443756.3.57133/122-47                      .....ggccagugcugaaaagguacuggcuGUUU.UAA.UGCAGC-------...........CUGGG.............................................------ACGGUUACAAGC.CCGU................GAAA-..................UGCA.GAGUA....GAAC
NZ_ADJQ01000052.1/3580-3516                 ................ggggcgcaagccccGCCU.UAA.UGCGGC-------...........CAGAG.............................................------CCGGUCCCCAGC.CCGG................AAAA-..................CGCA.GAGGG....AGGC
NW_003026505.1/95207-95150                  ------------------------------CCUG.UAG.CUCCUCUAG----...........AGUUA.............................................---CUGCCGGUCCCAAGC.CCGG................GUAAA..................GGAG.GAGGG....UAGG
GYQO9XB02I605B/67-13                        ------------------------------CAGU.UAA.UCCAGC-------...........CAAAG.............................................------CCAGUCACAAGC.CUGG................UUGAUa...............aaUGGG.GAGUG....GCUG
GYQO9XB02GCNN1/206-152                      ------------------------------CAGU.UAA.CCCAGC-------...........CAAAG.............................................------CCAGCCACAAGC.CUGG................UUGGAa...............aaUGGG.GAGUG....GCUG
LWFCA_GLRXTHP02HHPTN/49-121                 ------------------------------UUUU.UAA.CUUCGCCAAUGUAau.......gaUUUAUcu.........................................uuGCAUUGCCGGUCCCAAGC.CCGG................AUAAA..................GGAG.GAGGG....GUGA
NW_001881422.1/17471-17394                  ------------------------------UUUU.UAA.CCCAGCCACUAGCagu....gacaCUU-Uguu.......................................guuUUAGUGCCGGUCCCAAGC.CCGG................AGAAA.................aUGGG.GAGGG....UUUU
JCVI_SCAF_1101667021262/675-768             ..uaacgagcuuggcaacagcuauucguuaGUAU.UAA.UGCAACUGAAC--...........AAUAA.............................................-GUUCAACGGUCACAAGU.CCGA................AAGUAaa..............gaUGCA.GAGUG....GUAC
SRS019980_C2909218/56-142                   ......ggcccgggcuuuguuccgggcuuuUUCG.UAA.ACUCACUUCCAG-...........GUGU-.............................................CUGGAAACGGUUGCAAGU.CCGU................GAAAA..................GAGC.GAGCA....CGAA
SRS062544_C2989971/992-911                  .......ggcccgggcuuuguccgggcuuuUUCG.UAA.ACUCACUACC---...........AUUU-.............................................--GGUAACGGUUGCAAGU.CCGU................AAAAA..................GAGC.GAGCA....CGAA
4443754.3.53262/103-162                     ------------------------------UUAC.UAA.UGCAGCC------...........AAACGua.........................................aaC----GACAGUUCCAAGC.CUG-................GUGAAa................aUGCA.GAGGA....GUAA
4443754.3.03979/300-356                     ------------------------------UUCA.UAA.UGCUACC------...........AUUAA.............................................-----GGCGGUUGCAAGU.CCGA................UUGUAa...............aaAGCA.GAGCA....GGAA
4443754.3.52089/301-355                     ------------------------------UUCC.UAA.UGCUAC-------...........CAAAG.............................................------ACGGUUGCAAGU.CCG-................AUUGAga..............aaAGCA.GAGCA....UGAA
PBDCA2_contig37139/737-802                  ...............gggagcuuagcucccGCCU.UAA.UGCGGC-------...........CAGAG.............................................------ACGGUUACAAGC.CCG-................GCAAA..................CGCA.GAGUA....AGGC
NW_002994292.1/359436-359510                ------------------------------UUGU.CAA.CUCCGCCUGUGUU..........gUAUUUaaac....................................agucgACACAGCCGGUCCCAAGC.CCGG................AUAAA..................GGAG.GAGGG....UUAU
NW_003037838.1/265343-265273                ------------------------------UAAU.UAA.CUCCGCCUGUAGCc........ucUCUGGg..........................................ggCUACUGCCGGUCUGAAGC.CCGG................AUAAA..................GGAG.GAGGG....UUGG
NW_001879241.2/295845-295899                ------------------------------UUAG.AAA.CUCCGC-------...........CAUUG.............................................------CCGGUCCCAAGC.CCGG................AUGAAa...............aaGGAG.GAGGG....UUGA
SRS019327_C2757889/19-88                    ............ggggagcccucgcuccccUGCC.UAA.UGCAGC-------...........CAUAG.............................................------ACGGUCACAAGC.CCGU................GCAAA..................UGCA.GAGUG....AGCA
scaffold52626_2_MH0022/351-418              ..............cccgcagcaaugcgggGCAC.UAA.UGAAGC-------...........CGAGG.............................................------ACGGUCCCAAGC.CCGU................GAAAA..................UUCA.GAGGG....GUGC
SRS049959_C3762544/437-370                  ..............cccgcagcaaugcgggGCAC.UAA.UGAAGC-------...........CUAGG.............................................------ACGGUCCCAAGC.CCGU................GAAAA..................UUCA.GAGGG....GUGC
4443754.3.35548/220-150                     ------------------------------UUGU.UAA.UGCAGCUUGCUAGug.......caAUAUGg..........................................caCGGCAAUAGGUCUAAAGC.CCUU................AAA--..................UGCA.GAUAG...gACAA
LWSO_GLQAYWI02IBNWO/48-115                  ------------------------------AAUU.UAA.CCUCGCCUUAUUA..........uUUAAGa...........................................uAAUAUGCUGGUGACAAGC.CCAG................AUAAA..................GAGG.GAGUC....AAAU
C4226205_1_V1.UC-21/60-126                  ................ccgccgugaggcggUGCC.UAA.UGCAGC-------...........CGAAG.............................................G-----ACUGUCACAAGC.CAGU................GAAAA..................UGCA.GAGUG....GGCA
SRS024132_C3866774/1335-1269                ................ccgccgugaggcggUGCC.UAA.UGCAGCC------...........GAAG-.............................................-----GACUGUCACAAGC.CAGU................GAAAA..................UGCA.GAGUG....GACA
scaffold39547_1_MH0078/1570-1656            ......aggguaaguaaauauacuuauccuCUAU.UAA.UGCAACCAUGUU-...........AUAU-.............................................AACAUGUAGGUCACAAGU.CCUA................GUAAA..................UGCA.GAGUG....GUAG
RUMENNODE_1613282_11000/8518-8454           .................ccccgccccggggGCGC.UAA.UGCAGC-------...........CGAGG.............................................------ACGGUCACAAGC.CCGU................GAAAA..................UGCA.GAGUG....GCGU
NZ_ABGO01000002.1/425-336                   .....ggcgggggccuccgaggcccccgccCUCU.UAA.UGCAGCCCGCGG-...........CUGGA............................................aCCGCGGCCGGUCGCAAGC.CCGG................GUGAA..................UGCA.GAGCG....CGGG
SRS052697_LANL_scaffold_74952/2806-2733     ........ucccuuccugaaggggaagggaAGCU.UAA.UGCAGC-------...........CGUGG.............................................------ACGGUUCCAAGC.CCGU................GUAAA..................UGCA.GAGGA....AGCU
SRS015663_WUGC_scaffold_33945/59995-59919   .......aggacuauauuauuauacuucucUUCU.UAA.UGCAGCC------...........AAGU-.............................................-----GCCGGUGACAAGC.CCGA................CAGAA..................UGCA.GAGUC...aAGAA
scaffold105131_5_MH0056/1452-1391           ------------------------------UUCU.UAA.UGCAGCU------...........ACGAA............................................aA----AGCCGUGACAAGC.CGGU................UAUAUgg.............aaaUGCA.GAGUC...aAGAA
BABB01003568.1/827-905                      ......aaggacuauauuauuauacuucuuUUCU.UAA.UGCAGCC------...........GAGU-.............................................-----GCCGGUGACAAGC.CCGA................CAGAA..................UGCA.GAGUCa..aAGAA
SRS011061_C4875463/367-290                  ......gagaacuauacuauuauaauucucUUCU.UAA.UGUAGCC------...........AAGC-.............................................-----GCCGGUGACAAGC.CCGA................CAGAA..................UACA.GAGUC...aAGAA
scaffold48066_1_MH0020/850-774              .......aggacuauguuauuauacuucucUUCU.UAA.UGCAGCC------...........GAGU-.............................................-----GCCGGUGACAAGC.CCGA................CAGAA..................UGCA.GAGUC...aAGAA
scaffold42620_2_V1.UC-14/585-493            .......aggacuauauuauuauacuucucUUCU.UAA.UGCAAC-------...........CACCA.............................................G-----UCUGUGACAAGU.CAGAgaac........ucguUUGAAguac.........gugaaUGCA.GAGUC....AAGA
scaffold76120_1_MH0044/707-815              .......aggacuauguuauuauacuucucUUCU.UAA.UGUAGC-------...........CCAAC.............................................G-----UCUGUGACAAGC.CAGAagagauuaccuauaguUACGCguacuaag.guaauagaaUACA.GAGUC....AAGA
scaffold12586_2_MH0074/145-220              .............gggaggcggggccucccGCCU.UAA.UGCAGCCGCC---...........UAUA-.............................................--GGUGCUGGUCGCAAGC.CCAG................AAAAA..................UGCA.GAGCG....GGGU
scaffold91461_2_MH0002/955-863              ...aagccgcaaucugugguuucccagccaUCUC.UAA.UGCAGCUCAUCA-...........UGGUUu...........................................uUGAUGAACGGUUGCAAGC.CCGU................GGAAA..................UGCA.GAGCA....GAGA
scaffold1542_1_MH0016/1760-1853             ..aaagccgcaaucugugguuuuccagccaUCUC.UAA.UGCAGCUCAUCA-...........UGGUUu...........................................uUGAUGAACGGUUGCAAGC.CCGU................GGAAA..................UGCA.GAGCA....GAGA
NW_003037793.1/2544898-2544966              ------------------------------AAUG.UAA.CUCCGCCUGUAGCu........ccUCCGGg..........................................ggUUACUGCCGGUCCCAAGC.CCGG................GUAAA..................GGAG.GAGGG....--UU
NW_003038160.1/269077-269009                ------------------------------AAUC.UAA.UUCCGCCUGUAGCu........ccUUCGGg..........................................ggCUACUGCCGGUCCCAAGC.CCGG................GUAAA..................GGAG.GAGGG....--UU
NC_009495.1/1824875-1824930                 ------------------------------CUUU.UAA.UGUAGCCAC----...........GAAA-.............................................---GUGACAGUCCCAAGC.CUG-................AUAAA..................UACA.GAGGG....AAAG
NC_012563.1/1687673-1687729                 ------------------------------CAAG.UAA.UGUAGCCGC----...........GAAA-.............................................---GUGACAGUCCCAAGC.CUGU................GUAAA..................UACA.GAGGG....UAAA
SRS015190_C1259963/398-481                  ...........ugagggggcaucccccucaACCC.UAA.UGCAGCUUCGGA-...........UAUGC............................................gUCCGGAACGGUGACAAGU.CCGU................AUAAA..................UGCA.GAGUC....AGGG
scaffold15762_2_MH0038/93-158               ................ggagcgaaagcuccCGUG.UAA.UGUCGC-------...........CGUGG.............................................------ACGGUCACAAGC.CCGU................GAAAA..................GACA.GAGUG....CACG
SRS019161_WUGC_scaffold_7477/25315-25250    ................ggagcgaaagcuccCAUG.UAA.UGUCGC-------...........CGUGG.............................................------ACGGUCACAAGC.CCGU................GAAAA..................GACA.GAGUG....CACG
scaffold66050_1_MH0033/1745-1680            ................ggagcaaaagcuccCGUG.UAA.UGUCGC-------...........CGUGG.............................................------ACGGUCACAAGC.CCGU................GAAAA..................GACA.GAGUG....CACG
SRS016095_C2610135/1100-1036                .................ggagcaaagcuccCGUG.UAA.UGUCGC-------...........CGUGG.............................................------ACGGUCACAAGC.CCGU................GAAAA..................GACA.GAGUG....CACG
SRS019787_C3137992/708-657                  ------------------------------CGUG.UAA.UGUCGCC------...........GUG--.............................................-----GACGGUCACAAGC.CCGU................GAAAA..................GACA.GAGUG....CACU
BABA01004759.1/892-961                      ............agaggggcugcucccucuCCCC.UAA.UGCAGC-------...........CAAAG.............................................------GCAGUGACAAGC.CUGC................ACAAA..................UGCA.GAGUC....GGGA
scaffold76000_1_MH0083/748-678              ............agaggggcugcccccucuCUCC.UAA.UGCAGC-------...........CGAUG.............................................------GCGGUGGCAAGC.CCGC................AGACA.................aUGCA.GAGCC....GGAA
PBDCA2_GBB5CE401BJZAY/209-134               ...............ggggccauaagccccGCCU.UAA.UGCAGCCAUCC--...........GCAA-.............................................-GGAUGACGGUCGCAAGC.CCGU................AUGAA..................UGCA.GAGCG....AGGC
NW_003037827.1/741581-741638                ------------------------------GCUG.UAA.CUCUUCUAGU---...........GUU--.............................................--ACUGCCGGUCUCAAGC.CCGG................GUAAA..................UGAG.GAGGG....UGGG
NW_003038073.1/227992-228064                ------------------------------AUCU.UAA.CUCCGCCUGUAGCu.........cCUCCGag.........................................ggCUACUGCUGGUCCCAAGC.CCGG................GUAAA..................GGAG.GAGGGu..uGGAC
NW_003037907.1/461859-461789                ------------------------------AUUG.UAA.CUCCGCCUGUAGCc........ccUCCGGg..........................................ggCUACUGCCGGUCCCAAGC.CCGA................GUAAA..................GGAG.GAGGG....UUGU
scaffold87168_1_V1.UC-14/2247-2314          ------------------------------AUUG.UAA.UGUAGCUGCCAUU..........gGUGUAc...........................................aUUGGUAACGGUUACAAGC.CCGU................AUUAA..................UACA.GAGUA....CAAU
SRS014313_WUGC_scaffold_12173/903-965       ------------------------------AUUG.UAA.UGUAGCUGCCAU-...........GAUA-.............................................GUGGUAACGGUUACAAGC.CCGU................AUAGA..................UACA.GAGUA....CAGU
SRS015217_WUGC_scaffold_27815/5242-5304     ------------------------------ACUG.UAA.UGUAGCUACCA--...........UGAUA.............................................UUGGUAACGGUUACAAGC.CCGU................AUAGA..................UACA.GAGUA....CAGU
scaffold98_2_MH0059/458-529                 ------------------------------ACUG.UAA.UGUAGCUACCACC..........cUGUUUuug.......................................uggUUGGUAACGGUUACAAGC.CCGU................AUAGA..................UACA.GAGUA....CAGU
scaffold40472_1_V1.CD-12/4058-4133          .............gccggacacguuccggcACUG.UAA.UGCAGCCGCC---...........UACG-.............................................--GGCGCAGGUCCGAAGC.CCUG................GAAAA..................UGCA.GACGG....CAGA
SRS011586_C3297103/190-102                  ...........ggggagcaauauacuccccAAUG.UAA.UGCAGCUUGUAUUc.........aGUUUUg..........................................auAUACAAACGGUGACAAGC.CCGU................GUAAA..................UGCA.GAGUC....GAAG
SRS017191_C1739531/204-279                  ...............ggggcuaaggcccccUCCU.UAA.UGCAGCCUUCC--...........GCCA-.............................................-GGAAGCCGGUCACAAGC.CCGG................AGGAA..................UGCA.GAGUG....AGGA
SRS024549_LANL_scaffold_18458/3637-3557     ...........cucccggagcauccgggagACUC.UAA.UGCAGGC-GGCA-...........GGGA-.............................................UGCCAGGCGGUCACAACC.CCGU................AGUAA..................UGCA.GAGUG....GAGU
SRS015794_Baylor_scaffold_34715/2947-2999   ------------------------------ACCU.UAA.UGCAGCC------...........GAUG-.............................................-----GACGGUCACAAGC.CCGU................GAAAA..................UGCA.GAGUG....AGGG
SRS019685_C8441165/592-517                  ..............aggagcauuugcuccuUCUC.UAA.ACCAGCUACC---...........GAAA-.............................................--GGUAAAGGUCUAAAGC.CCUU................GUAAA.................uUGGC.GAUAG....GAGA
SRS024435_C3214481/195-121                  ...............ggggcuguaugccccGCCU.UAA.UGCGGCUCAUCC-...........GCU--.............................................GGAUGAACGGUCACAAGC.CCG-................AUAA-..................CGCA.GAGUG....AGGA
scaffold39673_4_MH0016/2433-2357            ...............ggggcuguaugccccACCU.UAA.UGCGGCUCAUCAG...........UUU-U.............................................UGAUGAACGGUCACAAGC.CCG-................GCAA-..................CGCA.GAGUG....GGGA
SRS020869_C3444639/7568-7496                ...............ggggcuguaugccccACCU.UAA.UGCGGCUCAU---...........CUUGA.............................................--AUGAACGGUCACAAGC.CCG-................AUAA-..................CGCA.GAGUG....AGGA
NZ_ACBY02000060.1/24655-24573               .........agggggcguaagcccccucuuGCCU.UAA.UGCAGCCAGGGC-...........GUA--.............................................GCCCUGCCGGUCCCAAGC.CCGG................AAUGA..................UGCA.GAGGG....AGGU
scaffold72307_3_V1.CD-14/1817-1743          .............gagggaucuauucccucACCU.UAA.UGCAGCUCC----...........GAAA-.............................................---GGAACGGUGACAAGC.CCGU................AUUAA..................UGCA.GAGUC...aAGGA
scaffold726_2_MH0012/11506-11593            ..............gggcuggaaacagcccACCU.UAA.UGCAGCUGGUGCCga.......caUUUGUgu.........................................cgGUGCCAAAGGUCGCAAGC.CCU-................GAAAA..................UGCA.GAGCG....AGGA
scaffold65497_7_V1.CD-13/506-398            ......ggcagaccgguuaaagucugcccuUG-U.UAA.UGCAGCCCAAAAGgaaaaugaauuGAAAAaaugaa.................................uuuucuU-CUGGAUGGUCACAAGC.CCAU................AAAAA..................UGCA.GAGUG....G-CA
SRS019028_WUGC_scaffold_45396/23475-23560   ...gugagaauaguaguguuuuuauaguauUACC.UAA.ACUAGCCAC----...........ACCAC.............................................A--GUGACAGUCCUAAGC.CUGU................AUAAA..................UAGU.GAAGG....GGUA
GQKUMWE02FP3PF/168-91                       ............gggcgggaaagccgcccuGGUG.UAA.AGUAGCCACCG--...........UUU--.............................................-CGGUGCAGGUUGCAAGC.CCUG................GUAAA..................UACU.GAGCG....AGCC
scaffold4789_8_O2.UC-24/2801-2879           ........gcggcggacaauccgccccaagUGUA.UAA.UGCGGCUCC----...........GAAA-.............................................---GAAACGGUUCCAAGC.CCGU................GAAAA..................CGCA.GAGGA....UACA
NZ_DS990263.1/504207-504286                 ...........aaggggccuagccccuuccCCUU.UAA.AGCUACUGCCC--...........UUUU-.............................................-GGGUAACGGUCACAAGU.CCGU................GUAAA..................GGCU.GAGUG....GAGG
scaffold23_1_MH0011/6404-6480               ..............gcgggcagacgcccgcGCCU.UAA.UGCAGCCGCCC--...........GGAU-.............................................-GGGCGCGGGUCUCAAGC.CCCG................GCAAA..................UGCA.GAGAG....AGGA
scaffold38667_9_MH0073/159-235              ..............gcgggcagaugcccgcACCU.UAA.UGCAGCCGCCC--...........GGAU-.............................................-GGGCGCGGGUCUCAAGC.CCCG................GCAAA..................UGCA.GAGAG....AGGA
scaffold55838_2_O2.UC-4/2258-2334           ..............gcgggccgaugcccgcACCU.UAA.UGCAGCCGCCC--...........AGCA-.............................................-GGGCGCGGGUCCCCAGC.CCCG................GUAAA..................UGCA.GAGGG....AGGA
scaffold630_1_V1.CD-13/311-235              ..............gcgggccgaugcccgcACCU.UAA.UGCAGCCGCCC--...........AGCA-.............................................-GGGCGCGGGUCCCAAGC.CCCG................GUAAA..................UGCA.GAGGG....AGGA
ADJS01009974.1/6059-6135                    ..............gggggcgcaggcccccGCCU.UAA.UGCAGCCGCCC--...........GAUU-.............................................-GGGCGCAGGUCGCAAGC.CCUG................AACGA..................UGCA.GAGCG....AGGA
scaffold15850_2_MH0045/17870-17797          ...............aggagcugcgcuccuCCUG.UAA.UGCAGCCGCC---...........GAUA-.............................................--GGCGCAGGUCACAAGC.CCUG................AUAAA..................UGCA.GAGUG....CAGA
scaffold1311_4_MH0039/2416-2496             ........guaucagaggggcugugcaccuCCUG.UAA.UGCAGCCGCC---...........GAUC-.............................................--GGCGCAGGUCACAAGC.CCUG................AUAAA..................UGCA.GAGUG....CAGA
SRS019968_C2119065/1815-1742                ...............aggggcugugccccuCCUG.UAA.UGCAGCCGCC---...........GAUC-.............................................--GGCGCAGGUCACAAGC.CCUG................AUAAA..................UGCA.GAGUG....CAGA
scaffold30467_2_O2.UC-21/459-532            ...............aggggcugugccccuCCUG.UAA.UGCAGCCGCC---...........GAUC-.............................................--GGCGCAGGUCACAAGC.CCUG................AUAAA..................UGCA.GAGGG....CAGA
ADJT01003743.1/1346-1274                    ................ggggucuaggccccUCCU.UAA.UGCAGCCACC---...........UGAU-.............................................--GGUGUAGGUCACAAGC.CCUG................ACAAA..................UGCA.GAGUG....AGGA
NZ_ABCC02000048.1/11944-11872               ................ggggccgaggccccUCCU.UAA.UGCAGCCAC----...........CUGAU.............................................A--GUGUAGGUCACAAGC.CCUG................ACAGA..................UGCA.GAGUG....AGGA
scaffold30504_7_MH0082/1480-1559            ...........gagcggagauaauccgcucACCU.UAA.UGCAACUUCCG--...........AUAA-.............................................-CGGGAACGGUCACAAGU.CCGU................GUAAA..................UGCA.GAGUG....AGGA
scaffold40540_4_MH0014/8822-8743            ...........gagcggagauaauccgcucACCU.UAA.UGCAACUUCCG--...........ACAA-.............................................-CGGGAACGGUCACAAGU.CCGU................GUAAA..................UGCA.GAGUG....AGGA
scaffold1381_2_MH0003/8742-8665             ...........gagcggauauaauccgcucGCCU.UAA.UGCAACUCCC---...........UGUU-.............................................--GGGAACGGUCACAAGU.CCGU................GUAAA..................UGCA.GAGUG....AGGA
SRS013687_Baylor_scaffold_58929/24542-24465 ...........gagcggauauaauccgcucACCU.UAA.UGCAACUCCC---...........UGUU-.............................................--GGGAACGGUCACAAGU.CCGU................GUAAA..................UGCA.GAGUG....AGGA
SRS014235_WUGC_scaffold_30294/57241-57162   ...........gagcggagauaauccgcucACCU.UAA.UGCAACUUCCG--...........CCAA-.............................................-CGGGAACGGUCACAAGU.CCGU................AUGAA..................UGCA.GAGUG....AGGA
SRS042628_WUGC_scaffold_34737/14578-14657   ...........gagcggagaaaauccgcucACCU.UAA.UGCAACUUCCG--...........ACAA-.............................................-CGGGAACGGUCACAAGU.CCGU................GUAAA..................UGCA.GAGUG....AGGA
scaffold5606_8_V1.CD-4/832-909              ...........gagcggauauaauccgcucACCU.UAA.UGCAACUCCC---...........UGUU-.............................................--GGGAACGGUCACAAGU.CCGU................AUGAA..................UGCA.GAGUG....AGGA
SRS011586_WUGC_scaffold_13689/1354-1277     ...........gagcggauauaauccgcucGCCU.UAA.UGCAACUCCC---...........UAUU-.............................................--GGGAACGGUCACAAGU.CCGU................GUAAA..................UGCA.GAGUG....AGGA
scaffold56020_2_MH0039/402-470              .............ggcggacaagcuccgccGUCU.UAA.UGCAGC-------...........CGAAG.............................................------ACGGUCACAAGC.CCGU................AUAAA..................UGCA.GAGUG....AGAC
scaffold63474_1_MH0002/29-83                ------------------------------GCCG.UAA.UGUAGC-------...........CGUUG.............................................------GCGGUCGCAAGC.CCGC................AUGAGa...............aaUACA.GAGCG....AGGU
scaffold1542_1_MH0016/2184-2238             ------------------------------ACCG.UAA.UGCAGC-------...........CUUUG.............................................------ACGGUCACAAGC.CCGU................AUGAGa...............aaUGCA.GAGUG....GGGA
scaffold78977_6_MH0081/6634-6570            ------------------------------GCCG.UAA.UGCGGCUUAUCGA...........GUUUU.............................................UGAUAAACGGUUACAAGC.CCGU................GUAAA..................CGCA.GAGUG....AGGA
scaffold25827_5_MH0009/120-184              ------------------------------GCCG.UAA.UGCGGCUUAUCGA...........GUUUU.............................................UGAUAAACGGUCACAAGC.CCGU................GUAAA..................CGCA.GAGUG....AGGA
SRS052697_C3351724/918-854                  ------------------------------GCCG.UAA.UGCGGCUUAUCGA...........GUUUU.............................................CGGUAAACGGUCACAAGC.CCGU................GUAAA..................CGCA.GAGUG....AGGA
scaffold58996_1_MH0006/6299-6212            .......ugagguggggagccagugcgguuGCCG.UAA.UGCGGCUUAUCGA...........GUUUU.............................................CGAUAAACGGUCACAAGC.CCGU................GUAAA..................CGCA.GAGUG....AGGA
scaffold49657_4_MH0053/927-863              ------------------------------GCCG.UAA.UGCGGCUUAUCGA...........GUUUU.............................................CGAUAAACGGUCACAAGC.CCGU................GUAAA..................CGCA.GAGUG....UGGU
scaffold61701_1_MH0070/1930-1866            ------------------------------GCCG.UAA.UGCGGCUUAUUGA...........GUUUU.............................................CGAUAAACGGUCACAAGC.CCGU................GUAAA..................CGCA.GAGUG....UGGU
pre-rum113-03954/73-10                      ------------------------------GUUG.UAA.UGCGGCUUGCCA-...........UAGGU............................................uUGGCAAACGGUCACAAGC.CCGU................AAAA-..................CGCA.GAGUG....CAAA
JCVI_SCAF_1096627949171/681-760             ......cgcccccccuggcaacggggggcgCUUC.UAA.UGC-GC-------...........CAAUG.............................................C-----CCGGUCCCAAGU.CCGG................GAGGUag..............aaAGCA.GAGGG....GAAG
SRS045713_WUGC_scaffold_41578/1762-1832     ...........agaggagaaacgcuccucuCGCC.UAA.UGCAGC-------...........CAAGG.............................................------ACGGUGACAAGC.CCGU................GAAAA..................UGCA.GAGUC....GGCA
scaffold9121_9_O2.UC-18/293-225             .............gggaggcucagccccccCCCU.UAA.UGCAGC-------...........CGAAG.............................................------GCGUUCACAAGC.CCGC................AGAAA..................UGCA.GAGUG....AGGA
SRS053335_LANL_scaffold_31041/28-107        ..............ggggcuguaagccccaCCCA.UAA.UGCGGCCCGGCC-...........CCAUC.............................................GGUCGGACGGUCACAAGC.CCGU................GGGAA..................CGCA.GAGUG....UGGA
scaffold72709_1_MH0076/1408-1343            .................ggggcgauugcccCGCC.UAA.UGCAGUC------...........GAUG-.............................................-----GACGGUCACAAGC.CCGU................GAAAA..................UGCA.GAGUG....GGCG
C4456266_1_V1.CD-13/1596-1523               ............cagggauaauuucccuguUCCU.UAA.UGCAGCUC-----...........CUUAG.............................................----GAACGGUCACAAGC.CCGU................GAGAA..................UGCA.GAGUG....AGGA
SRS019582_WUGC_scaffold_8502/43-113         ..............gggggcuuagucccccGCCU.UAA.UGCGGCUCC----...........AUAC-.............................................---GGAACGGUUGCAAGC.CCG-................AUAA-..................CGCG.GAGCA....AGGA
SRS023914_C2046219/757-688                  ...............ggggcuuagucccccGCCU.UAA.UGCGGCUCC----...........AUAC-.............................................---GGAACGGUUGCAAGC.CCG-................AUAA-..................CGCA.GAGCA....AGGA
scaffold8333_2_MH0036/507-589               ......cagccacugcuuacgcucuggcugACCU.UAA.UGCGGCUUCCG--...........GUAA-.............................................-CGGAAACGGUUGCAAGC.CCG-................AUAA-..................CGCA.GAGCA....AGGA
SRS063040_C3126985/122-204                  ......cagccacugcuuacgcucuggcugACCU.UAA.UGCGGCUUCUG--...........GUAA-.............................................-CGGAAACGGUUGCAAGC.CCG-................AUAA-..................CGCA.GAGCA....AGGA
SRS056519_LANL_scaffold_17414/7-69          ------------------------------GCCG.UAA.UGCAGCCGCGC--...........CGUUG.............................................CGCGCGCCGGUCACAAGC.CCGG................AGAAA..................UGCA.GAGUG....AGGA
SRS077730_C1293055/275-193                  ...............cggggcugugccccgGCCG.UAA.UGCAGCCCCCUGCc.........cGAUUGg...........................................gCCGGGGCCGGUCCCAAGC.CCGG................AAAA-..................UGCA.GAGGG....CGGA
SRS049900_C4374460/3-70                     ------------------------------CCCG.UAA.UGCAGCCCCCUGUc.........cUUUCGg...........................................gCCGGGGCCGGUCCCAAGC.CCGG................AAAA-..................UGCA.GAGGG....CGGA
SRS049959_C3771314/464-546                  ...............cggggcugugccccgGCCG.UAA.UGCAGCCCCCUGUc.........cUUUCGg...........................................gCCGGGGCCGGUCCCAAGC.CCGG................AAAA-..................UGCA.GAGGG....CGGA
SRS012273_Baylor_scaffold_17752/439-357     ...............cggggcugugccccgGCCG.UAA.UGCAGCCCCCUGCc.........cUUUCGg...........................................gCCGGGGCCGGUCCCAAGC.CCGG................AAAA-..................UGCA.GAGGG....CGGA
scaffold4899_1_MH0056/2164-2088             ...............cggggcuaugccccgGCCG.UAA.UGCAGCCGCGUA-...........GUUG-.............................................UGCGCGCCGGUCCCAAGC.CCGG................AAAA-..................UGCA.GAGGG....CGGA
scaffold15762_2_MH0038/498-574              ............agggaguauaagcucccuGCUC.UAA.UGCAGCUGCU---...........GAUC-.............................................--AGCAACGGUCACAAGC.CCGU................AUAAA..................UGCA.GAGUG....GAGU
scaffold66050_1_MH0033/1337-1262            ............agggaguauaagcucccuGCUC.UAA.UGCAGCUACU---...........AUAC-.............................................--AGUAACGGUCGCAAGC.CCGU................AAAA-..................UGCA.GAGCG....GAGA
SRS016095_C2610135/693-617                  ............agggaguauaagcucccuGCUC.UAA.UGCAGCUGCU---...........GAUC-.............................................--AGCAACGGUCACAAGC.CCGU................AUAAA..................UGCA.GAGUG....GAGC
SRS019161_WUGC_scaffold_7477/24907-24831    ............agggaguauaagcucccuGCUC.UAA.UGCAGCUGCU---...........GAUC-.............................................--AGCAACGGUCGCAAGC.CCGU................AUAAA..................UGCA.GAGCG....GAGA
SRS047014_WUGC_scaffold_51016/727-803       ............agggaguauaagcucccuGCUC.UAA.UGCAGCUGCU---...........GAUC-.............................................--AGCAACGGUCACAAGC.CCGU................AUAAA..................UGCA.GAGUG....GAGA
scaffold7268_2_MH0028/11373-11448           .............agggaguauagcucccuGCUC.UAA.UGCAGCUACU---...........AUAC-.............................................--AGUAACGGUCGCAAGC.CCGU................AUAAA..................UGCA.GAGUG....GAGU
scaffold93560_1_MH0059/3884-3958            ..............gggaguauaagcuccuGCUC.UAA.UGCAGCUGCU---...........GAUC-.............................................--AGCAACGGUCACAAGC.CCGU................AUAAA..................UGCA.GAGUG....GAGU
SRS043001_WUGC_scaffold_13911/3445-3509     .................gggaguaaucccuUGCC.UAA.UGUAGC-------...........CGUGG.............................................------ACGGUCACAAGC.CCGU................GUAAA..................UACA.GAGUG....GGUA
SRS024435_C3224932/3143-3211                .............gggggaguaauccccccUGCC.UAA.UGUAGC-------...........CGUGG.............................................------ACGGUCACAAGC.CCGU................GUAAA..................UACA.GAGUG....GGUA
scaffold101962_2_O2.UC-19/2043-2110         ..............ggggggguaaccccccUGCC.UAA.UGUAGC-------...........CGUGG.............................................------ACGGUCACAAGC.CCGU................GUAAA..................UACA.GAGUG....GGUA
scaffold93450_2_MH0045/2044-2111            ..............gggggagugaucccccUACC.UAA.UGUAGC-------...........CGUGG.............................................------ACGGUCACAAGC.CCGU................GUAAA..................UACA.GAGUG....GGUA
scaffold43646_1_MH0061/994-1061             ..............gggggagugaucccccUGCC.UAA.UGUAGC-------...........CGUGG.............................................------ACGGUCACAAGC.CCGU................GUAAA..................UACA.GAGUG....GGUA
SRS054956_LANL_scaffold_38823/43529-43596   ..............gggggaguaaucccccUGCC.UAA.UGUAGC-------...........CGUGG.............................................------ACGGUCACAAGC.CCGU................GUAAA..................UACA.GAGUG....GGUA
scaffold40648_8_MH0070/4539-4462            .............ggggggcuaagucccccGCCU.UAA.UGCGGCUUCCG--...........GUAA-.............................................-CGGAAACGGUUGCAAGC.CCGU................GCGAA..................CGCA.GAGCA....GGGA
SRS052697_C3167311/193-116                  .............gggggcauaguccccccGCCU.UAA.UGCGGCUUCCG--...........GUAA-.............................................-CGGAAACGGUUGCAAGC.CCGU................GCGAA..................CGCA.GAGCA....GGGA
scaffold99411_1_MH0080/741-816              .............gggggcauaguccccccGCCU.UAA.UGCGGCUUCC---...........GAAC-.............................................--GGGAACUGUUGCAAGC.CAGU................ACAAA..................CGCA.GAGCA....GGGA
SRS013687_Baylor_scaffold_56083/1118-1039   .........ggugcaguuuuauucugcgccGCCC.UAA.UGCGGCUUCC---...........GAAC-.............................................--GGAAACGGUUGCAAGC.CCGU................GCGAA..................CGCA.GAGCA....GGGA
SRS024075_LANL_scaffold_23282/827-903       ..............gggggcauagucccccGCCU.UAA.UGCGGCUUCCG--...........GCAG-.............................................-CGGAAACGGUUGCAAGC.CCGU................GCGAA..................CGCA.GAGCA....GGGA
scaffold10800_1_MH0086/58540-58467          .................gggguuuugccccGCCU.UAA.UGCGGCUUCCG--...........GCAA-.............................................-CGGAAACGGUUGCAAGC.CCGU................GCGAA..................CGCA.GAGCA....GGGA
scaffold115210_1_MH0077/3677-3750           .................gggguuuugccccGCCC.UAA.UGCGGCUUCCG--...........GCAG-.............................................-UGGAAACGGUUGCAAGC.CCGU................GCGAA..................CGCA.GAGCA....GGGA
scaffold94602_4_MH0060/473-549              ..............gggggcuacgucccccGCCC.UAA.UGCGGCUUCCG--...........GCAG-.............................................-CGGAAACGGUUGCAAGC.CCGU................GCGAA..................CGCA.GAGCA....GGGA
SRS019030_C1740307/2323-2397                ..............ggggcaauaaagccccGCCU.UAA.UGCAGCUGCC---...........GCAA-.............................................--GGCAACGGUCGCAAGC.CCGU................GCAAA..................UGCA.GAGCG....GGGA
SRS011586_C3537238/1433-1501                ..............ggggcaauaaagccccGCCU.UAA.UGCAGC-------...........CGAUG.............................................------GCGGUCACAAGC.CCGC................AAGUA.................aUGCA.GAGUG....AGGC
ADJS01006128.1/30951-31018                  ...............ggggcaauaagccccGCCU.UAA.UGCAGC-------...........CGACG.............................................------GCGGUCACAAGC.CCGC................GUGUA.................aUGCA.GAGUG....AGGC
ADJS01006128.1/31744-31816                  ................gggccacauggcccCACC.UAA.UGCAGCUGCC---...........GCAA-.............................................--GGCAACGGUCGCAAGC.CCGG................AGAGA..................UGCA.GAGCG....GGGA
SRS017191_C1739531/2231-2303                ................ggggcgcggcccccGCCU.UAA.UGCAGCCUCCC--...........GCCA-.............................................-GGGAGCCGGUCACAAGC.CCGC................AAA--..................UGCA.GAGUG....AGGC
scaffold6970_11_MH0046/2131-2206            ..............ggaggcuuugccuccuGCCU.UAA.UGCAGCCACUC--...........AUA--.............................................-GAGUGAUGGUCACAAGC.CCAU................AUAAA..................UGCA.GAGUG....AGGC
SRS014287_WUGC_scaffold_28199/48-123        ...............gggcuguaaagcccuACCU.UAA.UGCAGCCAUCC--...........GGAA-.............................................-GGAUGCCGGUCACAAGC.CCGG................AUAAA..................GGCA.GAGUG....AGGU
SRS023914_C1885993/195-270                  ...............gggcuguaaagcccuGCCU.UAA.UGCAGCCAUCC--...........GGAA-.............................................-GGAUGCCGGUCACAAGC.CCGG................AUAAA..................GGCA.GAGUG....AGGU
scaffold4663_4_MH0038/1113-1037             ..............gggguuguaaagccccACCU.UAA.UGCAGCCAUCC--...........GGAA-.............................................-GGAUGCCGGUCACAAGC.CCGG................AUAAA..................GGCA.GAGUG....AGGU
scaffold75881_3_MH0086/555-479              ..............ggggcuguaaagccccACCU.UAA.UGCAGCCAUCC--...........GGAA-.............................................-GGAUGCCGGUCACAAGC.CCGG................AUAAA..................GGCA.GAGUG....AGGU
DHTCA2_contig28225/33-97                    ................ggggcggaugccccGCCC.UAA.UGCAGC-------...........CGGAG.............................................------GCGGUCACAAGC.CCGC................AAAA-..................UGCA.GAGUG....GGGU
MA40A_contig21777/457-521                   ................ggggcggaugccccGCCC.UAA.UGCAGC-------...........CGGAG.............................................------GCGGUCACAAGC.CCGC................GAAA-..................UGCA.GAGUG....GGGU
SRS012273_Baylor_scaffold_33419/99-22       ..............ggggccuucuggccccACCG.UAA.UGCAGCCGCGC--...........CGAUG.............................................-GCGCGCCGGUCACAAGC.CCGG................GAAAA..................UGCA.GAGUG....CGGC
SRS064276_LANL_scaffold_60693/518-597       ..............ggggccuucuggccccGCCG.UAA.UGCAGCCGCGCC-...........GUUGG.............................................GGCGCGCCGGUCACAAGC.CCGG................AUAGA..................UGCA.GAGUG....CGGC
SRS015663_C3098623/417-494                  ..............ggggccauccggccccGCCG.UAA.UGCAGCCGCGC--...........CGAUG.............................................-GCGCGCCGGUCCCAAGC.CCGG................GAAAA..................UGCA.GAGGG....CGGC
SRS020328_Baylor_scaffold_8819/141-64       ..............ggggccaucuggccccACCG.UAA.UGCAGCCGCGC--...........CGAUG.............................................-GCGCGCCGGUCACAAGC.CCGG................AAAAA..................UGCA.GAGUG....CGGC
SRS012273_Baylor_scaffold_10480/568-492     ..............ggggccaucuggccccACCG.UAA.UGCAGCCGCGC--...........CGAUG.............................................-GCGCGCCGGUCACAAGC.CCGA................AAAA-..................UGCA.GAGUG....CGGC
SRS015217_C2138954/330-253                  ..............ggggccaucuggccccGCCG.UAA.UGCAGCCGCGC--...........CGAUG.............................................-GCGCGCCGGUCACAAGC.CCGG................AUAGA..................UGCA.GAGUG....CGGC
SRS014459_WUGC_scaffold_13432/394-478       ..............ggggccuucgagccccGCCG.UAA.UGCAGCCCCCUGCc.........cGAUUGg...........................................gCUGGGGCCGGUCACAAGC.CCGG................AUAGA..................UGCA.GAGUG....CGGC
SRS012273_Baylor_scaffold_13931/544-467     ..............ggggccggauggccccGCCG.UAA.UGCAGCCGCGC--...........CGAUG.............................................-GCGUGCCGGUCCCAAGC.CCGG................GAAAA..................UGCA.GAGGG....CGGC
NZ_ABGD02000005.1/252104-252177             ...............ggggcuucggccccgGCCU.UAA.UGCAGCUCCC---...........CACA-.............................................--GGGAACGGUCGCCAGC.CCGU................GAAAA..................UGCA.GAGCG....AGGC
SRS013687_Baylor_scaffold_57103/632-708     ...............ggggcuucggccccgGCCU.UAA.UGCAGCUCCCC--...........CAAAG.............................................-GGGGAACGGUCACAAGC.CCGU................GGAAA..................UGCA.GAGUG....AGGC
SRS049900_LANL_scaffold_7229/131-56         ...............ggggcuucggccccgGCCU.UAA.UGCAGCUCCCC--...........CAUG-.............................................-GGGGAACGGUCACAAGC.CCGU................GGAAA..................UGCA.GAGUG....AGGC
NZ_ADDX01000072.1/31911-31834               .............gggggcuucggcccccgGCCU.UAA.UGCAGCUCCCC--...........UCCA-.............................................-GGGGAACGGUCACAAGC.CCGU................GGAAA..................UGCA.GAGUG....AGGC
SRS054956_LANL_scaffold_33392/715-792       .............gggggcuucggcccccgGCCC.UAA.UGCAGCUCCCC--...........CAUG-.............................................-GGGGAACGGUCACAAGC.CCGU................GGAAA..................UGCA.GAGUG....AGGC
SRS043411_WUGC_scaffold_43834/705-781       .............gggggcuucggcccccgGCCC.UAA.UGCAGCUCCC---...........CGUGG.............................................--GGGAACGGUCACAAGC.CCGU................GGAAA..................UGCA.GAGUG....AGGC
SRS013687_Baylor_scaffold_18085/1567-1643   .............gggggcuucggcccccgGCCU.UAA.UGCAGCUCCC---...........CCAGG.............................................--GGGAACGGUCGCCAGC.CCGU................GAAAA..................UGCA.GAGCG....AGGC
SRS043001_C3005669/128-203                  .............gggggcuucggcccccaGCCU.UAA.UGCAGCUCCC---...........CCAG-.............................................--GGGAACGGUCACAAGC.CCGU................GGAAA..................UGCA.GAGUG....AGGC
SRS017521_C2736540/269-194                  ...............ggggcuucggccccgGCCU.UAA.UGCAGCUCCC---...........CCAAG.............................................A-GGGAACGGUCACAAGC.CCGU................GGAAA..................UGCA.GAGUG....AGGC
SRS024549_LANL_scaffold_14425/313-242       ...................gggcuaugcccCUCC.UAA.UGCAGCCGCCG--...........GAUC-.............................................-CGGCGCAGGUCACAAGC.CCUG................GCAAA..................UGCA.GAGUG....GGAG
SRS048870_WUGC_scaffold_28563/566-496       .................ggggcauaugcccCUCC.UAA.UGCAGCCACA---...........GUAA-.............................................--UGUGAAGGUCACAAGC.CCUU................AUAA-..................UGCA.GAGUG....GGAG
scaffold6883_3_O2.UC-24/5416-5345           .................ggggcguuugcccCUCC.UAA.UACAGCCGCC---...........GGUAA.............................................--GGCGAUGGUCGCAAGC.CCAU................GAAA-..................UGCA.GAGCG....GGAG
scaffold68590_1_MH0052/3652-3581            .................ggggcguuugcccCUCC.UAA.UGCAGCCGCC---...........GGUAA.............................................--GGCGAUGGUCGCAAGC.CCAU................GAAA-..................UGCA.GAGCG....GGAG
SRS016267_C4412905/1232-1303                .................ggggcgcuugcccCUCU.UAA.UGCAGCCGCC---...........GGUAA.............................................--GGCGAUGGUCGCAAGC.CCAU................GAAA-..................UGCA.GAGCG....AGAG
scaffold549_8_MH0045/1274-1203              .................ggggcgcuugcccCUCU.UAA.UGCAGCCGCC---...........GGUAA.............................................--GGCGAUGGUCGCAAGC.CCAU................GAAA-..................UGCA.GAGCG....GGGG
scaffold63349_2_MH0046/580-510              ..................gggcgcuugcccCUCU.UAA.UGCAGCCGCC---...........GGUAA.............................................--GGCGAUGGUCGCAAGC.CCAU................GAAA-..................UGCA.GAGCG....GGAG
SRS024549_LANL_scaffold_17663/4721-4650     .................ggggcauuugcccCUCC.UAA.UGCAGCCGCC---...........GGUAA.............................................--GGCGAUGGUCGCAAGC.CCAU................GAAA-..................UGCA.GAGCG....GGAG
scaffold59569_1_MH0069/468-537              ..................gggcauuugcccCUCU.UAA.UGCAGCCACC---...........GCAA-.............................................--GGUGAUGGUCACAAGC.CCAU................AAAA-..................UGCA.GAGUG....GGAG
scaffold44821_1_MH0062/1696-1767            .................ggggcauuugcccCUCC.UAA.UGCAGCCACC---...........GUAA-.............................................--GGUGAUGGUCACAAGC.CCAU................AAAAA..................UGCA.GAGUG....GGAG
scaffold7457_1_MH0072/3046-2977             ..................ggcgaaaagccaCUCC.UAA.UGCAGCCACC---...........GUAA-.............................................--GGUGAUGGUCACAAGC.CCAU................GAAA-..................UGCA.GAGUG....GGAG
SRS051031_LANL_scaffold_18892/7172-7243     ................ggggcgaaaagcccCUCC.UAA.UGCAGCCACC---...........GUAA-.............................................--GGUGAUGGUCACAAGC.CCAU................GAAA-..................UGCA.GAGUG....GGAG
NZ_ABCC02000048.1/9869-9790                 ................ggggcagcugccccUUCC.UAA.UGCAGCCACCGGC...........CUAUA............................................gCCGGUGCAGGUCACAAGC.CCUG................AUCAA..................UGCA.GAGUG....GGAA
scaffold3374_4_MH0074/2815-2894             ................ggggcauccgccccUUCC.UAA.UGCAGCCACCGGC...........CUAUA............................................gCCGGUGCAGGUCACAAGC.CCUG................AUCAA..................UGCA.GAGUG....GGAA
scaffold44821_1_MH0062/438-510              ...............ggggcgaaagccccaGCCU.UAA.UGCAGCCACC---...........GCAG-.............................................--GGUGAUGGUCACAAGC.CCAU................AAAA-..................UGCA.GAGUG....AGGC
scaffold64496_1_MH0055/4495-4423            ...............ggggcuuaugccccaGCCU.UAA.UGCAGCCACU---...........GAAU-.............................................--GGUGAUGGUCACAAGC.CCAU................GAAA-..................UGCA.GAGUG....AGGC
C3869448_1_MH0037/1082-1025                 ------------------------------CUCC.UAA.UGCAGCCACC---...........GUAA-.............................................--GGUGAUGGUCACAAGC.CCAU................GAAA-..................UGCA.GAGUG....AGGC
SRS018133_C4555780/280-194                  ............ggcgguagacaaccgccuUCUC.UAA.UGCAGCUAGUG--...........GAGAAuuu.......................................uauACACUAAAGGUCACAAGC.CCUU................GUAAA..................UGCA.GAGUG....GAGA
NZ_ABGO01000177.1/16961-16865               ...cgcggcccccgaacccgggggccgcggGCCG.UAA.UGCAGCCGCCGCGg.........cACGCGc...........................................cGCGGCGCCGGUCCCAAGC.CCGG................AGCGA.................aUGCA.GAGGG....GGGU
4443753.3.43704/5-82                        ................cgcccuccggggcgCCUC.UAA.UGCAGCCUCAC--...........ACAGC.............................................-GUGAGCCGGUCCCAAGCcCCGG................AUAAA.................aUGCA.GAGGG....GAGG
4443755.3.09020/331-406                     ................cgcccuccggggcgCCUC.UAA.UGCAGCCUCAC--...........ACAGC.............................................-GUGAGCCGGUCCCAAGC.CCGG................AAAAA..................UGCA.GAGGG....GAGG
scaffold72695_12_MH0039/175-94              .......ggagcauaggggccuugugccccUGUC.UAA.UGCAGCCCCC---...........GUAA-.............................................--GGGGACGGUCGCAAGC.CCGU................GGAAA..................UGCA.GAGCG....GACA
4443753.3.15748/191-266                     ..................ccccgcaaggggCCCC.UAA.UGCGACCAGACC-...........ACGAC.............................................GGUCUGCCGGUCCCAAGU.CCGG................AUGAA..................CGCA.GAGGG....GGAA
SRS014979_C3232983/158-236                  ..............ggggcuguaagccccaUCCA.UAA.UGCGGCCCGGCC-...........CCAUC.............................................GGCCGGACGGUCACAAGC.CCGU................UAAA-..................CGCA.GAGUG....UGGG
scaffold39864_5_MH0056/245-153              gggaauggaaaauaaaauccauucccuuuuUCUU.UAA.UGCAGCUUGGAA-...........GAAA-.............................................UUCCAAAUGGUCACAAGC.CCAU................AAAGA..................UGCA.GAGUG....GAGA
CAM_READ_0099526335/371-434                 ------------------------------UCUU.UAAaUGCAGCUUGGAA-...........GAAA-.............................................UUCCAAAUGGUCACAAGC.CCAU................AAAGA..................UGCA.GAGUG....GAGA
SRS011140_C5016194/176-249                  ------------------------------UCUU.UAA.UGCAACUAUUAUUg.........uUUUGUauu.......................................auaAUAAUAUCGGUGGCAAGU.CCGA................AAAGA..................UGCA.GAGCC...aAAGA
SRS023964_C2573099/502-572                  ------------------------------CUUG.UAA.UGCAACUAUUAUUa........uuGUAAAa..........................................uaGUAAUAUCGGUGGCAAGU.CCGA................AAAAA..................UGCA.GAGCC....AAAG
SRS024561_C2815038/301-371                  ------------------------------CUUG.UAA.UGCAACUAUUGUUa........uuGUACAa..........................................uaAUAAUAUCGGUGGCAAGU.CCGA................AAAAA..................UGCA.GAGCC....AAAG
ASMM170b_contig02591/623-712                .caagccuaguaagacaacugaacggcuugCGCU.UAA.GCCUACUGGC---...........AAUGA.............................................A-GUCAGCUGUUACAAGU.CAGC................ACAAA..................AGGU.GAGUA....AGCA
scaffold60637_2_MH0051/2477-2402            ..............aggagcauuugcuccuUCUU.UAA.ACCAGCUACC---...........AAAA-.............................................--GGUAAAGGUCUAAAGC.CCUU................GUAAA.................uUGGU.GAUAG....GAGA
SRS043411_WUGC_scaffold_17180/295-360       ------------------------------GUAU.UAA.ACUAACUUGCAC-...........AUCAGa...........................................gGUGUAAGCGGUUACAAGU.CCGC................AUAAA..................UAGU.GAGUA....GUAC
SRS045645_C1867943/241-176                  ------------------------------GUAU.UAA.ACUAACUUGUAU-...........AUUAGa...........................................gAUACAAGCGGUUACAAGU.CCGC................AUAAA..................UAGU.GAGUA....GUAC
SRS023914_C2066172/777-712                  ------------------------------GUAU.UAA.ACUAACUUGCAU-...........AUUAGa...........................................gGUGCAAGCGGUUACAAGU.CCGC................AUAAA..................UAGU.GAGUA....GUAC
scaffold42183_2_MH0040/457-536              ......uagccaucuauuuauccgguuacuUCUA.UAA.UGUAGCCU-----...........ACUAA.............................................----AGACGGUUUCAAGC.CCGU................GUAAA..................UACA.GAGAA....UAGA
scaffold27661_5_V1.UC-19/3280-3366          ------------------------------AUUG.UAA.UGUAGCUGCCA-Ucuc....uaucCUAGUuggugugg.............................uugguuggUUGGUAACGGUUGUAAGC.CCGU................AUAGA..................UACA.GAACA....CAGU
ASHM485B_GI4DNEO01C4OIR/4-66                ------------------------------UCGU.UAA.ACUAACUACUGU-...........GGAU-.............................................GCAGUAACUGUUGUAAGU.CAGU................ACAAA..................UAGU.GAACA....ACGA
ASHM485B_GQ8TDHF02HCDP9/87-141              ------------------------------CUCU.UAA.ACCAAC-------...........CUAUG.............................................------GCGGUCACAAGU.CCGC................AUAUGa...............aaUGGC.GAGUG....AGAA
NW_003037985.1/64887-64960                  ------------------------------UGCU.UAA.CUCCGUCUGUAGCu........ccUCUGGg..........................................ggUUACUGCCGGUCCCAAGC.CCGG................GUAAA..................GGAG.GAGGGu.ugGGCA
NW_003037797.1/1509279-1509351              ------------------------------GACC.UAA.CUCCGCCUGUAG-...........CUUCUccg......................................gggcCUACUGCCGGUCCCAAGC.CCGG................GUAUA..................GGAG.GAGGGu..uGGGC
NW_003037939.1/312228-312297                ------------------------------GUAG.AAA.CUCCGCCUGUAGCu.........cUUCUAg..........................................agUUACUGCCGGUCCCAAGC.CCGA................GUAAA..................GGAG.GAGGG....UUGA
ZhangC103487_1/64-10                        ------------------------------AUCC.UAA.CUCUGC-------...........CAUCG.............................................------CCGGUCCCAAGC.CCGG................GUGAGa...............aaAGAG.GAGGG....GGAU
NW_003037905.1/157572-157504                ------------------------------AAUG.UAA.CUCCGCCUGUAGCu........ccUCCAGg..........................................ggCUACUGCCGGUCCCAAGC.CCGG................GUAAA..................GGAG.GAGGG....--UU
NW_003037818.1/230494-230436                ------------------------------CCUG.UAG.CUCCUCCGGU---...........GGCU-.............................................--ACUGCCGGUCCCAAGC.CUGG................AUAAA..................GGAG.GAGGG....UGGG
NW_003021838.1/656-725                      ------------------------------UGUA.UAA.CUCCGCCUGUAGCu.........cCUCCAg..........................................ggCUACUGCCGGUCCCAAGC.CCGG................GUAAA..................GGAG.GAGGG....UUAG
NW_003037937.1/363574-363502                ------------------------------AUUC.UAA.CUCCACCUGUAGCu........ccUCCGGg..........................................ggCUACUGCCGGUCCCAAGC.CCGG................GUAAA..................GGAG.GAGGGu..uGAGC
NW_003038482.1/64947-64874                  ------------------------------UGCC.UAU.CUCCGCCUGUUGCu........ccUAUGGg..........................................ggCUACUGCCGGUCCCAAGC.CCGG................GUAAA..................GGAG.GAGGGu.uaGGCA
NW_003030838.1/2459-2399                    ------------------------------UCUG.UAA.CUCCUCCGGA---...........GGAAA.............................................--ACUGCCGGUCCCAAAC.CCGG................AUAAA..................GGAG.GAGGG...gUGGA
NW_003037832.1/53626-53569                  ------------------------------CCUG.UAA.CUUUUCUAG----...........GGUUA.............................................---CUGCCGGUCCCAAGC.CCGG................AUAAA..................GAAG.GAGGG....CUGG
NW_003039127.1/230822-230753                ------------------------------UGAU.UAA.CUCCGCCUGUAGCu........cuCAU-Ag..........................................agUUACUGCCGAUCCCAAGC.CCGG................GUAAA..................GGAG.GAGGG....UUGG
NW_003037969.1/278658-278729                ------------------------------UAUC.UAA.CUCCGCCUGUAGCc.........cUUACAg..........................................agUUACUGCCGGUCCCAAGC.CCGG................GUUAA..................GGGG.GAGGGu..uGGUC
NW_003037815.1/787902-787834                ------------------------------AACG.UAA.CUCCGCCUGUAGCu.........cCUCCGag.........................................ggCUACUGCCGGUCCCAAGC.CCGG................AUAAA..................GGAG.GAGGG....--UU
NW_003037772.1/12180-12108                  ------------------------------GCUU.UAA.CUCCGCCUGUAGUau.......cuCCAGAg..........................................guC-ACUGACGGUCCCAAGC.CCGG................UUAGA..................GGAG.GAGGGc..uGAGC
NW_003037912.1/127398-127325                ------------------------------UGUU.UAA.CUCCGCCUGUAGC..........cCAUGCgg........................................aggCUACUGCCGGUCCCAAGC.CCGG................AUAAA..................GGAG.GAGGGu.ugGGCA
NW_003036311.1/2721-2649                    ------------------------------UGUU.UAA.CUCCGCCUGUAGC..........cCAUGCgg........................................aggCUACUGCCGGUCCCAAGC.CCGG................AUAAA..................GGAG.GAGGGu..uGGCA
NW_003026505.1/36940-37011                  ------------------------------AGCA.UAA.CUCCGCCUGUAGCu.........uUUCUAg..........................................agUUACUGCCGGUUCCAAGC.CCGG................GUAAA..................GGAG.GAGGGu..uAGCG
NW_003037952.1/4228-4286                    ------------------------------CCUG.UAG.CUCCUCCAGU---...........UGCU-.............................................--ACUGCCGGUCCCAAGC.CCGG................GUAAA..................GGAG.GAGGG....UUGG
NW_003038050.1/126973-126905                ------------------------------AAUC.UAA.UUCCGCCUGUCGCu........ccUCCGGg..........................................ggCUACUGCCGGUCCCAAGC.CCGG................GUAAA..................GGAG.GAGGG....--UU
NW_003037861.1/554469-554538                ------------------------------UCAA.AAA.UUUCGACAUUGGC..........aGUUCUag.........................................ggUUAAUGUCGGUCCCAAGC.CCGA................AUAAA..................GGAA.GAGGG....CUGA
NW_003038081.1/338191-338121                ------------------------------UUCA.UAA.CUCCGCCUGUAGC..........uAUUCUag.........................................agUUACUGCCGGUCCCAAGC.CCGG................GUAAG..................GGAG.GAGGG...uUGGG
NW_003035639.1/65846-65917                  ------------------------------GUUC.UAA.CUCCGCCUGUAGCu.........cUUCUAg..........................................agUUACUGCCGGUCCCAAGU.CCGG................GUAAA..................GGAG.GAGGGu..uUGGC
NW_003037917.1/258263-258194                ------------------------------UCAC.AAA.CUCCGCCUGUAGUu.........cUUCAAg..........................................agUUACUGCCGGUCCCAAAC.CCGG................GUAAA..................GGAG.GAGGG....GUAA
NW_003037794.1/186426-186497                ------------------------------GUUU.UAA.CUCCGCCUGUAGCu.........cUUCUAg..........................................agUUACUGCCGGUCCCAAGC.CCGG................GUAAA..................GGAG.GAGGGu..uGGGC
NW_003037844.1/120017-120088                ------------------------------GUUC.UAA.CUCCACCUGUAGCu.........cUUUUAg..........................................aaUUACUGCCGGUCCCAAAC.CCGG................GUAAA..................GGAG.GAGGGu..uGGGC
NW_003038063.1/326167-326097                ------------------------------UUUG.UAA.CUCCGCCUGUAGCc........ccUCCAGa..........................................ggUUACUGCCGGUCCCAAGC.CCGG................AUAAA..................GGAG.AAGGA....UUGG
NW_003037977.1/781517-781588                ------------------------------UCAAuUAA.CUCCGCCUGUAGCu........ccUCCGGg..........................................ggCUACUGCCGGUCCCAAGC.CCGG................GUAAA..................GGAG.GAGGG....UUGA
NW_003026612.1/233632-233561                ------------------------------CCUA.UAAgCUCCGCCUGUAGCu........ccUCGGGg..........................................ggCUACUGCCGGUCCCAAGC.CCGG................GUAAA..................GGAG.GAGGG....UUGG
NW_003026611.1/150614-150686                ------------------------------GUCA.AAA.CUCCGCCUGUAGCu........ccUCCGGg..........................................ggCUACUGCCGGUCCCAAGC.CCGG................AUAAA..................GGAG.GAGGGu..uUGGC
NW_003037862.1/409315-409384                ------------------------------AGAA.UAA.CUCCUCCUGUAACu.........cUUCUAg..........................................agUUACUGCCGGUUCGAAGC.CCGG................AUAAA..................GGAG.GAGGG....UUGG
NW_003038031.1/498183-498124                ------------------------------CCUG.UAA.CUCCUCCAG----...........GGGCU.............................................A--CUGCCGGUCUCAAGA.CCGG................AUAAA..................GGAG.GAGGG...uCGGG
NW_003038032.1/275522-275594                ------------------------------GAUC.UAA.CUCCGCCUGUAGCu.........cUUCCGgg.........................................ggCUACUGACGGUCUCAAGC.CCGG................AUAAA..................GGAG.GAGGGu..uGAGC
NW_003037794.1/157780-157723                ------------------------------CCUG.UAA.CUCUUCUAG----...........UAUUA.............................................---CUGCCGGUCCCAAGC.CCGG................GUAAA..................GGAG.GAGGG....UUGG
NW_003037976.1/629340-629270                ------------------------------CUAU.UAA.CUCCGCCUGUA-Gc........ucCUUGGga.........................................gcCUACUGCCGGUGCCAAGC.CCGG................GUAAA..................GGAG.GAAGG....UUGG
NW_003038020.1/218261-218189                ------------------------------GUCU.AAA.CUCCGCCUGUAGCu........ccUCCAGg..........................................ggCUACUGCCGGUCCCAAGC.CCGG................GUAAA..................GGAG.GAGGGu..uGGGC
NW_003037908.1/901460-901518                ------------------------------CCUG.UAA.CUCCUCCGG----...........GGUCU.............................................A--CUGCCGGUCCCAAGC.CCGG................GUAAA..................GGAG.GAAGG....UUGG
NW_003037829.1/236899-236969                ------------------------------UUUA.UAA.CUCCGCCUGUAGCu........ccUCCGGg..........................................ggCUGCUGCUGGUCCCAAGC.CCGG................AUAAA..................GGAG.GAGGG....UUGA
NW_003037859.1/610189-610119                ------------------------------CCAA.AAA.CUCCGCCUGUAGGu.........cUUCCGgg.........................................ggCUACCGUCGGUCCCAAGC.CCGG................GUAAA..................GGAG.GAGGG....UUGG
NW_003037915.1/659607-659538                ------------------------------CCAC.UAA.CUCCGCCUGUAAC..........uCUUCUuu.........................................ggCUACUGCCGGUACCGAGC.CCGG................GUAAA..................GGAG.GAGGG....UUGG
NW_003038083.1/13218-13151                  ------------------------------AAUC.UAA.CUCCACCUGUAGCu.........cUUCUAg..........................................agUUACUGCCGGUCCCAAGC.CCGG................GUAAA..................GGAG.GAGGG....--UU
NW_003037896.1/346879-346949                ------------------------------CUGG.UAA.CUCCGCCUGUAGCu........ccUCCGGg..........................................ggUUACUGCCGGUCCCAAAC.CCGG................GUAAA..................GGAG.GAGGG....UUGG
NW_003037796.1/190570-190640                ------------------------------AUAA.UAA.CUCCGCCUGUAGCu.........cCUCCGag.........................................ggUUACUGCCGGUCCCAAGC.CCGG................GUAAA..................GGAG.GAGGG....UUGG
NW_003037877.1/50641-50710                  ------------------------------CCAA.UAA.CUCCGCCUGUAGCu.........cUUCUAg..........................................agUUACUGCCGGUCCCAAGC.CCGA................GUAAA..................UGUG.GAGGG....UUGG
NW_003037796.1/1898558-1898628              ------------------------------CUAC.UAA.CUCUGCCUACAGCu........ucUCCGGg..........................................ggCUACUGCCGGUCCCAAGC.CCGG................AUAAA..................GGAG.GAGGG....UUGG
NW_003037868.1/150256-150184                ------------------------------UGCA.UAA.CUCCGCCUGUAGC..........uAUUCUag.........................................agUUACUGCCGGUCCCAAGC.CCGG................GUAAA..................GGAA.GAGGGu.ugGGCA
NW_003038068.1/384704-384634                ------------------------------CCAU.CAA.CUCCGCCUGUAGCc.........cCUCCGac.........................................ggCUACUGCCGGUCCCAAGU.CCGG................AUAAA..................GGAG.GAGGG....UUGG
NW_003037871.1/149633-149563                ------------------------------ACUU.UAA.CUCCGCCUGUAGCc.........cUUCCGgg.........................................agUUGCUGCUGGUCCCAAGC.CCGG................AUAAA..................GGAG.GAGGG....UUGG
NW_003038089.1/27797-27728                  ------------------------------UAAU.CAA.CUCCGCCUGUAGCu.........cUUCUAg..........................................agUUACUGCCGGUCCCAAGC.CCGG................GUAAA..................GGAG.GAGGG....UUGG
NW_003037822.1/1250853-1250923              ------------------------------AAAU.AAA.CUCCGCCUGUAGCu........ccUCCGGg..........................................ggAUACUGCCGGUCCCAAGC.CCGG................AUAAA..................GGAG.GAGGG....UUGG
NW_003026403.1/1112-1172                    ------------------------------CCAG.UAA.CUCCGCCUGUA--...........GCGC-.............................................-UUCUGCCGGUCCGAAGC.CCGG................GUAAA..................GGAG.GAGGG....UUGG
NW_003038038.1/534818-534876                ------------------------------CCUG.UAA.CUCCUCCGG----...........GGACU.............................................A--CUGCCGGUCCCAAGC.CCGG................GUAAA..................GGAG.GAGGG....UUGG
NW_003037794.1/153395-153325                ------------------------------UUAC.UAA.CUCCGCCUGUAGCu........ccUCCGGg..........................................ggCUACUGCCGGUCCCAAGC.CCGG................GUAAA..................GGAA.GAGGG....UUGG
NW_003037918.1/1999709-1999779              ------------------------------ACUU.AAA.CUCCGCCUGUAGCc.........cCUCCGag.........................................ggUUAUUGCCGGUCCCAAGC.CCGG................AUAAA..................GGAG.GAGGG....AUGG
NW_003038065.1/287307-287377                ------------------------------UCAA.UAA.CUCCACCUGUAGCc........ccUCCGGg..........................................ggCUACUGCCGGUCCCAAGC.CUGG................AUAAA..................GGAG.GAGGG....UUGG
NW_003037806.1/873824-873755                ------------------------------UUAC.UAA.CUCCGUCUGUAGCc.........cUCUGAg..........................................ggCUACUGCCGGUCUCAAGC.CCGG................AUAGA..................GGAG.GAGGG....UUGG
NW_003037805.1/1305976-1305906              ------------------------------AAAA.AAA.CUCCGCCUGUAGCu.........cCUCCUag.........................................ggCCACUGCCGGUCCCAAGC.CCGG................AUAAA..................GGAG.GAGGG....UUGG
NW_003038152.1/107648-107578                ------------------------------UUGU.UAA.CUCCGCCUGUAGCu........ccUCGGGg..........................................ggCUACUGUCGGUCCCAAGC.CUGG................GUAAA..................GGAG.GAGGG....UUGA
NW_003037845.1/619983-620053                ------------------------------GUAG.UAA.CUCCGCCUGUAGCu........ccUCCAGg..........................................ggCUACUGCCGGUCCCAAGC.CCGG................GUAAA..................GGAG.GAGGG....UUGG
NW_003037792.1/465301-465231                ------------------------------UCCU.UAA.CUCCGCCUGGAGCc.........uCUCUGg..........................................ggUUACUGCCGAUCCCAAGC.CCGG................AUAAA..................GGAG.GAGGG...uUGGG
NW_003026505.1/155882-155812                ------------------------------AGCG.UAA.CUCCGCCUGUAGCu.........cUUCUAg..........................................agUUACUGCCGGUCCCAAGC.CCGG................GUAAA..................GGAG.GAGGG...uUGGG
NW_003037795.1/944209-944280                ------------------------------AAGA.UAA.CUCCGCCUGUAGCc.........cCUCCGag.........................................ggCUGCUGCCGGUCCCAAGC.CCGG................AUAAA.................aGGAG.GAGGG....UUUA
NW_003038033.1/142699-142768                ------------------------------UUAC.CAA.CUCCGCCUGUAGC..........uCUUUUaa.........................................agUUACUGCCGGUCCCAAGC.CCGG................GUAAA..................GGAG.GAGGG....UUGG
NW_003037846.1/767100-767170                ------------------------------UAUU.UAA.CUCCGCCUGU---...........AACCCcuccg...................................gaagcC-ACUGCCGGUUUCAAGC.CCGG................AUAAA..................GGAG.GAGGG....UUUG
NW_003037821.1/895378-895309                ------------------------------AGAG.UAA.CUCCGCCUGUAGCu.........cUUAUAg..........................................agUUACUGCCGGUCCCAAGC.CCGG................GUAAA..................GGAG.GAGGG....UUGG
NW_003038013.1/329767-329837                ------------------------------CGAU.UAA.CUCCGCCUGUAGCuc.......cuCCAGAg...........................................gCUACUGCCGAUCUCAAGC.CCGG................AUAAA..................GGAG.AAGGG....UUUG
NW_003038037.1/1526693-1526753              ------------------------------AAAG.GAA.CUCCGCCAGUA--...........GAUU-.............................................-UACUGCCGGUCCCAAGC.CCGG................GUAAA..................GAAG.GAGGG....UUGU
NW_003037943.1/879601-879671                ------------------------------GUUC.UAA.CUCCGCCUGUAGCu........ccACCGGg..........................................ggCUACUGCCGGUCUCAAGC.CCGG................AUAAA..................GGAG.GAGGG....CUGG
NW_003037924.1/176668-176595                ------------------------------AUAA.UAA.CUUCGCCUGUAGCuc.......cuUCUCCgg........................................gugCUACUGCCGUUCCUAAGC.CCGG................AUAAA..................GGAG.GAGGG....UUAA
NW_003037928.1/516980-517053                ------------------------------UGUU.UAA.CUCCGCCUGUAGCu........ccUCCAGg..........................................agCUACUGCCGGUCCCAAGC.CCGG................GUAAA..................GGAG.GAGGGu.ugGGCA
NW_003038031.1/702986-702913                ------------------------------UACC.UAA.CUCCGCCUGUAGCu........ccUCCAGg..........................................ggCUACUGCCGGUCCCAAGC.CCGG................GUAAA..................GGAG.GAGGGu.ugGGCA
NW_003037940.1/605559-605486                ------------------------------UGUC.UAA.CUCCGCCUGUAGAu........ccUCCGGg..........................................ggCUACUGCUGGUCCCAAGU.CCAG................GUAAA..................GGAG.GAGGGu.ugGGCA
NW_003037928.1/122259-122329                ------------------------------UCAU.UAG.UUCCGCCUGUAGCc........ucUACGGg..........................................ggCUACUGCCGGUCCCAAGC.CCGG................AUAAA..................AGAG.GAGGG....UUGA
NW_003026512.1/248490-248560                ------------------------------AAUA.UAA.CUCCGCCUGUAGCu........ccUGCGGg..........................................ggCUACUGCCGGUCCCAAGC.CCGG................GUAAA..................GGAG.GAGGG....UUGG
NW_003037830.1/246476-246545                ------------------------------CUAA.CAA.CUCCACCUGUAGCc.........uCUUUGg..........................................ggCUACUGCCGGUCUCAAGC.CCGG................AUAAA..................GGAG.GAAGG....UUGU
NW_003037901.1/782575-782506                ------------------------------UUGA.UAA.CUCCGCCUGUAGCu.........cCUCCGg..........................................ggCUACUGCCGGUCCCAAGC.CCGG................AGAAA..................GGAG.GAGGG....UUGG
NW_003037885.1/882806-882736                ------------------------------UGAA.AAA.CUCCGCCUGUAGCu........ccUCCGGg..........................................ggCUACUGCCGGUCCCAAGC.CCGG................GUAAA..................GGAG.GAGGG....UUAU
NW_003038261.1/691003-690933                ------------------------------CCUU.CAA.CUCCGCCUGUAUCu........ucUCCGGg..........................................ggCUACUGCCGGUCCCAAGC.CCGG................AUAAA..................GGAA.GAGGG....UUGG
NW_003037830.1/1234153-1234223              ------------------------------UUUG.UAA.CUCCGCCUGUAGCu........ccUCCGGg..........................................ggCUACUGCCGGUCCCAAGC.CCGG................GUAAA..................GGAG.GAGGG....UUGG
NW_003037880.1/154429-154360                ------------------------------AAAA.AAA.CUCCGCCUGUAGC..........uAUUCUag.........................................agUUACUGCCGGUCCCAAGC.CUGG................GUAAA..................GGAG.GAGGG....UUGA
NW_003038234.1/88842-88913                  ------------------------------GACA.UAA.CUCCGCCUGUAGCu........ccUCCGGg..........................................gaCUACUGCCGGUCCCAAGC.CCGG................AUAAA..................GGAG.GAGGG...uUGGG
NW_003038026.1/35442-35372                  ------------------------------CACA.UAA.CUCCGCCUGUAGCu.........cUUCUAg..........................................agUUACUGCCGGUCCCAAGC.CCGG................GUAAA..................GGAG.GAGGG...uUGGG
NW_003037794.1/292842-292912                ------------------------------UUUU.UAA.CUCCACCUGUAGCu........ccUCCAUg..........................................gaCUACUGCUGGUCCCAAGC.CCGG................AUAAA..................GGAG.GAGGG....UUGG
NW_003038152.1/38101-38031                  ------------------------------GAAG.UAA.CUCCGCCUGUAGGu........ccUCCGGg..........................................agCUACUGCCGGUCCCAAGC.CCGG................GUAAA..................GGAG.GAGGG....UUGG
NW_003038014.1/413484-413414                ------------------------------UAAA.AAA.CUCCGCCUGUAGCu........ccUCCGGg..........................................ggCUACUGCCGGUCCCAAGC.CCGG................GUGAA..................GGAG.GAGGG....UUGA
NW_003037851.1/534745-534814                ------------------------------ACAU.UAA.CUCCGCCUGUAGCu.........cUUCUAg..........................................agUUACUGUCGGUCCCAAGC.CCGG................UUAAA..................GGAG.GAGUU....UUGG
NW_003037862.1/1002161-1002091              ------------------------------UAAU.UAA.CUCCGCCUGUAGCc.........cCUCCGga.........................................ggCUACUGCCGAUCCCAAGU.CCGG................AUAAA..................GGAG.GAGGG....UUGG
NW_003037953.1/134404-134334                ------------------------------ACAG.UAA.CUCCGCCUGUAGCu........ccUCUCGg..........................................ggCUACUGCCGGUCCCAAGC.CCGG................GUAAA..................GGAG.GAGGG....UAGG
NW_003037824.1/297409-297339                ------------------------------UGAC.UAA.CUCCGCUUGUAGCu........ccUCCGGg..........................................ggCUACUGCCGGUUCCAAGC.CCGG................GUAAA..................GGAG.GAGGG....GUGG
NW_003037807.1/302651-302581                ------------------------------AAUA.UAA.CUUUGCCUGUAGCc.........cCUCCGgu.........................................ggCUACUGCCGGUCCCAAGC.CCGG................AUAAA..................GAAG.GAGGG....UUGG
NW_003038073.1/330392-330322                ------------------------------UCAA.UAA.CUCCGUCUGUAGCc.........cCUCUGag.........................................ggCUACUGCCGGUCCCAAGU.CCGG................AUAAA..................GGAG.GAGGG....UUGG
NW_003037954.1/218346-218276                ------------------------------AUAA.UAA.UUCCGCCUGUAGCu........ccUCCGGg..........................................ggCUACUGCCGGUCCCGAGC.CCGG................GUAAA..................GGAG.GAGGG....UUGG
NW_003037793.1/1701824-1701882              ------------------------------AUUU.UAA.CUCCGCCUGU---...........AGCU-.............................................--ACUGCCGGUCCCAAGC.CCGG................GUAAA..................GGAG.GAGGG....UUUG
NW_003037862.1/769571-769501                ------------------------------UUAU.UAA.CUCCGCUUGUGGCu.........cCUCCGag.........................................ggCUACUGCCGGUCACAAGC.CCGG................ACAAA..................GGAG.GAGGG....UUGG
NW_003037800.1/420055-420125                ------------------------------UUAU.CAA.CUCCGCCUGUAGCu........ccUCUGGg..........................................ggUUACUGCCGGUCCCAAGC.CCGG................GUAAA..................GGAG.GAGGG....UUGG
NW_003037992.1/248742-248812                ------------------------------AUUG.UAA.CUCUGCCUGUAACc........ccUCGAGg..........................................ggCUACUGCCGGUCCCAAGC.CCGG................AUAAA..................GGAG.GAGGG....UUGG
NW_003037800.1/1721188-1721258              ------------------------------UUAA.UAA.CUCCACCUGUAGCu.........cCUCCGug.........................................ugCUACUGCCGGUCCCAAAC.CCGG................GUAAA..................GGAG.GAGGG....UUGG
NW_003037962.1/502218-502148                ------------------------------UUAU.GAA.CUCCGCCUGUAGCc........cuUCUGAg..........................................ggCUAGUGCCGGUUCCAAGC.CCGG................AUAAA..................GGAG.GAGGG....UUAG
NW_003037921.1/308485-308414                ------------------------------ACAU.UAA.CUCCGCCUGUAGUu........uuUUCCAgg.........................................ggCUACUGCCGGUCCCAAGC.CUGG................AUAAA..................GGAG.GAGGU....UUGG
NW_003037942.1/573599-573530                ------------------------------CUUG.UAA.CUCCACCUGUGGCu.........cUUCUAg..........................................agUUACUGUCGGUCCCAAGC.CCGA................GUAAA..................GGAG.GAGGG....UUGG
NW_003037981.1/339216-339146                ------------------------------CGAC.UAA.CUCCGCCUGUAGCc.........cCUCCGag.........................................ggCUACUGUCGGUCCCAAGC.CCGG................AUAAA..................GGAG.GAGAG....UUGG
NW_003037905.1/449951-450020                ------------------------------AGAU.AAA.CUCCGCCUGUAGC..........uCUUCUaa.........................................agUUACUGCCGGUUCCAAGC.CCGG................GUAAA..................GGAG.GAGGG....UUGG
NW_003037821.1/53492-53562                  ------------------------------UGGA.UAA.CUCCGCCUGUAGCu........ccUCCGGg..........................................ggCUACUGCCGGUCCUAAGC.CCGG................AUAAA..................GGAG.GAGGG....UUGG
NW_003037841.1/199241-199313                ------------------------------ACAA.CAA.CUCUGCCUGUAGCu........cuUUUUUuu........................................gagUUACUGCCGGUCUCAAGC.CCGG................GUAAA..................GGAA.GAGGG....UUGA
NW_003037798.1/1578039-1577969              ------------------------------UAAA.UAA.CUCCACCUGUAGCu........ccUCCAGg..........................................ggCUACUGCCGGUCCCAAGC.CCGG................AUAAA..................GGAG.GAGGG....UUGG
NW_003026602.1/49185-49115                  ------------------------------CUAA.UAA.CUCCACCUGUAGCu........ccUCCGGg..........................................ggCUACUGCCGGUCCCAAGC.CCGG................GUAAA..................GGAG.GAGGG....UUGG
NW_003038124.1/199653-199583                ------------------------------UAAU.UAA.CUCCACCUGUAGCu........ccUACGGg..........................................ggCUACUGCCGGUCCCAAGC.CCGG................GUAAA..................GGAG.GAGUG....UUGG
NW_003037800.1/2239216-2239286              ------------------------------AAAA.UAA.CUCCGCCUGUAGCu........ccUCUGGg..........................................ggUUACUGCCGGUCCAAAGC.CCGG................GUAAA..................GGAG.GAGGG....UUGG
NW_003037915.1/627817-627887                ------------------------------GUAA.UAA.CUCCGCCUGUAGCu.........cUACCGga.........................................ggCUACUGCCGGUCCCAAGC.CUGG................AUAAA..................GGAA.GAGGG....UUGG
NW_003038152.1/222175-222245                ------------------------------UGUA.UAA.CUCCGCCUGUAGCc........ccUCCAGg..........................................ggCUACUGCCGGUCCCAAGC.CCGG................AUAAA..................GGAG.GAGGA....UUGG
NW_003038032.1/704049-703979                ------------------------------AUAG.GAA.CUCCGCCUGUAGCu.........cCUCCGgc.........................................ggCUACUGCCGGUCCCAAGC.CCGG................GUAAA..................GGAG.GAGGG....UUGG
NW_003037810.1/628802-628872                ------------------------------UUUA.UAA.CUCCGCCUGUAGCu.........cCUCUGga.........................................ggUUACUGCCGGUCCCAAGC.CCGG................GUAAA..................GGAG.GAGGA....UUGG
NW_003026505.1/18789-18859                  ------------------------------CGAA.UAA.CUCCGCCUGUAGCu.........cUUCCGgg.........................................ggUUACUGCCGGUCCCAAGC.CCAG................GUAAA..................GGAG.GAGGG....UUGG
NW_003037938.1/192779-192848                ------------------------------UCUA.UAA.CUCCGCCUGUAGCu.........cUUCUAg..........................................agUUACUGCCUGUCCCAAGC.CCGG................GUAAA..................GGAG.GAGGG....UUGG
NW_003027812.1/1316-1385                    ------------------------------UCUA.UAA.CUCCGCCUGUAGCu.........cUUCUAg..........................................agUUACUGCCUGUCCCAAGC.CCGG................GUAAA..................GGAG.GAGAG....UUGG
NW_003037793.1/2723801-2723731              ------------------------------UUUU.GAA.CUCCGCCUGUAGCu........ccUGCAGg..........................................ggCUACUGCCGGUCCCAAGC.CCGG................GUAAA..................GGAG.GAGGA....UUGA
NW_003037890.1/1652657-1652587              ------------------------------UCAA.UAA.CUCCGCCUGUAGCu........ccUCCGGg..........................................ggCUACUGCCGGUCCCAAGC.CCGG................GCAAA..................GGAG.GAGGG....UUGA
NW_003038261.1/479093-479022                ------------------------------UAAU.UAA.CUCCGCCUGUAGCuc.......cuCCGGGa..........................................ggUUACUGCCGGUCCCAAGC.CCGG................GUAAA..................UGAG.GAGGG....UUGG
NW_003037866.1/836093-836163                ------------------------------CUCA.UAA.CUCCGCCGGUAGCu.........cUUCUAg..........................................agUUACUCCCGGUCCCAAGC.CCGG................GUAAA..................GGAG.GAGGG...uUGGG
NW_003037795.1/1611496-1611426              ------------------------------ACGC.UAA.CUCCGCCUGUAGCu........ccUUCGGg..........................................agCUACUGCCGGUCCCAAGC.CCGG................GUAAA..................GGAG.GAAGG....UUGG
NW_003038036.1/362597-362667                ------------------------------AUAU.UAA.CUCCGCCUGUAGCu........ccUCCGGg..........................................ggCUACUGCCGGUCCCAAGC.CCAG................GUAAA..................GGAG.GAGGG....CUGG
NW_003026490.1/93179-93249                  ------------------------------UUAC.UUA.CUCCACCUGUAGCu........ccUCCAGg..........................................ggCUACUGCCGGUCCCAAGC.CCGG................AUAAA..................GGAG.GAGGG....UUGG
NW_003037909.1/942583-942513                ------------------------------CCUG.UUA.CUCCGCCUGUAGCu........ccUCCGGg..........................................ggCUACUGCCGGUCCCAAGC.CCGG................GUAAA..................GGAG.GAGGG....UUGG
NW_003026602.1/101125-101055                ------------------------------CCAG.UAA.CUCCGACUGUAGCu........ccUCCGGg..........................................ggCUACUGCCGGUCCCAAGC.CCGG................GUAAA..................GGAG.GAGGG....UUGG
NW_003037973.1/190736-190806                ------------------------------UGGU.UAA.CUCCGCCUGUAGCu........ccUCCAGg..........................................ggCUACUGCCGGUCCCAAGC.CCGG................GUAAA..................GGAG.GAGGG....UUGG
NW_003037824.1/334595-334665                ------------------------------UUGA.UAA.CUCCGCCUGUAGUu.........cUUCCGga.........................................guCUACUGCCAGUUCCAAGC.CCGG................AUAAA..................GGAG.GAGGG....UUUG
NW_003038038.1/139764-139694                ------------------------------CCAA.UAA.CUCCGCCUGUAGCu........ccUCCGGg..........................................ggCUACUGCCGGUCCCAAGC.CCGG................AUAAG..................GGAG.GAGGG....UUGG
NW_003037853.1/235657-235727                ------------------------------UUGA.UAA.CUCCACCUGUAUCu........ccUCCGGgg.........................................gcA-ACUGCCGGUCCCAAGC.GCGG................AUAAA..................GGAG.GAGGG....UUGG
NW_003026609.1/58-128                       ------------------------------CCUA.AAA.CUCCGCCUGUAGCu........ccUCUGGg..........................................ggUUACUGCCGGUCCCAAGC.CCGG................GUAAA..................GGAG.GAGGG....UUGG
NW_003037839.1/1492461-1492530              ------------------------------GUUA.UAA.CUCCGCCUGUAGCu.........cUUCUAg..........................................agUUACUGCCGGUCCCAAGC.CCGG................GUAAA..................GGAG.GAGGG....UUGG
NW_003037970.1/344941-345011                ------------------------------UCUC.CAA.UUCCGCCUGUAGAu........ccUCCGGg..........................................gaCUACUGCCGGUCCCAAGC.CCGG................GUAAA..................GGAG.GAGGG....UUGG
NW_003021211.1/1034-964                     ------------------------------GUAG.UAA.CUCCGUCUGUAGCu........ccUCCGGg..........................................ggUUACUGCCGGUCCCAAGC.CCGG................GUAAA..................GGAG.GAGCG....UUGG
NW_003039127.1/1642100-1642169              ------------------------------UUAC.UAA.CUCCGCCUGUAGCu.........uUUAUAg..........................................agUUACUGCCGGUCCCAAGC.CCGG................GUAAA..................GGAG.GGGGG....UUGG
NW_003037830.1/154128-154059                ------------------------------UGUA.UAA.CUCCGCCUGUAGUu.........cUUAUAg..........................................agUUAUUGCCGGUCCCAAGC.CCGG................GUAAA..................GGAG.GAGGG....UUGG
NW_003038212.1/33632-33702                  ------------------------------UAUA.UAA.CUCCGCCUGUAGCu........ccUCCGGg..........................................ggCUACUGCCGGUCCCAAGC.CCGG................GUAAA..................GGAG.GAGGG....UUGG
NW_003037887.1/1153278-1153347              ------------------------------ACUU.UAA.CUCCACCUGUAGC..........uCUUCUac.........................................agUUACUGCCGGUCCCAAGU.CCGG................GUAAA..................GGAG.GAAGG....UUGG
NW_003038086.1/258178-258108                ------------------------------UUUA.CAA.CUCUGCCUGUAGCg........ccUCCUGg..........................................ggCUACUGCCGGUCCCAAGC.CCGG................GUAAA..................GGAG.GAGGG....UUGG
NW_003037826.1/488885-488815                ------------------------------UUUG.GAA.CUCCGCCUGUAGCu........caUCCGUg..........................................ggUUACUGCCGGUCCCAAGC.CCGG................GUAAA..................GGAG.GAGGG....UUGA
NW_003037829.1/412774-412843                ------------------------------CCAA.UAA.CUCCGUCGGUAGCu.........cUUCUAg..........................................agUUACUGCCGGUCCCAAGC.CCAG................GUAAA..................CGAG.GAGGG....UUGG
NW_003037851.1/497805-497735                ------------------------------ACGG.UAA.CUCCGCCUGUAGCu........ucUCUGGa..........................................ggCUACUGCCGGUCCCAAGC.CUGG................GUAAA..................GGAG.GAGGG....UUGG
NW_003026488.1/120936-120866                ------------------------------AUAA.UUA.CUCCGCCUGCAGCu........ccUUCAGg..........................................ggCUGCUGCCGGUCCCAAGC.CCGU................AUAAA..................GGAG.GAGGG....UUGA
NW_003038080.1/598682-598751                ------------------------------UUGC.UAA.CUCCGCCUGUAGCu.........cUUCUAg..........................................agUGACUGCCGGUCCCAAGC.CCGG................GUAAA..................GAAG.GAGGG....UUGG
NW_003038006.1/161915-161984                ------------------------------AUGU.UAA.CUCCGCCUGUAGCa........cuUCUAGa...........................................gUUACUGCCGGUCCCAAGC.CCGG................GUAAA..................GGAG.GAGGG....UUGG
NW_003026481.1/68591-68660                  ------------------------------AUUA.UAA.CUCCGCCUGUAGCu.........cUUAUAg..........................................agUUACUGCCGGUCCCAAGC.CCGG................GUAAA..................GGAG.GAGGG....UUGG
NW_003037793.1/1852031-1851961              ------------------------------UUAC.UAA.CUCCGCCUGUAGCu........ccUCCGGg..........................................ggCCACUGCAGGUCCCAAGC.CCGG................AUAAA..................GGAG.GAGGG....UUGG
NW_003037977.1/314937-315008                ------------------------------UACU.UAA.CUCCGCCUGUAGCuc.......cuCUUUAg...........................................gUUACUGCCGGUUCCAAGU.CCGG................AUAAA..................GGAG.GAGGG...uUGUG
NW_003037836.1/688761-688832                ------------------------------AUCA.UAA.CUCCGCCUGUAGCa........ccUCCGGg..........................................ggCUACUGCCGGUCCCAAGC.CCGG................AUAAA..................GGAG.AAGGG...uUGGG
NW_003037821.1/933004-932934                ------------------------------CUUA.UAA.CUCCGCCUGUAGCu.........cUUCCGgg.........................................ggCUACUGCCGGUCCCAAGC.CCGG................GUAAA..................GGAG.GAGGG....UUGG
NW_003038149.1/161636-161566                ------------------------------UCGA.UAA.CUCCGCCUGUAGCu.........cCUCCGga.........................................ggCUACUGCCGGUCCCAAGC.CCGG................GUAAA..................GGAC.AAGGG....UUGG
NW_003037917.1/624802-624872                ------------------------------GUAG.UAA.CUCUGCCUGUAGCu........ccUCCGGg..........................................ggCUACUGCCGGUCCCAAGC.CUGG................AUAAA..................GGAG.GAGGA....UUGG
NW_003037796.1/1615411-1615341              ------------------------------UUAA.UAA.CUCCGCCUGUAGUu........acUCCGGg..........................................ggCUAUUGCCGGUCCCAAGC.CCGG................GUAAA..................GGAG.GAGGG....UUGG
NW_003039129.1/6093-6162                    ------------------------------ACAA.UAA.CUCCUCCUGUAGCu........cuCCU-Ag..........................................agUUACUGCCGGUCCCAAGC.CCGG................GUAAA..................GGAG.GAGGG....UUGG
NW_003037788.1/215180-215250                ------------------------------UUUU.UAA.CUCCGCCUGUAGCu........ccUCCGGg..........................................ggCUACUGCCGGUUCCAAGC.CCGG................UUAAA..................GGAG.GAGGG....UUGG
NW_003037884.1/91144-91074                  ------------------------------UUUU.AAA.CUCCGCCUGUAGCu........ccUACGGg..........................................ggCUACUGCCGGUCCCAAGC.CCGG................AUAAA..................GGAG.GAGGG....UUGA
NW_003038001.1/147710-147780                ------------------------------CCAA.GAA.CUCCGCCUGUAGCu........ccUCCGGg..........................................ggCUACUGCCGGUCCCAAGC.CCGG................GUAAA..................GGAG.AAGGG....UUGG
NW_003037912.1/54457-54527                  ------------------------------AAAA.UAA.CUCCGCCUGUAGCu........ccUCCGGg..........................................agCUACUGCCGGUCCUAAGC.CCGG................ACAAA..................GGAG.GAGAG....UUGG
NW_003038033.1/859126-859056                ------------------------------AAGG.UAA.CUCCGCCUGUAGCu.........cCUCCGag.........................................ggCUACUGCCGGUCCCAAGC.CCGG................GUAAA..................GGAG.GAGGG....UUGG
NW_003037798.1/179490-179560                ------------------------------AAAU.UAA.CUCCGCUUGUAGCc........ccUCCGGg..........................................agCUACUGCCGGUCCCAAGC.CCGG................AUAAA..................GGAG.GAGGG....UUGG
NW_003037969.1/327187-327118                ------------------------------CAUC.UAA.CUCCGCCUGUAGCu.........cUUACAg..........................................agUUACUGCCGGUCCCAAGC.CCGG................GUUAA..................GGAG.GAGGG....UUCG
NW_003038072.1/118028-118098                ------------------------------GUUA.UAA.CUCCGCCUGUAGCu........ccUCAGGg..........................................ggCUACUGCCGAUCCCAAGC.CCGG................GUAAA..................GGAG.GAGGG....UUGG
NW_003038474.1/18984-18914                  ------------------------------UGAA.UAA.CUCCGCCUGUAGCu........cuCCCGGa..........................................ggUUACUGCCGGUCCCAUGC.CCGG................GUAAA..................GGAG.GAGGG....UUAG
NW_003037844.1/652244-652313                ------------------------------UUAA.UAA.CUCCGCCUGUAGCu.........cUUCUAg..........................................agUUACUGUCGGUCCCAAGC.CCAG................GUAAA..................GGAG.GAGGG....UUGG
NW_003037888.1/422846-422916                ------------------------------CACA.CAA.CUCCGCCUGUAGCu.........cUUCUAg..........................................agGUACUGCCGGUCCCAAGC.CCGG................AUAAA..................GGAG.GAGGG...uUGGG
NW_003038027.1/931406-931335                ------------------------------UACA.UAA.CUCCGCCUGUAGCu.........cCUACGag.........................................ggCUACUGCCGGUCCCAAGC.CCGG................GUAAA..................GGAG.GAGGG...uUGGG
NW_003037847.1/76205-76276                  ------------------------------CAUU.UAA.CUCCGCCUGUAGCu........ccUCCGGg..........................................ggCUACUGCCGGUCCCAAGC.CCGG................AUAAA..................GGAG.GAGGG...uUGUG
NW_003037800.1/2271524-2271594              ------------------------------UUUC.UAA.CUCCGCCUGUAGCu........ccUCCGGg..........................................ggCUACUGCCGGUCCCAAGC.CCGG................GUAAA..................GGAG.GAGGG....UUGG
NW_003038023.1/467792-467862                ------------------------------UUCU.UAA.UUCCGCCUGUAGCu.........cCUCCGga.........................................gaCUACUGCCGGUCACAAGC.CCGG................GUAAA..................GGAG.GAGGG....UUAG
NW_003037808.1/1700911-1700982              ------------------------------CCCC.UAA.CUCCGCUUGUAGCc.........cUUCUAg..........................................agUUACUGCCGGUCCCAAGC.CCGG................GUAAA..................GGAG.GAGGAu..cAGGC
NW_003038507.1/118984-119054                ------------------------------UUCU.UAA.CUCCGCCUGCAGCu.........cUUUUAg..........................................agUUACUGCCGGUCCCAAGC.CCGG................GUAAA..................GGAG.GAGGA...uUGGG
NW_003037944.1/492920-492990                ------------------------------AUUG.UAA.CUCCGCCUGUAGCu........ccUCUGGg..........................................ggUUACUGCCGGUCCCAAGC.CCGG................GUAAA..................GGAG.GAGGG....UUGG
NW_003037918.1/948632-948562                ------------------------------UCAA.UAA.CUCCGCCUGUAGCu........cuCCCAGg..........................................ggCUACUGCCGGUCCCAAGC.CCGG................GUAAA..................GGAG.GACGG....UUGG
NW_003038029.1/453038-452967                ------------------------------CUUC.UAA.CUCCGCCUGUAGUc.........cCUCCGug.........................................ggUUACUGCCGGUCCCAAGC.CCGG................AUAAA..................GGAG.GAGGG...uUAAG
NW_003037826.1/850462-850531                ------------------------------AUGU.CAA.CUCCGCCAAUAGCu.........cUUCUAg..........................................agUUACUGCCGGUCCCAAGC.CCGG................GUAAA..................GGAG.GAGGG....UUGA
NW_003037882.1/627799-627729                ------------------------------GUAG.UAA.CUCCGCCUGCAGCuc.......cgCCAGCg...........................................gCUACUGCCGGUCCCAAGC.CCGG................AUAAA..................GGAG.GAGGG....UUGG
NW_003038068.1/74642-74572                  ------------------------------UCUA.UAA.CUCCGCCUGCAGCu........ccUCCGGg..........................................ggCUACUGCCGGUCCCAAGC.CCGA................GUAAA..................GGAG.GAGGG....UUGG
NW_003038006.1/89790-89859                  ------------------------------CAAC.AAA.CUCCACCAGUAGCu.........cUUCUAg..........................................agUUACUGUCGGUCCCAAGC.CCGG................GUAAA..................GGAG.GAGGG....UUGG
NW_003037844.1/130033-130102                ------------------------------GUAC.AAA.CUCCGCCUGUAGCu.........cUUCUAg..........................................aaUUACUGCCGGUCCCAAGC.CCGG................GUAAA..................GGAG.GAGGG....UUGG
NW_003037886.1/223582-223512                ------------------------------AGAA.UAA.CUCCGCCUGUAACu........ccUCCGGg..........................................agCUACUGCCGGUCUCAAGC.CCGG................AUAAA..................GGAG.GAAGG....UUGG
NW_003037775.1/14907-14976                  ------------------------------ACAA.CAA.CUCCGCCUGUAGUu.........cCUCUGg..........................................ggCUACUGUCGGUCCCAAGC.CCGG................GUAAA..................GGAG.GAGGG....UUGG
NW_003029845.1/1039-1108                    ------------------------------ACAA.CAA.CUCCGCCUGUAGCu.........cCUCUGg..........................................ggCUACUGUCGGUCCCAAGC.CCGG................UUAAA..................GGAG.GAGGG....UUGG
NW_003022369.1/188-257                      ------------------------------ACAA.CAA.CUCCGCCUGUAGCu.........cCUCUGg..........................................ggUUACUGUCGGUUCCAAGC.CCGU................GUAAA..................GGAG.GAGGG....UUGG
NW_003038028.1/791594-791664                ------------------------------GUAA.UAU.CUCCGCCUGUAGCu........ccUCCAGg..........................................ggCUACUGCCGGUCCCAAGC.CCGG................GUAAA..................GGAG.GAGGG....UUGG
NW_003037830.1/735014-734945                ------------------------------UAAU.UAA.CUCCGCCUGUAGG..........uCUUAUaa.........................................agUUACUGCCGGUCCCAAAC.CCGG................GUAAA..................GGAG.GAGGG....UUGG
NW_003037936.1/716837-716907                ------------------------------GUAG.UAA.CUCCGCCUGUAGCc........ucUCCGGg..........................................ggCUACUGCCGGUCCCAAGC.CCGG................AUAAA..................CGAG.GAGGG....UUGG
NW_003037874.1/422722-422791                ------------------------------UUAU.UAA.UUCCGCCUGUAGCu.........cUUCUAg..........................................agUUACUGCCGAUCCCAAGC.CCGG................AUAAA..................GGAG.GAGGG....UUGG
NW_003037819.1/932020-932089                ------------------------------ACAA.UAA.CUCCGUCUGUAGCu.........cUUCUAg..........................................agUUCCUGCCGGUCCCAAGC.CCGG................GUAAA..................GGAG.GAGGG....UUGG
NW_003038147.1/513764-513694                ------------------------------AUGU.UAA.CUCUGCCUGUAGCu.........cCUCCUag.........................................ggCUACUGCCGGUUCCAAGC.CCGG................GUAAA..................GGAG.GAGGG....UUGG
NW_003026460.1/238238-238308                ------------------------------UUGG.UAA.CUCCGCCUGUAGCu........ccUCCGGg..........................................ggCUACUGCCGGUCCAAAGC.CCGG................AUAAA..................GGAG.GAGGA....UUGG
NW_003037884.1/858811-858741                ------------------------------AUGA.UAA.CUCCGCCUGUAGCu.........cCUUCGag.........................................ggCUGCUGCUGGUCCCAAGC.CCGG................GUAAA..................GGAG.GAGGG....UUAG
NW_003037833.1/632643-632573                ------------------------------AGAA.UAA.CUCCGCUUGUAGCu........ccUCCGGg..........................................ggCUACUGCUGGUCCCAAGC.CCAG................AUAAA..................GGAG.GAGGG....UUGG
NW_003037862.1/609454-609523                ------------------------------AUAG.UAA.CUCCGCCUGUAGCu.........cUUCGAg..........................................agUUACUGCCGGUCCCAAGC.CCGG................GUAAA..................AGAG.GAGGG....UUGG
NW_003037975.1/547022-546952                ------------------------------CGGA.UAA.CUCCGCCUGUAGCu.........cCUACGgg.........................................gcCUACUGCCGGCCUCAAGC.CCGG................GUAAA..................GGAG.GAGGG....UUGG
NW_003026477.1/10538-10608                  ------------------------------UUAU.UAA.CUCCGCCUGUAGCu........ccUCCGGg..........................................ggCUACAGCCGAUUCCAAGC.CCGG................GUAAA..................GGUG.GAGGG....UUGG
NW_003037894.1/348965-348895                ------------------------------AGGU.UAA.CUCUGCCUGUAGCu........ccUACAGg..........................................ggCUACUGCCGGUUCCAAGC.CCGG................AUAAA..................AGAG.GAGGG....UUGU
NW_003026458.1/529500-529570                ------------------------------CUUC.UAA.CUCCGCCUGUAGCu........ccUCAGGg..........................................ggCUACUGCCGAUCCUAAGC.CCGG................AUAAA..................GGAG.GAGGG....UUAG
NW_003037865.1/60659-60729                  ------------------------------UUUU.UAA.CUCCGCCUGUAGCu.........cCUCCGug.........................................gaCUACUGCCGGUCCCAAGC.CCGG................AUAAA..................GGAG.GAGGG....UUGG
NW_003037797.1/2036234-2036304              ------------------------------ACAC.UAA.CUCCGCCUGUAGCu........ccUCUGGg..........................................ggCUACUGCCGGUCCUAAGC.CCGG................GUAAA..................GGAG.GAGGG....UUGG
NW_003037847.1/926256-926326                ------------------------------AUAC.UAA.CUCCGCCUGUAGCu........ccUCUGGg..........................................gaUUACUGCCGGUCCCAAGC.CCGG................GUAAA..................GGAG.GAGGG....UUGG
NW_003037829.1/30205-30136                  ------------------------------UAAG.GAA.CUCCGCCUGUAGCu.........cUUCAAg..........................................agUUACUGCCGGUCCCAAGC.CCGG................GUAAA..................GGAG.GAGGG....UUGG
NW_003037911.1/234501-234431                ------------------------------UUGG.UAA.CUCCUCCUGUAGCu........ccUCCGGg..........................................ggAUAAUGCCGGUCCCAAGC.CCGG................GUAAA..................GGAG.GAGGG....UCAG
NW_003039127.1/527130-527200                ------------------------------AUUU.UAA.CUCCGCCUGUAGCu........ccUCCGGg..........................................ggCUACUGCCGGUCCCAAGC.CCGG................GUAAA..................GGAG.GAAGG....UUGG
NW_003038146.1/523594-523525                ------------------------------UUUG.UAA.CUCCACCUGUAGCu.........cUUCUAg..........................................agUUACUGCCGGUCCCAAGC.CCGG................UUUAA..................GGAG.GAGGG....UUGG
NW_003026619.1/89987-89917                  ------------------------------AUAU.UAA.CUCCGCCUGUAGCu........ccUCCGGg..........................................ggCUACUGCCGGUCCCAAGC.CCGG................GUAAA..................GGAG.GAGGG....UUAG
NW_003037844.1/381850-381780                ------------------------------UUAC.UAA.CUCCACCUGUAUCu........ccUCCGGg..........................................ggCUACUGCCGGUCCCAAGC.CCGG................GUAAA..................GGAG.GAGGG....UUGG
NW_003037938.1/501642-501573                ------------------------------UCAU.UAA.CUCCGCCUGUAGCu.........cUUCAAg..........................................agUUACUGCCGGUCCCAACC.CCGG................GUAUA..................GGAG.GAGGG....UUGA
NW_003035578.1/21006-20936                  ------------------------------UGAA.AAA.CUCCGCCUGUAGCu.........cCUCCAag.........................................ggUUACUGCCGGUCCCAAGC.CCGG................GUAAA..................GGAG.GAGGG....UUGG
NW_003038160.1/88502-88571                  ------------------------------UAAG.UAA.CUCCGCC--UGAGgc.......ccCUCUGg..........................................ggUUAAUGCCGGUUCCAAGC.CCGG................AUAAA..................GGAG.GAGGG....UUGG
NW_003037842.1/222956-222886                ------------------------------UAUU.UAA.CUCCGCCUGUAUUc........ccUUCGGg..........................................ggCUACUGCCGGUCGCAAGC.CCGG................GUAAA..................GGAG.GAGGG....UUGG
NW_003027795.1/858-788                      ------------------------------ACAC.CAA.CUCCGCCUGUAGCu........ccUCCAGg..........................................ggCUACUGCCGGUCCCAAGC.CCGG................GUAAA..................GGAG.GAGGG....UUGG
NW_003038133.1/136927-136996                ------------------------------CACU.UAA.CUCCGCCUGUAGCu.........cUUCUAg..........................................agUUACUGCUGGUCCCAAGC.CCGG................AUAAA..................GGAG.GAGGG....UUUG
NW_003038209.1/82888-82958                  ------------------------------UUGA.UAA.CUCCACCUGUAUCc........ccUUCGGg..........................................ggCUACUGCCGGUCCCAAGC.CGGG................AUAAA..................GGAG.GAGGG....UUGG
NW_003037982.1/1047388-1047458              ------------------------------AAAC.UAA.CUCCGCCUGUAGCc........ccUCUGGg..........................................ggCUACUGCCGGUCUCAAGC.CCGG................AUAAA..................GGAG.GAGGA....UUGG
NW_003037914.1/54152-54221                  ------------------------------CGGA.UAA.CUCCGCCUGUAGCu.........cUUAUAg..........................................agUUACUGCCGGUCCCAAGC.CCAG................GUAAA..................GGAG.GAGGG....UUGG
NW_003037981.1/1248671-1248740              ------------------------------UUAU.UAA.CUCCGCCUGUAGCu.........cUUCUAg..........................................agUUACUGCCGGUCUCAAGC.CAGG................GUAAA..................GGAG.GAGGG....UUGG
NW_003037968.1/396013-395943                ------------------------------AAUA.UAA.CUCCGCCUGUAGCu........ccUCCAGg..........................................ggCUACUGCCGGUCCCAAGC.CCGG................GUAAA..................GGAG.GAGGG....UUGG
NW_003037853.1/889967-890036                ------------------------------UGAA.AAA.CUCCGCCUGUAGCu.........cUUCUAg..........................................agUUACUGCCGGUCCCAAGC.CCGG................GUAAA..................GGAG.GAGGG....UUGG
NW_003037904.1/529561-529631                ------------------------------UUGU.UAA.CUCCGCCUGUAGCc........ccUCCGGg..........................................gaCUACUGCCGGUCCAAAGC.CCGG................AUAAA..................GGAG.GAGGG....UUGG
NW_003038250.1/200773-200842                ------------------------------GUAG.UAA.CUCCGCCUGUAGCu.........cUUCUAg..........................................agUUACUGCCGGCCCCAAGC.CCGG................GUAAA..................GGAG.GAGGG....UAGG
NW_003038124.1/59716-59646                  ------------------------------GUAA.UAA.CUCCGCCUGUAGCc.........cCUCCAag.........................................ggCUACUUCCGGUCCCAAGC.CCGG................AUAAA..................GGAG.GAGGG....CUGG
NW_003038109.1/187043-187113                ------------------------------CUUC.UAA.CUCCGCCUGUAGCu........ccUCCGGg..........................................ggCUACUGCCGGUCCCAAGC.CCGG................GUAAA..................GGAG.GAGGG....UUGG
NW_003038512.1/259291-259360                ------------------------------ACGG.AAA.CUCCGCCUGUGGGu.........cUUCUUg..........................................agUUACUGCUGGUCUCAAGC.CCAG................GUAAA..................GGAG.GAGGG....UUGG
NW_003037792.1/122823-122753                ------------------------------CCAU.UAA.CUCCUCCUGUAGCu........ccGCCUGa..........................................ggCUACUGCCGGUCUCAAGC.CCGG................GUCAA..................GGAG.GAUGG....UUGG
NW_003037793.1/2119388-2119457              ------------------------------ACAA.UAA.CUCCGCCAAUAGCu.........cUUCUAg..........................................agUUACUGCUGGUCCCAAGC.CCGG................GUAAA..................GGAG.GAGGG....UUGG
NW_003038123.1/211980-212049                ------------------------------AUAA.UAA.CUCCGCCUGUGGCu.........cUAAUAg..........................................agUUACUGCCGGUCCCAAGC.CCGG................GUGAA..................GGAG.GAGGG....UUGG
NW_003038162.1/50032-50104                  ------------------------------UGCU.GAA.CUCCGCCUGUAGCu.........cCUAUAg..........................................agUUACCGCCGGUCCCAAGC.CCGG................GUAAA..................GGAG.GAGCGu.ugGGCA
NW_003038161.1/561971-561902                ------------------------------GUAA.UAA.CUCCGCCUGUAGCu.........cUUCUAg..........................................agUUACUGCCGGUCCCAAGC.GCGG................AUAAA..................GGAG.GAAGG....UUGA
NW_003032079.1/7352-7283                    ------------------------------GUAA.UAA.CUCCGCCUGUAGC..........uAUUCUag.........................................agUUACUGCCGGUCCCAAAC.CCAG................AUAAA..................GGAG.GAGGG....UUGG
NW_003038130.1/12955-13025                  ------------------------------GUUG.UAA.CUCCGCCUGUAGCu.........cCUUCGgg.........................................cgAUACUGCCGGUCCCAAGC.CCGG................GUAAA..................GGAG.GAGGG....UUGG
NW_003037883.1/614619-614549                ------------------------------CAGG.UAA.CUCCGCCUGUAGCu........ccUCUGGg..........................................ggUUACUGCCGGUCCCAAGC.CCGG................GUAAA..................GGAG.GAGGG....UUGG
NW_003038073.1/19848-19918                  ------------------------------AUAG.AAA.CUCCGCCUGUAGCu.........cCUCCGgc.........................................ggCUACUGCCGGUCCCAAGC.CCGG................GUAAA..................GGAG.GAGGG....UUGU
NW_003026456.1/473585-473515                ------------------------------UCGU.CAA.CUCCGCCUGUAGCu........ccUCCAGg..........................................ggUUACUGCCGGUCCCAAGC.CCGG................GUAAA..................GGAG.GAAGG....UUGG
NW_003038187.1/111401-111344                ------------------------------CCUG.UAG.CUCCUCCAG----...........GGCUA.............................................---CUGCCGGUCCCAAGC.CCGG................GUAAA..................GGAG.GAGGG....UUGG
NW_003038511.1/162393-162323                ------------------------------CUAG.AAA.CUCCGCCCGUAGCc........ccUCCGGg..........................................agCUACUGCCGGUCCCAAGC.CCGG................AUAAA..................GGAG.GAGGG....UUGA
NW_003026485.1/269250-269322                ------------------------------UGUU.AAA.CUCCGCCUGUAGCu.........cUUCUAg..........................................agUUACUGCCGGUCCCAAGC.CCGG................GUAAA..................GGAG.GAGGGu.ugGGCA
NW_003037793.1/739250-739321                ------------------------------AUCA.UAA.CUCCGCCUGUAGCu.........cUUCCGug.........................................ggCUACUGCCAGUCCCAAGC.CCGG................AUAAA..................GGAG.GAGGG...uUGGG
NW_003038132.1/8279-8350                    ------------------------------UUCG.UAA.CUCCGCCUGUAGAu........ccUCCGGg..........................................agCUACUGCCGGUCCCAAGC.CCGG................GUAAA..................GGAG.GAUGG...uUGGA
NW_003037816.1/92164-92235                  ------------------------------AACA.UAA.CUCCGCCUGAAGCu........ccUCUGGg..........................................agCUACUGCCGGUCCCAAGC.CCGG................AUAAA..................GGAG.GAGGG...uUGGG
NW_003037973.1/138354-138424                ------------------------------UUUG.UAA.CUCCACCUGUAGCu........ccUCCGGg..........................................ggCUACAGCCGGUCCCAAGC.CCGG................AUAAA..................GGAG.GAGGG....UUGG
NW_003037818.1/1631925-1631995              ------------------------------GAAA.UAA.CUCCGCCUGUAGCu........ccUCUGGg..........................................ggCUACUGCCGGUCCCAAGC.CCGG................GUAAA..................GGAG.GAGGG....UUGG
NW_003038161.1/419582-419512                ------------------------------UUAC.UAA.CUCCGCCUGUAGCu........ccUCCGGg..........................................gaUUACUGCCGGUCCCAAGC.CCGG................AUCAA..................GGAG.GAGGG....UUGG
NW_003038053.1/233887-233957                ------------------------------ACAU.UAA.CUCCGCCUGUAGCu.........cCUCCGga.........................................ggCUACUGCCGGUCCCAAGC.CCGG................AUAGA..................GGAG.GAGGA....UCGG
NW_003038037.1/1185425-1185496              ------------------------------UUAA.UAAaCUCCGCCUUUAGCu........ccUCCGGg..........................................ggCUACUGCCGGUCCCAAGC.CCGG................GUAAA..................GGAG.GAGGG....UUGA
NW_003037980.1/177005-176936                ------------------------------UCAG.UAA.CUCCGCCUGUAGCu.........cUUCUAg..........................................agUUACUGCCAGUCCCAAGC.CCGG................GUAAA..................GGAG.GAGGG....UUAG
NW_003038951.1/1040-971                     ------------------------------GAAA.UAA.CUCCGCCAGUAGCu.........cUUCUAg..........................................agUUACUGCCGGUCCCAAGC.CCGG................GUAAA..................GGAG.GAGGG....UUGA
NW_003037891.1/656910-656979                ------------------------------AUGU.UAA.CUCCGCCUGUAGCu.........cUUGUAg..........................................agUUACUGCCGGUCCCAAGC.CCGG................GUAGA..................GGAG.GAGGG....UUGG
NW_003037839.1/382513-382444                ------------------------------AUAA.UAA.CUCCGCCUGUAGCc.........uCUCAGg..........................................ggCUACUGCCGGUCCUAAGC.CCGG................AUAAA..................GAAG.GAGGG....UUGG
NW_003037913.1/938741-938811                ------------------------------AUUA.UAA.CUCCGCCUGUAUCu........ccUCCUGg..........................................ggCUACUGCCGGUCCUAAGC.CCGG................AUAAA..................GGAG.GAGAG....UUGG
NW_003037798.1/609423-609492                ------------------------------AUUC.UAA.CUCCGCCUAUAGCu.........cUUCUAg..........................................agUUACUGCCGGUCCCAAGC.CCGG................GUAAA..................GGAG.GAGGG....UUGG
NW_003035879.1/180378-180308                ------------------------------CCGU.UAA.CUCCGCCUGUAGAc.........cCUCCAag.........................................agCUACUGCCGGUCCCAAGC.CUGG................GUAAA..................GGAG.GAAGG....UUGG
NW_003038031.1/233299-233369                ------------------------------UUAG.CAA.CUCCGCCUGUAGCu........ccUCCGGg..........................................ggCUACUGCCGGUCCCAAGC.CCGG................GUAAA..................GGAG.GAGGG....UUGG
NW_003038255.1/5589-5519                    ------------------------------AGAU.UAA.CUCCGCCUGUAGCc........ccUCCGGg..........................................ggCUACUGCCGGUCCCAAGC.CCGG................AUAAA..................GGAG.GAGGG....UUGG
NW_003037909.1/897393-897463                ------------------------------UCAC.UAA.CUCCGCUUGUAGCc.........cCUCCAag.........................................ggCUACUGCCGGUCCCAAGC.CCGG................GUAAA..................GGAG.GAGGG....UUGU
NW_003037761.1/284-354                      ------------------------------ACUU.GAA.CUCCGCCUGUAGCu........ccUCUGGg..........................................ggUUACUGCCGGUCCCAAGC.CCGG................GUAAA..................GGAG.GAGGG....UUGG
NW_003038032.1/678392-678462                ------------------------------ACAG.UAA.CUCCGCCUGUAGCu........cuUCCGAg..........................................agCUACUGCCGGUCCCAAGC.CCGG................GUAAA..................GGAG.AAGGG....UUGG
NW_003038157.1/222060-221990                ------------------------------UUAA.UAA.CUCCGCCUGUAGCu........ccUCCGGg..........................................ggCUACUGCCGGUCCCAAGC.CCGG................GUAAA..................GGAG.GAGGG....UUUG
NW_003037867.1/281010-281080                ------------------------------UUGU.UAA.CUCCUCCUGUAGCu........ccUCCGGg..........................................ggCUACUGCCGGUCCCAAGC.CCGG................GUAAA..................GGAG.GAGGG....UUGG
NW_003038147.1/357217-357287                ------------------------------CACA.UAA.CUCCGCCUAUAGCu........ccUCCGGg..........................................aaCUACUGCCGGUCCCAAGC.CCGG................GUAAA..................GGAG.GAGGG....UUGG
NW_003038042.1/173945-174014                ------------------------------GCAU.UAA.CUCCGCCUGUAGCu.........cUUCUAg..........................................agUUACUGCCGGUCCCAAGC.CCGG................GUAAA..................GGAG.GAGGG....UUGG
NW_003038050.1/53855-53785                  ------------------------------AAAA.UAA.CUCCGCCUGUAGCu........ccUCCGGg..........................................ggCUACUGCCGGUCCCAAGC.CCGG................GUAAA..................GGAG.GAGGG....UUGG
NW_003037917.1/52833-52763                  ------------------------------AGAU.UAA.CUCCGCCUGUAGCu........ccUCCGGg..........................................gaCUACUGCCGGUCCCAAGC.CCGG................GUAAA..................GGAG.GAGGG....UUAG
NW_003038131.1/61508-61438                  ------------------------------UACA.UAA.CUCCACCUGUAGCu.........cCUCAGg..........................................ggCUACUGCCGGUCAUAAGC.CCGG................AUAAA..................GGAG.GAGGG...uUGGG
NW_003037811.1/1041604-1041534              ------------------------------CCCA.UAA.CUCCGCCUGUAGCu.........cUUCUAg..........................................agUUACUGCCGGUCCCAAGC.CCGG................GUAAA..................GGAG.GAGGG...uUCGG
NW_003038067.1/64524-64454                  ------------------------------UAGU.UAA.CUCCGCCUGUAGCu........ccUCUGGg..........................................ggCUACUGCCGGUCCCAAGC.CCGG................GUAAA..................GGAG.GAGAG....UUGG
NW_003037848.1/703777-703708                ------------------------------GAAA.UAA.CUCCGCCUGUAGC..........uAUUCUag.........................................agUUACUGCCGGUUCCAAGC.CCGG................GUAAA..................GGAA.GAGGG....UUGG
NW_003038033.1/613504-613435                ------------------------------GUGA.AAA.CUCCGCCUGUAGCu.........cUUCUAg..........................................agUUACUGCCGGUCUCAAGC.CCGG................GUAAA..................GGAG.GAGGG....UUGG
NW_003037831.1/1723816-1723885              ------------------------------CAUU.UAA.CUCCGCCUGUAGCu.........cUGAUAg..........................................agUUAAUGCCGGUCCCAAGC.CCGG................GUAAA..................GGAG.GAGGG....UUGG
NW_003037819.1/1024226-1024157              ------------------------------CCUG.UUA.CUCCACCUGUAGCu.........cUUCUAg..........................................agUUACUGCCGGUCCCAAGC.CCGG................AUCAA..................GGAG.GAGGG....UUGG
NW_003026724.1/2342-2412                    ------------------------------ACAA.AAA.CUCCGCCUGUAGCg........ccUCCGGg..........................................ggCUACUGCCGGUCCCGAGC.CCGG................GUAAA..................GGAG.GAGGG....UUGG
NW_003037837.1/995901-995971                ------------------------------UUUA.UAA.CUCCACCUGUAGCu.........cCUCCGgu.........................................ggCUACUGCCGGUCCCAAGC.CCGG................GUAAA..................GGAG.GAGGU....UUGG
NW_003038029.1/131013-131083                ------------------------------AAAA.UAA.CUCUGCCUGUAGCu........ccUCCAGg..........................................ggCUACUGCCGGUCCCAAGC.CCGG................GUAAA..................CGAG.GAGGG....UUGG
NW_003037833.1/175559-175629                ------------------------------GCAA.UAA.CUCCGCCUGUAGUu.........cCUCCGag.........................................ggCUACUGCCGGUCCCAAGC.CCGG................GUAAA..................GUAG.GAGGG....UUGG
NW_003037819.1/139068-138998                ------------------------------ACAA.GAA.CUCCGCCUGUAGCu........ccUCCGGg..........................................ggUUACUGCCGGUCCCAAGC.CCGG................GUAAA..................GGAG.GAGAG....UUGG
NW_003037885.1/351794-351863                ------------------------------UCUG.UAA.CUCCGCCUGUAGCu.........cUUCUAg..........................................agUUACUGACGGUUCCAAGC.CCGA................GUAAA..................GGAG.AAGGG....UUGA
NW_003037862.1/445377-445447                ------------------------------CUAG.UAA.CUCCGCCUGUAGCu........ccUCCGGg..........................................ggUUACUGCCGGUUCCAAGC.CCGG................GUAAA..................GGAG.GAAGG....UUGG
NW_003037887.1/122698-122629                ------------------------------UUUA.AAA.CUCCGCCUGUAGCu.........cUUCUAg..........................................agUUACUGUCGGUCCCAAGC.CCGG................GUAAA..................GGAG.GAGGG....UUGG
NW_003037958.1/316984-316915                ------------------------------UCUA.UAA.UUCCGUCUGUAGCu.........cUUAUAg..........................................agUUACUGCCGGUCCCAAGC.CUGG................GUAAA..................GGAG.GAGGG....UUGG
NW_003037798.1/1962499-1962569              ------------------------------CUAG.UAA.CUCCGCCUGUAGCc.........cCUCCGcg.........................................ggCUACUGCCGGUCCCAAGC.CCGG................AUAAA..................GGAG.GAGGG....UUGG
NW_003037859.1/50069-49999                  ------------------------------CUUA.UAA.CUCCGCCUGUAGCu........ccUUCGGg..........................................ggUUACUGCCGGUCCCAAGC.CCGG................GUAAA..................GGAG.GAGGG....UUGG
NW_003037810.1/1066751-1066821              ------------------------------UUAG.UAA.CUCCGCCUGUAGCu.........cCUCUGag.........................................ggUUACUGCCGGUCCCAAGC.CCGG................GUAAA..................GGAG.GAGGG....UUGG
NW_003038126.1/176702-176632                ------------------------------CUUU.UAA.CUCCGCCUGUAGCu........ccUCAAGg..........................................ggCUACUACCGGUCCCAAGC.CCGG................GUAAA..................GGAG.GAGGG....UUGG
NW_003037836.1/879105-879175                ------------------------------AUCA.UAA.CUCCGCCUGUAGCu.........cUUCUAg..........................................agUUACUGCCGGUCCCAAGC.CCGG................GUAAA..................GGAG.GACGG...uUGGG
NW_003038146.1/102873-102803                ------------------------------UACC.CAA.CUCCGCCUGUAGCu.........cUUAUAg..........................................agUUACUGCCGGUCCCAAGC.CCGG................GUAAA..................GGAG.GAGGG...uUGUG
NW_003037846.1/189290-189360                ------------------------------CUCC.UAA.CUCCGCCUGUAGCu.........cUUCUAg..........................................agCUACUGCCGGUCCCAAGC.CCGG................GUAAA..................GGAG.GAGGG...uUGGG
NW_003038028.1/819927-819996                ------------------------------ACGA.UAA.CUCCGCCUGCAGC..........uCUUUUau.........................................agUUACUGCCGGUCCCAAGC.CCGG................GUAAA..................GGAG.GGGGG....UUGA
NW_003037916.1/1085999-1086069              ------------------------------UUUA.UAA.CUCCGCCUGUAGCu........ccUCCGGg..........................................ggCUACUGCCGGUCCCAAGC.CCGG................GUAAA..................GGAG.GAGGG....UUGG
NW_003037926.1/450979-451049                ------------------------------AUUG.UAA.CUCCGCCUGUAGCu........ccUCCGGg..........................................ggUUACAGCCGGUCCCAAGC.CCGG................GUAAA..................GGAG.GAGGG....UUGG
NW_003037911.1/674197-674266                ------------------------------CGAU.UAA.CUCCGCCUGUAGCu.........cUUAUAg..........................................agUUACUGUCGGUCCCAAGC.CCGG................GUAAA..................AGAG.GAGGG....UUGG
NW_003036002.1/140-209                      ------------------------------CGAU.UAA.CUCCGCCUGUAGC..........uAUUCUag.........................................agUUACUGUCGGUCCCAAGC.CCGG................GUAAA..................AGAG.GAGGG....UUGG
NW_003038026.1/821246-821316                ------------------------------ACAC.GAA.CUCCGCCUGUAGCu........ccUCCAGg..........................................ggCUACUGCCGGUCCCAAGC.CCGG................GUAAA..................GGAG.GAGGG....UUGG
NW_003038038.1/906712-906642                ------------------------------UAUA.UAA.CUCCGCCUGUAGCu.........cCUCCGag.........................................ggCUACUGCCGGUCCCAAGC.CCGG................GUAAA..................GGAG.GAGGG....UUGG
NW_003037916.1/693721-693791                ------------------------------UAAU.UAA.CUCCGCCUGUAGCg........ccUCCGGg..........................................ggCUACUGCCGGUCCCAAGC.CCGG................GUAAA..................GGAG.GAGGG....UUGG
NW_003026464.1/359016-358946                ------------------------------AAAG.UAA.CUCCGCCUGUAGCu........ccUCCGGg..........................................ggUUACUGCCGGUCCCAAGC.CCGG................GUAAA..................GGAG.GAGGG....UUGG
NW_003037800.1/730266-730196                ------------------------------CUUC.UAA.CUCCGCCUGUAGCu........ccUCCGGg..........................................ggUUACUGCCGGUCCCAAGC.CCGG................GUAAA..................GGAG.GAGGG....UUGG
NW_003037917.1/318467-318536                ------------------------------AUGA.UAA.CUCCGCCUGUAGCu.........cUUCUAg..........................................agUUACUGCCGGUCCUAAGA.CCGG................GUAAA..................GGAG.GAGGG....UUGG
NW_003037839.1/1126177-1126247              ------------------------------CCAU.CAA.CUCCGCCUGUAGCu........ccUCCGGg..........................................ggCUACUGCAGGUCCCAAGC.CCGG................AUAAA..................GGAG.GAGGG....UUGG
NW_003035642.1/27433-27502                  ------------------------------AAAU.AAA.CUCCGCCUGUAGCu.........cUUCGAg..........................................agUUACUGCCGGUCCCAAGC.CCGG................GUAAA..................GGAG.GAGGG....UUGG
NW_003038242.1/107306-107237                ------------------------------GCAA.UAA.CUCCGCCUGUAGCu.........cUUCUAg..........................................agUUACUGCCGGUCCCAAGU.CCGG................GUAAA..................GGAA.GAGGG....UUGG
NW_003037992.1/321903-321834                ------------------------------CUAG.UAA.CUCCGCCUGUAGCu.........cUUCUAg..........................................agUUACUGCCGGUCCCAAGC.CCGG................GUACA..................GGAG.GAGAG....UUGG
NW_003037909.1/290362-290293                ------------------------------CAAU.UAA.CUCCGCCUGUAGCu.........cUUCUAg..........................................agUUACUGCCGGUCCCAAGC.CCGG................GUAAA..................GGAG.GAGGG....UUGG
NW_003037908.1/924975-924905                ------------------------------UAUA.UAA.CUCCACCUGUGGCu........ccUUCGGg..........................................ggCUACUGCCGGUCCCAAGC.CCGG................GUAAA..................GGAG.GAGGG....UUGG
NW_003027793.1/499-430                      ------------------------------UAAU.AAA.CUCCGCCUGUAGCu.........cUUCUAg..........................................agUAACUGCCGGUCCCAAGC.CCGG................GUAAA..................GGAG.GAGGC....UUCG
NW_003037827.1/360582-360513                ------------------------------AUAU.UAA.CUCCACCUGUAGCu.........cUUCUAg..........................................agUUACUGCCGGUCCCAAGC.CCGG................GUAAA..................GGAG.GAGGC....UUCG
NW_003037807.1/1264439-1264366              ------------------------------CGCC.UAA.CUCCGCCUGUAGCu........ccUCCGGg..........................................ggCUACUGCCGGUCCCAAGC.CCGG................GUAAA..................GGAG.GAGGGu.ugGGUA
NW_001815711.1/5322-5242                    ------------------------------ACUGuUAA.UGCGGCCUUAUUUuacu...acgcAAUAGcguu....................................gugaaAGUAUGACGGUCUCAAGC.CCG-................AUAA-..................CGCA.GAGAG....CAGU
NW_003037888.1/215402-215473                ------------------------------CUCA.AAA.CUCCGCCUGUAGUu........ccUCCGGg..........................................ggCUACUGCCGGUCCCAAGC.CCGG................GUAAA..................GGAG.GAGGG...uUGGG
NW_003037904.1/254918-254847                ------------------------------UUCA.UAA.CUCCGCCUGUAGCu........ccUCCGGg..........................................ggCUACUGCCGGUCCCAAGC.CCGG................GCAAA..................GGAG.GAGGG...uUGGG
NW_003038135.1/242376-242304                ------------------------------AUCA.UAA.CUCCGCCUGUAGCu........ccUCUCGgg.........................................ggCUACUGCCGGUCUCAAGC.CCGG................AUAAA..................GGAG.GAGGG...uUGGG
NW_003037838.1/272077-272147                ------------------------------UUCA.UAA.CUCCGCCUGUAGCu.........cUUCUAg..........................................agUUACUGCCGGUCCCAAGU.CCGG................GUAAA..................GGAG.GAGGG...uUGGG
NW_003026603.1/96547-96618                  ------------------------------UCUG.UAA.CUCCGCCUGUGGCu........ccUCCAGg..........................................ggCUACUGCCGGUCACAAGC.CCGG................GUAAA..................GGAG.GAGGG...uUAGG
NW_003026617.1/308270-308201                ------------------------------UCUU.CAA.CUCCGCCUGUAGCu.........cUUCUGg..........................................agUUACUGCCGGUCCCAAGC.CCGG................GUAAA..................GGAG.GAGGG....UAGA
NW_003037807.1/795957-796027                ------------------------------CCAG.UAA.CUCCGCCUGUAGCu........ccUUCGGg..........................................ggCUACUGCCGAUCCCAAGC.CCUG................GUAAA..................GGAG.GAGGG....UUGG
NW_003037888.1/178506-178575                ------------------------------CUAU.UAA.CUCCGCCUGUAGCu.........cUUCUAg..........................................agUUACUGCCAGUCCCAAGC.CCGG................GUAUA..................GGAG.GAGGG....UUGG
NW_003037793.1/3247700-3247771              ------------------------------AUGG.UAA.CUCCGCCUGUAGCu........ccUCCAGgg.........................................ggCUACUGCCGGUCCCAAGC.CCGG................GUAAA..................GGAG.GAGGG....UUGG
NW_003037827.1/693779-693710                ------------------------------CAGA.UAA.CUCCGCCUGUAGCu.........cUUUUAg..........................................agUUACUGCCGGUCCCAUGC.CCGG................GUAAA..................GGAG.GAGGG....UUGG
NW_003037839.1/759640-759710                ------------------------------UCAU.UAA.CUCCGCCUGUAGCu........ccUCCGGg..........................................ggCUACUGCCGGUCACAAGC.CCGG................AUAAA..................GGAG.GGGGG....UUGG
NW_003026458.1/674665-674735                ------------------------------CCUG.UUA.CUCCACCUGUAGCu........ccUCCGGg..........................................ggCUACUGCCGGUCCCAAGC.CCGG................GUAAA..................GGAG.GAGGG....UUGG
NW_003038154.1/190903-190833                ------------------------------UCUC.CAA.CUCCGCCUGUAGCu........ccUCUGGg..........................................ggUUACUGCCGGUCCCAAGC.CCGG................GUAAA..................GGAG.GAGGG....UUGG
NW_003038076.1/255344-255275                ------------------------------CAAA.UAA.CUCCACCUGUAGCc.........cUUCUAg..........................................agUUACUGCCGGUCCCAAGC.CCGG................GUAAA..................AGAG.GAGGG....UUGG
NW_003037915.1/938168-938098                ------------------------------UUAC.UAA.CUCCGCCUGUAGCu........ccUCCGGg..........................................ggCUACUGCCGGUCCCAAGC.CCGG................GUAAA..................GGAG.GAGGG....UUGG
NW_003037961.1/80132-80063                  ------------------------------UUUG.UAA.CUCCGCCUGUAGCu.........cUUAUAg..........................................agUUACUGCCGGUCCCAAGC.CCGG................GUAAA..................GGAG.GAGGG....UUGG
NW_003037822.1/1318661-1318591              ------------------------------AUAA.UAA.CUCCGCCGGUAGCg........ccUCCGGg..........................................ggAUACUGCCGGUCCCAAGC.CCGG................GUAAA..................GGAG.GAGGG....UUGG
NW_003037909.1/27073-27143                  ------------------------------UCUA.AAA.CUCCGCCUGUAGCu........ccUCCGGg..........................................ggCUACUGCCGGUCCCAAGC.CUGG................GUAAA..................GGAG.GAGGG....UUGG
NW_003038032.1/571435-571366                ------------------------------UUUC.UAA.CACCGCCUGUAGCu.........cUUUUAg..........................................agUUACUGCCGGUCCCAAGC.CCGG................GUAAA..................GGAG.GAGGG....UUGG
NW_003038037.1/1063123-1063053              ------------------------------GUAU.UAA.CUCCGCCUGUAGCu.........cCUCCGag.........................................ggCUACUGCCGGCCCCAAGC.CCGG................AUAAA..................GGAG.GAGGG....UUGG
NW_003038154.1/39216-39147                  ------------------------------AUAA.AAA.CUCCGCCUGUAGCu.........cUUCUAg..........................................agUUACUGCCGGUCCCAAGC.CCGG................GUAAA..................GGAG.GAGGG....UUGG
NW_003037792.1/236460-236529                ------------------------------AUGG.UAA.CUCCACCUGUAGCu.........cUUCUAg..........................................agUUACUGCCGGUCCCAAGC.CCGG................GUAAA..................GGAG.GAUGG....AUGG
NW_003038163.1/632888-632958                ------------------------------ACUA.AAA.CUCCGCCUGUAGCu........ccUCCGGg..........................................ggCUACUGCCGGUCCCAAGC.CCGG................GUAAA..................GGAG.GAGGG....UUGG
NW_003033131.1/452-382                      ------------------------------UAUA.UAA.CUCCGCCUGUAGCu........ccUCCGGg..........................................ggCUACUGCUGGUCCCAAGC.CCGG................GUAAA..................GGAG.GAGGG....UUAG
NW_003037891.1/1022411-1022340              ------------------------------AUUA.UAA.CUCCGCCUGUAACc........acUUCGGg..........................................ggUCACUGCCGGUCCCAAGC.CCGG................AUAAA..................GGAG.GAGAG...cUGGG
NW_003038140.1/172549-172478                ------------------------------UUCA.AAA.CUCCGCCUGUAGCu........ccUCCGGg..........................................ggUUACUGCCGGUCCCAAGC.CCGG................GUAAA..................GGAG.GAGGG...uUGAG
NW_003026511.1/164217-164148                ------------------------------CCCA.-AA.CUCCGCCUGUAGCu.........cUUCUAg..........................................agUUACUGCCGGUCCCAAGC.CCGG................GUAAA..................GGAG.GAGGG...uUGGG
NW_003037942.1/264774-264845                ------------------------------GUCA.UAA.CUCCGCCUGUAGCu........ccUCCAGg..........................................ggCUACUGCCGGUCCCAAGC.CCGG................GUAAA..................GGAG.GAGGG...uUGGG
NW_003038149.1/385220-385152                ------------------------------UUAU.UAA.CUCCGCCUGUA-Cu.........cUUCUAg..........................................agUUACUGCCGGUCCCAAGC.CCGG................GUAAA..................GGAG.GAGAG....UUGG
NW_003026472.1/206971-207040                ------------------------------UUCG.UAA.CUCCGCCUGUAGUu.........cUUCCAg..........................................agUUACUGCCGGUCCCAAGC.CCGG................GUAAA..................GGAG.GAGGG....UUAA
NW_003037811.1/503294-503225                ------------------------------UUAU.UAA.CUCCACCUGUAGCu.........cUUAUAg..........................................aaUUACUGUCGGUCCCAAGC.CCGG................GUAAA..................GGAG.GAGGA....UUGG
NW_003037965.1/25707-25637                  ------------------------------GUUA.UAA.CUCCGCCUGUAGCu........ccUCCGGg..........................................gaCUACUGCCGGUCCCAAGC.CCGA................AUAAA..................GGAG.GAGGG....UUGG
NW_003037928.1/326741-326810                ------------------------------UAAG.UAA.CUCCGCCUUUAGCu.........cUUCUAg..........................................agUUACUGCCGGUCCCAAGC.CCGG................GUAAA..................GGAG.GAGGG....UUGG
NW_003032276.1/5754-5824                    ------------------------------UUAU.UAA.CUCCGCCUGUAGCu........ccUCCGGg..........................................agCUACUGCCGGUCCCAAAC.CCGG................AUAAA..................GGAG.GAGAG....UUGG
NW_003037856.1/70539-70470                  ------------------------------UCUA.UAG.CUCUGCCUGUAGCu.........cUUCUAg..........................................agUUACUGCCGGUCCCAAGC.CCGG................GUAAA..................GGAG.GAGGG....UUGA
NW_003038010.1/374696-374765                ------------------------------UCAA.UAA.CUCCGCCUAUAGCu.........cUUCUAg..........................................agUUACUGCCGGUCCCAAGC.CCGA................GUAAA..................GGAG.GAGGG....UUGG
NW_003026601.1/68944-69014                  ------------------------------CAUA.CAA.CUCCGCCUGUAGCu........ccUCUGGg..........................................ggUUACUGCCGGUCCCAAGC.CCGG................GUAAA..................GGAG.GAGGG....UUGG
NW_003022156.1/1725-1656                    ------------------------------AUAU.UAA.CUCCGCCUGUAGCu.........cUUCUAg..........................................agUUACUGCCGGUCCCAAGU.CCGG................GUAAA..................GGAG.GAGGG....UUGG
NW_003038517.1/43681-43750                  ------------------------------ACUA.UAU.CUCCGCCUGUAGCu.........cUUCUAg..........................................agUUACUGCCGGUCCCAAGC.CCGG................GUAAA..................GGAA.GAGGG....UUGG
NW_003037861.1/155346-155276                ------------------------------UACA.UAA.CUCCGCCUGUAGCc.........cUUCUAg..........................................agUUACUGCCGGUCCCAAGC.CCGG................GUAAA..................GGAG.GAGGG...uUGAA
NW_003037797.1/3521566-3521636              ------------------------------ACAU.UAA.CUCCGCCUGUAGCu........ccUCCGGg..........................................ggCUACUGCCGGUCCCAAGC.CCGA................GUAAA..................GGAG.GAGGG....UUAG
NW_003032157.1/15256-15187                  ------------------------------UGUA.UAA.CUCCGCCUGUAGCu.........cCUCCAg..........................................ggCUACUGCCGGUCCCAAGC.CCGG................GUAAA..................GGAG.GAGGG....UUGG
NW_003038037.1/882367-882436                ------------------------------GUAU.AAA.CUCCGCCUGUAGCu.........cUUUUAg..........................................agUUACUGCCGGUCCCAAGC.CCGG................GUAAA..................GGAG.GAGAG....UUGG
NW_003037979.1/831479-831550                ------------------------------GACU.UAA.CUCCGCCUGUAGCu.........cUUCUAg..........................................agUUACUGCCGGUCCCAAGC.CCGG................GUAAA..................GGAG.AAGGGu..uGGGC
NW_003037967.1/434348-434418                ------------------------------CUCU.UAA.CUCCACCUGUAGCu.........cUUCUAg..........................................agUUACUGCCGGUCCCAAGA.CCGG................GUAAA..................GGAG.GAGGG...uUGGG
NW_003037888.1/798456-798526                ------------------------------UUCA.UAA.CUCCGCCUGUAGCu.........cCUCCGg..........................................ggCUACUGCCGGUCUCAAGC.CCGG................AUAUA..................GGAG.GAGGG...uUGGG
NW_003038006.1/80190-80120                  ------------------------------AAAA.GAA.CUCCGCCUGUAACu........ucUCUUGg..........................................ggUUACUGCCGGUCCCAAGC.CCGG................GUAAA..................GGAG.GAGGG....UUGG
NW_003037889.1/1001734-1001802              ------------------------------ACAA.-AA.CUCCGCCUGUAGCu.........cUUCUAg..........................................agUUACUGCCGGUCCCAAGC.CCGG................GUAAA..................GGAG.GAGGG....UUGG
NW_003037888.1/301508-301438                ------------------------------UGUA.UAA.CUCCGCCUGUAGCu........ccUCCGGg..........................................ggUUACUGCCGGUCCCAAGC.CCGG................GUAAA..................GGAG.GAGGG....UUGG
NW_003026515.1/181566-181496                ------------------------------UGUA.UAA.CUCCGCCUGUAGCu........ccUCCAGg..........................................ggCUACUGCCAGUCCCAAGC.CUGG................GUAAA..................GGAG.GAGGG....UUGA
NW_003038239.1/33505-33575                  ------------------------------AUUA.UAA.CUCCGCCUGUAGCu........ccUCCGGg..........................................ggCUACUGCCGGUCCCAAGC.CCGG................GUAAA..................GGAG.GAGGG....UUGG
NW_003037800.1/1063834-1063903              ------------------------------UCAA.UAA.CUCCUCCUGUAGCu.........cUUCUAg..........................................agUUACUGUCGGUCCCAAGC.CCGG................AUAAA..................GGAG.GAGGG....UUGG
NW_003037807.1/1335045-1334976              ------------------------------CAAA.UAA.CUCCGCCUGUGACu.........cUUCUAg..........................................agUUACUGCCGGUCCCAAGC.CCGG................GUAAA..................GGAG.GAGGG....UUGA
NW_003037807.1/506953-507022                ------------------------------UAUA.CAA.CUCCGCCUGUAGCu.........cUUCUAg..........................................agUUACUGCCGGUCCCAAGC.CCGG................GUAAA..................GGAG.GAGGG....UUGG
NW_003037924.1/650173-650104                ------------------------------UUAA.UAA.CUCCGCCUGUAGCu.........cUUCUAg..........................................agUUACUGCCGGUCCCAAGU.CCGG................GUAAA..................GGAG.GAGCG....UUGG
NW_003037800.1/1548967-1549037              ------------------------------AAGU.UAA.CUCCGCCUGUAGCu........ccUCCGGg..........................................ggCUACUGCCGGUCCCAAGC.CCGG................GUAAA..................GGAG.GAGGG....UUGG
NW_003038021.1/763356-763426                ------------------------------UUGA.UAA.CUCCGCCUGUAGCu........ccUCCGGg..........................................ggCUACUGCCGGUCCCAAGC.CAGG................AUAAA..................GGAG.GAGGG....UUGG
NW_003037843.1/201596-201667                ------------------------------CUAC.UAAaCUCCGCCUGUAGCu........ccUCUGGg..........................................ggUUACUGCCGGUCCCAAGC.CCGG................GUAAA..................GGAG.GAGGG....UUGG
NW_003038126.1/148967-149025                ------------------------------CCUG.UAA.CUCCUC-------...........UGGGGguu.......................................gcuG-----CCGGUCCCAAGC.CCGG................GUAAA..................GGAG.GAGGG....UUGG
NW_003026557.1/23320-23390                  ------------------------------UCAG.UAA.CUCCGCCUGUAGCu........ccUCUGGg..........................................ggUUGCUGCCGGUCCCAAGC.CCGG................GUAAA..................GGAG.GAGGG....UUGG
NW_003021668.1/817-887                      ------------------------------AUAU.AAA.CUCCGCCUGUAGCu........ccUCUGGg..........................................ggUUACUGCCGGUCCCAAGC.CCGG................GUAAA..................GGAG.GAGGG....UUGG
NW_003038369.1/30190-30263                  ------------------------------GGUU.UAA.CUCCGCCUGUAGCu........ccUCCAGg..........................................ggCUACUGCCGGUCCCAAGC.CCGG................GUAAA..................GGAG.GAGGGu.ugGGCA
NW_003037916.1/1549184-1549257              ------------------------------AGUC.UAA.CUCCGCCUGUAGCu........ccUCUGGg..........................................ggUUACUGCCGGUCCCAAGC.CCGG................GUAAA..................GGAG.GAGGCu.ugGGCA
NW_003035051.1/851-781                      ------------------------------CUAU.UAA.CUCCGCCUGUAGCu........ccUCCAGg..........................................gaCUACUGCCGGUACUAAGC.CCGG................CUAAA..................GGAG.GAGGG....UUGG
NW_003038055.1/51776-51706                  ------------------------------CUGU.GAA.CUCCGCCUGUAGCu........ccUCCAGg..........................................ggCUACUGCCGGUCCCAAGC.CCGG................GUAAA..................GGAG.GAGGG....UUGG
NW_003037799.1/758960-759031                ------------------------------AAGA.UAA.CUCCACCUGUAACu.........cCUCCGcg.........................................ggUUACUGCCGGUCCCAAGC.CCGG................AUAAA.................aGGAG.GAGGG....UUGG
NW_003037967.1/245951-245882                ------------------------------CCGC.UCA.CUCCGCCUGUAGCu.........cUUCUAg..........................................agUCACUGCCGGUCCCAAGC.CCGG................GUAAA..................GGAG.AAGGG....UUGG
NW_003037820.1/473557-473486                ------------------------------UUCG.UAA.CUCCGCCUGUAGCu........ccUCCGGg..........................................ggCUACUGCCGGUCCCAAGC.CCGG................AUAAA..................GGAG.GAGGA...uUGGG
NW_003037826.1/396931-396862                ------------------------------UAAC.UAA.CUCCGCUUGUAGCu.........cCUCUAg..........................................agUUACUGCCGGUCCAAAGC.CCGG................AUAAA..................GGAG.GAGGG....UUGG
NW_003038059.1/35456-35525                  ------------------------------GUAG.CAA.CUCCGCCUGUAGCu.........cUUCGAg..........................................agUUACUGCCGGUCCCAAGC.CCGG................GCAAA..................GGAG.GAGGG....UUGG
NW_003037793.1/1707145-1707215              ------------------------------CAGU.UAA.CUCCGCCUGUAGCu........ccUCCGGg..........................................ggCUACUGCCGGUCCCAAGC.CCGG................GUAAA..................GGAG.GAGGG....UUGG
NW_003028248.1/1525-1455                    ------------------------------GUAC.UAA.CUCCGCCUGUAGCu........ccUCCAGg..........................................ggCUACUGCCGGUCCCAAGC.CCGG................GUAAA..................GGAG.GAGGG....UUGG
NW_003037916.1/1152514-1152585              ------------------------------UUCG.UAA.CUCCGCCUGUAGCu........acUCUGGg..........................................ggUUACUGCCGGUCCCAAGC.CCGG................GUAAA..................GGAG.GAGGG...uUGGG
NW_003037799.1/318466-318535                ------------------------------GAUA.UAA.CUCCGCCUGUAGCu.........cUUCUAg..........................................agUUACUGCCGGUCCCAAGC.CCGG................GUAAA..................GGAG.GAGGG....UUGG
NW_003037831.1/982471-982540                ------------------------------UUAU.UAA.CUCCGCCUGUAGCu.........cUUCUAg..........................................agUUACUGCCGGUCCGAAGC.CCGG................GUAAA..................GGAG.GAGGG....UUGG
NW_003037846.1/123411-123341                ------------------------------CGAU.UAA.CUCCGCCUGUAGCu........ccUCUGGg..........................................ggUUACUGCCGGUCCCAAGC.CCGG................GUAAA..................GGAG.GAGGG....UUGG
NW_003037800.1/767184-767115                ------------------------------AUAG.UAA.CUCCGCCUGUAGCu.........cUUCUAg..........................................agUUACUGCCGGUCCCAAGU.CCGG................GUAAA..................GGAG.GAGGG....UUGG
NW_003023473.1/326-256                      ------------------------------UCAA.AAA.CUCCGCCUGUAGCu........ccUCUGGg..........................................ggUUGCUGCCGGUCCCAAGC.CCGG................GUAAA..................GGAG.GAGGG....UUGG
NW_003035642.1/3020-3090                    ------------------------------AAGA.AAA.CUCCGCCUGUAGCu........ccUCUGGg..........................................ggUUACUGCCGGUCCCAAGC.CCGG................GUAAA..................GGAG.GAGGG....UUGG
NW_003024510.1/205-135                      ------------------------------GAAA.UAA.CUCCGCCUGUAGCu........ccUCUGGg..........................................ggUUACUGCCGGUCCCAAGC.CCGG................GUAAA..................GGAG.GAGGG....UUGG
NW_003032145.1/95710-95640                  ------------------------------GAAA.UAA.CUCCGCCUGUAGCu.........cCUCUGag.........................................ggUUACUGCCGGUACCAAGC.CCGG................GUAAA..................GGAG.GAGGG....UUGG
NW_003037911.1/129629-129699                ------------------------------UUUU.AAA.CUCCGCCUGUAGCu........ccUCAGGg..........................................ggCUACUGCCGGUCCCAAGC.CCGG................GUAAA..................GGAG.GAGGG....UUGG
NW_003028918.1/1162-1093                    ------------------------------GUAG.UAA.CUCCGCCUGUAGCu.........cUUCUAg..........................................agUUACUGCCGGUUCCAAGC.CCGG................GUAAA..................GGAG.GAGGG....UUGG
NW_003026475.1/45422-45491                  ------------------------------UUGA.UAA.CUCCGCCUGUAGCu.........cUUCUAg..........................................agUUACUGCCGGUCCCAAGC.CCGG................GUAAA..................GGAG.GAGGG....UUGG
NW_003037866.1/1554464-1554533              ------------------------------ACAA.UA-.CUCCGCCUGUAGCu........ccUCCAGg..........................................ggCUACUGCCGGUCCCAAGC.CCGG................GUAAA..................GGAG.GAGGG....UUGG
NW_003037822.1/592866-592796                ------------------------------CUGAuGAA.CUCCGCCUGUAGCu.........cUUCAAg..........................................agUUACUGCCGGUCCCAAGC.CCGG................GUAAA..................GGAG.GAGGG....UUGG
NW_003038041.1/152270-152340                ------------------------------AUGA.UAA.CUCCGCCUGUAGCu........ccUCUGGg..........................................ggCUACUGCCGGUCCCAAUC.CCGG................CUAAA..................GGAG.GAGGG....UUGA
NW_003037913.1/1133416-1133486              ------------------------------GAUA.UAA.CUCCGCCUGUAGCu........ccUCCGGg..........................................ggCUACUGCCGGUCCCAAGC.CCGG................GUAAA..................GGAG.GAGGG....UUGG
NW_003037909.1/545762-545693                ------------------------------AUAA.CAA.CUCCGCCUGCAGCu.........cUUUUAg..........................................agUUACUGCCGGUCCCAAGC.CCGG................GUAAA..................GGAG.GAGGG....UUGG
NW_003037994.1/493204-493135                ------------------------------UUAA.UAA.CUCCGCCUGCAGCu.........cUUUUAg..........................................agUUACUGCCGGUCCCAAGC.CCAG................GUAAA..................GGAG.GAGGG....UUGG
NW_003037939.1/342064-341995                ------------------------------UGAC.UAA.CUCCGCCUGUAGCu.........cUUCUAg..........................................agUUACUGCCAGUCCCAAGC.CCGG................GUAAA..................GGAG.GAGGG....UUGG
NW_003037794.1/1044075-1044006              ------------------------------UGAA.CAA.CUCCACCUGUAGCu.........cUUCUGg..........................................agUUACUGCCGGUCCCAAGC.CCGG................GUAAA..................GGAG.GAGUG....UUGG
NW_003037837.1/1001860-1001791              ------------------------------UUGA.CAA.CUCCGCCUGUAGCu.........cUUCUAg..........................................agCUACGGCCGGUCCCAAGC.CCGG................GUAAA..................GGAA.GAGGG....UUGG
NW_003038502.1/86310-86380                  ------------------------------UUAU.UAA.CUCCGCCUGUAGCu........ccUCCGGg..........................................ggUUACUGCCGGUCCCAAGC.ACGG................GUAAA..................GGAG.GAGGG....UUGG
NW_003037863.1/549256-549325                ------------------------------GUAA.AAA.CUCCACCUGCAGCu.........cUUUUGg..........................................agUUACUGCCGGUCCCAAGC.CCGG................AUAAA..................GGAG.GAGGG....UUGG
NW_003038498.1/105666-105735                ------------------------------UUAC.CAA.CUCCGCCUGUGGCu.........cGUCUAg..........................................agUUACUGCCGGUCCCAAGC.CCGG................GUAAA..................GGAG.GAGGG....UUGG
NW_003038145.1/255395-255464                ------------------------------AAAG.UAA.CUCCGCCUGUAGCu.........cUUCUAg..........................................agUUACUGCUGGUUCCAAGC.CCAG................GUAAA..................GGAG.GAGGG....UUGG
NW_003037866.1/31792-31861                  ------------------------------GUAA.AAA.CUCCGCCUGUAGCu.........cUUCUAg..........................................agUUACUGCCGGUCCCAAGC.CCGG................GUAAA..................GGAG.GAGAG....UUGG
NW_003026456.1/595378-595309                ------------------------------UAUU.UAA.CUCCGCCUGUAGCu.........cUUCUGg..........................................agCUGCUGCCGGUCACAAGC.CCGG................GUAAA..................GGAG.GAGGG....UUCG
NW_003037793.1/648093-648024                ------------------------------ACAG.UAA.CUCCGCCUGUAGC..........uAUUCUag.........................................agUUACUGCCGGUCCCAAGC.CCGG................GUAAA..................GGAG.GAGGG....UUGG
NW_003038237.1/119016-119085                ------------------------------CAUA.UAA.CUCCGCCUGUAGCu.........cUUCUAg..........................................agUUACUGCCGGUCCCAAGC.CCAG................GUAAA..................GGAG.GAGGG....UUGG
NW_003037802.1/203323-203253                ------------------------------CUGG.UAA.CUCCGCCUGUAGCu........ccUCCAGg..........................................ggCUACUGCCGGUCCCAAGC.CCGG................GUAAA..................GGAG.GAGGG....UUGG
NW_003037795.1/1008158-1008228              ------------------------------UAAC.AAA.CUCCGCCUGUAGCc.........cCUCCUag.........................................ggCUACUGCCGGUCCCAAGC.CCGG................AUAAA..................GGAG.GAGGG....UUGG
NW_003037824.1/743627-743696                ------------------------------CUAA.AAA.CUUCGCCUGUAGCu.........cUUCUAg..........................................aaUUACUGCCGGUCAUAAGC.CCGG................GUAAA..................GGAG.GAGGG....UUGG
NW_003037875.1/484415-484484                ------------------------------AUGA.CAA.CUCCGCCUGUAGCu.........cUUCGAg..........................................agUUACUGCCGGUCCCAAGC.CCGG................GUAAA..................GGAG.GAGGG....UUGG
NW_003038024.1/398953-398883                ------------------------------UUGG.UAA.CUCCGCCUGUAGCu........ccUCUGGg..........................................ggUUACUGCCGGUCCCAAGC.CCGG................GUAAA..................GGAG.GAGGG....UUGG
NW_003037887.1/868921-868852                ------------------------------AAAA.UAA.CUCCGCCUGUAGCu.........cUUAUAg..........................................agUUACUGCCGGUCCCAAGC.CCGG................GUAAA..................GGAG.GAGGG....UUGG
NW_003038058.1/26145-26212                  ------------------------------CCUU.UAA.CUCCGCCUGUAAC..........uCUUCUa...........................................gUUACUGCCGGUCCCAAAC.CCGG................GUAAA..................GGAG.AAGGC....UUGG
NW_003038013.1/43654-43585                  ------------------------------UGAA.UAA.CUACGCCUGUGGCu.........cUUCUAg..........................................agUUACUGCCGGUCCCAAGC.CCGG................GUAAA..................GGAG.GAGGG....UUGG
NW_003037918.1/1909559-1909628              ------------------------------AUUG.UAA.CUCCGCCAGUAGCu.........cUUCUAg..........................................agUUACUGCCGGUCUCAAGC.CCGG................GUAAA..................GGAG.GAGGG....UUGG
NW_003037881.1/67068-66998                  ------------------------------AUCA.UAA.CUCCGCCUGUAGCu.........cUUCUAg..........................................agUUACUGCCGGUCCCAAGC.CCGG................GUAAA..................GGAG.GAGGG...uUGGG
NW_003038109.1/227298-227367                ------------------------------CCGA.AAA.CUCCGCCUGUAGCu.........cUUCUAg..........................................agUUAGUGCCGGUCCCAAGC.CCGG................GUAAA..................GGAG.GAGGG....UUGG
NW_003038127.1/161207-161137                ------------------------------UCUU.UAA.CUCCGCCCGCCGCc.........cCUCCGag.........................................ggCUACUGCCGGUCCCAAGC.CCGG................AUAAA..................GGAG.GAGGG....UUGG
NW_003037807.1/132756-132825                ------------------------------ACUG.UAA.CUCCGCCUGUAGC..........uCUUCUaa.........................................agUUACUGCCGGUCCCAAGC.UCGG................GUAAA..................GGAG.GAGGG....UUGG
NW_003037797.1/2365028-2364961              ------------------------------AAUC.UAA.CUCCGCCUGUAGCu.........cUUCUAg..........................................agUUACUGCCGGUCCCAAGC.CCGG................AUAAA..................GGAG.GAGGG....--UU
NW_003026596.1/84229-84162                  ------------------------------AAUU.UAA.CUCCGCCUGUAGCu.........cUUCUAg..........................................agUUACUGCCGGUCCCAAGC.CCGG................GUAAA..................GGAG.GAGGG....--UU
NW_003034494.1/969-1037                     ------------------------------UAAU.UAA.CUCCGCCUGUAGCu.........cUUCUAg..........................................agUUACUGCCGGUUUCAAGC.CCGG................GUAAA..................GGAG.GAGGG....-UUA
NW_003037793.1/1643918-1643850              ------------------------------AAUG.UAA.CUCCGCCUGUAGCu........ccUCUGGg..........................................ggUUGCUGCCGGUCCCAAGC.CCGG................GUAAA..................GGAG.GAGGG....--UU
NW_003037898.1/476878-476809                ------------------------------AAGA.UAA.CUCCGCCUGUAGCu.........cUUCUAg..........................................agUUAUUGCCGGUCCCAAGC.CCGG................GUAAA..................GGGG.GAGGG....UUGG
NW_003038022.1/57021-57090                  ------------------------------UCAG.UAA.CUCCGCCUGUAGCu.........cUUCUAg..........................................agUUACUGCCGGUCCCAAGC.CCGG................GUAAC..................GGAG.GAGGG....UUGG
NW_003037833.1/433429-433499                ------------------------------UCAC.UAA.CUCCGCCUGUAGCu........ccUCCGGg..........................................ggCUACUGUCGGUCCCAAGC.CUGG................AUAAA..................GGAA.GAGGG....UUGG
NW_003037826.1/1020107-1020176              ------------------------------CAGA.UAA.CUCCGCCUGUAGCu.........cUUCUAg..........................................agUUACUGCCGGUCCCAAGC.UCGG................GUAAA..................GGAG.GAGGG....UUGG
NW_003037819.1/124981-124911                ------------------------------ACAU.CAA.CUCCGCCUGUAUCc........ccUCUGGg..........................................ggCUACUGCCGGUCCCAAGC.CCAG................AUAAA..................GGAG.GAGGG....UUGG
NW_003035499.1/616-547                      ------------------------------UUAU.CAA.CUCCGCCUGUAGCu........cuCCU-Ag..........................................agUUACUGCCGGUCCCAAGC.CCGG................AUAAG..................GGAG.GAGGG....UUGG
NW_003037974.1/638830-638760                ------------------------------UUUU.UAA.UUCCGCCUGUAGCu........ccUACGGg..........................................ggUUACUGCCGGUCGCAAGC.CCGG................AUAAA..................GGAG.GAGGG....UUGG
NW_003037827.1/61122-61193                  ------------------------------CCCU.CAA.CUCCGCCUGUAGCu........ccUCCAGg..........................................ggCUACUGCCGGUCCCAAGC.CCGG................GUAAA..................GGAG.GAGGG...uUGGG
NW_003037836.1/833656-833725                ------------------------------CUUG.UAA.CUCUGCCUGUAGCu.........cUUCUAg..........................................agUUACUGCCGGUCCCAAGC.CCGA................GUAAA..................GGAG.GAGGG....UAGG
NW_003038249.1/162654-162724                ------------------------------CUAU.UAA.UUCCGCCUGUAGCu.........cCUCCGag.........................................ggCUACUGCCGGUCCCAAGC.CCGC................AUAAA..................GGAG.GAGGG....UUGG
NW_003037889.1/1834556-1834486              ------------------------------AAUA.UAA.CUCCGCCUGUAGCu........ccUCCGGg..........................................ggAUACUGCCGGUCCCAAGC.CCGG................GUAAA..................GGAG.GAGGG....UUGG
NW_003037788.1/69957-70026                  ------------------------------UAGU.UAA.CUCCGCCUGUAGCu.........cUUCUAg..........................................agUUACUGCCGGUCCCAAGC.CCGG................GUAAA..................GGAG.GAGGG....UUGG
NW_003038266.1/7443-7373                    ------------------------------UAAU.UAA.CUCCGCCUGUAGCu.........cUUCCGgg.........................................ggUUACUGCCGGUCCCAAGC.CCGG................GUAAA..................GGAG.GAGGG....UUGG
NW_003037914.1/1364311-1364241              ------------------------------CCAU.AAA.CUCCGCCUGUAGCu........ccUCUGGg..........................................ggCUACUGCCGGUCCCAAGC.CCGG................AUAAA..................GGAG.GAGGG....UUGG
NW_003037828.1/459197-459127                ------------------------------UCGG.GAA.CUCCGCCUGUAGCu........ccUCUGGg..........................................gcCUAAUGCCGGUCCCAAGC.CCGG................AUAAA..................GGAG.GAGGG....UUGG
NW_003037912.1/1512940-1513010              ------------------------------ACAA.CAA.CUCCGCCUGUAGCu........ccUCUGGg..........................................ggUUACUGCCGGUCCCAAGC.CCGG................GUAAA..................GGAG.GAGGG....UUGG
NW_003038232.1/30442-30373                  ------------------------------UAGU.UAA.CUCUGCCUGUAGCu.........cUUCUAg..........................................agUUACUGCCGGUCCCAAGC.CCGG................GUAAA..................GGAG.GAGGG....UUGG
NW_003038163.1/500687-500618                ------------------------------CUUC.CAA.CUCCGCCUGUAGCu.........cUUCUAg..........................................agUUACUGCCGGUCCCAAGC.CCGG................GUAAA..................GGAG.GAGAG....UUGG
NW_003038506.1/256125-256056                ------------------------------CCAA.UAA.CUCCGCCUGUAGCu.........cUUCUAg..........................................agUUACUGCCGGUCCCAAGC.CCGG................GUAAA..................GGAG.GAGGG....UUGG
NW_003037908.1/145601-145671                ------------------------------AUGA.UAA.CUCCGCCUGUAGCu........ccUCCGGg..........................................ggCUACUGCCGGUCUCAAGC.CCGG................GUAAA..................GGAG.GAGGG....UUGG
NW_003039127.1/278560-278491                ------------------------------ACCG.UAA.CUCCGCCUGUAGCu.........cUUCUAg..........................................agUUACUGCCGGUCCCAAGC.CCGG................GUAAA..................GGAG.GAGGG....UUGA
NW_003035587.1/12069-12138                  ------------------------------UAAC.UAA.CUCCGCCUGUAGCu........ccUCUGGg..........................................ggUUACUGCCGGUCCCAAGC.CCGG................GUAAA..................GGAG.G-GGG....GUUG
NW_003037803.1/771890-771959                ------------------------------UAUA.UAA.CUCCGCCUGUAGCu.........cUUCUAg..........................................auUCACUGCCGGUCCCAAGC.UCGG................GUAAA..................GGAG.GAGGG....UUGG
NW_003037831.1/129631-129701                ------------------------------GAAU.UAA.CUCCGCCUGUAGCu........ccUCUGGg..........................................ggUUACUGCCGGUCCCAAGC.CCGG................GUAAA..................GGAG.GAGGG....UUGG
NW_003033788.1/300-231                      ------------------------------GUGU.UAA.CUCCGCCUGUAGCu.........cUUCUAg..........................................agUUACUGCCUGUCCCAAGC.CCGG................CUAAA..................GGAG.GAGGG....UUAG
NW_003038163.1/265027-264958                ------------------------------UUAA.GAA.CUCCGCCUAUAGCu.........cUUCUAg..........................................agUUACUGCCGGUCCCAAGC.CCGG................GUAAA..................GGAG.GAGGG....UUGG
NW_003037803.1/823734-823803                ------------------------------AUUU.UAA.CUCCGCCUGUAGCu.........cUUCUAg..........................................agUUACUGCCGGUCCCAAGC.CCGG................GUAAA..................GGAG.GAGGG....UUGG
NW_003036248.1/1097-1028                    ------------------------------UAAU.UAA.CUCCGCCUGUAGCu.........cUUCUAg..........................................auUUACUGCCGGUCCCAAGC.CCGG................GUAAU..................GGAG.GAGGG....UUGG
NW_003036648.1/790-859                      ------------------------------UUAU.AAA.CUCCGCCUGUAGC...........GGUUUua........................................gagUUACUGCCGGUCCCAAGC.CCGG................GUAAA..................GGAG.GAGGG....UUGG
NW_003038177.1/62912-62843                  ------------------------------UCGU.UAA.CUCCGCCUGUAGCu.........cUUCUAg..........................................aaUUACUGCCGGUCCCAAGC.CCGU................GCAAA..................GGAG.GAGGG....UUAG
NW_003037797.1/235197-235266                ------------------------------GUUA.AAA.CUCCGCCUGUAGCu.........cUUCUAg..........................................agUUACUGCCGGUCCCAAGC.CCGG................GUAAA..................GGAG.GAGGG....UUGG
NW_003037818.1/640790-640860                ------------------------------AUAA.UAAaCUCCGCCUGUAGCu.........cUUCUAg..........................................agUUACUGCCGGUCCCAAGC.CCGG................GUAAA..................GGAG.GAGGG....UUGG
NW_003037797.1/1510350-1510420              ------------------------------AAGA.UAA.CUCCGCCUGUAGCu........ccCCCGGg..........................................ggUUACUGCCGGUCCCAAGC.CCGG................GUAAA..................GGAG.GAGGG....UUGG
NW_003037822.1/183970-183901                ------------------------------ACGC.AAA.CUCCGCCUGUAGCu.........cUUCUAg..........................................agUUACUGCCGGUUCCAAGC.CCGG................GUAAA..................GGAG.GAGGG....UUGG
NW_003023305.1/3910-3841                    ------------------------------CUAC.AAA.CUCCGUCUGUAGCu.........cUUCUAg..........................................agUUACUGCCGGUCCCAAGC.CCGG................GUAAA..................GGAG.GAGGG....UUGG
NW_003037830.1/1493632-1493563              ------------------------------GAAU.UAA.CUCCGCCUGUAGCu.........cUUCUAg..........................................agUUACUGCCGGUCCCAAGG.UCGG................GUAAA..................GGAG.GAGGG....UUUG
NW_003037884.1/955634-955562                ------------------------------UAGU.UAA.CUCCGCCUGUAGCuc.......uuCUUCUag.........................................agUUACUGCCGGUCCCAAGC.CCGG................GUAAA..................GGAG.GAGGG....UUGG
NW_003037793.1/2483005-2482935              ------------------------------GUCA.UAA.CUCCGCCUGUAGCu.........cUUCUAg..........................................agUUACUGCCGGUCCCAAGC.CCGG................GUAAA..................AGAG.GAGGG...uUGGG
NW_003037969.1/155105-155174                ------------------------------UUGA.UAA.CUCCACCUGUAGCu.........cUUCUAg..........................................agUUACUGACGGUCCCAAGC.CCGG................GUAAA..................GGAG.GAGGG....UUGG
NW_003037885.1/801811-801880                ------------------------------GGAA.UAA.CUCCGCCUGUAGCu.........cUUCUAg..........................................agUUACUGCCGGUCUCAAGC.CCGG................GUAAA..................GGAG.GAGGG....UUGG
NW_003020184.1/521-589                      ------------------------------AAUU.UAA.CUCCGCCUGUAGCu........ccUCUGGg..........................................ggUUACUGUCGGUCCCAAGC.CCGG................GUAAA..................GGAG.GAGGG....--UU
NW_003037994.1/504540-504609                ------------------------------AAAG.UAA.CUCCGCCUGUAGCu.........cUUCUGg..........................................agUUACUGCCGGUCCCAAGC.CCGG................GUAAA..................GGAG.GAAAG....UUGA
NW_003036942.1/543-613                      ------------------------------UUCG.CAA.CUCCGCCUGUAGCu.........cUUCUAg..........................................agUUACUGCCGGUCCAAAGC.CCGG................GUAAA..................GGAG.GAGGG...uUGGG
NW_003037970.1/509857-509787                ------------------------------CAAA.UAA.CUCCGCCUGUAGCu........ccUCCAGg..........................................ggCUACUGCCGGUCCCAAGC.CCGG................GUAAA..................GGAG.GAGGG....UUGG
NW_003038074.1/105907-105837                ------------------------------CCUG.UAA.CUCCGCCUGUAGCu........ccUCCAGg..........................................ggCUACUGCCGGUCCCAAGC.CCGG................GUAAA..................GGAG.GAGGG....UUGG
NW_003037821.1/370208-370138                ------------------------------UAAG.UAA.CUCCGCCUGUAGCu........ccUCCAGg..........................................ggCUACUGCCGGUCCCAAGC.CCGG................GUAAA..................GGAG.GAGGG....UUGG
NW_003038049.1/104851-104781                ------------------------------ACUA.AAA.CUCCGCCUGUAGCu.........cCUCCAug.........................................ggCUACUGCCGGUCCCAAGC.CCGG................GUAAA..................GGAG.GAGGG....UUGG
NW_003026466.1/14191-14260                  ------------------------------AGAG.GAA.CUCCGCCUGUAGCu.........cUUCUAg..........................................agUUACUGCCGGUCCCAAGC.CCGG................GUAAA..................GGAG.GAGGG....UUGG
NW_003038139.1/259129-259198                ------------------------------GAAU.CAA.CUCCGCCUGUAGCu.........cUUCUAg..........................................agUUACUGCCGGUCCCAAGC.CCGG................GUAAA..................GGAG.GAGGG....UUGG
NW_003037944.1/644831-644899                -------------------------------ACA.AAA.CUCCGCCUGUAGCu.........cUUCUAg..........................................agUUACUGCCGGUCCCAAGC.CCGG................AUAAA..................GGAG.GAGGG....UUGG
NW_003037853.1/80472-80403                  ------------------------------CAAA.AAA.CUCCGCCUGUAGCu.........cUUCUAg..........................................agUUACUGCCGGUCCCAAGC.CCGG................GUAAA..................GGAG.GAGGG....UUGG
NW_003028830.1/517-448                      ------------------------------GGAA.UAA.CUCCGCCUGUAGCu.........cUUCUAg..........................................agUUACUGCCGGUCCCAAGC.CCGG................GUAAA..................GGAG.GAGGG....UUGG
NW_003021403.1/918-987                      ------------------------------UCAG.CAA.CUCCGCCUGUAGCu.........cUUCUAg..........................................agUUACUGCCGGUCCCAAGC.CCGG................GUAAA..................GGAG.GAGGG....UUGG
NW_003037805.1/188075-188006                ------------------------------CAUA.CAA.CUCCGCCUGUAGCu.........cUUCUAg..........................................agUUACUGCCGGUCCCAAGC.CCGG................GUAAA..................GGAG.GAGGG....UUGG
NW_003026592.1/111084-111015                ------------------------------GUGU.GAA.CUCCGCCUGUAGCu.........cUUCUAg..........................................agUUACUGCCGGUCCCAAGC.CCGG................GUAAA..................GGAG.GAGGG....UUGG
NW_003038193.1/32362-32293                  ------------------------------CGAA.UAA.CUCCGCCUAUAGCu.........cUUCUAg..........................................agUUACUGCCGGUCCCAAGC.CCGG................GUAAA..................AGAG.GAGGG....UUGG
NW_003024069.1/996-1065                     ------------------------------CUAA.CAA.CUCCGUCUGUAGCu.........cUUCUAg..........................................agUUACUGCCGGUCCCAAGC.CCGG................GUAAA..................GGAG.GAGGG....UUGG
NW_003038004.1/176654-176723                ------------------------------CAAA.UUA.CUCCGCCUGUAGCu.........cUGCUAg..........................................agUUACUGCCGGUCCCAAGC.CCGG................GUAAA..................GGAG.GAGGG....UUGG
NW_003037809.1/2429881-2429953              ------------------------------UCCU.UAA.CUCCGCCGGUAGCu.........uCUCCGag.........................................ggUUACUACCGGUCCCAAGC.CCGG................GUAAA..................GGAG.GAGGGu..uAGGC
NW_003038087.1/613412-613483                ------------------------------AUCU.UAA.CUCCGCCUGUAGCu.........cUUCUAg..........................................agUUACUUCCGGUCCCAAGC.CCGG................GUAAA..................GGAG.GAGGGu..uGGAC
NW_003037864.1/1062858-1062930              ------------------------------UGUC.UAA.CUCCGCCUGUAGCu.........cUUCUAg..........................................agUUACUGCCGGUUCCAAGC.CCGG................GUAAA..................GGAG.GAGGGu.ugGGCA
NW_003036564.1/596-524                      ------------------------------UGCU.UAA.CUCCGCCUGUAGCu.........cUUCUAg..........................................agUUACUGCCGGUCCCAAGC.CCGG................GUAAA..................GGAG.GAGGGu.ugGGCA
NW_003038218.1/83504-83575                  ------------------------------ACCC.UAC.CUCCGCCUGUAGCu.........cUUCUAg..........................................agUUACUGCCGGUCCCAAGC.CCGG................GUAAA..................GGAG.GAGGGu..uGGGC
NW_003038225.1/30733-30804                  ------------------------------CACC.UAA.CUCCGCCUGUAGAu........ccUCCGGg..........................................ggCUAUUGCCGGUCCCAAGC.CCGG................AUAAA..................GGAG.GAGGG...uUGGG
NW_003037797.1/2281494-2281424              ------------------------------UCAU.UAA.CUCCGCCUGUAGCu........ccUCCGGg..........................................ggUUACUGCCGGCUCCAAGA.CCGG................AUAAA..................GGAG.GAGGG....UUGG
NW_003035681.1/2122-2052                    ------------------------------CUAU.UAA.CUCCGCCUGUAGCu........ccUCUGGg..........................................ggUUACUGCCGGUCCCAAGC.CCGG................GUAAA..................GGAG.GAGGG....UUGG
NW_003038022.1/459760-459830                ------------------------------UUAU.UAA.CUACGCCUGUAGCu........ccUUCGGg..........................................ggUUACUGCCGGUCCCAAGC.CCGG................GUAAA..................GGAG.GAGGG....UUGG
NW_003037877.1/706446-706516                ------------------------------ACAU.UAA.CUCCCCCUGUAGCc........ccUCCGGg..........................................ggAUACUGCCGGUCCCAAGC.UCGG................AUAAA..................GGAG.GAGGG....UUGG
NW_003038037.1/1231201-1231273              ------------------------------GUCU.UAA.CUCCGCCUGUAGCu........ccUCCGGg..........................................ggCUACUGCCGGUCCCAAGC.CCGG................GUAAA..................GGAG.GAGGGu..uGGGC
NW_003026474.1/114032-114104                ------------------------------GUUC.UAA.CUCCGCCUGUAGCu.........cCUCUGgu.........................................ggUUACUGCCGGUCCCAAGC.CCGG................GUAAA..................GGAG.GAGGGu..uGGGC
NW_003038029.1/708035-708107                ------------------------------UCCC.UAA.CUCCGCCUGUAGCu........ccUCCAGg..........................................ggCUACUGCCGGUCCCAAGC.CCGG................GUAAA..................GGAG.GAGGGu..uGGGC
NW_003037814.1/359266-359195                ------------------------------UUCU.UAA.CUCCGCCUGUAGCu........ccUCCAGg..........................................ggCUACUGCCGGUCCCAAGC.CCGG................GUAAA..................GGAG.GAGGG...uUGGG
NW_003037811.1/392459-392530                ------------------------------CCCG.AAA.CUCCGCCUGUAGCu........ccUCCGGg..........................................agCUACUGCCGGUCCAAAGC.CCGG................GUAAA..................GGAG.GAGGG...uUGGG
NW_003037829.1/661212-661143                ------------------------------UGAG.UAA.CUCUACCUGUAGCu.........cUUCUAg..........................................agUUACUGCCGGUCCCAAGC.CCGG................GUAAA..................GGAG.GAGGA....UUGA
NW_003037819.1/569105-569036                ------------------------------UCGA.AAA.CUCUGCCUGUAGCu.........uUUCUAg..........................................agUUACUGCCGGUACCAAGC.CCGG................GUAAA..................AGAG.UAGGG....UUGG
NW_003037874.1/247626-247697                ------------------------------ACCU.UAG.CUCCGCCUGUAGCu.........cUUCUAg..........................................agUUACUGCCGGUCCCAAGC.CCGG................AUAAA..................GGAG.GAUGGu..uGGGC
NW_003037824.1/805361-805291                ------------------------------AAAA.AAA.CUCCGCCUGUAGCu........ccUCCAGg..........................................ggCUACUGCCGGUCCCAAGC.CCGG................GUAAA..................GGAG.GAGGG....UUGG
NW_003026481.1/33731-33662                  ------------------------------UGGA.CAA.CUCCGCCUGUAACu.........cUUCUAg..........................................agUUAUUGCCGGUCUCAAGC.CCGG................GUAAA..................GGAG.GAGGG....UUGA
NW_003037845.1/605202-605271                ------------------------------UUAA.UAA.CUCCGCCUGUAGCu.........cUUCUAg..........................................agUUACUGCCGGUCCCAAGC.CCGG................GUAAA..................GGAA.GAGGG....UUGG
NW_003021211.1/351-282                      ------------------------------AUAU.UAA.CUCCGCCUGUAGCu.........cUUCUAg..........................................auUUACUGCCGGUCCCAAGC.CCGG................GUAAA..................GGAG.GAGGG....UUGG
NW_003038137.1/81371-81300                  ------------------------------CUCA.GAA.CUCCGCCUGUAGCu........acUCCGGg..........................................ggUUACUGCCGGUCCCAAGC.CCGG................GUAAA..................GGAG.GAGGG...uUGGG
NW_003037863.1/355611-355679                ------------------------------AAUU.UAA.CUCCGCCUGUAGCu........ccUCCAGg..........................................ggCUACUGCCGGUCCCAAGC.CCGG................GUAAA..................GGAG.GAGGG....--UU
NW_003037889.1/758911-758843                ------------------------------GAUU.UAA.CUCCGCCUGUAGCu........ccUCCAGg..........................................ggCUACUGCCGGUCCCAAGC.CCGG................GUAAA..................GGAG.GAGGG....--UU
NW_003037890.1/1656965-1656897              ------------------------------GAUC.UAA.CUCCGCCUGUAGCu........ccUCCAGg..........................................ggCUACUGCCGGUCCCAAGC.CCGG................GUAAA..................GGAG.GAGGG....--UU
NW_003037798.1/22794-22726                  ------------------------------AAUC.UAA.CUCCGCCUGUAGCu........ccUCCAGg..........................................ggCUACUGCCGGUCCCAAGC.CCGG................GUAAA..................GGAG.GAGGG....--UU
NW_003037809.1/1973117-1973048              ------------------------------UUUC.UAA.CUCCGCCUGCAGCu.........uUCUUAg..........................................agUUACUGCCGGUCCCAAGC.CCGG................GUAAA..................GGAG.GAGGG....UUGG
NW_003037970.1/404062-403993                ------------------------------AGAG.UAA.CUCCGCCUGCAGCu.........cUUUUAg..........................................agUUACUGCUGGUCCCAAGC.CCGG................GUAAA..................GGAG.GAGGG....UUUG
NW_003038033.1/557064-556995                ------------------------------ACAA.UAA.CUCCGCCUGUAGCu.........cUUCUAg..........................................agUUACUGCCGGUCCCAAGC.CCAC................ACAAA..................GGAG.GAGGG....UUGG
NW_003037807.1/311358-311427                ------------------------------UUAA.AAA.CUCCGCCUGUAGCu.........cUUCUAg..........................................agUUACUGCCGGUCCCAAGC.CCGG................GUAAA..................GGAG.GAGGG....UUGG
NW_003038070.1/251620-251689                ------------------------------CAAU.UAA.CUCCGCCUGUAGCu.........cUUCUAg..........................................agUUACUGCCGGUCCCAAGC.CCGG................GUAAA..................GGAG.GAGGG....UUAG
NW_003038087.1/204743-204813                ------------------------------AUAA.UAA.CUCCGCCUGUAGCu........ccUCCAGg..........................................ggCUACUGCCGGUCCCAAGC.CCGG................GUAAA..................GGAG.GAGGG....UUGG
NW_003037945.1/690226-690168                ------------------------------CCGG.UAA.UUCCUCCGG----...........GGGCU.............................................A--CUGUCGGUCCCAAGC.CCGA................AUAAA..................GGAG.GAGGA....UUGG
NW_003038244.1/64591-64657                  ------------------------------CCAA.UAA.CUGCGCCUGUAGA..........uCUACA............................................gUUACUGCCGGUUCCAAAA.CCGG................GUAAA..................GGAG.GAGGG....UUGG
NW_003037864.1/700459-700390                ------------------------------UAUA.UAA.CUCCGCCUGUAGCu.........cUUCUAg..........................................agUUACUGCCGGUCCCAAGC.CCGG................GCAAA..................GGAG.GAGGG....UUGG
NW_003037910.1/750236-750166                ------------------------------CGAA.UAA.CUCCGCCUGUAGCu........ccUCUGGg..........................................ggUUGCUGCCGGUCCCAAGC.CCGG................GUAAA..................GGAG.GAGGG....UUGG
NW_003037793.1/2781500-2781429              ------------------------------ACCC.UAA.CUCCGCCUGUAGCu.........cUUCUAg..........................................agUUACUGCUGGUCCCAAGA.CCGG................GUAAA..................GGAG.GAGGGu..uGGGC
NW_003037827.1/122573-122500                ------------------------------CGCU.UAA.CUCCGCCUGUAGCu........ccUCCGGg..........................................ggCUACUGCCGGUCCCAAGC.CCGG................GUAAA..................GGAG.GAGGGu.ugGGCA
NW_003037847.1/519454-519381                ------------------------------UGUU.UAA.CUCCGCCUGUAGCu........ccUCUGGg..........................................ggUUGCUGCCGGUCCCAAGC.CCGG................GUAAA..................GGAG.GAGGGu.ugGGCA
NW_003038030.1/495304-495231                ------------------------------GGCU.UAA.CUCCGCCUGUAGCu........ccUCUGGg..........................................ggUUGCUGCCGGUCCCAAGC.CCGG................GUAAA..................GGAG.GAGGGu.ugGGCA
NW_003037964.1/954-1026                     ------------------------------UGCA.UAA.CUCCGCCUGUAGCu.........cCUCUAg..........................................agUUACUGCCGGUCCCAAGC.CCGG................GUAAA..................GGAG.GAGGGu.ugGGCA
NW_003038083.1/70075-70147                  ------------------------------UGUU.UAA.CUCCGCCUGUAGCu.........cUUCUAg..........................................agUUACUGCCGGUCCCAAGC.CCGG................GUAAA..................GGAG.GAGGGu.ugGGCA
NW_003037806.1/1651335-1651262              ------------------------------AUGC.UAA.CUCCGCCUGUAGCu.........cUUCUAg..........................................agUUACUGCCGGUCCCAAGC.CCGG................GUAAA..................GGAG.GAGGCuuggGCAU
NW_003037797.1/2686696-2686767              ------------------------------UACA.UAA.CUCCGCCUGUAGCu........ccUCCAGg..........................................ggCUACUGCCGGUCCCAAGC.CCGG................GUAAA..................GGAG.GAGGG...uUGGG
NW_003038083.1/650694-650763                ------------------------------AUGA.UAA.CUCCGCCUGCGGCu.........cUUCUAg..........................................agUUACUGCCGGUCCCAAGC.CCGG................GUAAA..................GGAG.GAGGG....UUGG
NW_003038154.1/275245-275316                ------------------------------UUCU.UAA.CUCCGCCUGUAGCu........ccUCUGGg..........................................ggUUACUGCCGGUCCCAAGC.CCGG................GUAAA..................GGAG.GAGGG...uUGGG
NW_003037891.1/988691-988620                ------------------------------UUCA.AAA.CUCCGCCUGUAGCu........ccUCCGGg..........................................ggCUACUGCCGGUCGCAAGC.CCGG................ACAAA..................GGAG.GAGGG...uUGGA
NW_003037908.1/617466-617396                ------------------------------GUCG.UAA.CUCCGCCGGUAGC..........uCUUCUau.........................................agUUACUGCCGGUCCCAAGC.CCGG................GUAAA..................GGAG.GAGGG...uUGGG
NW_003038143.1/427393-427323                ------------------------------ACUC.CAA.CUCCGCCUGUAGCu........ccUCCGGg..........................................agCCACUGCCGGUCCCAAGC.CCGG................AUAAA..................UGAG.GAGUG....UUGU
NW_003037799.1/226554-226485                ------------------------------CAAG.UAA.CUCCGCCUGUAGCa.........cUACUAg..........................................ggCUACUGCCGGUCCCAAGC.CCGG................GUAAA..................GGAG.GAGGG....UUGG
NW_003037942.1/5089-5017                    ------------------------------GUCC.UAA.CUCCGCCUGUAGCu........ccUCCAGg..........................................ggCUACUGCCGGUCCCAAGC.CCGG................GUAAA..................GGAG.GAGGGu..uGGGC
NW_003037862.1/520621-520552                ------------------------------AGUA.UAA.CUCCGCCUGUAGCu.........cUUCUAg..........................................agUUACUGCCGGUCCCAAGC.CCGG................GUAAA..................GGAG.GAGGG....UUGG
NW_003038180.1/15455-15385                  ------------------------------UCAC.UAA.CUCCGCCUGUAACu........ccUCCGGg..........................................ggCUACUGCCGGUCCCAAGC.CCGG................GUAAA..................GGAG.CAGGG....UUGG
NW_003037913.1/896326-896257                ------------------------------CCUG.UAA.CUCCGCCUGUAGCu.........cUUCUAg..........................................agUUACUGCCGGUCCCAAGC.CCGG................GUAAA..................GGAG.GAGGG....UUGG
NW_003037916.1/1609486-1609555              ------------------------------CAGA.UAA.CUCCGCCUGUAGCu.........cUUCUAg..........................................agUUACUGCCGGUCCCAAGC.CCGG................GUAAA..................GGAG.GAGGG....UUGG
NW_003026475.1/6712-6643                    ------------------------------CGUA.UAA.CUCCGCCUGUAGCu.........cUUCUAg..........................................agUUACUGCCGGUCCCAAGC.CUGG................GUAAA..................GGAG.GAGGG....UUGG
NW_003038260.1/78567-78498                  ------------------------------UUAU.UAA.CUCCGCCUGUAGCu.........cUUCUAg..........................................agUUACUGCCGGUCCCAAGC.CCGG................GUAAA..................UGAG.AAGGG....UUGG
NW_003038126.1/50200-50130                  ------------------------------UACU.UAA.CUCCGCCUGUAGCu.........cUUCUCg..........................................agUUACUGCCGGUUCCAAGC.CCGG................GUAAU..................GGAG.GAGGG...uUGUG
NW_003037941.1/850391-850320                ------------------------------GAUC.UAA.CUCCGCCUGUAGCu.........cUUCUAg..........................................agUUACUGCCGGUCCCAAGC.CCGG................GUAAA..................GGAG.GAGGGu..uGGGC
NW_003037820.1/36120-36049                  ------------------------------ACCC.GAA.CUCCGCCUGUAGCu.........cUUCUAg..........................................agUUACUGCCGGUCCCAAGC.CCGG................GUAAA..................GGAG.GAGGGu..uGGGC
NW_003037821.1/467488-467559                ------------------------------GUCU.AAA.CUCCGCCUGUAGCu.........cUUCUAg..........................................agUUACUGCCGGUCCCAAGC.CCGG................GUAAA..................GGAG.GAGGGu..uGGGC
NW_003038472.1/7472-7402                    ------------------------------UCAGgUAA.CUCUGCCUGUAGCu.........cUUCUAg..........................................agUUACUGCCGGUCCCAAGC.CCGG................AUAAA..................GGAG.GAGGG....UUGA
NW_003026611.1/31463-31533                  ------------------------------UUGA.UAA.CUCCGCCUGUAGCu.........cCUCCGga.........................................ggCUACUGCCGGUCCCAAGC.CCGG................GUAAA..................GGAG.GAGGG....UUGG
NW_003038060.1/333448-333377                ------------------------------CUCA.CAA.CUCCGCCUGCAGCc.........cCUCCGug.........................................ggCUACUGCCGGUCCCAAGC.CCGG................AUAAA..................GGAG.GAGGG...uUGAG
NW_003026510.1/355479-355409                ------------------------------CAAC.UAA.CUCCGCCAGUAGCu........ccUCCGGg..........................................ggUUACUGCCGGUCCCAAGC.CCGG................GUAAA..................GGAG.GAGGG....UUGG
NW_003037884.1/672804-672873                ------------------------------CCAA.UAA.CUUCACCUGUAGCu.........cCUCAAg..........................................ggCUACCGCCGGUCCCAAGC.CCGG................GUAAA..................GGAG.GAGGG....CUGG
NW_003037841.1/2388745-2388686              ------------------------------CCUG.UAG.CUCCUCCAGU---...........GGCU-.............................................--ACUGCCGGUUCCAAGC.CCGG................GUAAA..................GGAG.GAGGG...uCGGG
NW_003026507.1/289711-289781                ------------------------------UUAG.CAA.CUCCGCCUGUAGCu.........cCUCCGga.........................................ggUUACUGCCGGUCCCAAGC.CCGG................GUAAA..................GGAG.GAGGG....UUGG
NW_003038414.1/37441-37371                  ------------------------------GCAG.UAA.CUCCGCCUGUAGCu........ccUCCGGg..........................................ggCUACUGCCGGUCCCAAGC.CCGG................GUAAA..................GGAG.GAAGG....UUGG
NW_003037814.1/877712-877782                ------------------------------UUAA.GAA.CUCCGCCUGUAGCu........ccUCUGGg..........................................ggUUACUGCCGGUCCCAAGC.CCGG................GUAAA..................GGAG.GAGGG....GUGG
NW_003037979.1/606194-606264                ------------------------------UAUA.UAA.CUCCGCCUGUAGCu........ccUCCGGg..........................................ggUUACUGCCGGUCCCAAGU.CCGG................GUAAA..................GGAG.GAGGG....UUGG
NW_003038228.1/38867-38797                  ------------------------------AGAA.UAA.CUCCGCCUGUAGCu........ccUCUGGg..........................................ggCUACUGCCGGUCCCAAGC.CCGG................GUAAA..................GGAG.GAGGG....UUGG
NW_003037814.1/1411700-1411770              ------------------------------ACAU.UAA.CUCCGCCUGUAGCu........ccUCUGGg..........................................ggUUACUGCCAGUCCCAAGC.CCGG................GUAAA..................GGAG.GAGGG....UUGG
NW_003037887.1/347005-347075                ------------------------------AAAU.AAA.CUCCGCCUGUAGCu........ccUCUGGg..........................................ggUUACUGCCGGUCCCAAGC.CCGG................GUAAA..................GGAG.GAGGG....UUGG
NW_003037890.1/2027946-2027876              ------------------------------AUUG.UAA.CUCCGCCUGUAGCu........ccUCUGGg..........................................ggUUACUGCCGGUCCCAAGC.CCGG................GUAAA..................AGAG.GAGGG....UUGG
NW_003037793.1/3129022-3128952              ------------------------------CCAA.UAA.CUCCGCCUGUAGCu........ccUCUGGg..........................................ggUUACUGCCGGUCCCAAGC.CCGG................GUAAA..................GGAG.GAGGG....UUGG
NW_003032149.1/398-328                      ------------------------------CUGG.UAA.CUCCGCCUGUAGCu........ccUCUGGg..........................................ggUUACUGCCGGUCCCAAGC.CCGG................GUAAA..................GGAG.GAGGG....UUGG
NW_003026575.1/8583-8653                    ------------------------------GUGG.UAA.CUCCGCCUGUAGCu........ccUCUGGg..........................................ggUUACUGCCGGUCCCAAGC.CCGG................GUAAA..................GGAG.GAGGG....UUGG
NW_003038075.1/82455-82525                  ------------------------------AUUA.UAA.CUCCUCCUGUAGCu.........cCUCUGga.........................................ggUUACUGCCGGUCCCAAGC.CCGG................GUAAA..................GGAG.GAGGG....UUGG
NW_003037796.1/1083913-1083843              ------------------------------UAUA.UAA.CUCCGCCUGUAGCu........ccUCUGGg..........................................ggUUACUGCCGGUCCCAAGC.CCGG................GUAAA..................GGAG.GAGGG....UUGG
NW_003037932.1/790304-790375                ------------------------------AUCU.UAA.CUCCGCCUGUAGCu........ccUCCAGg..........................................ggCUACUGCCGGUCCCAAGC.CCGG................AAAAA..................GGAG.GAGGG...uUGGG
NW_003037830.1/1153070-1152999              ------------------------------CUCA.UAA.CUCCGCCUGUAGCu........ccUCUGGg..........................................ggUUACUGCCGGUCCCAAGC.CCGG................GUAAA..................GGAG.GAGGG...uUGGG
NW_003023452.1/3426-3496                    ------------------------------UCAG.UAA.CUCCGCCUGUAGCu........ccUCUGGg..........................................ugUUACUGCCGGUCCCAAGC.CCGG................GUAAA..................GGAG.GAGGG....UUGG
NW_003037910.1/232542-232613                ------------------------------CCCA.UAA.CUCCGCCUGUAGCu........ccUCUGGg..........................................ggUUACUGCCGGUCCCAAGC.CCGG................GUAAA..................GGAG.GAGGG...uUGGG
NW_003037822.1/794212-794283                ------------------------------CACA.UAA.CUCCGCCUGUAGCu........ccUCUGGg..........................................ggUUACUGCCGGUCCCAAGC.CCGG................AUAAA..................GGAG.GAGGG...uUGGG
NW_003038102.1/49783-49712                  ------------------------------CCCU.UAA.CUCCGCCUGUAGCu........ccUCUGGg..........................................ggUUGCUGCCGGUCCCAAGC.CCGG................GUAAA..................GGAG.GAGGG...uUGGG
NW_003037872.1/397916-397987                ------------------------------CCCA.CAA.CUCCGCCUGUAGCu........ccUCUGGg..........................................ggUUGCUGCCGGUCCCAAGC.CCGG................GUAAA..................GGAG.GAGGG...uUGGG
NW_003037994.1/534063-533993                ------------------------------GUAU.CAA.CUCCGCCUGUAGCu........ccACUGGg..........................................ggUUACUGCCGGUCCCAAGC.CCGG................GUAAA..................GGAG.GAGGG....UUGG
NW_003037840.1/1021183-1021254              ------------------------------UACA.UAA.CUCCUCCUGUAGCu........ccUCUGGg..........................................ggUUACUGCCGGUCCCAAGC.CCGG................GUAAA..................GGAG.GAGGG...uUGGG
NW_003037853.1/663146-663087                ------------------------------GUCA.UAA.CUCCCCCUGU---...........AGCU-.............................................--ACUGCUGGUCCCAAGC.CCAG................GUAAA..................GGAG.GAGGG...uUGGG
NW_003037962.1/47883-47953                  ------------------------------UAGU.UAA.CUCCGCCUGUAGCu........ccUCUGGg..........................................ggUUACUGCCGGUCCCAAGC.CCGG................GUAAA..................GGAG.GAGGG....UUGG
NW_003037916.1/998634-998564                ------------------------------UCAA.UAA.CUCCUCCUGUAGCu.........cCUUCAga.........................................ggCUACUGCCAGUCCCAAGC.CUGG................AUAAA..................GGAG.AAGGG....UUAG
NW_003037885.1/520661-520731                ------------------------------AUUA.UAA.CUCCGCCUGUAGCu........ccUCCGGg..........................................ggCUACUGCCGGUCCCAAAC.CCGG................GUAAA..................GGAG.GAGGG....UUGG
NW_003037875.1/388291-388362                ------------------------------AUCU.UAA.UUCCGCCUGUAGC..........uGUUCUag.........................................agUUACUGCCGGUCCCAAGC.CCGG................GUAAA..................GGAG.GAGGGu..uGGGC
NW_003037981.1/990622-990691                ------------------------------CCAU.UAA.CUCCGCCUGUAGCu.........cUUCUAg..........................................agUUACUGCCGGUCCCAAGC.CCAG................GUAAA..................GAAG.GAGGG....UUGG
NW_003037901.1/649798-649729                ------------------------------AAUA.UAA.CUCCGCCUGUAGCu.........cUUCUAg..........................................agUUACUGCCGGUCCCAAGC.CCGG................GUAAG..................GGAG.GAGGG....UUGG
NW_003037804.1/1181476-1181407              ------------------------------UAGA.CAA.CUCCGCCUGUAGCu.........cUUAUAg..........................................agUGACUGCCGGUCCCAAGC.CCGG................GUAAA..................GGAG.GAGGG....UUAG
NW_003037967.1/146921-146852                ------------------------------ACAA.AAA.CUCCGCCUGUAGCu.........cUUCUAg..........................................agUUACUGCCGGUCCCAAGC.UCGG................GUAAA..................GGAG.GAGGG....UUGG
NW_003026617.1/450782-450713                ------------------------------UUAU.UAA.CUCCGCCUGUAGCu.........cUUCUAg..........................................agUUACUGUCGGUCUCAAGC.CCGU................GUAAA..................GGAG.GAGGG....UUGA
NW_003038086.1/654528-654459                ------------------------------CUAA.UAA.CUCCGCCUGUAGCu.........cUUACAg..........................................auUCACUGCCGGUCCCAAGC.CCAC................ACAAA..................GGAG.GAGGG....UUGG
NW_003037807.1/1457448-1457517              ------------------------------AUGU.CAA.CUCCGCCUGUAGCu.........cUUCUAg..........................................agUUACUGCCGGUCCCAAGC.CCGG................GUAAA..................GGAG.GAGGG....UUGG
NW_003037918.1/207639-207570                ------------------------------UUAU.UAA.CUCCGCCUGUAGCu.........cUUCUAg..........................................agUUACUGCCGAUCCCAAGC.CCGG................GUAAA..................GGAG.GAGGG....UUGG
NW_003038206.1/58090-58020                  ------------------------------AUAA.UAA.CUCCGCCUGUAGCc........ccUCCUGg..........................................ggCUACUGCCGGUCCCAAGC.CCGG................GUAAA..................GGAG.GAGGG....UUGG
NW_003038076.1/181840-181909                ------------------------------CUAG.GAA.CUCCACCUGUAGCu.........cUUCUAg..........................................agUUACUGUCGGUCACAAGC.CCGG................AUAAA..................GGAG.GAGGG....UUGG
NW_003037917.1/328737-328667                ------------------------------UCUA.UAA.CUCCGCCUGUAGCu........ccUCCGGg..........................................agCUACUGCCGGUCCCAAGC.CCGG................GUAAA..................GGAG.GAGGG....UUGG
NW_003037829.1/369133-369064                ------------------------------CUCG.GAA.CUCCGCCUGUAGCu.........cUUCAAg..........................................agUUACUGCCGGUCCCAAGC.CCGG................GUAAA..................GGAG.GAGGG....UUGG
NW_003037811.1/595087-595156                ------------------------------UUAU.UAA.CUCCACCUGUAGCu.........cUUAUAg..........................................aaUUACUGCCGGUCCCAAGC.CCGG................GUAAA..................GGAG.GAGGA....UUGG
NW_003026470.1/369390-369459                ------------------------------UCAC.UAA.CUCCGCCUGUAGCu.........cUUCUAg..........................................agUUACUGACGGUCCCAAGC.CCGG................GUAAA..................GGAG.GAGGG....UUGG
NW_003038378.1/18832-18762                  ------------------------------AGGA.UAA.CUCCGCCUGUAGCu........ccUCUGGg..........................................ggUUACUGCCGGUCCCAAGU.CCGG................GUAAA..................GGAG.GAGGG....UUGG
NW_003038086.1/259244-259175                ------------------------------CCUC.UAA.CUCCGCCUGUAGCu.........cUUCUAg..........................................agUUACUGCCGGCCCCAAGC.CCGG................GUAAA..................GGAG.GAGGG....UUGG
NW_003037848.1/873916-873846                ------------------------------AAAC.UAA.CUCUGCCUGUAGCu.........cCUCUAag.........................................ggCUACUGCCGGUCCCAAGC.CCGG................AUAAA..................GGAG.GAGGG....UUGU
NW_003038242.1/42472-42541                  ------------------------------UAAU.CAA.CUCCGCCAGUAGC..........uCUUCUau.........................................agUUACUGCCGGUCCCAAGC.CUGG................GUAAA..................GGAG.GAGGG....UUGA
NW_003038502.1/48119-48050                  ------------------------------CUUU.UAA.CUCCGCCUGUAGCu.........cUUCUAg..........................................agUUACUGCCGGUCCAAAGC.CCGG................GUAAA..................GGAG.GAGGG....UUGG
NW_003037982.1/966719-966788                ------------------------------UUAC.UAA.CUCCGCCUGUAG-...........CACUAcua.......................................aauUUACUGCCGGUCUCAAGC.CUGG................GUAAA..................GGAG.AAGGG....UUGA
NW_003037822.1/1280592-1280523              ------------------------------GAAG.AAA.CUCCGCCUGUAGCu.........cUUCUAg..........................................agUUACUGCCGGUCCCAAGC.CCGG................GUAAA..................GGAG.GAGGG....UUGG
NW_003037806.1/722434-722503                ------------------------------UAGA.CAA.CUCCGCCUGUAGCu.........cUUCUAg..........................................agUUACUGCCGGUCCCAAGC.CCGG................GUAAA..................GGAG.GAGGG....UUGG
NW_003037793.1/3832550-3832479              ------------------------------AAAG.UAA.CUCCGCCUGUAGCu........ucUACGGga.........................................ggCUACUGCCGGUCCCAAAC.CCGG................GUAAA..................GGAG.GAGGG....UUGG
NW_003037939.1/799097-799166                ------------------------------CUUA.UUA.CUCCGCUUGUAGCu.........cUUCUAg..........................................agUUACUGCCGGUCCCAAGC.CCGG................GUAAA..................GGAG.GAGGG....UUGG
NW_003037943.1/767766-767837                ------------------------------UCAUuUAA.CUCCGCCUGUAGCu........ccUCUGGg..........................................ggCUACUGCCGGUUUCAAGC.CCGG................GUAAA..................GGAG.GAGGG....UUGA
NW_003037935.1/123560-123629                ------------------------------AUUU.UAA.CUCCGCCUGUAGC..........uCUUCUac.........................................agUUACUGCCGGUUCCAAGC.CCGG................GUAAA..................GGAG.GAGGG....UUGG
NW_003037798.1/2247617-2247686              ------------------------------CUCA.AAA.CUCCGCCUGUAGCu.........uCUCUAg..........................................agUUACUGCCGGUCCCAAGU.CCGG................CUAAA..................GGAG.GAAGG....UUAG
NW_003038228.1/93972-93902                  ------------------------------AUAA.UAA.CUCCUCCUGUAGCu........ccUCCGGg..........................................ggUUACUGCCGGUCCCAAGA.CCGG................AUAAA..................GGAG.GAGGG....UUGG
NW_003037835.1/399892-399961                ------------------------------ACAA.AAA.CUCCUCCUGUAUCu.........cUUUUAg..........................................agUUACUGCCGGUCCCAAGC.CCGG................GUAAA..................GGAG.GAGGG....UUGG
NW_003037829.1/1163355-1163424              ------------------------------AUAA.UAA.CUUCGCCUGCAUC..........uAUUCUag.........................................agUUACUGCCGGUCCCAAGC.CCGG................GUGAA..................GGAG.GAGGG....UUGA
NW_003037904.1/408272-408330                ------------------------------CCUG.UAG.CUCCUCCAG----...........GGGCU.............................................A--CUGCCGGUCCCAAGC.CCGG................GUAAA..................GGAG.GAGGG....UGGG
NW_003026456.1/1140806-1140876              ------------------------------UUAG.UAA.CUCCGCCUAUAGCu.........cCUCCGga.........................................guCUACUGGCGGUCCCAAGC.CCGC................GUAAA..................GGAG.GAGGG....UUGG
NW_003026495.1/15355-15285                  ------------------------------UCAA.UAA.CUUCGACUGUAGCc........ccUCUGGg..........................................ggCUACUGCCGGUCCCAAGC.CCGG................AUAAA..................GGAG.GACGG....UUGG
NW_003037906.1/187961-187891                ------------------------------UGAU.UAA.CUCCGCCUGUAGCu........ccUCUGGg..........................................ggCUACUGCCGGUCCCAAGC.CCGG................GUAAA..................GGAG.GAGGG....UUGG
NW_003037858.1/609052-608982                ------------------------------UUAU.UAA.CUCCGCCUGUAGCu........ccUCCGGg..........................................gaCUACUGACGGUCCCAAGC.CCGG................GUAAA..................GGAG.GAGGG....UUGG
NW_003037812.1/1503451-1503381              ------------------------------UUCU.UAA.CUCUGCCUGUAGCu........ccUCCGGg..........................................ggCUACUGCCGGUCCCAAGC.CCGG................GUAAA..................GGAG.GAGGG....UUGU
NW_003038473.1/48611-48542                  ------------------------------UUUG.UAA.CUCCGCCUGUAGUu.........cUUGUAg..........................................agUUACUGCCGGUCCCAAGC.CCGG................GUAAA..................GGAG.GAGGG....UUGA
NW_003038037.1/1645236-1645305              ------------------------------AAAC.AAA.CUCCGCCUGUAGC..........uCUUCUaa.........................................agUUACUGCCGGUCCCAAGC.CCGG................GUAAA..................GGAG.GAGGG....CUGG
NW_003037797.1/357550-357619                ------------------------------UCAU.CAA.CUCCGCCUGUAGCu.........cUUCUAg..........................................agUUACUGCCGGUCCCAAGC.CCAG................GUAAA..................GGAG.GAGGG....UUGG
NW_003038068.1/69011-68942                  ------------------------------CUAA.AAA.CUCCGUCUGUAGCu.........cUUCUAg..........................................agUUACGGCCGGUUCCAAGC.CCGG................GUAAA..................GGAG.GAGGG....UUGG
NW_003037854.1/1702533-1702602              ------------------------------UUAC.UAA.CUCCGCCUGUAGCa........cuUCUAGa...........................................gUUACUGCCGGUCCCAAGC.CCAG................GUAAA..................GGAG.GAGGG....UUGG
NW_003037947.1/837-768                      ------------------------------CCAA.CAA.CUCCGCCUGCAGCu.........cUUCGAg..........................................agUUACUGCCGGUCCCAAGC.CCGG................GUAAA..................GGUG.GAGAG....UUGG
NW_003037793.1/968508-968578                ------------------------------UCCA.UAA.CUCCGCCUGUAGCu.........cUUCUAg..........................................agUUACCGCCGGUCCCAAGC.CCGG................GUAAA..................GGAG.GAGGG...uUGGG
NW_003038073.1/190202-190272                ------------------------------UCCU.UAA.CUCCGCCUGUAGCu.........cUUCUAg..........................................agUUACUGCCGGUCCCAAGC.CCGG................GUAAA..................GGAG.GAGGG...uUGGG
NW_003037901.1/61398-61468                  ------------------------------AACA.UAA.CUCCGCCUGUAGCu.........cUUCUAg..........................................agUUACUGCCGGUCCCAAGC.CCGG................GUAAA..................GGAG.GAGGG...uUGGG
NW_003037827.1/418927-418857                ------------------------------UUCA.CAA.CUCCGCCUGUAGCu.........cUUCUAg..........................................agUUACUGCUGGUCCCAAGC.CCGG................GUAAA..................GGAG.GAGGG...uUGGG
NW_003026488.1/17312-17382                  ------------------------------GCCA.UAA.CUCCGCCUGUAGCu.........cUUCUAg..........................................agUUACUGCCGGUCCCAAGC.CCGG................GUAAA..................GGAG.GAGGG...uUGGU
NW_003037964.1/556334-556264                ------------------------------CACU.UAA.CUCCGCCUGUAGCu.........cUUCUAg..........................................auUUACUGCCGGUCCCAAGC.CCGG................GUAAA..................GGAG.GAGGG...uUGGG
NW_003026507.1/67341-67411                  ------------------------------UUCU.UAA.CUCCGCCUGUAGCu.........cUUCUAg..........................................agUUACUGCCGGUCCCAAGC.CCGG................GUAAA..................GGAG.GAGGG...uUGGG
NW_003026510.1/133471-133401                ------------------------------UUCA.UAA.CUCCGCCUGUAGCu.........cUUCUAg..........................................agUUACUGCCGGUCCCAAGC.CCAG................GUAAA..................GGAG.GAGGG...uUGGG
NW_003038157.1/67489-67559                  ------------------------------UUCG.UAA.CUCCGCCUGUAGCu.........cUUCUAg..........................................agUUACUGCCGGUCCCAAGC.CCGG................GUAAA..................GGAG.GAGGG...uUGGG
NW_003038020.1/550807-550737                ------------------------------GCCA.GAA.CUCCGCCUGUAGCu.........cUUUUAg..........................................agUUACUGCCGGUUCCAAGC.CCGG................GUAAA..................GGAG.GAGGG...uUGGG
NW_003037618.1/1379-1310                    ------------------------------UAAC.UAA.CUCCGCCUGUAGCu.........cUUCUAg..........................................agUUACUGACGGUCCCAAGC.CCGG................GUAAA..................GGAG.GAGGG....UUGG
NW_003037959.1/314350-314419                ------------------------------CUUG.UGA.CUCCGCCUGUAGCu.........cUUCUAg..........................................agUUACUGCCGGUUCCAAGC.CCGG................GUAAA..................GGAG.GAGGG....UUGG
NW_003037799.1/1326985-1327055              ------------------------------UUUG.UAA.CUCCGCCUGUAGCu........ccUCCGGg..........................................ggCUACUGCCGGUCUCAAUC.CCGG................GUAAA..................GGAG.GAGGG....UUGA
NW_003037804.1/937772-937703                ------------------------------UAAA.UAA.CUCCGCCUGUAGCu.........cUUCUAg..........................................agUUACUGCCGGUCCCAAGC.CCGG................GUAAA..................CGAG.GAGGG....UUGG
NW_003037825.1/1181208-1181277              ------------------------------CUGA.UUA.CUCCACCUGUAGCu.........cUUCUAg..........................................agUUACUGCCGGUCCCAAGC.CCGG................GUAAA..................GGAG.GAGGG....UUGU
NW_003037975.1/304975-304906                ------------------------------UUUA.UCA.CUCCGCCUGUAGCu.........cUUCUAg..........................................agUUACUGCCGGUCCCAAGC.CCGG................GUAAA..................GGAG.GAGGG....UUGG
NW_003037848.1/388061-387992                ------------------------------UCAC.UAA.CUUCGCCUGUAGCu.........cUUCUAg..........................................agUUACUGCCGGUCCCAAGC.CCGG................GUAAA..................GGAG.GAGGG....UUGG
NW_003037827.1/1732094-1732163              ------------------------------UUAC.UAA.CUCCGCCUGUAGCu.........cUUCUAg..........................................agUUACUGCCGGUCCCAAGC.CCGG................GUAAA..................GGAG.GGGGG....UUGG
NW_003038146.1/545400-545469                ------------------------------AUUU.UAA.CUCCGCCUGUAGCu.........cUUCCAg..........................................agUUACUGCCGGUCCCAAGC.CCGG................GUAAA..................GGAG.AAGGG....UUGG
NW_003037956.1/343725-343794                ------------------------------CAAC.UAA.CUUCGCCUGUAGCu.........cUUCUAg..........................................agUUACUGCCGGUCCCAAGC.CCGG................GUAAA..................GGAG.GAGGG....UUGG
NW_003027589.1/642-573                      ------------------------------UAUA.UAA.CUCCGUCUGUAGCu.........cUUCCAg..........................................agUUACUGCCGGUCCCAAGC.CCGG................GUAAA..................GGAG.GAGGG....UUGG
NW_003037863.1/1394768-1394837              ------------------------------GCUG.UAA.CUCCGCCUGUAGCu.........cUUCUAg..........................................agUUACUGCCGGUCCCAAGC.CCGG................GUAAA..................GGAG.GAGGG....UUGG
NW_003032160.1/366-297                      ------------------------------UCAG.CAA.CUCCGCCUGUAGCu.........cUUCUAg..........................................agUUACUGCCGGUCCCAAGC.CCGG................GUAAA..................GGAC.GAGGG....UUGG
NW_003037822.1/944507-944438                ------------------------------CUGU.UAA.CUCCGCCAGUAGCu.........cUUCUAg..........................................agUUACUGCAGGUCCCAAGC.CCGG................GUAAA..................GGAG.GAGGG....UUGG
NW_003038085.1/490595-490526                ------------------------------AUAC.UAA.CUCCGCCUGUAGCu.........cUUCUAg..........................................agUUACUGCCGGUCCCAAGC.CCGG................GUAAA..................GGAG.GCGGG....UUGG
NW_003037903.1/868778-868847                ------------------------------AGGU.CAA.CUCCGCCGGUAGCu.........cUUCUAg..........................................agUUACCGCCGGUCCCAAGC.CCGG................GUAAA..................GGAG.GAGGG....UUGU
NW_003038037.1/1372683-1372753              ------------------------------CUAG.UAA.CUCCGCCUGUAGCu........ccUCUGGg..........................................ggUUACUGCCGGUCCCAAGC.CCGG................GUAAA..................GCAG.GAGGG....UUGG
NW_003038258.1/46672-46614                  ------------------------------CCUG.UAA.CUCCUCCAG----...........GGGCU.............................................A--CUGCCGGUCCCAAGC.CCGG................GUCAA..................GGAG.GAGGG....UUGG
NW_003026478.1/72034-72104                  ------------------------------ACAU.CAA.CUCCGCCUGUAGCu........ccUCUGGg..........................................ggUUACUGCCGGUCCCAAGC.CCGG................GUAAG..................GGAG.GAGGG....UUGG
NW_003037943.1/590625-590555                ------------------------------GUAC.UAA.CUCCGCCUGUAGCu........ccUCCGGg..........................................gaAUACUGCCGGUCCCAAGC.CCGG................GUAAA..................GGAG.GAGGG....UUGG
NW_003037965.1/299758-299688                ------------------------------AGAU.UAA.CUCCGCCUGUAGCu........ccUUCAGg..........................................ggCUACUGCCGGUCCCAAGC.CCGG................GUAAA..................GGAG.GAGGG....UUGG
NW_003026488.1/233277-233347                ------------------------------AUAG.UAA.CUCCGCCUGUAGCu........ccUCUGGg..........................................ggUUACUGCCGGUCCCAAGC.CCGG................GUAAA..................GGAG.GAGGG....UUGG
NW_003037752.1/46421-46491                  ------------------------------AGGA.UAA.CUCCGCCUGUAGCu........ccUCUGGg..........................................ggUUACUGCCGGUCCCAAGC.CCGG................GUAAA..................GGAG.GAGGG....UUGG
NW_003026485.1/259803-259733                ------------------------------GAGA.UAA.CUCCGCCUGUAGCu.........cCUCCGga.........................................ggCUACUGCCGGUCCCAAGC.CCGG................GUAAA..................GGAG.GAGGG....UUGG
NW_003037981.1/907214-907144                ------------------------------UCUA.CAA.CUCCGCCUGUAGCu........ccUCUGGg..........................................ggUUACUGUCGGUCCCAAGC.CCGG................GUAAA..................GGAG.GAGGG....UUGG
NW_003037791.1/552200-552130                ------------------------------UCAG.UAA.CUCCGCCUGUAGCu........ccUCCGGg..........................................ggCUACUGCCAGUCCCAAGC.CCGG................GUAAA..................GGAG.AAGGG....CUGG
NW_003037890.1/1042005-1041935              ------------------------------AAAU.UAA.CUCCGCCUGUAGCu........acUCCGGg..........................................agCUACUGCCGGUCCCAAGC.CCGG................GUAAA..................GGAG.GAGGG....UUGG
NW_003037896.1/4642-4572                    ------------------------------ACUA.UAA.CUCCGCCUGUAGCu........ccUCUGGg..........................................ggUUACUGCCGGUCCCAAGC.CCGG................GUAAA..................GGAG.GAGGA....UUGG
NW_003037830.1/394020-394090                ------------------------------CUUG.UAA.CUCCUCCUGUAGCu........ccUCCGGg..........................................ggUUACUGCCGGUCCCAAGC.CCGG................GAAAA..................GGAG.GAGGG....UUGG
NW_003037827.1/1026470-1026400              ------------------------------CCUG.AAA.CUCCGCCUGUAGUu........ccUCCGGg..........................................ggCUACUGCCGGUCCCAAGU.CCGG................GUAAA..................GGAG.GAGGG....UUGG
NW_003039129.1/43753-43823                  ------------------------------ACAA.AAC.CUCCGCCUGUAGCu.........aCUCUGug.........................................gaUUACUGCCGGUCCCAAGC.CCGG................GUAAA..................GGAG.GAGGG....UUGG
NW_003037814.1/1153347-1153417              ------------------------------UCAC.CAA.CUCCGCCCGUAGCuc.......cuCAGAAg...........................................gCUACUGCCGGUCCCAAGC.CCGG................GUAAA..................GGAG.GAGGG....UUGG
NW_003037944.1/680917-680987                ------------------------------CAUU.UAA.CUCCGCCUGUAGCu.........cCUCUGug.........................................ggUUACUGCCGGUCCCAAGC.CCGA................GUAAA..................GGAG.GAGGG....UUGG
NW_003037805.1/1071133-1071203              ------------------------------AUAA.UAA.CUCUGCCUGUAGCu........ccUCCGGg..........................................ggUUACUGCCGGUCCCAAGC.CUGG................GUAAA..................GGAG.GAGGG....UUGG
NW_003031106.1/2745-2675                    ------------------------------ACAA.AAA.CUCCGCCUGUAGCu........ccUCUGGg..........................................ggUUACUGCCGGUCCCAAGC.CCGG................GUAAA..................UGAG.GAGGG....UUGG
NW_003026597.1/14616-14686                  ------------------------------UUUA.AAA.CUCCGCCUGUAGCu........ccUCCAGg..........................................ggCUACUGCCGGUCCCAAGC.CCGG................GUAAA..................GGAG.GAGGG....UUGG
NW_003037813.1/5114-5044                    ------------------------------CUAA.CAA.CUCCGCCUGUAGCu.........cCUCUGag.........................................ggUUACUGCCGGUCCCAAGC.CCGG................GUAAA..................GGAG.GAGGG....UUGG
NW_003033833.1/2417-2487                    ------------------------------CAGA.UAA.CUCCGCCUGUAGCu........ccUCUGGg..........................................ggUUACUGCCGGUCCCAAGC.CCGU................GUAAA..................GGAG.GAGGG....UUGG
NW_003037916.1/1446816-1446886              ------------------------------AAAU.UAA.CUCCGCCUGUAGCu........ccUCUGGg..........................................ggUUACUGCCGGUCCCAAGC.CCGG................GUAAA..................GGAG.GAGGC....UUGG
NW_003037917.1/450003-449933                ------------------------------UUAG.UAA.CUCCACCUGUAGCu........ccUCUGGg..........................................ggUUACUGCCGGUCCCAAGC.CCGG................GUAAA..................GGAG.GAGGG....UUGG
NW_003037793.1/2000524-2000593              ------------------------------UAUA.UAA.CUCCGCCUGUAGCu.........cUUCUAg..........................................agUUACUGCCGGUCCCAAGC.CCGG................GUAAA..................GGAG.GAGGG....UUGG
NW_003037968.1/572442-572373                ------------------------------AUUU.CAA.CUCCGCCUGUAGCu.........cCUCUAg..........................................agUUACUGCCGGUCCCAAGC.CCGG................GUAAA..................GGAG.GAGGG....UUGG
NW_003026605.1/19554-19484                  ------------------------------AUAU.GAA.CUCCGCCUGUAGCu........ccUCUGGg..........................................ggUUACUGCCGGUCCCAAGU.CCGG................GUAAA..................GGAG.GAGGG....UUGG
NW_003038511.1/123830-123760                ------------------------------CAAC.AAA.CUCCGCCUGUAGCu........ccUCUGGg..........................................ggUUACUGCCGGUCCCAAGC.CCGG................GUAAA..................GGAG.GAGGG....UUGG
NW_003038003.1/105863-105933                ------------------------------GUGA.UAA.CUCCGCCUGUAGCu........ccUCCAGg..........................................ggUUACUGCCGGUCCCAAGC.CCGG................GUAAA..................CGAG.GAGGG....UUGG
NW_003026709.1/1691-1621                    ------------------------------UAUU.UAA.CUCCGCCUGUAGCu........ccUCCAGg..........................................ggCUACUGCCGGUCCCAAGC.CCGG................GUAAA..................GGAG.GAGGG....UUGG
NW_003037847.1/193513-193583                ------------------------------UUAC.UAA.CUCCGCCUGUAGCu........ccUCUGGg..........................................ggCUACUGCCGGUCCCAAGC.CCGG................GUAAA..................GGAG.GAGGG....UUGG
NW_003037840.1/1305742-1305673              ------------------------------ACAA.-AA.CUCCACCUGUAGUu........ccUCCAGg..........................................ggCUACUGCCGGUCCCAAGC.CCGG................GUAAA..................GGAG.GAGGG....UUGA
NW_003037833.1/216768-216698                ------------------------------UCUC.AAA.CUCCGCCUGUAGCu........ccUCUGGg..........................................ggUUACUGCCGGUCCCAAGC.CCGG................GUAAA..................GGAG.GAGGG....UUGG
NW_003037822.1/483753-483823                ------------------------------GAUA.UAA.CUCCGCCUGUAGCu........ccUCCAGg..........................................ggCUACUGCCGGUCCCAAGC.CCGG................GUAAA..................GGAG.GAGGG....UUGG
NW_003037810.1/1202432-1202502              ------------------------------AUAA.AAA.CUCCGCCUGUAGCu........ccUCUGGg..........................................ggUUACUGCCGGUCCCAAGC.CCGG................GUAAA..................GGAG.GAGGG....UUGG
NW_003037999.1/43923-43993                  ------------------------------AUAA.UAA.CUCCGCCUGUAGCu........ccUCCGGg..........................................ggUUACUGCCGGUCCCAAGC.CCGG................GUAAA..................GGAG.GAGGG....UUGG
NW_003023377.1/4657-4727                    ------------------------------UCAG.CAA.CUCCGCCUGUAGCu........ccUCUGGg..........................................ggUUACUGCCGGUCCCAAGC.CCGG................GUAAA..................GGAG.GAGGG....UUGU
NW_003037803.1/1097586-1097656              ------------------------------GUAG.GAA.CUCCGCCUGUAGCu........ccUCUGGg..........................................ggUUACUGCCGGUCCCAAGC.CCGG................GUAAA..................GGAG.GAGGG....UUGG
NW_003037793.1/2526058-2526128              ------------------------------AGGC.UAA.CUCCGCCUGUAGCu........ccUCUGGg..........................................ggUUACUGCCGGUCCCAAGC.CCGG................GUAAA..................GGAG.GAGGG....UUGG
NW_003037840.1/1518651-1518721              ------------------------------CCGG.AAA.CUCCGCUUGUAGCu........ccUCUGGg..........................................ggUUACUGCCGGUUCCAAGC.CCGG................GUAAA..................GGAG.GAGGG....UUGG
NW_003026517.1/721782-721712                ------------------------------GAAA.CAA.CUCCGCCUGUAGCuc.......cuCCAGAg...........................................gCUACUGCCGGUCCCAAGC.CCGG................GUAAA..................GGAG.GAGGG....UUGG
NW_003035876.1/125642-125572                ------------------------------ACGU.UAA.CUCCGCCUGUAGCu........ccUCUGGg..........................................ggUUACUGCCGGUCCCAAGC.CCGG................GUAAA..................GGAG.GAGGG....UUGG
NW_003037819.1/868177-868107                ------------------------------AUUU.CAA.CUCCGCCUGUAGCu........ccUCUGGg..........................................ggUUACUGCCGGUCCCAAGC.CCGG................GUAAA..................GGAG.GAGGG....UUGG
NW_003038032.1/819393-819463                ------------------------------CAUA.UAA.CUCCGCCUGUAGCu........ccUCUGGg..........................................ggUUACUGCCGGUCCCAAGC.CCGG................GUAAA..................GGAG.GAGGG....UUGG
NW_003038063.1/221014-221084                ------------------------------AAAA.GAA.CUCCGCCUGUAGCu........cuUCUGGg..........................................ggUUACUGCCGGUCCCAAGC.CCGG................GUAAA..................GGAG.GAGGG....UUGG
NW_003038145.1/351809-351879                ------------------------------CAUU.UAA.CUCCGCCUGUAGCu........ccUCUGGg..........................................ggUUGCUGCCGGUCCCAAGC.CCGG................GUAAA..................GGAG.GAGGG....UUGG
NW_003037840.1/1751842-1751912              ------------------------------GUAU.AAA.CUCCGCCUGUAGCu........ccUCCAGg..........................................ggCUACUGCCGGUCCCAAGC.CCGG................GUAAA..................GGAG.GAGGG....UUGG
NW_003037900.1/398990-399060                ------------------------------UCUC.UAA.CUCCGCCUGUAGCu........ccUCUGGg..........................................ggUUACUGCCGGUCCCAAGC.CCGG................GUAAA..................GGAG.GAGGG....UUGG
NW_003037916.1/1707210-1707140              ------------------------------UAAC.CAA.CUCCGCCUGUAGCu........ucUCUGGg..........................................ggUUACUGCCGGUCCCAAGC.CCGG................GUAAA..................GGAG.GAGGG....UUGG
NW_003037980.1/1004897-1004826              ------------------------------AGAA.UAA.CUCCGCCUGUAGCu........ccUCUAGgg.........................................ggUUACUGCCGGUCCCAAGC.CCGG................GUAAA..................GGAG.GAGGG....UUGG
NW_003038037.1/781947-781877                ------------------------------GCGA.UAA.CUCCGCCUGUAGCu........ccUCUGGg..........................................ggUUACUGCCGGUCCCAAGC.CCGG................GUAAA..................GGAG.GAGGG....UUGG
NW_003035878.1/270337-270267                ------------------------------ACAU.AAA.CUCCGCCUGUAGCu........ccUCUGGg..........................................ggUUACUGCCGGUCCCAAGC.CCGA................GUAAA..................GGAG.GAGGG....UUGG
NW_003022253.1/1036-1106                    ------------------------------ACUU.GAA.CUCCGCCUGUAGCu........ccUCCAGg..........................................ggCUACUGCCGGUCCCAAGC.CCGG................GUAAA..................GGAG.GAGGG....UUGG
NW_003038056.1/178544-178614                ------------------------------AAAG.UAA.CUCCGCCUGUAGCu........ccUCUGGg..........................................ggUUGCUGCCGGUCCCAAGC.CCGG................GUAAA..................GGAG.GAGGG....UUGG
NW_003037827.1/1983802-1983732              ------------------------------CUAU.UAA.CUCCGCCUGUAGCu........ccUCCAGg..........................................ggCUACUGCCGGUCCCAAGC.CCGG................GUAAA..................GGAG.GAGGG....UUGG
NW_003037563.1/2406-2476                    ------------------------------CUUC.AAA.CUCCGCCUGUAGCu........ccUCCAGg..........................................ggCUACUGCCGGUCCCAAGC.CCGG................GUAAA..................GGAG.GAGGG....UUGG
NW_003037600.1/1745-1675                    ------------------------------UAUA.UAA.CUCCGCCUGUAGCu........ccUCCAGg..........................................ggCUACUGCCGGUCCCAAGC.CCGG................GUAAA..................GGAG.GAGGG....UUGG
NW_003037825.1/876385-876315                ------------------------------UAUA.UAA.CUCCGCCUGUAGCu........ccUCUGGg..........................................ggUUGCUGCCGGUCCCAAGC.CCGG................GUAAA..................GGAG.GAGGG....UUGG
NW_003026658.1/1061-991                     ------------------------------CUGA.UAA.CUCCGCCUGUAGCu........ccUCCAGg..........................................ggCUACUGCCGAUCCCAAGC.CCGG................GUAAA..................GGAG.GAGGG....UUGG
NW_003038013.1/245986-246056                ------------------------------UGAC.UAA.CUCCGCCCGUAGCu........ccUCCAGg..........................................ggCUACUGCCGGUCCCAAGC.CCGG................GUAAA..................GGAG.GAGGG....UUGG
NW_003037982.1/1035857-1035787              ------------------------------GUUA.AAA.CUCCGCCUGUAGCu........ccUCCAGg..........................................ggCUACUGCCGGUCCCAAGC.CCGG................GUAAA..................GGAG.GAGGG....UUGG
NW_003037853.1/18045-17975                  ------------------------------AUAU.CAA.CUCCGCCUGUAGCu........ccUCCAGg..........................................agCUACUGCCGGUCCCAAGC.CCGG................GUAAA..................GGAG.GAGGA....UUGG
NW_003038067.1/131875-131805                ------------------------------GUUA.UAA.CUCCGCCUGUAGCu........ccUCCGGg..........................................ggUUGCUGCCGGUCCCAAGC.CCGG................GUAAA..................GGAG.GAGGG....UUGG
NW_003037807.1/107730-107660                ------------------------------AAAA.UAA.CUCCGCCUGUAGCu........ccUCUGGg..........................................ggUUGCUGCCGGUCCCAAGC.CCGG................GUAAA..................GGAG.GAGGG....UUGG
NW_003037797.1/1920147-1920077              ------------------------------CUAA.UAA.CUCCGCCUGUAGCu........ccUCUGGg..........................................ggUUACUGCCGGUCCCAAGC.CCGG................GUAAA..................GGAG.GAGGG....UUGG
NW_003037860.1/931685-931615                ------------------------------UAAC.UAA.CUCCGCCUGUAGCu........ccUCUGGg..........................................ggUUGCUGCCGGUCCCAAGC.CCGG................GUAAA..................GGAG.GAGGG....UUGG
NW_003039085.1/3117-3187                    ------------------------------UUAA.GAA.CUCCGCCUGUAGCu........ccUCUGGg..........................................ggUUGCUGCCGGUCCCAAGC.CCGG................GUAAA..................GGAG.GAGGG....UUAG
NW_003037967.1/282571-282501                ------------------------------UUGA.UAA.CUCCGCCUGUAGCu........ccUCUGGg..........................................ggUUGCUGCCGGUCCCAAGC.CCGG................GUAAA..................GGAG.GAGGG....UUGG
NW_003031240.1/1428-1358                    ------------------------------UUGA.AAA.CUCCGCCUGUAGCu........ccUCUGGg..........................................ggUUGCUGCCGGUCCCAAGC.CCGG................GUAAA..................GGAG.GAGGG....UUGG
NW_003037916.1/1163973-1163903              ------------------------------UUAU.AAA.CUCCGCCUGUAGCu........ccUCUGGg..........................................ggUUGCUGCCGGUCCCAAGC.CCGG................GUAAA..................GGAG.GAGGG....UUGG
NW_003037853.1/766177-766107                ------------------------------CUAC.UAA.CUCCGCCUGUAGCu........ccUCUGGg..........................................ggUUGCUGCCGGUCCCAAGC.CCGG................GUAAA..................GGAG.GAGGG....UUGG
NW_003037914.1/1651472-1651402              ------------------------------AUUG.UAA.CUCCGCCUGUAGCu........ccUCUGGg..........................................ggUUGCUGCCGGUCCCAAGC.CCGG................GUAAA..................GGAG.GAGGG....UUGG
NW_003038253.1/157061-156991                ------------------------------AAAU.UAA.CUCCGCCUGUAGCu........ccUCUGGg..........................................ggUCGCUGCCGGUCCCAAGC.CCGG................GUAAA..................GGAG.GAGGG....UUGG
NW_003026611.1/268156-268226                ------------------------------UUUU.UAA.CUCCGCCUGUAGCu........ccUCUGGg..........................................ggUUGCUGCCGGUCCCAAGC.CCGG................GUAAA..................GGAG.GAGGG....UUGG
NW_003037813.1/664963-664893                ------------------------------GUAC.UAA.CUCCGCCUGUAGCu........ccUCUGGg..........................................ggUUGCUGCCGGUCCCAAGC.CCGG................GUAAA..................GGAG.GAGGG....UUGG
NW_003037887.1/663513-663583                ------------------------------CAAC.UAA.CUCCGCCUGUAGCu........ccUCUGGg..........................................ggUUGCUGCCGGUCCCAAGC.CCGG................GUAAA..................GGAG.GAGGG....UUGG
[truncated: 70,690 more chars]
