# Supplementary material for: Remote homology search with hidden Potts models
Source: PLoS Comput Biol. 2020 Nov 30;16(11):e1008085. doi: 10.1371/journal.pcbi.1008085 (PMC7728182; doi:10.1371/journal.pcbi.1008085)
Supplement: S1 Code — (GZ) [file pcbi.1008085.s002.tar.gz › WilburnEddy20_HPM/data/Twister/TestSequences/Twister_test.fa]

>ASHM485B_GOZG4CW03FNZVW/391-307
AGAUAUCGGAGUGGGUUUUAUAUUUAAUGCACUAAUGUAGCUCAGACCUGUGACAAGCCA
AGGCUAGAAAAAUACAGAGUCGUGC
>ASHM485B_GQ8TDHF02IQ3FH/269-185
GGGAGCGAGGGUGUCAGCCCCUCCUCCCGCCGUAAAGCCACUAUGACCGGGUUGCAAGUC
CCGGCUGCGAUAGGCUGAGCACGGU
>TB03JUN2009E__Contig_78708/191-99
UCUGUAACCCCACCACCGUGGACAUCCUGGCAGGGAUAAUGGCCAGGAUGAUCAUGGUGG
AGGUCCAAAGUCCUCAAAAGAGGGGAUGGCAGA
>ASHM485B_GQ8TDHF02F9DJU/309-228
AUAACCGCACCUUAAUGCCUGUUAUGUCGUAAUGCAGCCGUUGCCACGUGCCAAGUCGUG
GAUUAGAAAUGCAGAGGCGGAA
>SwRhRL2b_contig_3001774/279-219
GGUGUAAUGCGACUCGCUCACAGAGCGACAGGUUCACAGUCCUACAAACGCAGAUGACAC
C
>RUMENNODE_2846306_1/51290-51386
AGCUUAAUACAGGUAGAUAAGCAAGCAAGGUGCGGCUAUCUACACGGUCCCAACUCCGUA
AAGGUUAGAGUGACAACUAAUCGAAGUAGAGGGAGCU
>SwBSRL2_contig_9460645/1680-1580
GUGUGUGGGUUGCACCCUCCCUGCACACACGUUAAUGUGGCUGUAUGUGUGGGUGCACAC
ACAUACACUAGUCCCAAGCCUAGGUAAACACAGAGGGAUUG
>scaffold27953_1_MH0009/8240-8318
UUUUGGGGACUUACGUUCCCAAAAACUAUAAUCUUGCCAUCGUCAGUUCCAAGCCUGAGU
GAGAAAAAGAGAGGAUAGU
>ASHM485B_GQ8TDHF02IP8ND/61-137
CCUACCCUUAAUUGGGUAGGUACACCAAUGUAGCUCAGACCUGUGACAAGCCAGGCUAGA
AAAAUACAGAGUCGUGU
>GYQO9XB02HOH87/368-309
UUUUUAAUGAAGCCACAGUGAUCACUGUGAGGGUCCUAAGCCCCUAAUUCAGAAGGGAAA
>4443754.3.17435/500-410
CAGUUCAGACGGCUUGAGUGAGAUGUGUAAUGCUACUAUGAUAGCACAUUGCGAAUCAUA
CGGGUUGCAAGUCCCUCAAGCAGAGCACACG
>ASMM170b_GM97KZC01AYBJA/163-258
GGACAGGGGUUAUAGCCAAACUCCUGUACCAGCGUAAUGUAGCCUAGUCCGACUUUGGAC
UAGAGGGUUCACAGCCCCUUUAAUACAGAUGACGCA
>SRR014584.94163/133-201
GGCCGGUCAGUCCGGCCCUCGUAAUGCGGCGAACCGGUGGCAAGCCCGGUGGUGGACGCA
GAGCCAGAG
>scaffold52668_1_O2.UC-22/255-347
AAGACUUCCCUCUCUAAGGUUUUAUUGUAAUCAGCCGAUGCUCGUCCCAAGCCGAGAAAU
UCUAACAUUUGUUAGAAGAAUUGAGAGGGCAAU
>JCVI_SCAF_1096627451301/1288-1218
ACUCUAAACCAGCCGGAUACAAUAAAUUGGGUUCCGAGAGUUCAAAGCCUCUACAAAUUG
GUGAUGAGAGU
>ASHM485B_GQ8TDHF02JLGHV/207-148
UUGGUAACCUAGCCUCACUCUGAGAGCGUCUCAAGCCGUCUGUAAAUUAGGGAGAGCCAA
>NC_009746.1/4371-4433
UAUGAAAUGCUACUUCGUAUUUAUGCGGAAAGGUCACAAGUCCUUGCAAAAGCAGAGUGU
AUA
>NZ_ABGO01000052.1/11683-11594
CGCGGCCCCGAGAAACCGGGGCCGCGGCCCUUAACCCGACCGCCCCACGGUGGGGCGCUG
GUGACAAGUCCAGCAACGGGGAGUCAAGGG
>SwRhRL2b_contig_1789411/56325-56231
GUGUAAUGUAGCUUAGUUAACUAAUAUGGUUAGCUGAUCAGUUCAAAGCCUGAGAAAGUA
AUUACAGUUUUGUAAUGAACAAAUACAGAUGACAC
>ASMM170b_GJFD58A01C3S98/272-345
GUUAUAAAUGAGCUUAACGUCUGCACAUCGGCAAGCGUUAAACAGUUGCAAGCCUGUUAA
AUCAUGAGCAUAAC
>RUMENNODE_4329557_1/14799-14867
GAGAGCAACAACUCUCUUCUUAAUCUAACCAACGAAGGUCGCAAGUCCUUGUGUAAUAGA
GAGCGAGAA
>SRS013476_C3081802/1415-1305
ACGAAACCACCAUCGUUUCGUAGCCACCUGUAAAGCUGCCGCUGGGUGUCUCAAGCCACC
AGACUAACAAAGCAUAGCACAAAUGCGUUCGUUAGUGAAGCUGAGAGCAGG
>SRS015797_C2623035/722-621
GAAGACAAGCGCUUUUGUUUUUUACGUUUAUCUUAAUCUAGCCAGUCCCAAUGUCGGUCC
UAAGCCCGAAAUGCGUUCAUUACGUAUAAUAGAGAAGGGGGU
>SRR014584.142444/75-3
CCGGCGCACCCCGACGCCGGGCCGGUAAUGCGGCAAGCCAGUUGCAAGCCUGGCGGCGGA
CGCAGAGCAACGG
>ASMM170b_GM97KZC01CV9KT/347-403
UUAGUAACCCAACUCAAUCAAGAGCCGUUGCAAGUCGGCAUAAAUGGGGAGCACUAA
>SRS011271_WUGC_scaffold_37363/6725-6664
GUUAUAAAGCUACCAGUCUGCAAAGAUUGACAGUUCCAAGUCUGUUAAAAGCUGAGGAUA
AC
>scaffold72334_1_MH0025/1408-1473
UGUUUAAUGCGGCCGCCCCGCCUCGCGGAGCGUUAGUUCCAAGCCUAAAAGAACGCAGAG
GUGACA
>SRS052027_LANL_scaffold_25557/2473-2550
GGGGAGUAAUCCCCUUCCUAAUGCAGUAGCUAAAAGCUAGAGGUCGCAACUCCUCAUAAA
ACAUAUGCAGAGCGGGAA
>SRS019219_WUGC_scaffold_74142/4071-3990
CAUCUAAUGUAACCUACAGCCUCAAAGGCCACGAGGAGGUACGGCUGGUCCCAAGUCCAG
AAUGAAAGAUACAGAGGGGAUG
>ASLM20b_GJMWM0N02F51JQ/290-211
CGGUUCGAUUCUGGCUCGACCGAAUCUCUAAUGCGCCGAUGCUGGGUCCCAAGUCCCAGA
GGAAGAAAGCAGAGGGGAGA
>4443754.3.34476/38-131
CAGUUAAGACGGCUUGAGUGAGAUUGUUAAUGCUACUGCCUGGUGCAUAUUGCAUCCUGG
CAAAGGUCACAAGUCCUUAAAAGCAGAGUGGCAA
>2013431667/372-295
GCCUGGAAAGACAGGCACGUUAAACUAACUGUAGAGGUCCAAAGUCCUCGGCUGCAAACG
CAGAAUAGUGAUGGGCGU
>SRS052227_C2927685/4092-4020
GUGUUUUUGUAGCAUUACCUAAUCCAGCCAUACCACAAUGACAGUCCUAAGCCUGUUAAA
UGGAGAAGGGGUA
>SRS062544_C2989971/992-911
GGCCCGGGCUUUGUCCGGGCUUUUUCGUAAACUCACUACCAUUUGGUAACGGUUGCAAGU
CCGUAAAAAGAGCGAGCACGAA
>4443754.3.35548/220-150
UUGUUAAUGCAGCUUGCUAGUGCAAUAUGGCACGGCAAUAGGUCUAAAGCCCUUAAAUGC
AGAUAGGACAA
>GQKUMWE02FP3PF/168-91
GGGCGGGAAAGCCGCCCUGGUGUAAAGUAGCCACCGUUUCGGUGCAGGUUGCAAGCCCUG
GUAAAUACUGAGCGAGCC
>ASMM170b_contig02591/623-712
CAAGCCUAGUAAGACAACUGAACGGCUUGCGCUUAAGCCUACUGGCAAUGAAGUCAGCUG
UUACAAGUCAGCACAAAAGGUGAGUAAGCA
>SRS043411_WUGC_scaffold_17180/295-360
GUAUUAAACUAACUUGCACAUCAGAGGUGUAAGCGGUUACAAGUCCGCAUAAAUAGUGAG
UAGUAC
>ASHM485B_GI4DNEO01C4OIR/4-66
UCGUUAAACUAACUACUGUGGAUGCAGUAACUGUUGUAAGUCAGUACAAAUAGUGAACAA
CGA
>scaffold26425_2_MH0084/99-161
GGUGUAACACGGCUACGGUUUAACCGUAAAGGUUCAAAGUCCUUGUAAACUGUGGAUGAC
ACC
