# Supplementary material for: Remote homology search with hidden Potts models
Source: PLoS Comput Biol. 2020 Nov 30;16(11):e1008085. doi: 10.1371/journal.pcbi.1008085 (PMC7728182; doi:10.1371/journal.pcbi.1008085)
Supplement: S1 Code — (GZ) [file pcbi.1008085.s002.tar.gz › WilburnEddy20_HPM/data/tRNA/TestAlignments/tRNA_test_consensus.afa]

>DA4620
GACGGUAUAGUUUAA-GUU-GAGAUGUGUGCUCUGCGAGCAUUCGGUAGA--GGUU----
-UCUUGCCGUUG
>DA4700
AGAAUGGUACUUUAA-AA--AAAAGAAUUGGUUUGCAUCUAAUAU-UAAGC--CUGA---
GCUUUCAUUCUU
>DC3880
AGGAGCUUGAGCAGAUGGUUUUGCGUUUUGAUUGCAAAUUGAAAUAUAGGGAUUCGAUUC
CCCGAGCUCCUC
>DC3920
GAUUACGAUGUAAAU-GGU-UUACCCUUUGACUGCAAAUCUUAAGGUUAGG-UUCGAUU-
CCUACGUAAUCC
>DC4070
AGAGAGGAGUGAAUAAGGUUGUUCAUAUAAAUUGCAAAUUUAUANAUAGGGUUCGAU--U
CCCUCUUCUCUC
>DC4700
UGCUUAGUAGUUAAUGAAU-AUAACUAAGAACUGCAAAUUCUUCAUAGUCU-AGUU----
AGACCUAAGCUU
>DD4620
UCAUUUCUAGUCUAGUUA--AGGAUGUUGCUUUGUCGUGGCGGUGGGGUAU--GUUUU--
GUACGGGAUGAG
>DG5020
UCUAUUA-AUAUAACA----GUAUAUUUAGUUUUCCAAAUUAAAAGGCCUGUUA-GAAGU
CAGGUAGUAAAA
>DI4620
CCGGUAGGGCUGCGU----UAGCAGGUUACUGUGAUAUAGUAAUAGGAGA---GUUU---
-UCUUCGUCGGU
>DI4700
AGUGCCACGUGGGGGAUG--AUCCAGUUGCUUUGAUGAAGCAGAGCCAAAAU--AUG--A
UUUUUGGCACUU
>DK4620
CUGGGGGUAGCUUAA-GAUUAAAGUUUGGAAUUCUUACUUCUAAGAUAUCUG-GUU---U
GGAUUCUUCAGG
>DK4700
UAAGCUAAAGCUUUG-AA--GAAGCGUUAAACUUUUAAUUUAAUGAACUUGUAUAAUGCG
CAAGUAGCUUUU
>DK4760
CAUCAGAUGACUGAA-AG--UAAGUAAUGGUCUCUUAAACCAAAAAUAGUAAAUUAACUU
UACUUCUGAUGA
>DK5220
CAUUAAGAAGCUAUG-CA--CCAGCACUAGCCUUUUAAGCUAGAGAAGGGG-ACACCCU-
CCCCCUUAAUGA
>DL4700
UGAAAGCUGGCAGAG-UU--AAUGCGCUUGAUUUAGGAUCAAUUUAUAAGUA-UCCA--U
ACUUGCUUUCAU
>DL4701
CACAAGCUGGCAGAC-AU--AAUGCAUACGAUUUAAGCUCGUCUUAUAAGA-UCAUAU--
UCUUGUUUGUGU
>DM4700
GGUAAAGUAGUCUAAUGA--AGGACAGAAGACCUAUGAUUUUCAAGUGUUA--UAAU---
UAACCUUUACUU
>DM4701
GGUAAAGUGGUCUAAUAU-UAGGAUAUAGGGCUCAUGCCCCUAAGGCGCCA-CGCGUAA-
UGGCCUUUAUCU
>DN4620
GUGCGUGUAGAUUAUAGGUAAAAUCGUAAGGCUGUUAACUUUGAGAUGGUG--UGUU---
UGCCCGCGGACG
>DQ4880
UAUAUUUUGGUGUAU-GA--UGCACAAAAGUUUUUGAUACUUUUAGAAAUAGUUUAAUUC
UAUUAAAUAUAA
>DR4880
GAAUAUGAAGCGAUUA----AUUGCAGUUAGUUUCGACCUAACCUUAGGUA--UUAUA--
UACCCUUAUUUU
>DS0260
GGAAGGUAGGGCGUAGGGU-ACGCAACUAGUCUUGAAAACUAGCCGUGAUGGUUCGACUC
CAUUACCUUCCU
>DS3881
GGGAAAGU-UUCCAUGGGUAGGGUAAGAUAUUUGCUAAAUAUUGUAUAGAUGUUCGAAUC
AUCUCUUUCCCG
>DS4701
AUUUGUGAUUUUCAC-GC--CGAGAGUGUUUCUUGAGGAGGUAAUGCACU--AAUGAAG-
-GGUUACAAGGC
>DT4980
CCUUAAAGCUACAAA-----AAGCAGACAAUCUUGUAAAUUGUAAGUAAAAGGUUUAAGU
CCUUUUUAAGGU
>DV4070
GGAAAAUUGAUCAUC-GGC-AAGAUAGUUAUUUACUAAAUAAUAGUGGUGAGUUCGAAUC
UCACAUUUUCCG
>DV4700
UGUAAGAUAAUAUAAACC--AGUAUAAUUCAUUUACACUGAAUGUGUCAGAU--AAU--G
UCUGUCUUACUU
>DW4620
AGUGAUCUAGGUUAUUUU--GGACUGUCUGUUUUCAAAACAGGAGGUGGC---UUUG---
-GUCGGUUGCUG
>DW4700
AAGAAAGUAAUUUAAGUU--AAAAUAUUUUGUUUCAAACAUAACUAUAGGUA-GUCAU-U
ACCUCUUUCUUG
>DX3840
GCCGCUUGGAUGGU------UCCGGUGUGGGCUCAUUUCCCAUAACAUAAAGUUCGAUUC
UUUAAAGUGGCU
