# Supplementary material for: Remote homology search with hidden Potts models
Source: PLoS Comput Biol. 2020 Nov 30;16(11):e1008085. doi: 10.1371/journal.pcbi.1008085 (PMC7728182; doi:10.1371/journal.pcbi.1008085)
Supplement: S1 Code — (GZ) [file pcbi.1008085.s002.tar.gz › WilburnEddy20_HPM/data/tRNA/TestAlignments/tRNA_test.afa]

>DA4620
GACGGUAUAGUUUAA-...GUU-GAGAUG.UGUGCUCUGCGAGCAUUCG...........
....G.UAGA--GGUU--.---UCUUGCCGUUG...
>DA4700
AGAAUGGUACUUUAA-...AA--AAAAGA.AUUGGUUUGCAUCUAAUAU...........
....-.UAAGC--CUGA-.--GCUUUCAUUCUU...
>DC3880
AGGAGCUUGAGCAGAU...GGUUUUGCGU.UUUGAUUGCAAAUUGAAAU...........
....A.UAGGGAUUCGAUuUCCCCGAGCUCCUC...
>DC3920
GAUUACGAUGUAAAU-...GGU-UUACCC.UUUGACUGCAAAUCUUAAG...........
....GaUUAGG-UUCGAU.U-CCUACGUAAUCC...
>DC4070
AGAGAGGAGUGAAUAA...GGUUGUUCAU.AUAAAUUGCAAAUUUAUAN...........
...uAuUAGGGUUCGAU-.-UCCCUCUUCUCUC...
>DC4700
UGCUUAGUAGUUAAUGu.uAAU-AUAACU.AAGAACUGCAAAUUCUUCA...........
....U.AGUCU-AGUU--.--AGACCUAAGCUU...
>DD4620
UCAUUUCUAGUCUAGU...UA--AGGAUG.UUGCUUUGUCGUGGCGGUG...........
....G.GGUAU--GUUUU.--GUACGGGAUGAG...
>DG5020
UCUAUUA-AUAUAACA...----GUAUAU.UUAGUUUUCCAAAUUAAAA...........
....G.GCCUGUUA-GAA.GUCAGGUAGUAAAA...
>DI4620
CCGGUAGGGCUGCGU-...---UAGCAGG.UUACUGUGAUAUAGUAAUA...........
....GuGAGA---GUUU-.---UCUUCGUCGGU...
>DI4700
AGUGCCACGUGGGGGA...UG--AUCCAG.UUGCUUUGAUGAAGCAGAG...........
....CuCAAAAU--AUG-.-AUUUUUGGCACUU...
>DK4620
CUGGGGGUAGCUUAA-...GAUUAAAGUU.UGGAAUUCUUACUUCUAAG...........
....A.UAUCUG-GUU--.-UGGAUUCUUCAGG...
>DK4700
UAAGCUAAAGCUUUG-...AA--GAAGCG.UUAAACUUUUAAUUUAAUG...........
....A.ACUUGUAUAAUG.CGCAAGUAGCUUUU...
>DK4760
CAUCAGAUGACUGAA-...AG--UAAGUA.AUGGUCUCUUAAACCAAAA...........
....AaUAGUAAAUUAACgUUUACUUCUGAUGA...
>DK5220
CAUUAAGAAGCUAUG-...CA--CCAGCA.CUAGCCUUUUAAGCUAGAG...........
....AgAGGGG-ACACCC.U-CCCCCUUAAUGA...
>DL4700
UGAAAGCUGGCAGAG-...UU--AAUGCG.CUUGAUUUAGGAUCAAUUU...........
....A.UAAGUA-UCCA-.-UACUUGCUUUCAU...
>DL4701
CACAAGCUGGCAGAC-...AU--AAUGCA.UACGAUUUAAGCUCGUCUU...........
....A.UAAGA-UCAUAU.--UCUUGUUUGUGU...
>DM4700
GGUAAAGUAGUCUAAU...GA--AGGACA.GAAGACCUAUGAUUUUCAA...........
....G.UGUUA--UAAU-.--UAACCUUUACUU...
>DM4701
GGUAAAGUGGUCUAAU...AU-UAGGAUA.UAGGGCUCAUGCCCCUAAG...........
....G.CGCCA-CGCGUA.A-UGGCCUUUAUCU...
>DN4620
GUGCGUGUAGAUUAUAuuuGGUAAAAUCG.UAAGGCUGUUAACUUUGAG...........
....A.UGGUG--UGUU-.--UGCCCGCGGACG...
>DQ4880
UAUAUUUUGGUGUAU-...GA--UGCACA.AAAGUUUUUGAUACUUUUA...........
....G.AAAUAGUUUAAU.UCUAUUAAAUAUAA...
>DR4880
GAAUAUGAAGCGAUUA...----AUUGCA.GUUAGUUUCGACCUAACCU...........
....U.AGGUA--UUAUA.--UACCCUUAUUUU...
>DS0260
GGAAGGUAGGGCGUAG..uGGU-ACGCAA.CUAGUCUUGAAAACUAGCCcgcuguaguga
uacgG.UGAUGGUUCGAC.UCCAUUACCUUCCUcca
>DS3881
GGGAAAGU-UUCCAUG...GGUAGGGUAA.GAUAUUUGCUAAAUAUUGUgcguu.....u
gcacA.UAGAUGUUCGAA.UCAUCUCUUUCCCG...
>DS4701
AUUUGUGAUUUUCAC-...GC--CGAGAG.UGUUUCUUGAGGAGGUAAU...........
....G.CACU--AAUGAA.G--GGUUACAAGGC...
>DT4980
CCUUAAAGCUACAAA-...----AAGCAG.ACAAUCUUGUAAAUUGUAA...........
....GaUAAAAGGUUUAA.GUCCUUUUUAAGGU...
>DV4070
GGAAAAUUGAUCAUC-...GGC-AAGAUAaGUUAUUUACUAAAUAAUAGgauuua...au
aaccU.GGUGAGUUCGAA.UCUCACAUUUUCCG...
>DV4700
UGUAAGAUAAUAUAAA...CC--AGUAUA.AUUCAUUUACACUGAAUGU...........
....G.UCAGAU--AAU-.-GUCUGUCUUACUU...
>DW4620
AGUGAUCUAGGUUAUU...UU--GGACUG.UCUGUUUUCAAAACAGGAG...........
....G.UGGC---UUUG-.---GUCGGUUGCUG...
>DW4700
AAGAAAGUAAUUUAAG...UU--AAAAUA.UUUUGUUUCAAACAUAACU...........
....A.UAGGUA-GUCAU.-UACCUCUUUCUUG...
>DX3840
GCCGCUUGGAUGGU--...----UCCGGU.GUGGGCUCAUUUCCCAUAA...........
....CuAUAAAGUUCGAU.UCUUUAAAGUGGCU...
