# Supplementary material for: Remote homology search with hidden Potts models
Source: PLoS Comput Biol. 2020 Nov 30;16(11):e1008085. doi: 10.1371/journal.pcbi.1008085 (PMC7728182; doi:10.1371/journal.pcbi.1008085)
Supplement: S1 Code — (GZ) [file pcbi.1008085.s002.tar.gz › WilburnEddy20_HPM/data/tRNA/SeedSequences/tRNA_seed.fa]

>DA0260
GGGCGAAUAGUGUCAGcGGGAGCACACCAGACUUGCAAUCUGGUAGGGAGGGUUCGAGUC
CCUCUUUGUCCAcca
>DA0261
GGGCGAAUAGUGUCAGcGGGAGCACACCAGACUUGCAAUCUGGUAGGGAGGGUUCGAGUC
CCUCUUUGUCCAcca
>DA0340
GGGCUCGUAGCUCAGCGGGAGAGCGCCGCCUUUGCGAGGCGGAGGcCGCGGGUUCAAAUC
CCGCCGAGUCCA
>DA0380
GGGCCCAUAGCUCAGUGGUAGAGUGCCUCCUUUGCAAGGAGGAUGcCCUGGGUUCGAAUC
CCAGUGGGUCCA
>DA0420
GGGCCCAUAGCUCAGUGGUAGAGUGCCUCCUUUGCAAGGAGGAUGcCCUGGGUUGGAAUC
CCAGUGGGUCCA
>DA0580
GGGCCCGUAGCUCAGAcuGGGAGAGCGCCGCCCUUGCAAGGCGGAGGcCCCGGGUUCAAA
UCCCGGUGGGUCCA
>DA0620
GGGCCCGUAGCUCAGAcuGGGAGAGCGCCGCCCUUGCAAGGCGGAGGcCCCGGGUUCAAA
UCCCGGUGGGUCCA
>DA0660
GGGCCCGUAGCUCAGUuGGGAGAGCGCUGCCCUUGCAAGGCAGAGGcCGUGGGUUCAAAU
CCCGCCGGGUCCA
>DA0670
GGGCUUGUAGCUCAGCuGGUAGAGCGCCGCCUUUGCAAGGCGGAGGcCCUGGGUCCGAAU
CCCAGCAAGUCCA
>DA0680
GGGCCCAUAGCUCAGCcuGGGAGAGCGCCGCCCUUGCAAGGCGGAGGcCCCGGGUUCAAA
UCCCGGUGGGUCCA
>DA0780
GGGCUCGUAGCUCAGCuGGAAGAGCGCGGCGUUUGCAACGCCGAGGcCUGGGGUUCAAAU
CCCCACGGGUCCA
>DA0940
GGGCCGGUAGCUCAGCcuGGGAGAGCGUCGGCUUUGCAAGCCGAAGGcCCCGGGUUCGAA
UCCCGGCCGGUCCAcca
>DA0980
GGGCCGGUAGUCUAGCGGAAGGACGCCCGCCUUGCGCGCGGGAGAuCCCGGGUUCGAAUC
CCGGCCGGUCCA
>DA0981
GGGCCGGUAGUCUAGCGGAAGGACGCCCGCCUCGCGCGCGGGAGAuCCCGGGUUCGAAUC
CCGGCCGGUCCA
>DA1140
GGGCCCUUAGCUCAGCuGGGAGAGCACCUGCCUUGCACGCAGGGGGuCGACGGUUCGAUC
CCGUUAGGGUCCAcca
>DA1180
GGGCCCUUAGCUCAGCuGGGAGAGCACCUGCCUUGCACGCAGGGGGuCGACGGUUCGAUC
CCGUUAGGGUCCAcca
>DA1230
GGGGCUUUAGCUCAGCuGGGAGAGCGCCUGCCUUGCACGCAGGAGGuCAGCGGUUCGAUC
CGCUAAGCUCCAcca
>DA1260
GGGCCCGUAGCUCAGCuGGGAGAGCACCUGCCUUGCACGCAGGGGGuCGACGGUUCGAUC
CCGUUCGGGUCCAcca
>DA1540
GGGGCCUUAGCUCAGCuGGGAGAGCGCCUGCUUUGCACGCAGGAGGuCAGCGGUUCGAUC
CCGCUAGGCUCCA
>DA1541
GGGGCCUUAGCUCAGCuGGGAGAGCGCCUGCUUUGCACGCAGGAGGuCAGCGGUUCGAUC
CCGCUAGGCUCCAcca
>DA1542
GGGGCCUUAGCUCAGCuGGGAGAGCGCCUGCUUUGCACGCAGGAGGuCAGCGGUUCGAUC
CCGCUAGGCUCCA
>DA1543
GGGGCCUUAGCUCAGCuGGGAGAGCGCCUGCUUUGCACGCAGGAGGuCAGCGGUCGACCC
GCUAGGCUCCAcca
>DA1620
GGGGCUGUAGCUCAGUuGGGAGAGCACCUGCUUUGCAAGCAGGGGGuCAUCGGUUCGAGA
CCGGUCAGCUCCAcca
>DA1660
GGGGCUAUAGCUCAGCuGGGAGAGCGCCUGCUUUGCACGCAGGAGGuCUGCGGUUCGAUC
CCGCAUAGCUCCAcca
>DA1661
GGGGCUAUAGCUCAGCuGGGAGAGCGCUUGCAUGGCAUGCAAGAGGuCAGCGGUUCGAUC
CCGCUUAGCUCCAcca
>DA1820
GGGGCCAUAGCUCAGCuGGGAGAGCGCCUGCUUUGCACGCAGGAGGuCAGGAGUUCGAUC
CUCCUUGGCUCCAcca
>DA1860
GGGGCAUUAGCUCAGCuGGGAGAGCGCCUGCUUUGCACGCAGGAGGuCAGCGGUUCGAUC
CCGCUAUUCUCCAcca
>DA1900
GGGGCCAUAGCUCAGUuGGUAGAGCGCCUGCUUUGCAAGCAGGUGUCGUCGGUUCGAAUC
CGUCUGGCUCCAcca
>DA2100
GGGGGUUUAGCUCAGUuGGUAGAGCGCCUGCUUUGCAAGCAGGAUGuCAGCGGUUCGAGU
CCGCUAACCUCCAcca
>DA2180
GGGGGUAUAGCUCAGUuGGUAGAGCGCUGCCUUUGCAAGGCAGAUGuCAGCGGUUCGAGU
CCGCUUACCUCCA
>DA2220
GGGGGUAUAGCUCAGUuGGUAGAGCGUUGCUUUUGCAUAGCAGACGuCAGCAGUUCGAGU
CUGCUUAUCUCCA
>DA2240
GGGGCCUUAGCUCAGCuGGGAGAGCGCCUGCUUUGCACGCAGGAGGuCAGCGGUUCGAUC
CCGCUAGGCUCCA
>DA2400
GGGGGUAUAGCUCAGUuGGUAGAGCGCUGCCUUUGCAAGGCAGAUGuCAGCGGUUCGAGU
CCGCUUACCUCCA
>DA2410
GGGGGUAUAGCUCAGUuGGUAGAGCGUUGCUUUUGCAUAGCAGACGuCAGCAGUUCGAGU
CUGCUUAUCUCCA
>DA2440
GGGGAUAUAGCUCAGUuGGUAGAGCGCUGCCUUUGCAAGGCAGAUGuCAGCGGUUCGAAU
CCGCUUAUCUCCA
>DA2480
GGGAGUAUAGCUCAGUuGGUAGAGCGCUGCCUUUGCAAGGCAGAUGuCAGCGGUUCGAGU
CCGCUUACUUCCAcca
>DA2520
GGGGGUAUAGCUCAGUuGGUAGAGCGCUGCCUUUGCAAGGCAGAUGuCAGCGGUUCGAGU
CCGCUUAUCUCCA
>DA2521
GGGGGUAUAGCUCAGUuGGUAGAGCGCUGCCUUUGCAAGGCAGAUGuCAGCGGUUCGAGU
CCGCUuUAUCUCCA
>DA2540
GGGGGUAUAGCUCAGUuGGUAGAGCGCUGCCUUUGCACGGCAGAUGuCAGGGGUUCGAGU
CCCCUUACCUCCA
>DA2570
GGGGGUAUAGCUCAGUuGGUAGAGCGCUGCCUUUGCAAGGCAGAUGuCAGCGGUUCGAGU
CCGCUUAUCUCCA
>DA2580
GGGGGUAUAGCUUAGUuGGUAGAGCGCUGCUUUUGCAAGGCAGAUGuCAGCGGUUCGAAU
CCGCUUACCUCCA
>DA2590
GGGGGUAUAGCUCAGUuGGUAGAGCGCUGCCUUUGCAAGGCAGUGGuCAGCGGUUCGAGU
CCGCUUACCUCCA
>DA2600
GGGGAUAUAGCUCAGUuGGUAGAGCGCCGCCCUUGCAAGGCGGAUGuCAGCGGUUCGAGU
CCGCUUAUCUCCA
>DA2620
GGGGUAUAGCUCAGUGGUAGAGCGCCGUCCUUGCAAGGCGGACGuCACGGGUUCAAGUCC
GCUUACCUCCA
>DA2700
GGGGAUAUAGCUCAGUuGGUAGAGCUCCGCUCUUGCAAGGCGGAUGuCAGCGGUUCGAGU
CCGCUUAUCUCCA
>DA2720
GGGGAUAUAGCUCAGUuGGUAGAGCUCCGCUCUUGCAUGGCGGAUGuCAGCGGUUCGAGU
CCGCUUAUCUCCA
>DA2840
GGGGAUAUAGCUCAGUuGGUAGAGCUCCGCUCUUGCAAGGCGGAUGuCAGCGGUUCGAGU
CCGCUUAUCUCCA
>DA2920
GGGGAUAUAGCUCAGUuGGUAGAGCUCCGCUCUUGCACGGCGGAUGuCAGCGGUUCGAGU
CCGCUUAUCUCCA
>DA3280
GGGGAUAUAGCUCAGUuGGUAGAGCGCCGCUCUUGCAUGGCGGAUGuCAGCGGUUCGAGU
CCGCUUAUCUCCA
>DA3880
GGGGCUAUAGUUUAACuGGUAAAACGGCGAUUUUGCAUAUCGUUAUUUCAGGAUCGAGUC
CUGAUAACUCCA
>DA3920
GGGGGUAUAGUAUAAUuGGUAGUACAGCAAUCUUGCUCAUUGCUUGUCAAGGUUCAAAUC
CUUGUAUCUCCA
>DA4000
GGGGUUAUAGUUAAAUuuGGUAGAACGACUGCGUUGCAUGCAUUUAAUAUGAGUUCAAGU
CUCAUUAACUCCA
>DA4001
GGGGUUAUAGUUAAAUuuGGUGAAACGACUGCGUUGCAUGCAUUUAAUAUGAGUUCAAGU
CUCAUUAACUCCA
>DA4080
GGGGUUAUAGUUAAAUuGGUAGAACAAUUGUGUUGCAUGCAAUAGAUAUGAGUUCAAUUC
UCAUUAACUCCA
>DA4500
GGGGACGUAGCUCAAUuGGUAGAGCGUAUGUUUUGCAAGCAUAAAGcUGUCGGUUCAAAU
CCGAUCGUCUCCA
>DA4620
GACGGUAUAGUUUAAGUUGAGAUGUGUGCUCUGCGAGCAUUCGGUAGAGGUUUCUUGCCG
UUG
>DA4700
AGAAUGGUACUUUAAAAAAAAGAAUUGGUUUGCAUCUAAUAUUAAGCCUGAGCUUUCAUU
CUU
>DA4800
AGGGUAAUAGUUAAUUAUAACAUUUAAUUUGCACUUAAAAAGUAUUGAAUUUAAUUCAAU
UUACCUUA
>DA4880
AGGGUUGUAGUUAAUUAUAACAUUUGAUUUGCAUUCAAAAAGUAUUGAAUAUUCAAUCUA
CCUUA
>DA4980
GUGAAUUUAGUUUAAUaGAUAAAACAUUUGCUUUGCAAGCAAAACUUGAAAGUUUAAAUC
CUUCAAUCCACA
>DA5000
GUGGACUUAGUUUAAAaGAUAAAACAAUUGAUUUGCAAUCAGUAACUCCAAGUUUAACUC
UCGGAGUCCACA
>DA5020
GUGAAUUUAGUUUAAUaGAAAAAACAUUUGCUUUGCAAGCAGACUUUGAAAGUUUAACUC
CUUCAAUACACA
>DA5040
GUGGUUCUAGUUUAGUGAAAAACGUUUGCUUUGCAAGCAGAAAUCCUAAGUUAAAUUCUU
AGGAACUACA
>DA5080
GUGGUUUUAGUUUAAUuGAAAAACGUUUGCUUUGCAAGCAAAAGUUCUAAGUUAAAGUCU
UAGAAGCUACA
>DA5100
AAGGUCUUAGCUUAAUUAAAGUAUUUGUUUUGCAUACAGAAGAUGUGGGGUAGUGUCCUG
CAGAUCUUA
>DA5120
AAGGCUUUAGCUUAAUUAAAGUGUUUUAGUUGCAUUCAAUUGAUGUUGGAUAAAAUCCUG
CAAGCCUUA
>DA5160
AGGGCUUUAUCUUAAUUUAAAGGGCCUGAGUUGCAUUCAGGAGAUGUAGGUUAAUAUCCU
GCAAGUCCUA
>DA5220
GAGGCCUUAGCUUAAUUAAAGCGUCUGAUUUGCAUUCAGGAGAUACAGGUUAAUGUCCUG
UUGGUCUUA
>DA5280
GAGGAUUUAGCUUAAUUAAAGCAGUUGAUUUGCAUUUAACAGAUGUAAGAUAUAGUCUUA
CAGUCCUUA
>DA5320
GAGGUCUUAGCUUAAUUAAAGCAAUUGAUUUGCAUUCAAUAGAUGUAGGAUGAAGUCUUA
CAGUCCUUA
>DA5360
GAGGAUUUAGCUUAAUUAAAGUGGUUGAUUUGCAUUCAAUUGAUGUAAGGUGUAGUCUUG
CAAUCCUUA
>DA5880
AAGGGCUUAGCUUAAUUAAAGUGGCUGAUUUGCGUUCAGUUGAUGCAGAGUGGGGUUUUG
CAGUCCUUA
>DA6160
GGGGAAGUAGCUCAGAuGGUAGAGCGCUCGCUUAGCAUGCGAGAGGuAAAGGGUUCGAUA
CCCUUCUUCCUCA
>DA6280
GGGCACAUGGCGCAGUuGGUAGCGCGCUUCCCUUGCAAGGAAGAGGuCAUCGGUUCGAUU
CCGGUUGCGUCCA
>DA6281
GGGCGUGUGGCGUAGUcGGUAGCGCGCUCCCUUAGCAUGGGAGAGGuCUCCGGUUCGAUU
CCGGACUCGUCCA
>DA6320
GGGCAUGUGGUGUAGAuGGUUAUCACGCUUCCUUAGCAUGGAAGAGGuCCCAGAUUCGAG
UUCUGGCUUGUCCA
>DA6740
GGGGAUGUAGCUCAUAuGGUAGAGCGCUCGCUUUGCAUGCGAGAGGcACAGGGUUCGAUU
CCCUGCAUCUCCA
>DA7680
GGGGGCGUAGCUCAGAuGGUAGAGCGCUCGCUUAGCAUGCGAGAGGuACCGGGAUCGAUA
CCCGGCGCCUCCA
>DA7681
GGGGGCGUAGCUCAGAuGGUAGAGCGCUCGCUUAGCAUGUGAGAGGuACCGGGAUCGAUA
CCCGGCGCCUCCA
>DA7740
GGGGAUGUAGCUCAGAuGGUAGAGCGCUCGCUUAGCAUGUGAGAGGuACGGGGAUCGAUG
CCCCGCAUCUCCA
>DA7920
GGGGGUGUAGCUCAGUGGUAGAGCGCAUGCUUUGCAUGUAUGAGGuCUUGGGUUCAAUCC
CCAGCAUCUCCA
>DA8100
GGGGAUGUAGCUCAGUGGUAGAGCGCAUGCUUCGCAUGUAUGAGGcCCCGGGUUCGAUCC
CCGGCAUCUCCA
>DC0380
GCCAAGGUGGCAGAGUucGGCCuAACGCGGCGGCCUGCAGAGCCGCUCAuCGCCGGUUCA
AAUCCGGCCCUUGGCU
>DC0500
GCCAAGGUGGCAGAGUucGGCCcAACGCAUCCGCCUGCAGAGCGGAACCccCGCCGGUUC
AAAUCCGGCCCUUGGCUcca
>DC1140
GGCAACAUGGCCAAGCGGCUAAGGCAUGGGUCUGCAACACCCUGAUCAUCGGUUCGAAUC
CGAUUGUUGCCUcca
>DC1230
GCAUCCAUAGCUCAGUuGGUAGAGCAACAGACUCUUAAUCUGUGGGuCCACGGUUCGAGC
CCGUGUGGGUGUAcca
>DC1260
GGCACUAUAGCCAAGGuGGCUAAGGCAUGGGACUGCAACUCCCCGAUCGUCGGUUCGAAU
CCGACUAGUGCCUcca
>DC1350
GGUGGAGUGGCCGAGAGGCGAGGCAACGGCCUGCAAAGCCGUCUACACGGGUUCAAAUCC
CGUCUCCACCUcca
>DC1540
GGCGGCAUAGCCAAGUGGUAAGGCAGAGGUCUGCAAAACCUUUAUCCCCGGUUCGAAUCC
GGGUGUCGCCUcca
>DC1660
GGCGCGUUAACAAAGCGGUUAUGUAGCGGAUUGCAAAUCCGUCUAGUCCGGUUCGACUCC
GGAACGCGCCUcca
>DC2440
GGCGGCAUAGCCAAGCGGUAAGGCCGUGGAUUGCAAAUCCUCUAUuCCCCAGUUCAAAUC
UGGGUGCCGCCU
>DC2520
GGCGGCAUGGCCAAGCGGUAAGGCAGAAGAUUGCAAAUCUUUUAUuCCCCAGUUCGAUUC
UGGGUGUCGUCU
>DC2600
GGCGACAUGGCCAAGUGGUAAGGCAGAGGACUGCAAAUCCUUUAUCCCCAGUUCAAAUCU
GGGUGUCGCUU
>DC2680
GGCGGCAUGGCCAAGCGGUAAGGCAGGGGACUGCAAAUCCUUUAUCCCCAGUUCAAAUCU
GGGUGCCGCCU
>DC2700
GGCGGCAUGGCCAAGCGGUAAGGCAGGGGACUGCAAAUCCUUUAUCCCCAGUUCAAAUCU
GGGUGCCGCCU
>DC2720
GGCGGCAUGGCCAAGUGGUAAGGCAGGGGACUGCAAAUCCUUUACCCCCAGUUCAAAUCU
GGGUGCCGCCU
>DC2920
GGCGACAUGGCCGAGUGGUAAGGCAGAGGACUGCAAAUCCUUUUUuCCCCAGUUCAAAUC
CGGGUGUCGCCU
>DC3280
GGCGGCAUGGCCGAGUGGUAAGGCGGAGGACUGCAAAUCCUUGUUCCCCAGUUCAAAUCC
GGGUGUCGCCU
>DC3880
AGGAGCUUGAGCAGAUGGUUUUGCGUUUUGAUUGCAAAUUGAAAUAUAGGGAUUCGAUuU
CCCCGAGCUCCUC
>DC3881
AGGAGUUUGAGCAAAUGGUUUUGCGUUUUGAUUGCAAAUUGAAAUAUAGGGAUUCGAUuU
CCCCGGACUCCUC
>DC3920
GAUUACGAUGUAAAUGGUUUACCCUUUGACUGCAAAUCUUAAGGaUUAGGUUCGAUUCCU
ACGUAAUCC
>DC4000
GGAGAUGUUGUUUUAAGGUUAAACUAuUAGAUUGCAAAUCUACUUAuUAAGAGUUCGAUU
CUCUUCAUCUCUU
>DC4050
GGAAAUGUUGUUUAAAGGUUAAACUGUUAGAUUGCAAAUCUACACAuUUAGAGUUCGAUU
CUCUUCAUUUCUU
>DC4070
AGAGAGGAGUGAAUAAGGUUGUUCAUAUAAAUUGCAAAUUUAUANuAuUAGGGUUCGAUU
CCCUCUUCUCUC
>DC4080
GGAGGUGUUGUUUAAAGGUUAAGCUAUUAGAUUGCAGAUCUACUUAuUAAGAGUUCGAUU
CUCUUCAUCUCUU
>DC4300
GGCUAGGUAACAUAAUGGAAAUGUAUCGGACUGCAAAUCCUGGAAUGACGGUUCGACCCC
GUCCUUGGCCU
>DC4440
GGCGGCAUGGCCAAGCGGUAAGGCAGGGGACUGCAAAUCCUUUAUCCCCAGUUCAAAUCU
GGGUGUCGCCU
>DC4480
GGCGGCAUGGCCAAGCGGUAAGGCAGGGGACUGCAAAUCCUUUAUCCCCAGUUCAAAUCU
GGGUGUCGCCU
>DC4500
GGCUAAGUAACAUAAGGGUAAUGUAUUGGAUUGCAAAUCCUAUAAAGAUGGUUCGAAUCC
GUCCUUAGCCU
>DC4700
UGCUUAGUAGUUAAUGuuAAUAUAACUAAGAACUGCAAAUUCUUCAUAGUCUAGUUAGAC
CUAAGCUU
>DC4840
GGUCUUAUAGUCAAUAAUGAUAUCAAACUGCAAUUUUGAAGGAGUAAGUUUUACUAAGGC
UU
>DC4880
GGUCUUAUAGUCAAUAAUGAUAUCAAACUGCAAUUUUGAAGGAGUAAAUUUUUACUAAGA
CUU
>DC4980
GGUUUUGUAGUGUAAUAAACAUAUUAGAUUGCAAAUCUACAGAUGCGGUUAUAAUUGUCG
CCAAAACUU
>DC5000
GGUUUUGUAGUGUAAUUAACAUUUUAGAUUGCAAAUCUAUAGAUGCGGGUAAUCUCCGUC
AAAACUU
>DC5020
GGUUUUGUAGUGUAAUUAACAUAUUAGAUUGCAAAUCUAUAGAUGCGGCCAGUUUAUCCG
CCAAAACUU
>DC5040
GGCUUUGUAGUGUAAAUAACAUUUUGGAUUGCAAAUCCUUAGAUGCAAUUAGUUCAUUGC
CAAAGCUU
>DC5080
GGUUUUGUAGUGUAUCAUUUCGGAUUGCAAAUCCUAGAUGCAACUAGGACGUUGCCAAAG
CUU
>DC5100
AGUUCUGGAGUGUUACCACGUCAGAUUGCAAAUCUGAAGAAGCACACUUACAGUUUGCCC
GGACUU
>DC5120
AAGCCUGCGGUGUUGACAUGCCAGAUUGCAAAUCUCGAGAAGCAAACGAAGGUUUGCCGG
GCUUC
>DC5160
GGCCUUGGGGUGUCAACACGUGGGGUUGCAAACCCCAAGAUGCAGUAUAAUACCUGCCGG
GGCUU
>DC5220
GACUCUGUAGUGAAGUUCAUAAUGAGUUGCAAACUCGUUGAUGUACACUAAAGUGUGCCG
GGGUCU
>DC5280
AGCCUUAAGGUGAUUAUCAUGUCGAAUUGCAAGUUCGAAGGUGUAGAGAAUCUcCUCUAC
UAAGGCUU
>DC5281
AGCCUUAAGGUGAUUAUCAUGUCGAAUUGCAAAUUCGAAGGUGUAGAGAAUCUcCUCUAC
UAAGGCUU
>DC5320
GGUCUUAAGGUGAUAUUCAUGUCGAAUUGCAAAUUCGAAGGUGUAGAGAAAUCUCUACUA
AGACUU
>DC5360
AGCCCUGUGGUGAAUUUACACGUUGAAUUGCAAAUUCAGAGAAGCAGCUUCAAUUCUGCC
GGGGCUU
>DC5880
AGCUCCGAGGUGAUUUUCAUAUUGAAUUGCAAAUUCGAAGAAGCAGCUUCAAACCUGCCG
GGGCUU
>DC6280
GCUCGUAUGGCGCAGUGGUAGCGCAGCAGAUUGCAAAUCUGUUGGuCCUUAGUUCGAUCC
UGAGUGCGAGCU
>DC8100
GGGGGUAUAGCUCAGGgGUAGAGCAUUUGACUGCAGAUCAAGAGGuCCCUGGUUCAAAUC
CAGGUGCCCCCU
>DC8101
GCGGGUAUAGCUCAGGgGUAGAAUAUUUGACUGCAGAUCAAGAGGuCCCUUGUUCGAAUU
CAGGUGCCCUCU
>DD0260
GCGACCGGGGCUGGCUuGGUAAUGGUACUCCCCUGUCACGGGAGAGAaUGUGGGUUCAAA
UCCCAUCGGUCGCGcca
>DD0660
GCCCUGGUGGUGUAGCucGGCCuAUCAUACAGGACUGUCACUCCUGUGACUCGGGUUCAA
AUCCCGGCCAGGGCG
>DD0680
GCCCUGGUGGUGUAGUGGCUAUCAUGCGGGCCUGUCGAGCCCGCGACUCGGGUUCAAUUC
CCGGCCAGGGCG
>DD0740
GCCCUGGUGGUGUAGCucGGCCuAUCAUACAGGACUGUCACUCCUGUGACUCGGGUUCAA
AUCCCGGCCAGGGCG
>DD1140
GGCCCCAUAGCGAAGUuGGUUAUCGCGCCUCCCUGUCACGGAGGAGAuCACGGGUUCGAG
UCCCGUUGGGGUCGcca
>DD1180
GGCCCCAUAGCGAACGuuGGUUAUCGCGCCUCCCUGUCACGGAGGAGAuCACGGGUUCGA
GUCCCGUUGGGGUCGcca
>DD1230
GGUCCGGUGGUGUAGGGGUUAACAUGCCUGCCUGUCACGCAGGAGAuCGCGGGUUCAAAU
CCCGUCCGGACCGcca
>DD1260
GGUCUUGUAGUGAAGUuGGUUAUCAUGCCUCUCUGUCACAGAGGAGAuCGCGGGUUCAAG
UCCCGUCAAGACCGcca
>DD1500
GGUCCAUUGGAGCAGUGGUCuAUCUCGCCUCCCUGUCACGGAGGAGAuCGCGGGUUCAAA
UCCCGCAUGGACC
>DD1540
GGUCCGGUAGUUCAGUuGGUUAGAAUGCCUGCCUGUCACGCAGGAGGuCGCGGGUUCGAG
UCCCGUCCGGACCG
>DD1570
GGUCCCGUAGUGUAGUGGUUAACAUGCCUGCCUGUCACGCAGGAGAuCGCGGGUUCGAUG
CCGUCGGGACCGcca
>DD1660
GGAGCGGUAGUUCAGUcGGUUAGAAUACCUGCCUGUCACGCAGGGGGuCGCGGGUUCGAG
UCCCGUCCGUUCCGcca
>DD2440
GCCCCCAUCGUCUAGAGGCCuAGGACACCUCCCUUUCACGGAGAAAACGCGGAUUCGAAU
UCCGCUGGGGGUA
>DD2520
GGGAUUGUAGUUUAAUGGUUAGAGCACCGCCCUGUCACGGCGGAAGuUGCGGGUUCGAGU
CCCGUCAGUCCCG
>DD2600
GGGAUUGUAGUUCAAUuGGUUAGAGUACCGCCCUGUCAAGACGGAAGuUGCGGGUUCGAG
CCCCGUCAAUCCCG
>DD2680
GGGAUUGUAGUUCAAUuGGUCAGAGCACCGCCCUGUCAAGGCGGAAGcUGCGGGUUCGAG
CCCCGUCAGUCCCG
>DD2700
GGGAUUGUAGUUCAAUuGGUCAGAGCACCGCCCUGUCAAGGCGGAAGcUGCGGGUUCGAG
CCCCGUCAGUCCCG
>DD2920
GGGAUUGUAGUUCAAUuGGUCAGAGCACCGCCCUGUCAAGGCGGAAGcUGCGGGUUCGAG
CCCCGUCAGUCCCG
>DD3200
GGGAUUGUAGUUCAAUuGGUCAGAGCACCGCCCUGUCAAGGCGGAAGcUGCGGGUUCGAG
UCCCGUCAGUCCCG
>DD3280
GGGAUUGUAGUUCAAUuGGUUAGAGCACCGCCCUGUCAAGGCGGAAGcUGCGGGUUCGAG
CCCCGUCAGUCCCG
>DD3880
GGGUUAGUAGUUUAAUaGGUAAAGCGCUUUUUUGUCAAGGAAGUUUaUGCCGGUUCAAGU
CCGGCCUAACCCG
>DD3960
GAAUUAGUAACUUAAUuGGUAGAGGGUUUCCUUGUCACGGAAGCAGaUGCCGGUUCGAUG
CCGGUCUAGUUCG
>DD4000
GGAUCUGUAGCUUAAUAGUAAAGUACCAUUUUGUCAUAAUGGAGGaUGUCAGUGCAAAUC
UGAUUAGAUUCG
>DD4080
GGAUCCAUAGCUUAAUAGUAAAGUCCUAUUUUGUCAUAAUAGAGGaUGUCAGUGCAAAUC
UGAUUGGAUUCG
>DD4440
GGGGAAAUAGCUCAGUuGGUUAGAGUGCUGGUCUGUCACGCCAGAAGuCGCGGGUUCGAA
CCCCGUUUUCCCCG
>DD4480
GGGGAAAUAGCUCAGUuGGUUAGAGUGCUGGUCUGUCACGCCAGAAGuCGCGGGUUCGAA
CCCCGUUUUCCCCG
>DD4500
GGGGAAAUAGCUUAGUGGUUuAUAGCGCUGGUCUGUCAAGCCAGAAGuCGCGGGUUCAAA
UCCCGUUUUUCCCG
>DD4620
UCAUUUCUAGUCUAGUUAAGGAUGUUGCUUUGUCGUGGCGGUGGGGUAUGUUUUGUACGG
GAUGAG
>DD4700
UUAAAAGUAGUUAAUAUAUAACUUAGAAUUGUCAGUUCUAGAUUCCUUUUACUAAGGCUU
UUUAU
>DD4760
AAGGAGUUAGUUAAAAUAUAACAUUAGAAUGUCAAUCUAAAAUAACUAAAAAUAGUACAC
CUUG
>DD4840
AAAAAAUUAGUUAAAAUCAUAACAUUAGUAUGUCAAACUAAAAUUAUUAAAUAAUUAAUA
UUUUUUA
>DD4880
AAAAAAUUAGUUAAAUUAUAUAACAUUAGUAUGUCAAACUAAAAUUAUUAAAUUAUUAAU
AUUUUUUA
>DD4980
AAGAAAUUAGUUAAACCUAAUAACAUUGGGAuUGUCAGACCAAAGUUACUGGUAAUcAAC
CCAGUAUUUCUUA
>DD5000
AAAGAGCUAGUUAAAAAAUAACCCCAGAUUGUCAGACUGGAAUUAUCUGUAACcACCCUG
AUGCUCUUU
>DD5020
AAGGAACUAGUUAAGUUAUAACACUGGAUUGUCAGACCGGAGUAACUGGUAAAcAACCCA
GUGUUCCUUA
>DD5040
AGAGGUCUAGUUAAAAUAUAACUUUGGGUUGUCAGGCCAAAAUUGCUGGUUAAAUUCCAG
CGGCUUCUG
>DD5080
AGAGGCCUAGUUAAACUUAUAACUUUGGGUUGUCAGGCCAAAAUUGCUGGUUAAACCCAG
CGGCUUCUG
>DD5120
GAGAUGUUAGUAAAACAAUUAGCACGCCUUGUCAAGGCGAAAUAGCUGGUUAGACUCCGG
CACAUCUCA
>DD5220
GAGACGUUAGUAAACCAAUUACAUAGACCUGUCAAGACUAAAUCACAGGUGCAAACCCUG
UACAUCUCA
>DD5280
GAGAUAUUAGUAAAAUAAUUACAUAACCUUGUCAAGGUUAAGUUAUAGACUUAAAUCUAU
AUAUCUUA
>DD5281
GAGAUAUUAGUAAAAUAAUUACAUAACCUUGUCAAGGUUAAGUUAUAGACCUAAGCUCUA
UAUAUCUUA
>DD5320
AAGAUAUUAGUAAAAUCAAUUACAUAACUUUGUCAAAGUUAAAUUAUAGAUCAAUAAUCU
AUAUAUCUUA
>DD5360
GAGGUGUUAGUAAAACAUUAUAUAAUUUUGUCAAAGUUAAGUUACAAGUGAAAGUCCUGU
ACACCUCA
>DD5880
AAGGUAUUAGAAAAACCAUUUCAUAACUUUGUCAAAGUUAAAUUAUAGGCUAAAUCCUAU
AUAUCUUA
>DD6220
UUCUCGUUAGUAUAGUGGUUAGUAUACCCGCCUGUCACGCGGGUGACCCGGGUUCAAUUC
CCGGACGGGAAG
>DD6280
UCCGUGAUAGUUUAAUGGUCAGAAUGGGCGCUUGUCGCGUGCCAGAUCGGGGUUCAAUUC
CCCGUCGCGGAG
>DD6320
UCUCCUUUAGUAUAGGGGUAGUACACAAGCCUGUCACGCUUGCAGCCCGGGUUCGAAUCC
CGGAGGGAGAG
>DD6900
GUCGUUGUAGUAUAGUGGUAAGUAUUCCCGCCUGUCACGCGGGUGACCCGGGUUCGAUCC
CCGGCAACGGCG
>DD7560
UCCUCGGUAGUAUAGUGGUGAGUAUCCGCGUCUGUCACAUGCGAGACCCGGGUUCAAUUC
CCGGCCGGGGAG
>DD7740
UCCUCGAUAGUAUAGUGGUUAGUAUCCCCGCCUGUCACGCGGGAGACCGGGGUUCAAUUC
CCCGUCGGGGAG
>DD8100
UCCUCGUUAGUAUAGUGGUGAGUAUCCCCGCCUGUCACGCGGGAGACCGGGGUUCGAUUC
CCCGACGGGGAG
>DD9160
UCCUCGUUAGUAUAGUGGUGAGUAUCCCCGCCUGUCACGCGGGAGACCGGGGUUCGAUUC
CCCGACGGGGAG
>DD9161
UCCUCGUUAGUAUAGUGGUGAGUAUCCCCGCCUGUCACGCGGGAGACCGGGGUUCGAUUC
CCCGACGGGGAC
>DE0660
GCUCCGGUGGUGUAGUccGGCCaAUCAUGCUGGCCUUUCGAGCCAGCGACUCGGGUUCAA
AUCCCGGCCGGAGCA
>DE0680
GCUCCGGUGGUGUAGCccGGCCaAUCAUUUCGGCCUUUCGAGCCGAAGACUCGGGUUCAA
AUCCCGACCGGAGCA
>DE0700
GUCCCUUCGUCUAGUGGUCuAGGACAUCGCCCUCUCACGGCGGUAACACGGGUUCGAACC
CCGUAGGGGACGcca
>DE1140
GGCCUGUUGGUGAAGCGGUUAACACACACGGUUUUCAUCCGUGGACaCACGGGUUCGAAC
CCCGUACAGGCUAcca
>DE1180
GGCCUGUUGGUGAAGCGGUUAACACACACGGUUUUCAUCCGUGGACaCACGGGUUCGAAC
CCCGUACAGGCUAcca
>DE1230
GGCCCGUUGGAGAAACGGUUAACUCACAUGCCUUUCACGCAUGCAUuCACGGGUUCGAAU
CCCGUACGGGUCAcca
>DE1340
GCCCCCGUUGUGUAGCGGCCuAGCACGCCGCCCUCUCAAGGCGGUAGCGCCGGUUCGAAU
CCGGUCGGGGGUA
>DE1500
NNCCCGUUGGUCAAGUGGUUAAGACACCGCCCUUUCACGGCGGUAACAUGGGUUCAAAUC
CCGUACGGGUNN
>DE1540
GGCCCGUUGGUCAAGCGGUUAAGACACCGCCCUUUCACGGCGGUAACACGGGUUCGAAUC
CCGUACGGGUCA
>DE1570
GGCCCUgUGGUCAAGUGGUUAAGACACCGCCCUUUCACGGCGGUAACACGGGUUCGAAUC
CGUACGGGUCA
>DE1660
GUCCCCUUCGUCUAGAGGCCcAGGACACCGCCCUUUCACGGCGGUAACAGGGGUUCGAAU
CCCCUAGGGGACGcca
>DE2180
GCCCCAUCGUCUAGAGGCCuAGGACACCUCCCUUUCACGGAGGCGACGGGGAUUCGAAUU
CCCCUGGGGGUA
>DE2440
GCCCCCAUCGUCUAGAGGCCuAGGACACCUCCCUUUCACGGAGAAAACGCGGAUUCGAAU
UCCGCUGGGGGUA
>DE2500
GCCCCCAUCGUCUAGUgGUUCAGGACAUCUCUCUUUCAAGGAGGCAGCGGGGAUUCGACU
UCCCCUGGGGGUA
>DE2520
GCCCCCAUCGUCUAGAGGCCuAGGACAUCUCCCUUUCACGGAGGCAACGGGGAUUCGAAU
UCCCCUGGGGGUA
>DE2600
GCCCCCAUCGUCUAGUGGCCuAGGACACCUCUCUUUCAAGGAGGCGACGGGGAUUCGAAU
UCCCCUGGGGGUA
>DE2680
GCCCCUAUCGUCUAGUGGUUcAGGACAUCUCUCUUUCAAGGAGGCAGCGGGGAUUCGACU
UCCCCUGGGGGUA
>DE2700
GCCCCUAUCGUCUAGUGGUUcAGGACAUCUCUCUUUCAAGGAGGCAGCGGGGAUUCGACU
UCCCCUGGGGGUA
>DE2920
GCCCCCAUCGUCUAGUGGUUuAGGACAUCUCUCUUUCAAGGAGGCAGCGGGGAUUCGAAU
UCCCCUGGGGGUA
>DE3200
GCCCCCAUCGUCUAGCGGUUuAGGACAUCUCUCUUUCAAGGAGGCAACGGGGAUUCGACU
UCCCCUGGGGGUA
>DE3280
GCCCCCAUCGUCUAGCGGUUcAGGACAUCUCUCUUUCAAGGAGACAACGGGGAUUCGACU
UCCCCUGGGGGUA
>DE3360
GCCCCCAUCGUCUAGCGGUUuAGGACAUCUCUCUUUCAAGGAGGCAACGGGGAUUCGACU
UCCCCUGGGGGUA
>DE3800
ACUCUUAUCGUCUAACGGUGAGGACAACGGGUUUUCACCCCGUAAAUUUGGGUUCGAUUC
CCAAUAAGAGUA
>DE3880
GACCCAAUGGUCAAGAuGGUUAAGACAUAACAUUUUCACUGUUAGUGCGGGAGUUCAAUC
CUCCCUUGGGUUG
>DE4000
GACCUUAUCGUCUAAUGGUUACGACAUCACCUCUUCAUGUUGAUAAUAUCGGUUCGAUUC
CGAUUAAGGUUA
>DE4070
GAUCUUAUAGUUAAAUGGUUAUAACACCAUCCCUUCACGAUGGGAGUACCAGUUCGNUUC
UGGUUGAGAUUA
>DE4080
GAUCUUAUCGUCUAAUGGUUACGACAUCAACUUUUCAUGUUGAAAAUGUUGGUUCAAUCC
CAACUAAGAUUA
>DE4240
GUCCCUUUCGUCCAGUGGUUaAGGACAUCGUCUUUUCAUGUCGAAGACACGGGUUCCAUU
CCCGUAAGGGAUA
>DE4280
GUCCCUUUCGUCCAGUGGUUAGGACAUCGUCUUUUCAUGUCGAAGACACGGGUUCGAUUC
CCGUAAGGGAUG
>DE4440
GUCCCUUUCGUCCAGAGGUUAGGACAUCGUCUUUUCAUGUCGAAGACACGGGUUCGAUUC
CCGUAAGGGAUA
>DE4480
GUCCCUUUCGUCCAGUGGUUAGGACAUCGUCUUUUCAUGUCGAAGACACGGGUUCGAUUC
CCGUAAGGGAUA
>DE4500
GUCCCUUUCGUCUAGGGGUAuAGGACAUCGUCUUUUCAUGUCGAAAACACGGGUUCAAAU
CCCGUAAGGGAUA
>DE4700
GCUUAAGUAGUUUAGGGAAAACAUAAGAUUUUCAUUCUUAAGUCAGAAAGCAGUUCUCUU
AAGUU
>DE4720
AUUUAUAUAGUAUUUAAUACAAUGCAUUUUCAAUGCAUAAAUGGAUAAAUAUCCUUUAAA
UA
>DE4800
AUUUAUAUAGUUUAAAUAAAACAUUACAUUUUCACUGUAAAAAUAAAAAUUUAUUUUUUA
UAAAUA
>DE4880
AUUUAUAUAGUUUAAAAUAAAACCUUACAUUUUCAUUGUAAUAAUAAAAUAAUUUAUUUU
UAUAAAUU
>DE4980
AUUCCUGUAGUUGAAACAACAAUAACUUUUCAUGUUAUAGGUUUAGGUUGAACCCCUAAC
AGGAAUC
>DE5040
GCUCCUAUAGUUGAACUACAACAAGAGCUUUUCACGCUCUAAGUUUGAGUUAAAAUCUCA
AUAGAAGCU
>DE5080
GCCCCUAUAGUUGAAACACAACCAAGAGCUUUUCACGCUCUUAAgUUUGAGUUAAAAUCU
CAAUAGGAGCU
>DE5120
GUUCCUAUAGUUGAAUAACAACGGUGGUUUUUCAGAUCACAAGUUCUGGUUAGAGUCCUG
GUGGGAAUU
>DE5220
GUUCCCGUAGUUGAGAACAACAAUGGCUUUUCAAGCCGUAGUCCUUGGGGUCUAACCAAG
CGGGAAUA
>DE5280
GUUUCUAUAGUUGAAUUACAACGAUGAUUUUUCAUGUCAUUAGUCACAGUUAAAUGCCGU
GUAGAAAUA
>DE5320
GUUUCUGUAGUUGAAUUACAACGAUGAUUUUUCAUGUCAUUGGUCGCAGUUGAAUGCUGU
GUAGAAAUA
>DE5360
GUUCUUGUAGUUGAAUGACAACGAUGGUUUUUCAUAUCAUUAGUCAUGGUUAGAUUCCAU
GUAAGAAUA
>DE5880
GUUCUUGUAGUUGAAAUACAACGAUGGUUUUUCAUAUCAUUGGUCGUGGUUGUAGUCCGU
GCGAGAAUA
>DE6160
UCCUCAUUGGUGUAGUcGGUAACACUCUAGUCUUUCACACUGGUACCUCGGGUUCGAUUC
CCGAAUGGGGAG
>DE6161
UCCUCAUUGGUGUAGUcGGUAACACUCUAGUCUUUCACACUGGUACCUCGGGUUCGAUUC
CCGAAUGGGGAG
>DE6280
UCCGAUAUAGUGUAACGGCUAUCACAUCACGCUUUCACCGUGGAGACCGGGGUUCGACUC
CCCGUAUCGGAG
>DE6281
UCCGAUGUAGUGUAACGGCUAUCACAUCACGUUCUCACCGUGGAGACCGGGGUUCGACUC
CCCGCUUCGGAG
>DE6320
UCCGUUGUGGUCCAACGGCUAGGAUUCGUCGCUUUCACCGACGCGGUCGGGGUUCGACUC
CCCGCAACGGAG
>DE6321
UCCGUCAUGGUCCAGUGGCUAGGAUUCAUCGCUCUCACCGAUGCGGCGGGGGUUCGAUUC
CCCCUGACGGAG
>DE7680
UCCCGUAUGGUCUAGUGGUUAGGAUACCUGGCUUUCACCCAGGAGGCUCGGGUUCGAUUC
CCGGUACGGGAA
>DE7740
UCCUAUAUUGUCUAGUGGUUAGGAUAUCCGGCUCUCACCCGGAAGGCCCGGGUUCAAUUC
CCGGUAUGGGAA
>DE7741
UCCCAUAUUGUCUAGUGGUUAGGAUAUCCGGCUCUCACCCGGAAGGCCCGGGUUCAAUUC
CCGGUAUGGGAA
>DE7742
UCCCAUAUGGUCUAGUGGCUAGGAUAUCUGGCUUUCACCCAGAAGGCCCGGGUUCGAUUC
CCGGUAUGGGAA
>DE8100
UCCCUGGUGGUCUAGUGGUUAGGAUUCGGCGCUCUCACCGCCGCGGCCCGGGUUCGAUUC
UCGGUCAGGGAA
>DE9160
UCCUUGGUGGUCUAGUGGUUAGGAUUCGGCGCUCUCACCGCCGCGGCCCGGGUUCGAUUC
CCGGUCAGGGAA
>DE9161
UCCCUGGUGGUCUAGUGGUUAGGAUUCGGCGCUCUCACCGCCGCGGCCCGGGUUCGAUUC
CCGGUCAGGGAA
>DE9162
UCGCUGGUGGUCUAGUGGUUAGGAUUCGGCGCUCUCACCGCCGCGGCCCGGGUUCGAUUC
CCGGUCAGGGAA
>DE9990
UCCCUGGUGGUCUAGUGGCUAGGAUUCGGCGCUUUCACCGCCGCGCCCCGGGUUCGAUUC
CCGGCCAGGAAU
>DE9991
UCCCUGGUGGUCUAGUGGCUAGGAUUCGGCGCUUUCACCGCCGCGGCCCGGGUUCGAUUC
CCGGUCAGGAAU
>DF0660
GCCAAGGUAGUUCAGCcuGGGAGAACGCUGGACUGAAGAUCCAGUUGuCGGGUGUUCGAA
UCACCCCCUUGGCA
>DF0860
GCCGCCGUAGCUCAGCccGGGAGAGCGCCCGGCUGAAGuuuuuaauacucgcagugACCG
GGUUGuCCGGGGUUCAAGUCCCCGCGGCGGCA
>DF1140
GGUCGUGUAGCUCAGUcGGUAGAGCAGCAGACUGAAGCUCUGCGUGuCGGCGGUUCAAUU
CCGUCCACGACCAcca
>DF1180
GGUCGUGUAGCUCAGUcGGUAGAGCAGCAGACUGAAGCUCUGCGUGuCGGCGGUUCAAUU
CCGUCCACGACCAcca
>DF1230
GGCUCUGUAGCUCAGUcGGUAGAGCAGUGGCCUGAAGAGCCUCGUcGuAGCCGGUUCGAU
UCCGCUUGGAGCCAcca
>DF1260
GGUUCAGUAGCUCAGUuGGUAGAGCAUUUGAUUGAAGCUCAAAGUGuCGGCAGUUCAAUU
CUGUCCUGAACCAcca
>DF1540
GGCUCGGUAGCUCAGUuGGUAGAGCAACGGACUGAAAAUCCGUGUGuCGGCGGUUCGAUU
CCGUCCCGAGCCAcca
>DF1541
GGCUCGGUAGCUCAGUuGGUAGAGCAACGGACUGAAAAUCCGUGUGuCGGCGGUUCGAUU
CCGUCCCGAGCCA
>DF1660
GCCCGGAUAGCUCAGUcGGUAGAGCAGGGGAUUGAAAAUCCCCGUGuCCUUGGUUCGAUU
CCGAGUCCGGGCAcca
>DF2520
GCUGGGAUAGCUCAGUuGGUAGAGCGGAGGACUGAAAAUCCUUGUGuCACCAGUUCAAAU
CUGGUUCCUAGCA
>DF2600
GCCGGGAUAGCUCAGUuGGUAGAGCAGAGGACUGAAAAUCCUCGUGuCACCAGUUCAAAU
CUGGUUUCUGGCA
>DF2700
GUCAGGAUAGCUCAGUuGGUAGAGCAGAGGACUGAAAAUCCUCGUGuCACCAGUUCAAAU
CUGGUUCCUGGCA
>DF2720
GUCAGGAUAGCUCAGUuGGUAGAGCAGAGGACUGAAAAUCCUCGUGuCACCAGUUCAAAU
CUGGUUCCUGGCA
>DF2920
GCCGGGAUAGCUCAGUuGGUAGAGCAGAGGACUGAAAAUCCUCGUGuCACCAGUUCAAAU
CUGGUUCCUGGCA
>DF3360
GUCGGGAUAGCUCAGCcGGUAGAGCAAAGGACUGAAAAUCCUUGUGuCACCAGUUCAAAU
CUGGUUCCCGGCG
>DF3770
GCUUAAGUAGCUCAGUGGUAGAGCGUUAGACUGAAAAUCUAAAGGuCGUUGGUUCAAUUC
CAAUCUUGAGCA
>DF3800
GCUUAAGUAGCUCAGUGGUAGAGCGUCAGGCUGAAAACCUGAAGGuCAUUGGUCCGAUUC
CAUUCUUAGGCA
>DF3880
GCUUGAGAAGCUCAAUuGGUAGAGCGGGUCAGUGAAGUUGAUUAGGuUGUAAGUUCAAGU
CUUAUCUCGAGCA
>DF4000
GCUUUUAUAGCUUAGUGGUAAAGCGAUAAAUUGAAGAUUUAUUUACAUGuAGUUCGAUUC
UCAUUAAGGGCA
>DF4080
GCCUUUAUAGCUUAGUGGUAAAGCGAUAAACUGAAGAUUUAUUUACAUGuAGUUCGAUUC
UCAUUAAGGGCA
>DF4360
GUUCAGGUAGCUCAGCuGGUUAGAGCAAAGGACUGAAAAUCCUUGUGuCAGUGGUUCGAA
UCCACUUCUAAGCG
>DF4440
GUCAGGAUAGCUCAGUuGGUAGAGCAGAGGAUUGAAAAUCCUCGUGuCACCAGUUCAAAU
CUGGUUCCUGGCA
>DF4500
GUUUAGAUAGCUCAGGuGGUUAGAGCAAAGGACUGAAAAUCCUUGUGuCAGUGGUUCGAA
UCCACUUCUAAACA
>DF4700
GAUACGGUAGCUUAAUUAAAGCGUCUCAUUGAAAAUGAGGAAGaUGGUACUUUAGUACCU
UGUGUCA
>DF4800
AUUUAAAUAGCUUAUAAUUAGAGCAUAACAUUGAAGAUGUUGGGGAAAUUAUUUUAAUUU
UUAAAUA
>DF4880
AUUCAAAUAGCUUAUAUUUAGAGUAUGACACUGAAGAUGUUAUGGAGAUUAAUUAAUCUU
UGAAUA
>DF5040
GCAAAGGUAGCUUAACaGAUUAAAGCAUAGCACUGAAAAUGCUUCAAAGAGAGUUAAAGU
CCCUCCCUUAGCA
>DF5041
GCAAAGGUAGCUUAACacAUUAAAGCAUAGCACUGAAAAUGCUUCAAAGAGAGUUAAAGU
CCCUCCCUUAGCA
>DF5060
GCUGACGUAGCUUAACUAAAGCAUAACACUGAAGCUGUUAAGACGGACCCUAGAAAGUCC
CGCUAGCA
>DF5080
GCAAAGGUAGCUUAACGGAUuAAAGCACAGCACUGAAAAUGCUUCAAAGGGAGUUAAAGU
CCCUCCCUUAGCA
>DF5100
GCUAUCGUAGCUUAAUUAAAGUUUAAUACUGAAGAUAUUAGGAUGGACCCUAGAAAGUCC
CGAAAGCA
>DF5120
GCUUACGUAGCUUAAGUAAAGCACAGCACUGAAGAUGCUGAGAUGAGCCCUAGAAAGCUC
CGAAAGCA
>DF5121
GCUUACGUAGCUUAAGUAAAGCACAGCACUGAAAAUGCUGAGAUGAGCCCUACGAAAGCU
CCGUAAGCA
>DF5160
ACUCUUAUAGCUUAAUAUUAAAGUAUAGCGCUGAAAACGCUAAGAUGAACCCUAAAAAGU
UCUAGGGGUA
>DF5200
GUUAAUGUAGCUUAAAauUUUAuAAAGCAAGACACUGAAAAUGUCUAGAUGGGCAUUACC
GCCCCAUCAACA
>DF5220
GCCCCCAUAGCUUAACcCACAAAGCAUGGCACUGAAGAUGCCAAGAUGGUACCUACUAUA
CCUGUGGGCA
>DF5280
GUUAAUGUAGCUUAUAAUAAAGCAAAGCACUGAAAAUGCUUAGAUGGAUUCAAAAAUCCC
AUAAACA
>DF5320
GUUAAUGUAGCUUAAUaACAAAGCAAAGCACUGAAAAUGCUUAGAUGGAUAAUUGUAUCC
CAUAAACA
>DF5360
GUUGAUGUAGCUUAACCCAAAGCAAGGCACUGAAAAUGCCUAGAUGAGUCUCCCAACUCC
AUAAACA
>DF5400
GUCUACGUAGCUUAACcCCCAAAGCAAGACACUGAAAAUGCCUAGAUGGAUUCACACAUC
CCAUAGACA
>DF5880
GUUUAUGUAGCUUACCucCUCAAAGCAAUACACUGAAAAUGUUUAGACGGGCUCACAUCA
CCCCAUAAACA
>DF5900
GUUAAUGUAGCUUAAAAUUAAAGCAAGGCACUGAAAAUGCCUAGAUGAGUAUAUUAACUC
CAUAAACA
>DF5910
GUUAAUGUAGCUUAAAGUCCAAAGCAAGGCACUGAAAAUGCCUAGAUGAGUACACCAACU
CCAUAAAC
>DF5920
GUUAAUGUAGCUUUAAAAUUAAAGCAAGGCACUGAAAAUGCCUAGAUGAGUGCUCCAACU
CCAUAAACA
>DF5930
GUUAAUGUAGCUUAAACUAAAGGCAAGGCACUGAAAAUGCCAAGAUGAGUGUACGCACUC
CAUGAACA
>DF5940
GUUAAUGUAGCUUAAAUCCAAAGCAAGGUACUGAAAAUGCCUAGAUGAGUUUAUUAACUC
CAUAAACA
>DF5950
GUUAAUGUAGCUUAAACUAAAGCAAGGCACUGAAAAUGCCUAGAUGGGUAUUUAACUCCA
UAAACA
>DF5960
GUUAAUGUAGCUUAAAUCUAAAGCAAGGCACUGAAAAUGCCUAGAUGAGUGCACUAACUC
CAUAAACA
>DF5970
GUUCAUGUAGCUUAAAACCAAAGCAAGGCAUUGAAAAUGCCUAGAUGAGUAUAUUAACUC
CAUAAACA
>DF5980
GUUGAUGUAGCUUAAAACCAAAGCAAGGCGCUGAAAAUGCCUAGAUGAGUAUAUGAACUC
CAUAAACA
>DF6200
GCGGGUUUAGCUCAGUuGGGAGAGCGUCAGACUGAAGuccacuucacucauaaAUCUGAA
GGuCGUGUGUUCGAUCCACACAAACCGCA
>DF6280
GCGGAUUUAGCUCAGUuGGGAGAGCGCCAGACUGAAGaaauacuucggucaaguuAUCUG
GAGGuCCUGUGUUCGAUCCACAGAAUUCGCA
>DF6281
GCGGAUUUAGCUCAGUuGGGAGAGCGCCAGACUGAAGaaaaacuucggucaagucAUCUG
GAGGuCCUGUGUUCGAUCCACAGAGUUCGCA
>DF6320
GUCGCAAUGGUGUAGUuGGGAGCAUGACAGACUGAAGAUCUGUUGGuCAUCGGUUCGAUC
CCGGUUUGUGACA
>DF6740
GCGGGGAUAGCUCAGUuGGGAGAGCGUCAGACUGAAGAUCUGAAGGuCGCGUGUUCGAUC
CACGCUCACCGCA
>DF7740
GCCGAAAUAGCUCAGUuGGGAGAGCGUUAGACUGAAGAUCUAAAGGuCCCCGGUUCAAUC
CCGGGUUUCGGCA
>DF7920
GCCGAAAUAGCUCAGUuGGGAGAGCGUUAGACUGAAGAUCUAAAGGuCCCUGGUUCGAUC
CCGGGUUUCGGCA
>DF9160
GCCGAAAUAGCUCAGUuGGGAGAGCGUUAGACUGAAGAUCUAAAAGguCCCUGGUUCGAU
CCCGGGUUUCGGCA
>DG0220
GCGGAUAUCGUAUAAUGGUAUUACCUCAGACUUCCAAUCUGAUGAUGUGAGUUCGAUUCU
CAUUAUCCGCUcca
>DG0260
GCGGUUAAGCACACGGGUUGUGUCGCAGGCCUUCCAAGCCUCGCUgaGUAGGGUUCGAUU
CCCUCUAGCCGCUcca
>DG0860
GCGGCCGUCGUCUAGUcuGGAUuAGGACGCUGGCCUCCCAuucuuuagaguggaaAGCCA
GCAAuCCCGGGUUCGAAUCCCGGCGGCCGCA
>DG0960
GCGGCCGUAGUCUAGCcuGGUAGGAUGGCGGCCUCCCAAGCCGCAGAaCCCGGGUUCAAA
UCCCGGCGGCCGCAcca
>DG1140
GCAGGUGUAGUUGAAUGGUAGAACUUCAGCCUUCCAAGCUGAUUGUGAGGGUUCGAUUCC
CUUCACCUGCUcca
>DG1180
GCAGGUGUAGUUUAAUGGCAGAACUUCAGCCUUCCAAGCUGAUUGUGAGGGUUCGAUUCC
CUUCACCUGCUcca
>DG1200
GCGAGUAUAGUUUAGUGGUAGAACAUCAGUCUUCCAAGCUGAUCGUGUCGGUUCGAUUCC
GAUUACUCGCUcca
>DG1230
GUCGGUGUCGUAUAUGGUUAUUACAGGCCUUGCCAAGGCUUAGACGGCAGUUCGAUCCUG
CUCACCGGCUcca
>DG1350
GCGGACGUAGCUCAGUuGGUAGAGCGCAACCUUGCCAAGGUUGAGGuCGCGAGUUCGAGC
CUCGUCGUCCGCU
>DG1500
GCGGAAGUAGUUCAGUGGUAGAACAUCACCUUGCCAUGGUGGGGGuCGCGGGUUCGAAUC
CCGUCUUCCGCU
>DG1540
GCGGGUGUAGUUUAGUGGUAAAACCUCAGCCUUCCAAGCUGAUGUCGUGGGUUCGAUUCC
CAUCACCCGCUcca
>DG1541
GCGGAAGUAGUUCAGUGGGAGAACACCACCUUGCCAAGGUGGGGGuCGCGGGUUCGAAUC
CCGUCUUCCGCUcca
>DG1542
GCGGAAGUAGUUCAGUGGUUGAACACCACCUUGCCAAGGUGGGGGuCGCGGGUUCGAAUC
CCGUCUUCCGCUcca
>DG1580
GCGGGAGUAGCUCAGUcGGUAGAGCACGACCUUGCCAAGGUCGGGGuCGCGGGUUCAAGU
CCCGUCUCCCGCUcca
>DG1581
GCGGGAGUAGCUCAGUuGGUAGAGCAUCGGCUUCCCAAGCCGAGGGuCGCGGGUUCGAGU
CCCGUCUCCCGCUcca
>DG1660
GCGGGCAUCGUAUAAUGGCUAUUACCUCAGCCUUCCAAGCUGAUGAUGCGGGUUCGAUUC
CCGCUGCCCGCUcca
>DG1661
GCGGGAAUAGCUCAGUuGGUAGAGCACGACCUUGCCAAGGUCGGGGuCGCGAGUUCGAGU
CUCGUUUCCCGCUcca
>DG1662
GCGGGCGUAGUUCAAUGGUAGAACGAGAGCUUCCCAAGCUCUAUACGAGGGUUCGAUUCC
CUUCGCCCGCUcca
>DG1820
GCGGGUAUAGUUCAGUGGUAGAACCUCAGCCUUCCAAGCUGAUGAUGCGGGUUCGAUUCC
CGCUACCCGCUcca
>DG2000
GCGGGAAUAGCUCAGUuGGUAGAGCACGACCUUGCCAAGGUCGGGGuCGCGAGUUCGAGC
CUCGUUUCCCGCUcca
>DG2180
GCGGGUGUAGCUCAGCuGGUAGAGCGCAACCUUGCCAAGGUUGAUGuCGCGCGUUCGAAU
CGCGUCACCCGCU
>DG2440
GCGGAUGUAACUCAAUcGGUAGAGUGCGAUCCUUCCAAGUUCGAGGuUGUGGGUUCGAGU
CCCAUCAUCCGCU
>DG2520
GCAGAUGUAGCUCAGUGGUAGAGCGCAACCUUGCCAAGGUUGAUGcCAUGGGUUCGAGUC
CCAUUAUCUGCU
>DG2521
GCGGGUAUAGCUCAGUuGGUAGAGCGUGGUCCUUCCAAGUCCAAUGuUGCGUGUUCGAAU
CACGUUACCCGCU
>DG2600
GCGGGUAUAGUUUAAUGGUAAAAUUCCUCCUUGCCAAGGAGAAUAUGCGGGUUCGAUUCC
CGCUACCCGCC
>DG2601
GCGGGUAUAGUUUAGUGGUAAAACCUUAGCCUUCCAAGCUAACGAUGCGGGUUCGAUUCC
CGCUACCCGCU
>DG2640
GCGAGCGUAGUUCAAUGGUAAAACAUCUCCUUGCCAAGGAGAAGAUACGGGUUCGAUUCC
CGCCGCUCGCC
>DG2641
GCGGGUAUAGUUUAGUGGUAAAACCCUAGCCUUCCAAGCUAACGAUGCGGGUUCGAUUCC
CGCUACCCGCU
>DG2680
GCGAGCGUAGUUCAAUGGUAAAAUAUCUCCUUGCCAAGGAGAAGAUACGGGUUCGAUUCC
CGCCGCUCGCC
>DG2681
GCGGGUAUAGUUUAGUGGUAAAACCCUAGCCUUCCAAGCUAACGAUGCGGGUUCGAUUCC
CGCUACCCGCU
>DG2700
GCGGGUAUAGUUUAGUGGUAAAAGCCCUAGCCUUCCAAGCUAACGAUGCGGGUUCGAUUC
CCGCUACCCGCU
>DG2701
GCGAGCGUAGUUCAAUGGUAAAACAUCUCCUUGCCAAGGAGAAGAUACGGGUUCGAUUCC
CGCCGCUCGCC
>DG2920
GCGGGUAUAGUUUAGUGGUAAAACCCUAGCCUUCCAAGCUAACGAUGCGGGUUCGAUUCC
CGCUACCCGCU
>DG2921
GCGGAUAUGGUCGAAUGGUAAAAUUUCUCUUUGCCAAGGAGAAGAUGCGGGUUCGAUUCC
CGCUAUCCGCC
>DG3200
GCGGAUAUAGUUGAAUGGUAUAAUUUCUCUUUGCCAAGGAGAAGACGCGGGUUCAAUUCC
CGCUAUCCGCC
>DG3880
ACGGCUAUAAGUUAAUGGUAGACUACUUAGCUACCACCUAAGAUGUGUCGAUUCGAAUUC
GACUAGCCGUA
>DG3881
AUGACUAUAAGUUAAUaGGUAGACUGUUCGUCUUCCAAACGAAGUGUGUCGAUUCGAAUU
CGACUAGUCAUA
>DG4000
AUAGAUAUAAGUUAAUuGGUAAACUGGAUGUCUUCCAAACAUUGAAUGCGAGUUCGAUUC
UCGCUAUCUAUA
>DG4040
GCAGAUAUAAGUCAAUuGGCAGACCUUCUGAUUUCCACUUAGAUUAUGUUCGUUCGAAUC
GGACUAUCUGCA
>DG4070
AUGAGUAUAAGUUAAUGGUUAAACUAAAUGUCUUCCACACAUUCCAUGUGAGUUCGAUUC
UCACUACUCAUA
>DG4080
AUAGAUAUAAGUUAAGuGGUAAACUGAAUGUCUUCCACACAUUGAUUGUGAGUUCGAUUC
UCACUAUCUAGA
>DG4320
GCGGAAAUAGCUUAAUGGUAGAGCAUAGCCUUGCCAAGGCUGAGGuUGAGGGUUCAAGUC
CCUCCUUCCGCU
>DG4360
GCGGAAAUAGCUUAAUGGUAGAGCGUAGCCUUGCCAAGGCUGAGGuUGAGGGUUCAAGUC
CCUCCUUCCGCU
>DG4500
GCGGAAAUAGCUUAAUGGUAGAGUAUAGCCUUGCCAAGGCUAAGGuUGAGGGUUCAAGUC
CCUUUUUCCGCU
>DG4501
GCGGAUAUAGAUUAAAGGUAAAUUAUCUGCCUUCCAAGCAGAGGAUAUGGGUUCGAUUCC
CGUUAUCCGCA
>DG4700
GCAUAUAUAGUAAACAAUAUUAUAUUUGCCUUCCAAGCAAAAGUCCUAAUAAAAUUAGUG
UAUGCU
>DG4760
AUUUUUCUAGUAUAAUUAGUACAUUUGACUUCCAAUCAAAAGAUUGAAAUAUCAAGAAAA
AUA
>DG4800
AUUUAUAUAGUAUAUAAUUGUAUAUGUGACUUCCAAUCACAAGGACUAAAUAAUUUUAGU
AUAAAUA
>DG4840
AUCUAUAUAGUAUAAAAGUAUAUUUGACUUCCAAUCAUAAGGUCUAUUAAUUAAUAGUAU
AGAUA
>DG4880
AUCUAUAUAGUAUAAAAGUAUAUUUGACUUCCAAUCAUAAGGUCUAUUAAUAAAUAGUAU
AGAUA
>DG4980
CUUUAUUAgUAUAAUUAGUAUAUUUGAUUUCCAAUCAAAAGGGCUUUGUUAAgAAUCAAA
GAUGGAGU
>DG5000
GUUUCAUGAGUAUAGCAGUACAUUCGGCUUCCAACCGAAAGGuUUUUGUAAACAACCAAA
AAUGAAAUA
>DG5020
UCUAUUAAUAUAACAGUAUAUUUAGUUUUCCAAAUUAAAAGGCCUGUUAGAAGUCAGGUA
GUAAAA
>DG5040
ACUCUAUGAGUACAAACGUACCUUUGACUUCCAAUCAAAUAGcUCUUAGGGAAAAUCUAA
GAUAGAGUA
>DG5080
GCUUUAUGAAUACAACAGUAUUUUUGACUUCCAAUCAGACAGUCUUGGUGAAAAUUUAAG
AUAAAGCA
>DG5100
UCUUUCUAGUACUAAGGAGUAUAAGUGGCUUCCAACCACACGGUCUUGGUUAGAGUCCAA
GGAAAGAU
>DG5120
ACUUUCUUAGUAUUAACCAGUACACGUGACUUCCAAUCACAAAGUCUUAGUAGAAUCUAA
GAGAAAGUA
>DG5220
GCUCUUCUAGUAUACUCAUUACAACUGACUUCCAAUCUUUAAAAUCUGGUAUCAACCCAG
AGAAGAGCA
>DG5280
ACUCCCUUAGUAUAAACAAUACAACUGACUUCCAAUCAGUUAAUUCUGAAAAAACUCAGA
AGAGAGUA
>DG5320
ACUCCCUUAGUAUAAUUAAUAUAACUGACUUCCAAUUAGUAGAUUCUGAAUAAACCCAGA
AGAGAGUA
>DG5360
AUUCUUUUAGUAUUAACUAGUACAGCUGACUUCCAAUCAGCUAGUUUCGGUCUAGUCCGA
AAAAGAAUA
>DG5880
ACUCUUUUAGUAUAAAUAGUACCGUUAACUUCCAAUUAACUAGUUUUGACAACAUUCAAA
AAAGAGUA
>DG6280
GCGCAAGUGGUUUAGUGGUAAAAUCCAACGUUGCCAUCGUUGGGCCCCCGGUUCGAUUCC
GGGCUUGCGCA
>DG7140
GCACCAGUGGUCUAGUGGUAGAAUAGUACCCUGCCACGGUACAGACCCGGGUUCGAUUCC
CGGCUGGUGCA
>DG7180
GCACCAGUGGUCUAGUGGUAGAAUAGUACCCUGCCACGGUACAGACCCGGGUUCGAUUCC
CGGCUGGUGCA
>DG7680
GCAUCGGUGGUUCAGUGGUAGAAUGCUCGCCUGCCACGCGGGCGGCCCGGGUUCGAUUCC
CGGCCGAUGCA
>DG7740
GCAUCGGUGGUUCAGUGGUAGAAUGCUCGCCUGCCACGCGGGCGGCCCGGGUUCGAUUCC
CGGCCGAUGCA
>DG7741
GCAUCGGUGGUUCAGUGGUAGAAUGCUCGCCUGCCACGCGGGCGGCCCGGGUUCGAUUCC
CGACCGAUGCA
>DG8100
GCGUUGGUGGUAUAGUGGUGAGCAUAGCUGCCUUCCAAGCAGUUGACCCGGGUUCGAUUC
CCGGCCAACGCA
>DG9160
GCGUUGGUGGUAUAGUGGUGAGCAUAGCUGCCUUCCAAGCAGUUGACCCGGGUUCGAUUC
CCGGCCAACGCA
>DG9161
GCGUUGGUGGUAUAGUGGUGAACAUAGCUGCCUUCCAAGCAGUUGACCCGGGUUCGAUUC
CCGGCCAACGCA
>DG9990
GCAUUGGUGGUUCAGUGGUAGAAUUCUCGCCUGCCACGCGGGAGGCCCGGGUUCGAUUCC
CGGCCAAUGCA
>DG9991
GCAUUGGUGGUUCAGUGGUAGAAUUCUCGCCUCCCACGCGGGAGACCCGGGUUCAAUUCC
CGGCCAAUGCA
>DH0260
GUGGCUAUAUCAUAAUuGGUUAAUGGUCCUGAUUGUGAAUCAGGCCUaUGUGGAUUCGAA
UUCCACUAGCCACCcca
>DH0660
gGCCGAGGUAGGGUAGUGGCUAUCCUGAAGGACUGUGGAUCCUUCGACCCGGGUUCAAUU
CCCGGUCUCGGCCcca
>DH0680
gGCCGGGGUGGGGUAGUuGGCCAUCCUUCGGGACUGUGGAUCCCGCGACUCGGGUUCAAA
UCCCGGCCCUGGCCu
>DH1140
gGCGUAGGUGGUGAAGUGGUUAACACAUCAGGUUGUGGCUCUGACAUaCGCGGGUUCGAU
CCCCGUUCUACGCCcca
>DH1230
GCGGUUGUGGCGAAGUGGUUAACGCAUCGGCUUGUGGCGCCGACACuCGGGGGUUCAAUU
CCCCUCGGCCGCCcca
>DH1540
gGCGGUUGUGGCGAAGUGGUUAACGCACCAGAUUGUGGCUCUGGCACuCGUGGGUUCGAU
UCCCAUCAAUCGCCcca
>DH1541
gGCGGUUGUGGCGAAGUGGUUAACGCACCAGAUUGUGGCUCUGGCAUuCGUGGGUUCGAU
UCCCAUCAAUCGCCcca
>DH1660
gGUGGCUAUAGCUCAGUuGGUAGAGCCCUGGAUUGUGAUUCCAGUUGuCGUGGGUUCGAA
UCCCAUUAGCCACCcca
>DH1700
gGUGGCUAUAGCUCAGUuGGUAGAGCCCUGGAUUGUGAUUCCAGUUGuCGUGGGUUCGAA
UCCCAUUAGCCACCcca
>DH1740
gGUGGCUAUAGCUCAGUuGGUAGAGUCCCGGAUUGUGAUUCCGGUUGuCGCGAGUUCAAG
CCUCGUUAGCCACCcca
>DH1780
gGUGGCUGUAGCUCAGUuGGUAGAGUCCCGGAUUGUGAUUCCGGUUGuCGUGGGUUCGAG
CCCCAUCAGCCACCcca
>DH2520
gGUGGGUGUAGCCAAGUGGUAAGGCAAAGGACUGUGACUCCUUCAUuCGCGGGUUCGAUC
CCCGUCAUUCACC
>DH2600
gGCGGACGUAGCCAAGUGGAUuAAGGCAGUGGAUUGUGGAUCCUCUACgCGCGGGUUCAA
UUCCCGUCGUUCGCC
>DH2700
GCGGAUGUAGCCAAGUGGAUcAAGGCAGUGGAUUGUGAAUCCACCAUgCGCGGGUUCAAU
UCCCGUCGUUCGCC
>DH2720
gGCGGAUGUAGCCAAGUGGAUcAAGGCAGUGGAUUGUGAAUCCACCAUGCCGGGUUCAAU
UCCCGUCGUUCGCC
>DH2880
gGCGGAUGUAGCCAAGUGGAUcAAGGCAGUGGAUUGUGAAUCCACCAUgCGCGGGUUCAA
UUCCCGUCAUUCGCCc
>DH2920
gGCGGAUGUAGCCAAGUGGAUcAAGGCAGUGGAUUGUGAAUCCACCAUgCGCGGGUUCAA
UUCCCGUCGUUCGCC
>DH2960
gGCGGAUGUAGCCAAGUGGAUcAAGGCAGUGGAUUGUGAAUCCACCAUgCGCGGGUUCAA
UUCCCGUCGUUCGCCc
>DH3020
gGCGGAUGUAGCCAAGUGGAUcAAGGCAGUGGAUUGUGAAUCCACCAUgCGCGGGUUCAA
UUCCCGUCGUUCGCC
>DH3120
gGCGGAUGUAGCCAAGUGGAUcAAGGCAGUGGAUUGUGAAUCCACCAUgCGCGGGUUCAA
UUCCCGUCGUUCGCCc
>DH3200
gGCGGAUGUAGCCAAGUGGAUcAAGGCAGUGGAUUGUGAAUCCACCAUgCGCGGGUUCAA
UUCCCGUCGUUCGCC
>DH3230
GCGGACGUAGCCAAGUGGACcAAGGCAGUGGAUUGUGAAUCCACCACgCGCGGGUUCAAU
UCCCGUCGUUCGCC
>DH3240
gGCGGAUGUAGCCAAGUGGAUuAAGGCAGUGGAUUGUGAAUUCACCAUCGCGGGUUCAAU
UCCCGUCGUUCGCC
>DH3280
gGCGGAUGUAGCCAAGUGGAUuAAGGCAGUGGAUUGUGAAUCCACCAUuCGCGGGUUCAA
UUCCCGUCGUUCGCCc
>DH3360
GCGGAUGUAGCCAAGUGGAUcAAGGCAGUGGAUUGUGAAUCCACCAUgCGCGGGUUCAAU
UCCCGUCGUUCGCC
>DH3800
gGUGGAUAUAGCUCAAUcGGUAGAGCGUUAGAUUGUGGAUCUAAAGGuCGCGGGUUCGAU
UCCUGCUAUUUACC
>DH3880
gGUGGGUGUAGUUCAAAGGUAGAACAGCUGUAUGUGGCAUAGUAUAUCCUAGUUCAAUUC
UAGGUAUCCACC
>DH4000
gGUGAAUAUAUUUCAAUGGUAGAAAAUACGCUUGUGGUGCGUUAAAUCUGAGUUCGAUUC
UCAGUAUUCACC
>DH4040
gGUGAUUGUAAUUCAAUGGUAGAAUGCUUAUUUGUGGCAUAAGAAGuUCUUGGUUCGAUU
CCAAGUAAUCACC
>DH4080
gCUAAAUAUAUUUCAAUGGUUaGCAAAAUACGCUUGUGGUGCGUUAAAUCUAAGUUCGAU
UCUUAGUAUUUACC
>DH4360
gGCGGAUGUAGCCAAGUGGAUcAAGGCAGUGGAUUGUGAAUCCACCACgCGCGGGUUCAA
UCCCCGUCGUUCGCC
>DH4480
gGCGGAUGUAGCCAAGUGGAUcAAGGCAGUGGAUUGUGAAUCCACCAUgCGCGGGUUCAA
UUCCCGUCGUUCGCC
>DH4500
gGCGGAUAUAACUUAGGGGUUAAAGUUGCAGAUUGUGGCUCUGAAAACACGGGUUCGAAU
CCCGUUAUUCGCC
>DH4700
AAAAAAGUAGUUUAAUuUAAGAACGAUAGGUUGUGGGGCUAUUAGCGGUGUUAACCCUUU
UUUA
>DH4880
AUUUAAAUAGUUUAAAAAAAAUACUAAUUUGUGGUGUUAGUGAUAUGAAGUUAUUCAUUU
UAGAUC
>DH5000
ACCAAAGUAGUUUAAAAAAAACAUUAAUUUGUGGCAUUAGAAUUACCAGUUAAAACCUGG
UCUCUGGUC
>DH5040
ACUAAAGUAGUUUAUAAAAACACCAGCCUGUGGAACUGGAGUAACUGGUUAAAACCCGGU
CUUAAGUC
>DH5080
GAUUAAAGuAGUUUAAGAAAAGCAUCAGCCUGUGGAGCUGAAGACGCCAGUAAACUCUGG
CUUAAAUCC
>DH5100
GUAGAUUUAGUUUAACCAAGACAUUAGAUUGUGAUUCUAAAAAUAGAGGUUAAACCCCUC
UAAUCCACC
>DH5120
GUAGAUAUAGUUUAAUAAAACACUAGAUUGUGAUUCUAGAGUCAGAGGUUAAACCCCUCU
UAUCAACC
>DH5220
GCAAACAUAGUUUAACCCAAACAUUAGAUUGUGAUUCUAAAAAUAGGAGUUUAACCCUCC
UUGUUCGCC
>DH5280
GUAGAUAUAGUUUACAAAAAACAUUAGACUGUGAAUCUAACAACAGGAAAUCAAAUUCCU
UAUUUACC
>DH5320
GUGAAUAUAGUUUACAAAAAACAUUAGACUGUGAAUCUGACAACAGGAAAUAAACCUCCU
UAUUCACC
>DH5360
GUAAAUAUAGUUUAACAAAAACAUUAGAUUGUGAAUCUAACAAUAGAAACUCAUUaCCUU
CUUAUUUACC
>DH5440
GUAGAUAUAGUUUAACUAAAACACUAGAUUGUGAAUCUAACCAUAGAGACUCACCACUCC
UUAUUUACC
>DH5480
GUAGAUAUAGUUUAACUAAAACAUUAGAUUGUGAAUCUAACCAUAGAGACUUACCACCUC
UUAUUUACC
>DH5520
GUAAAUAUAGUUUAACUAAAACAUUAGAUUGUGAAUCUAACUAUAGAGGCCUACCACUUC
UUAUUUACC
>DH5560
GUAAAUAUAGUUUAAUUAAAACAUUAGACUGUGAAUCUAACUAUAGAAGCUUACCACUUC
UUAUUUACC
>DH5600
GUAAUUAUAGUUUAGCUAAAACAUUAGAUUGUGAAUCUAAUAAUAGAAGAAUAUAACUUC
UUAAUUACC
>DH5640
GUAAAUAUAGUUUAAACAAAACAUUAGAUUGUGAGUCUAAUAAUAGAAGCCCAAACUUUC
UUAUUUACC
>DH5680
GUAAAUAUAGUUUAAAAAAACACUAGAUUGUGAAUCCAGAAAUAGAAGCUCAAACCUUCU
UAUUUACC
>DH5720
GUAAAUAUAGUUUAACCAAAACAUCAGAUUGUGAAUCUGACAACAGAGGCUCACGACCCC
UUAUUUACC
>DH5760
GUAAACAUAGUUUAAUCAAAACAUUAGAUUGUGAAUCUAACAAUAGAGGCUCGAAACCUC
UUGCUUACC
>DH5800
GUAAAUAUAGUUUAACCAAAACAUCAGAUUGUGAAUCUGAUAACAGAGGCUCACAACCCC
UUAUUUACC
>DH5840
GUAAAUAUAGUUUAACCAAAACAUUAGAUUGUGAAUCUAAUAAUAGGGCCCCACAACCCC
UUAUUUACC
>DH5880
GUAAAUAUAGUUUAACCAAAACAUCAGAUUGUGAAUCUGACAACAGAGGCUUACGACCCC
UUAUUUACC
>DH6160
GCCGUGAUAGUAUAGUGGUAGUACAUCAGAUUGUGGCUCUGAUGACCCUGGUUCGAUUCC
AGGUCGCGGCA
>DH6280
GCCAUCUUAGUAUAGUGGUUAGUACACAUCGUUGUGGCCGAUGAAACCCUGGUUCGAUUC
UAGGAGAUGGCA
>DH6320
GCUCACAUGGUCCAGUGGUUAAGACUCAUCGUUGUGGCCGAUGCGACCCAGGUUCGAUUC
CUGGUGUGGGCA
>DH7740
GCCGUGAUCGUCUAGUGGUUAGGACCCCACGUUGUGGCCGUGGUAACCCAGGUUCGAAUC
CUGGUCACGGCA
>DH8100
GCCGUGAUCGUAUAGGGGUUAGUACUCUGCGUUGUGGCCGCAGCAACCUCGGUUCGAAUC
CGAGUCACGGCA
>DI0220
GGCCCUGUAGCUCAAUGGUUaGCAGCAGUCCCCUCAUAAGGGAAAGGuUACCAGUUCAAA
UCUGGUCUGGGUCA
>DI0260
ACUUCGGUAGCUUAGCGAUCuAAAGCACUCGGCUGAUAACCGAGAGAuCGGGGGUUUAAA
UCCCUCCCGGAGUAcca
>DI0660
GGGCUCGUAGCUCAGGcuGGUUAGAGUGCUCGGCUCAUAACCGAGUGGuCAUGGGUUCAA
AUCCCAUCGGGCCCA
>DI0680
GGGCCCAUAGCUUAGCcaGGUAGAGCGCCCGGCUCAUAACCGGGCGGuCAUGGGUUCGAA
UCCCAUUGGGCCCA
>DI1140
GGACCUUUAGCUCAGUuGGUUAGAGCAUCCGGCUCAUAACCGGACGGuCAUUGGUUCAAG
UCCAAUAAGGUCCAcca
>DI1141
CGGAAUAUAGCUCAGCuGGUUAGAGCAUUCCGCUGAUAACGGAGAGGuCGUUGGUUCAAG
UCCAAUUAUUCCGAcca
>DI1180
GGACCUUUAGCUCAGUuGGUUAGAGCAUCCGGCUCAUAACCGGACGGuCAUUGGUUCAAG
UCCAAUAAGGUCCAcca
>DI1230
GGACCCGUAGCUCAGUuGGUUAGAGCUACCGGCUCAUAACCGGUCGGuCGUUGGUUCGAG
UCCAACCGGGUCCAcca
>DI1260
GGACCCUUAGCUCAGUuGGUUAGAGCAUCCGGCUCAUAACCGGAUGGuCACUGGUUCAAG
UCCAGUAGGGUCCAcca
>DI1540
GGGCCUGUAGCUCAGCuGGUUAGAGCGCACGCCUGAUAAGCGUGAGGuCGGUGGUUCGAG
UCCACUCAGGCCCAcca
>DI1541
GGGCCUGUAGCUCAGCuGGUUAGAGCGCACGCCUGAUAAGCGUGAGGuCGAUGGUUCGAG
UCCAUUCAGGCCCAcca
>DI1542
GGACCUUUAGCUCAGUuGGUUAGAGCAGACGGCUCAUAACCGUCCGGuCGUAGGUUCGAG
UCCUACAAGGUCCAcca
>DI1620
GGGCCUAUAGCUCAGCuGGCUAGAGCACACGCCUGAUAAGCGUGAGGuCAGUGGUUCGAG
UCCACUUGGGCCCAcca
>DI1660
AGGCUUGUAGCUCAGGuGGUUAGAGCGCACCCCUGAUAAGGGUGAGGuCGGUGGUUCAAG
UCCACUCAGGCCUAcca
>DI1661
GGCCCCUUAGCUCAGUGGUUAGAGCAGGCGACUCAUAAUCGCUUGGuCGCUGGUUCAAGU
CCAGCAGGGGCCAcca
>DI1820
GGGUCUGUAGCUCAGUuGGUUAGAGCGCACCCCUGAUAAGGGUGAGGuCGGCAGUUCGAA
UCUGCCCAGACCCAcca
>DI1860
GGGCCUAUAGCUCAGCuGGUUAGAGUGCACCCCUGAUAAGGGUGAGGuCACAAGUUCAAG
UCUUGUUAGGCCCAcca
>DI1900
AGGCCUGUAGCUCAGGuGGUUAGAGCGUACGCCUGAUAAGCGUAAGGuCGGCAGUUCGAG
UCUGCCUAGGCCUAcca
>DI2100
GGGCUAUUAGCUCAGGuGGUUAGAGCGCACCCCUGAUAAGGGUGAGGuCCCUGGUUCAAG
UCCAGGAUGGCCCA
>DI2180
GGGCUAUUAGCUCAGUuGGUUAGAGCGCACCCCUGAUAAGGGUGAGGcCCCUGGUUCGAA
UCCAGGAUGGCCCA
>DI2220
GGGCUAUUAGCUCAGUuGGUUAGAGCGCACCCCUGAUAAGGGUGAGGgCCCUGGUUCAAA
UCCAGGAUGGCCCA
>DI2400
GGGCUAUUAGCUCAGUuGGUUAGAGCGCACCCCUGAUAAGGGUGAGGcCCCUGGUUCGAA
UCCAGGAUGGCCCA
>DI2410
GGGCUAUUAGCUCAGUuGGUUAGAGCGCACCCCUGAUAAGGGUGAGGgCCCUGGUUCAAA
UCCAGGAUGGCCCA
>DI2440
GGGCUAUUAGCUCAGUuGGUUAGAGCGUUGCUUUGAUAAGGCAAAAGuCGAAAGUUCAAA
UCUUUCAUAGCCCA
>DI2480
GGGCUAUUAGCUCAGUuGGUUAGAGCGCACCCCUGAUAAGGGUGAGGuCGCUGAUUCGAA
UUCAGCAUAGCCCA
>DI2520
GGGCUAUUAGCUCAGUuGGUUAGAGCAUACCCUUGAUAAGGGUAAGGuCGCUAGUUCAAG
UCUAGCAUGGCCCU
>DI2540
GGGCUAUUAGCUCGCUGGUUGAGCACACCCCUGAUAAGGGUGAGGcCUCUGGUUCAaAGU
CCAGAAUAGCCCA
>DI2550
GGGCUAUUAGCUCAGUGGUAGAGCGCGCCCCUGAUAAGGGCGAGGuCUCUGGUUCAAGUC
CAGGAUAGCCCA
>DI2570
GGGCUAUUAGCUCAGUuGGUUAGAGCGCACCCCUGAUAAGGGUGAGGuCCCUGGUUCAAA
UCCAGGAUGGCCCA
>DI2580
GGGUUAUUAGCUCAGUuGGUUAGAGCACACCCCUGAUAAGGGUGAGGuCCCUGGUUCAAA
UCCAGGAUAACCCA
>DI2590
GGGCUAUUAGCUCAGUuGGUUAGAGCGCACCCCUGAUAAGGGUGAGGuCUCUGGUUCAAA
UCCAGAAUGGCCCA
>DI2600
GCAUCCAUGGCUGAAUGGUUAAAGCACCCAACUCAUAAUUGGCGAAuuCACAGGUUCAAU
UCCUGUUGGAUGCA
>DI2601
GGGCUAUUAGCUCAGUGGUAGAGCGCGCCCCUGAUAAGGGCGAGGuCUCUGGUUCAAGUC
CAGGAUAGCCCA
>DI2620
GGGCUAUUAGCUCAGCGGUAgAGCGCGCGCCCCUGAUAAGGGCGAGGuCUCUGGUUCAAA
UCCAGGAUAGCCCA
>DI2700
GCAUCCAUGGCUGAAUGGUUAAAGCGCCCAACUCAUAAUUGGUAAuAuUGCGGGUUCAAU
UCCUGCUGGAUGCA
>DI2701
GGGCUAUUAGCUCAGUGGUAGAGCGCGCCCCUGAUAAGGGCGAGGuCUCUGGUUCAAGUC
CAGGAUGGCCCA
>DI2720
GGGCUAUUAGCUCAGUGGUAGAGCGCGCCCCUGAUAAGGGCGAGGuCUCUGGUUCAAGUC
CAGGAUGGCCCA
>DI2760
GCAUCCAUGGCUGAAUgGUUAAAGCGCCCAACUCAUAAUUGGCGAuAuCGUAGGUUCAAU
UCCUACUGGAUGCA
>DI2840
GGGCUAUUAGCUCAGUGGUAGAGCGCGCCCCUGAUAAGGGCGAGGuCUCUGGUUCAAGUC
CAGGAUGGCCCAcca
>DI2920
GGGCUAUUAGCUCAGUGGUAGAGCGCGCCCCUGAUACGGGCGAGGuCUCUGGUUCAAGUC
CAGGAUGGCCCA
>DI2921
GCAUCCAUGGCUGAAUGGUUAAAGCGCCCAACUCAUAAUUGGcGAAUuCGUAGGUUCAAU
UCCUACUGGAUGCA
>DI2922
GCAUCCAUGGCUGAAUGGUUAAAGCGCCCAACUCAUAAUUGGCGAAuuCGUAGGUUCAAU
UCCUACUGGAUGCA
>DI3080
GCAUCCAUGGCUGAAUGGUUAAAGCGCCCAACUCAUAAUUGGUAAAuuUGCGGGUUCAAU
UCCUGCUGGAUGCA
>DI3220
GCAUCCAUGGCUGAAUGGUUAAAGCGCCCAACUCAUAAUUGGCGAuAcCGCGGGUUCAAU
UCCUGCUGGAUGCA
>DI3280
GCAUCCAUGGCUGAAUGGUUAAAGCGCCCAACUCAUAAUUGGcGAAUuCGUAGGUUCAAU
UCCUACUGGAUGCA
>DI3281
GGGCUAUUAGCUCAGUGGUAGAGCGCGCCCCUGAUACGGGCGAGGuCUCUGGUUCAAGUC
CAGGAUGGCCCA
>DI3880
GGUUCUUUAACUUAACcGGUAAAGUGUGUUCUUGAUAAGGAUAUGUUCAGUGUUCGAGUC
ACUGAAGAAUCA
>DI4000
GAAACUAUAAUUCAAUuGGUUAGAAUAGUAUUUUGAUAAGGUACAAAUAUAGGUUCAAUC
CCUGUUAGUUUCA
>DI4080
GAAACUAUAAUUCAAUuGGUUAGAAUAGUAUUUUGAUAAGGUACCAAUAUAGGUUCGAUU
CCUGUUAGUUUCA
>DI4320
GGGCUUAUAGUUUAAUuGGUUGAAACGUACCGCUCAUAACGGUGAUAuUGUAGGUUCGAG
CCCUACUAAGCCUAcca
>DI4500
GGGCUUAUAGUUUAAUuGGUUCAAACGCACCGCUCAUAACGGUGAUAuUGUAGGUUCGAG
UCCUACUAAGCCUA
>DI4620
CCGGUAGGGCUGCGUUAGCAGGUUACUGUGAUAUAGUAAUAGuGAGAGUUUUCUUCGUCG
GU
>DI4700
AGUGCCACGUGGGGGAUGAUCCAGUUGCUUUGAUGAAGCAGAGCuCAAAAUAUGAUUUUU
GGCACUU
>DI4880
AAUGAAUUGCCUGAUAAAAAGGGUUACCUUGAUAGGGUAAAUUaUGCAGUUUUCUGCAUU
CAUUG
>DI4960
AAUGAAUUGCCUGAUAAAAGGGUUAUCUUGAUAGGGUAAAUUaUGUAGGAUUCUACAUUC
AUUG
>DI5040
AGAGCUUGCUCCCAAAGCUUGGGUGUCUAGCUGAUAAUUAGACUAuCAAGGGUUAAAUUC
CCUUcAAGCUCUA
>DI5080
GAGCUUGCCCCUAAAGUUAAGGUGUCUAGCUGAUAAUUAGAUUUAAGGGUUAAAUUCCCU
UCAAGCUCU
>DI5120
GGAAAUGUGCCCGAAAGUAGGGAUCACUUUGAUAGAGUGAAAUaUAUGGGUUCAAACCCC
AUCAUCUCCU
>DI5160
GGAAGCGUGCCUGAAAGUUAAGGACCUCCUUGAUAGGGAGGCUUaUAGGGGUUCAAACCC
CCUCACUUCCU
>DI5220
GGAAGCGUGCCUGAACAAAAAGGAUCACUAUGAUAAAGUGAACAUAGAGGUAUAACaaCC
CUCUCACUUCCU
>DI5280
AGAAAUAUGUCUGACAAAAGAGUUACUUUGAUAGAGUAAAUAaUAGAGGUUUAAAUCCUC
UUAUUUCUA
>DI5320
AGAAAUAUGUCUGAUAAAAGAAUUACUUUGAUAGAGUAAAUUaUAGAGGUUCAAGCCCUC
UUAUUUCUA
>DI5360
AGAAAUAUGUCUGACAAAAGAGUUACUUUGAUAGAGUAAAUAaUAGAGCUUCAAACCCUC
UUAUUUCUA
>DI5880
AGAAAUAUGUCUGAUAAAAGAGUUACUUUGAUAGAGUAAAUAaUAGGAGCUUAAACCCCC
UUAUUUCUA
>DI6280
GGUCUCUUGGCCCAGUuGGUUAAGGCACCGUGCUAAUAACGCGGGGAuCAGCGGUUCGAU
CCCGCUAGAGACCA
>DI6281
GCUCGUGUAGCUCAGUGGUUAGAGCUUCGUGCUUAUAgcaacauucgguuuccgaaguuu
cugugccaaagaccccuuuaaaagcaACGCGACCGuCGUGGGUUCAAUCCCCACCUCGAG
CA
>DI6320
GGUCGCAUAUGUAGUcGGUUAUCAUGUCGAUCUAAUAAGUCGAAUGuCGCCGGUUCGAAC
CCGGCUGUGACCA
>DI7740
GGCCCAUUAGCUCAGUuGGUUAGAGCGUCGUGCUAAUAACGCGAAGGuCGCGGGUUCGAU
CCCCUCAUGGGCCA
>DI8100
GGCCGGUUAGCUCAGUuGGUUAGAGCGUGGUGCUAAUAACGCCAAGGuCGCGGGUUCGAU
CCCCGUACGGGCCA
>DK0260
GGGUUGCUAGCUCAACuGGUUuAGAGCACUGGUCUUUUAAACCAUAGGuUACAGGUUCGA
GUCCUGUGCAACCCAcca
>DK0660
GGGCCCGUAGCUUAGUcuGGUAGAGCGCCUGACUUUUAAUCAGGCGGuCGAGGGUUCGAA
UCCCUUCGGGCCCG
>DK0680
GGGCCCGUAGCUCAGUcuGGUAGAGCGCUUGGCUUUUAACCAAGUAGuCGCGGGUUCAAA
UCCCGUCGGGCCCG
>DK0740
GGGCCCGUAGCUUAGUcuGGUAGAGCGCCUGGCUUUUAAUCAGGCGGuCGAGGGUUCGAA
UCCCUUCGGGCCCG
>DK1140
GACUCGUUAGCUCAGCcGGUAGAGCAACUGGCUUUUAACCAGUGGGuCCGGGGUUCGAAU
CCCCGACGAGUCAcca
>DK1141
GUCUGAUUAGCGCAACuGGCAGAGCAACUGACUCUUAAUCAGUGGGuUGUGGGUUCGAUU
CCCACAUCAGGCAcca
>DK1200
GACUCACUAGCUCAGCGGUAGAGCAUUUGACUUUUAAUCAAAGGGuCCCGAGUUCGAUCC
UCGGGUGAGUCAcca
>DK1220
GACUCGUUAGCUCAGCcGGUAGAGCAACUGGCUUUUAACCAGUGGGuCCGGGGUUCGAAU
CCCCGACGAGUCAcca
>DK1230
GCAUCCAUAGCUCAGUuGGUAGAGCAACAGACUCUUAAUCUGUGGGuCCACGGUUCGAGC
CCGUGUGGGUGUAcca
>DK1231
GUCCCGUUAGCUCAGGuGGUAGAGCACUUGACUUUUAAUCAAGGUGuCGAUGGUUCGAGU
CCAUCACGGGACAcca
>DK1350
GCGCCGCUAGCUCAGUuGGUUAGAGCAGCUGACUCUUAAUCAGCGGGuCCGGGGUUCGAG
UCCCUGGCGGCGCA
>DK1540
GAGCCAUUAGCUCAGUuGGUAGAGCAUCUGACUUUUAAUCAGAGGGuCGAAGGUUCGAGU
CCUUCAUGGCUCAcca
>DK1660
GGGUCGUUAGCUCAGUuGGUAGAGCAGUUGACUUUUAAUCAAUUGGuCGCAGGUUCGAAU
CCUGCACGACCCAcca
>DK2000
GGGUCGUUAGCUCAGAcGGUAGAGCAGCGGACUUUUAAUCCGUUGGuCGAAGGUUCGAAU
CCUUCACGACCCAcca
>DK2520
GAGUUGGUAGCUCAGUuGGUAGAGCACUCGGCUUUUAACCGAUCGGuCCUGGGUUCGAAU
CCCAGCCAACUCA
>DK2580
GGGUUGCUAACUCAAUGGUAGAGUACUCGGCUUUUAACCGAUUAGuUCCGGGUUCGAGUC
CCGGGCAACCCA
>DK2600
GGGUUGCUAACUCAAUGGUAGAGUACUCGGCUUUUAACCGACGAGuUCCGGGUUCGAGCC
CCGGGCAACCCA
>DK2920
GGGUUGCUAACUCAACGGUAGAGUACUCGGCUUUUAACCGACUAGuUCCGGGUUCGAAUC
CCGGGCAACCCA
>DK3200
GGGUUGCUAACUCAAUGGUAGAGUACUCGGCUUUUAACCGACAGUUCCGGGUUCGAGUCC
CGGGCAACCCAcca
>DK3220
GGGUUGCUAACUCAAUGGUAGAGUACUCGGCUUUUAACCGACGAGcUCCGGGUUCGAGUC
CCGGGCAACCCG
>DK3230
GGGUUGCUAACUCAAUGGUAGAGUACUCGGCUUUUAACCGACGAGcUCCGGGUUCGAGUC
CCGGGCAACCCG
>DK3240
GGGUUGCUAACUCAACGGUAGAGUACUCGGCUUUUAACCGACUAGuUCCGGGUUCGAGUC
CCGGGCAACCCA
>DK3880
GAGACUUUAGUUUAAUGGUAAAACAUAUGACUUUUAAUCAUUCUAcUAUAGGUUCGAGUC
CUAUAAGUCUUA
>DK4000
GAGAAUAUUGUUUAAUGGUAAAACAGUUGUCUUUUAAGCAACCCAUGCUuGGUUCAACUC
CAGCUAUUCUCA
>DK4030
GAGAGUAUUGUUUAAuGGUAAAACAUUCUGUCUUUUAAGCAGUCUAUAGUGGUUCGAUUC
CACUUAUUCUCA
>DK4050
GAGAAUAUUGUUUAAUGGUAAAACAGUUGCCUUUUAAGCAUCCCAuGUUUGGUUCGAUUC
CAACUAUUCUUA
>DK4080
GAGAGUAUUGUUUAAAGGUAAAACAGUUGUCUUUUAAGCAACCCAUGCUGGUUCGAAUCC
AGCUAUUCUCA
>DK4340
GGGUGUAUAGCUCAGUuGGUAGAGCAUUGGGCUUUUAACCUAAUGGuCGCAGGUUCAAGU
CCUGCUAUACCCA
>DK4440
GGGUGUAUAGCUCAGUuGGUAGAGCAUUGGGCUUUUAACCUAAUGGuCGCAGGUUCAAGU
CCUGCUAUACCCA
>DK4480
GGGUGUAUAGCUCAGUuGGUAGAGCAUUGGGCUUUUAACCUAAUGGuCGCAGGUUCAAGU
CCUGCUAUACCCA
>DK4500
GGGUGUAUAGCUCAGUuGGUAGAGCAAUAGGCUUUUAACUUAAAGGuCGCAGGUUCAAGU
CCUGCUAUACCCA
>DK4620
CUGGGGGUAGCUUAAGAUUAAAGUUUGGAAUUCUUACUUCUAAGAUAUCUGGUUUGGAUU
CUUCAGG
>DK4700
UAAGCUAAAGCUUUGAAGAAGCGUUAAACUUUUAAUUUAAUGAACUUGUAUAAUGCGCAA
GUAGCUUUU
>DK4760
CAUCAGAUGACUGAAAGUAAGUAAUGGUCUCUUAAACCAAAAAaUAGUAAAUUAACgUUU
ACUUCUGAUGA
>DK4840
CAUUAGAUGACUGAAAGCAAGUACUGGUCUCUUAAACCAUUUAaUAGUAAAUUAGCcAUU
ACUUCUAAUGA
>DK4880
CAUUAGAUGACUGAAAGCAAGUACUGGUCUCUUAAACCAUUUUaUAGUAAAUUAGCaCUU
ACUUCUAAUGA
>DK5040
CCUUAAUUAGCUUAUUAUAAAGCCCUAAACUCUUAAUUUAAAAGaAAAUAGUUAAAACCU
AUUAUUAAGGA
>DK5080
CCUUAAUUAGCUUAUUUAAAGCUUUAGACUCUUAAUUUAAAGAAAUUAGCUAAUACCUAU
UAUUAAGGA
>DK5100
CACUAAGAAGCUAAUAuGGGUUAAGCACCAGCCUUUUAAGCUGGAAGcAGGUGACUCCCA
ACCACCCUUAAUGA
>DK5120
CACUAAGAAGCUAAAUGGGCaUUAGCGACAGCCUUUUAAGCUGUAGAuUGGUGACUCCCA
ACCACCCUUAAUGA
>DK5220
CAUUAAGAAGCUAUGCACCAGCACUAGCCUUUUAAGCUAGAGAgAGGGGACACCCUCCCC
CUUAAUGA
>DK5280
CAUUGCGAAGCUUAGAGCGUUAACCUUUUAAGUUAAAGUuAGAGACAACAAAUCUCCACA
UUGA
>DK5281
CAUUGCGAAGCUUAGAGCGUUAACCUUUUAAGUUAAAGUuAGAGACAACAAAUCUCCACA
AUGA
>DK5320
CACUAUGAAGCUAAGAGCGUUAACCUUUUAAGUUAAAGUuAGAGACCUUAAAAUCUCCAU
AGUGA
>DK5360
CACUAAGAAGCUAUAUAGCACUAACCUUUUAAGUUAGAGAuUGAGAGCCAUAUACUCUCC
UUGGUGA
>DK5880
CACUGUAAAGCUAACUUAGCAUUAACCUUUUAAGUUAAAGAuUAAGAGAACCAAcaCCUC
UUUACAGUGA
>DK6050
GCCCUUCUAGCUCAGUcGGUAGGGCGCACGGCUCUUAACCGUGUGGuCGUGGGUUCGAGC
CCACGGGGGGUG
>DK6051
GCCUUCCUAGCUCAGUGGUAGAGCGCACGGCUUUUAACCGUGUGGuCGUGGGUUCGAUCC
CCACGGAAGGCG
>DK6052
GCCCUUCUAGCUCAGUcGGUAGAGCGCACGGCUCUUAACCGUGUGGuCGUGGGUUCGAGC
CCCACGGGGGGUG
>DK6160
GCCCAGAUAGCUCAGUcGGUAGAGCGCAAGGCUUUUAACCUUGUGGuCGGGGGUUCGAGC
CCCCCUUUGGGCG
>DK6161
GCCCGGCUAGCUCAGUcGGUAGAGCGCCAGACUCUUAAUCUGGUGGuCGGGGGUUCGAGC
CCCCCGUUGGGCG
>DK6280
UCCUUGUUAGCUCAGUuGGUAGAGCGUUCGGCUUUUAagcgcauuugcuuaagcaaggau
ACCGAAAUGuCAGGGGUUCGAGCCCCCUAUGAGGAG
>DK6281
GCCUUGUUGGCGCAAUcGGUAGCGCGUAUGACUCUUAAUCAUAAGGuUAGGGGUUCGAGC
CCCCUACAGGGCU
>DK6320
UCCCGAGUGGCUCAAUcGGUUuAGAGCGUCUGACUCUUAcgaaugguAUCAGAAGGuUGC
GAGUUCGAGUCUCGCCUUGGGAG
>DK7560
GCCCGGUUAGCUCAGUcGGUAGAGCACCAGACUCUUAAUCUGGUUGuCGCGGGUUCGAGC
CCCGCAUUGGGCU
>DK7680
GCCCGGCUAGCUCAGUcGGUAGAGCAUGAGACUCUUAAUCUCAGGGuCGUGGGUUCGAGC
CCCACGUUGGGCG
>DK7740
GCCCGGCUAGCUCAGUcGGUAGAGCAUGAGACUCUUAAUCUCAGGGuCGUGGGUUCGAGC
CCCACGUUGGGCG
>DK7741
GCCCGGAUAGCUCAGUcGGUAGAGCAUUGGACUUUUAAUCCAAGGGuCCAGGGUUCAAGU
CCCUGUUCGGGCG
>DK7920
GCCCGCAUAGCUCAGUcGGUAGAGCAUCAGACUUUUAAUCUGAGGGuCCAGGGUUCAAGU
CCCUGUUCGGGCG
>DK8040
GCCCGGCUAGCUCAGUuGGUAGAGCAUGAGACUCUUAAUCUCAGGGuCGUGGGUUCGAGC
CCCACGUUGGGCG
>DK8100
GCCUGGAUAGCUCAAUuGGUAGAGCAUCAGACUUUUAAUCUGAGGGuUCAGGGUUCAAGU
CCCUGUUCAGGCG
>DK8101
GCCCGGCUAGCUCAGUcGGUAGAGCAUGAGACUCUUAAUCUCAGGGuCGUGGGUUCGAGC
CCCACGUUGGGCG
>DK9160
GCCCGGCUAGCUCAGUcGGUAGAGCAUGAGACUCUUAAUCUCAGGGuCGUGGGUUCGAGC
CCCACGUUGGGCG
>DK9990
GCCCGGAUAGCUCAGUcGGUAGAGCAUCAGACUUUUAAUCUGAGGGuCCAGGGUUCAAGU
CCCUGUUCGGGCG
>DK9991
GCCCGGCUAGCUCAGUcGGUAGAGCAUGAGACUCUUAAUCUCAGGGuCGUGGGUUCGAGC
CCCACGUUGGGCG
>DL0220
GCGAGAAUGGUCAAAUuGGUAAAGGCACAGCACUUAAAAUGCUGCGgaaugauuuccUUG
UGGGUUCGAGUCCCACUUCUCGCAcca
>DL0260
GGGGCUAUGCUGGAACuGGUAGACAAUACGGCCUUAGAUUCCGUAGcuuaaaugcGUGGG
AGUUCGAGUCUCCCUAGCCCCAcca
>DL0440
GCAGGGAUAGCCAAGUuuGGCCaACGGCGCAGCGUUCAGGGCGCUGUCccguaggggUcC
GCAGGUUCAAAUCCUGCUCCCUGCA
>DL0660
GCAGGGGUUGUCGAGCcuGGCCaAAGAUGCAGGACUUAGAAUCCUGUCcaguaguggUuC
CAGGGUUCAAAUCCCUGCCCCUGCA
>DL0680
GCGGGGGUGCCCGAGUGGUCaAAGGGGACAGGCUUAGGACCUGUUGgcguuaggcuUCCA
GGGUUCGAAUCCCUGCCCCCGCA
>DL0860
GCGGGGGUGCCCGAGCaaGGUCaAAGGGGUCGGGCUCAGGaccauauggugagacCCCCG
AUGguguaggccUgCGUGGGUUCAAAUCCCACCCCCCGCA
>DL0980
GCGGGGGUGCCCGAGCcaGGUAAAGGGGCAGGGCUCAAGACCCUGUGgcguaggccUgCG
UGGGUUCGAAUCCCACCCCCCGCA
>DL0981
GCGGGGGUGCCCGAGCcaGGUAAAGGGGCAGGGUUCAGGUCCCUGUGgcguaggccUgCG
UGGGUUCAAAUCCCACCCCCCGCA
>DL1140
CCCCAAGUGGCGGAAUaGGUAGACGCAUUGGACUUAAAAUCCAACGggcuuaauauccUg
UGCCGGUUCAAGUCCGGCCUUGGGGAcca
>DL1141
GGGGAUUGGCGGAAuuGGCAGACGCACUAGACUUAGGAUCUAGCGucuuugacGUAAGGG
UUCAAGUCCCUUAUCCCCCAcca
>DL1200
GCCCAAGUGGCGGAAUGGUAGACGCAUGGGAUUUAAGAUCCCACGcuagcaauagcGUGC
CGGUUCAAGUCCGGCUUUGGGCAcca
>DL1220
GGGGGAUUGGCGGAAUuGGCAGACGCACUAGACUUAGGAUCUAGCGucuuugacGUAAGG
GUUCAAGUCCCUUAUCCCCCAcca
>DL1230
CCCCGUGUGGCGAAAUGGUAGACGCGCUUGACUCAAAAUCAAGUAgugaagacuGUGCUG
GUUCGAGUCCGGUCACGGGGAcca
>DL1231
GCGGGUGUGGCGAAAUuGGCAGACGCACUAGACUUAGGAUCUAGCGcuuuacggcAUGCA
GGUUCAAGUCCUGUCACCCGCAcca
>DL1232
uGCCCGGGUGGUGAAAUcGGUAGACACGCAGGACUUAAAAUCCUGUGgcauaaaagccAU
GUCGGUUCAAGUCCGACCCCGGGCAcca
>DL1310
GCCCGGAUGGUGGAAUGCAGACACGGCGAGCUUAAACCUCGCUGccccuucgagggcGUG
CCGGUUCAAGUCCGGCUCCGGGCAcca
>DL1540
GCGGAUGUGGCGGAAUuGGCAGACGCGCUAGAAUCAGGCUCUAGUGucuuuacagacGUG
GGGGUUCAAGUCCCUUCAUCCGCAcca
>DL1541
GCCGGGGUGGUGGAAUuGGCAGACACACAGGACUUAAAAUCCUGCGguaggugacuaccG
UGCCGGUUCAAGUCCGGCCCUCGGCA
>DL1542
GCCGGGGUGGUGGAAUuGGCAGACACACAGGACUUAAAAUCCUGCGguaggugacuaccG
UGCCGGUUCAAGUCCGGCCCUCGGCAcca
>DL1543
GCCGGUGUGGCGGAAUuGGCAGACGCGCACGACUCAAAAUCGUGUUccuucuggaGUGUC
GGUUCGACCCCGACCACCGGUA
>DL1544
GCGGGUGUGGCGGAAUuGGCAGACGCGCUAGACUUAGGAUCUAGUGucuuuaugacGUGG
GGGUUCAAGUCCCUUCACCCGCA
>DL1660
GCGAAGGUGGCGGAAUuGGUAGACGCGCUAGCUUCAGGUGUUAGUGuccuuacggacGUG
GGGGUUCAAGUCCCCCCCCUCGCAcca
>DL1661
GCGGGAGUGGCGAAAUuGGUAGACGCACCAGAUUUAGGUUCUGGCGccgcaagguGUGCG
AGUUCAAGUCUCGCCUCCCGCAcca
>DL1662
GCCGAAGUGGCGAAAUcGGUAGACGCAGUUGAUUCAAAAUCAACCGuagaaauacGUGCC
GGUUCGAGUCCGGCCUUCGGCAcca
>DL1663
GCCGAGGUGGUGGAAUuGGUAGACACGCUACCUUGAGGUGGUAGUGcccaauagggcUUA
CGGGUUCAAGUCCCGUCCUCGGUAcca
>DL1664
GCCCGGAUGGUGGAAUcGGUAGACACAAGGGAUUUAAAAUCCCUCGgcguucgcgcuGUG
CGGGUUCAAGUCCCGCUCCGGGUAcca
>DL1700
GCGAAGGUGGCGGAAUuGGUAGACGCGCUAGCUUCAGGUGUUAGUGuccuuacggacGUG
GGGGUUCAAGUCCCCCCCCUCGCAcca
>DL1750
GCGGAAGUGGCGGAAUuGGUAGACGCACUAGAUUUAGGUUCAUGCGccuguaagguGUGA
GAGUUCAAGUCUCUCCUUCCGCAcca
>DL1780
GCGAAGGUGGCGGAAUuGGUAGACGCGCUAGCUUCAGGUGUUAGUGccccccggguGUGA
GGGUUCGAGUCCCUCUCUUCGCAcca
>DL1940
GCCCAGAUGGCGGAAUuGGUAGACGCGCCAGCUUCAGGUGCUGGUAcucgaaaggguGUG
GAGGUUCGAGUCCUCUUCUGGGCAcca
>DL1980
GCCCAGGUGGCGGAAUuGGUAGACGCGCAUGGUUCAGGUCCAUGUGccgcaagguGUGGA
GGUUCGAGUCCUCUCCUGGGCAcca
>DL2000
GCCCGAGUGGUGGAAUcGGUAGACACAAGGGAUUUAAAAUCCCUCGccuuucgacgcGUG
CCAGUUCAAGUCUGGCUUCGGGCAcca
>DL2180
GGGGAUGUGGUGGAAUuGGUAGACGCAACGGACUUAAAAUCCGUCGauuguauagaucGU
GAGGGUUCAAGUCCCUCCGUCCCCA
>DL2520
GCAGGCAUGGCGGAAUuuGGUAGACGCGCAGGAUUUAGGUUCCUGUGucuuuaugauGUG
AGAGUUCGAGUCUCUCUGCCUGUA
>DL2521
GCCUUCGUGGUGAAAUGGUAGACACUCAUGACUUAAAAUCAUGUGcuuauaaagcGUACC
GGUUCAACUCCGGUCGAAGGUA
>DL2522
UCCUUCGUGGUGAAAUGGUAAACACGUGUGAUUCAAAAUCACAUGcauaagcUUGCCGGU
UCGAGUCCGGUCGAAGGUA
>DL2600
GCCUUGAUGGUGAAAUGGUAGACACGCGAGAUUCAAAAUUUCGUGcuuaaagcAUGGAGG
UUCGAGUCCUCUUCAAGGCA
>DL2601
GGGGGUAUGGCGAAAUuGGUAGACGCUGCGGACUUAAAAUCCGUUGgcuuuaaagaccGU
GAGGGUUCAAGUCCCUCUACCCCCA
>DL2602
GCCGCUAUGGUGAAAUuGGUAGACACGCUGCUCUUAGGAAGCAGUGcuaaggcUUCUCGG
UUCGAAUCCGAGUAGCGGCA
>DL2700
GCCGCCAUGGUGAAAUuGGUAGACACGCUGCUCUUAGGAAGCAGUGcucaagcAUCUCGG
UUCGAGUCCGAGUGGCGGCA
>DL2701
GGGGAUAUGGCGAAAUcGGUAGACGCUACGGACUUAAAAUCCGUCGacuuucuaaguCgU
GAGGGUUCAAGUCCCUCUAUCCCCA
>DL2702
GCCUUGAUGGUGAAAUGGUAGACACGCGAGACUCAAAAUCUCGUGcuaaagagcGUGGAG
GUUCGAGUCCUCUUCAAGGCA
>DL2720
GGGGAUAUGGCGAAAUcGGUAGACGCUACGGACUUAAAAUCCGUCGacuuuauaagucGU
GAGGGUUCAAGUCCCUCUAUCCCCA
>DL2721
GCCUUGAUGGUGAAAUGGUAGACACGCGAGACUCAAAAUCUCGUGcuaaagagcGUGGAG
GUUCGAGUCCUCUUCAAGGCA
>DL2740
GCCGCUAUGGUGAAAUuGGUAGACACGUUGCUCUUAGGAAGCAGUGcuauagcAUCUUGG
UUCGAGUCCGAGUGGCGGCA
>DL2800
GCCUUGGUGGUGAAAUGGUAGACACGCGAGACUCAAAAUCUCGUGcuaaaaagcGUGGAG
GUUCGAGUCCUCUUCAAGGCA
>DL2920
GCCGCUAUGGUGAAAUuGGUAGACACGCUGCUCUUAGGAAGCAGUGcuaaugcAUCUCGG
UUCGAGUCCGAGUGGCGGCA
>DL2921
GGGGAUAUGGCGAAAUcGGUAGACGCUACGGACUUAAAAUCCGUCGacuuuaaaaaucGU
GAGGGUUCAAGUCCCUCUAUCCCCA
>DL2922
GCCUUGGUGGUGAAAUGGUAGACACGCGAGACUCAAAAUCUCGUGcuaaauagcGUGGAG
GUUCGAGUCCUCUUCAAGGCA
>DL3200
GCCUUGGUGGUGAAAUgguGGUAGACACGCGAGACUCAAAAUCUCGUGcuaaacagcGAG
GAGGUUCGAGUCCUCUUCAAGGCA
>DL3280
GCCUUGGUGGUGAAAUGGUAGACACGCGAGACUCAAAAUCUCGUGcuaaaaagcGUGGAG
GUUCGAGUCCUCUUCAAGGCA
>DL3360
GCCUUGGUGGUGAAAUGGUAGACACGCGAGACUCAAAAUCUCGUGcuaaacagcGUGGAG
GUUCGAGUCCUCUUCAAGGCA
>DL3361
GGGGAUAUGGCGAAAUuGGUAGACGCUACGGACUUAAAAUCCGUCGacuuuaaaaaucGU
GAGGGUUCAAGUCCCUCUAUCCCCA
>DL3400
GGGGAUAUGGCGAAAUcGGUAGACGCUACGGACUUAAAAUCCGUCGacuuuauaagucGU
GAGGGUUCAAGUCCCUCUAUCCCCA
>DL3800
ACUUAUGUGGCGGAACaGGUAGACGCGUGGGACUUAAAAUCUCAUUccauaggaGUGCCG
GUUCGAUUCCGGUCAUAAGUA
>DL3840
ACUUAUGUGGCGGAAUaGGUAGACGCGUGGGACUUAAAAUCUCAUUccuacggaGUGCCG
GUUCGACCCCGGUCAUAAGUA
>DL3880
AUCCGAGUGCUGGAAUuGGUAGACAGUCUUAGCUUAAGUUUAAGUGacgcaagucGUAAA
CGUUCGAAUCGUUUCUCGGAUA
>DL3881
AUGGGUAUGCUGAAAUaaGGUAAACAGGUUCCGCUUAGGACGGAAUAgucaaacuUUGCA
AGUUCAAGUCUUGUUACCCGUA
>DL4000
GCUAUUUUGGUGGAAUuGGUAGACACGAUACUCUUAAGAUGUAUUAcuuuacaguAUGAA
GGUUCAAGUCCUUUAAAUAGCA
>DL4020
AUGACUAUGGCGGAAUuGGUAGACGCGAUUAGUUUAGGUCUAAUUUauuuuuaauaAUAU
GGGUUCAAAUCCCAUUAGUCAUA
>DL4030
GCUACUUUGGUGGAAUcGGUAGACACGACGCACUUAAAAUGCGUUAcuuauaaguAUAAA
AGUUCAAGUCUUUUAAGUAGCA
>DL4040
GCCUAAAUGCUGGAAUuuGGUAGACAGAACAAACUUAAGAUUUGUCGcuuucgagcGUGU
UGGUUCGAGUCCAACUUUAGGUA
>DL4050
GCUACUUUGGUGGAAAuGGUAGACACGACACUCUUAAGAUGUGUUAucgcaagauAUGAA
GGUUCAAAUCCUUUAAGUAGUA
>DL4070
GCUAUUUUGGUGGAAUuGGUAGACACGACGCACUUAAAAUGCGUUAcuauaaaaguAUAA
AAGUUCAAGUCUUUUAAGUAGCA
>DL4080
GCUAUUUUGGUGGAAUuGGUAGACACGAUACUCUUAAGAUGUAUUAcuuuauaguAUGAA
GGUUCAAAUCCUUCAAAUAGCA
>DL4360
GGGUGUAUAGCUCAGUuGGUAGAGCAGUGGGCUUUUAACCUACUGGuCGCAGGUUCAAGU
CCUGCUAUACCCA
>DL4500
GCGCAUUUGGUGAAAAaGGUAAACACGACGGAUUUAAAAUCCGUUCcuauuggUUAUUGG
UUCAAGUCCAAUAAUGCGCA
>DL4501
ACUCGCUUGGUGGAACGGCAAACACGGCAGACUCAAAAUCUGUUUcuaauggaAUAUCGG
UUCGAAUCCGAUAGCGAGUA
>DL4502
GCGGAUAUGAUGGAAUuGGUAGACAUGCCAGGUUUAGGUUCUGGUGaccauaauguucGU
GGGGGUUCGAGUCCCUCUAUCCGUA
>DL4700
UGAAAGCUGGCAGAGUUAAUGCGCUUGAUUUAGGAUCAAUUUAUAAGUAUCCAUACUUGC
UUUCAU
>DL4701
CACAAGCUGGCAGACAUAAUGCAUACGAUUUAAGCUCGUCUUAUAAGAUCAUAUUCUUGU
UUGUGU
>DL4760
ACUAUUUUGGCAGAUAAGUGCAAUGAAUUUAGAAUUCAUUUAUGUAGAUUUUUUUCUACA
AAUAGUA
>DL4761
UCUAAUAUGGCAGAUUAAUGCAUUAGAUUUAAGCUCUAAAAAUAAAGUUUGACCUUUUAU
UAGAA
>DL4800
ACUAUUUUGGCAGAUUAGUGCAGUAAAUUUAGAAUUUAUUUAUAUAAUUUAAUUAAUUAU
AAAUAGUA
>DL4840
UCUAAUAUGGCAGAUUAGUGCAAUAGAUUUAAGCUCUAUAUAUAAAGUAUUUUACUUUUA
UUAGAA
>DL4880
UCUAAUAUGGCAGAUUAGUGCAAUGGAUUUAAGCUCCAUAUAUAAAGUAUUUUACUUUUA
UUAGAA
>DL4921
ACUAUUUUGGCAGAUUAGUGCAAUAAAUUUAGAAUUUAUAUAUGUAAUUUUUAUUACAAA
UAGUA
>DL4980
GCUUGAGUAGCAAAGAgGGUUuAAUGCUUGAGAUUUAGGUUCUUACAUCAAGGGUUCAAU
UCCCUUCUCUAGUU
>DL4981
GUUGAAGUAGCAAAGAGGUAAAUGCGAGAAUCCUAAGAUUUCUUUAuCAAGGGUUCAAUU
CCCUUCUUCAAUU
>DL5000
GCUGGGGUAGCAAAGUGGUUACUGCAGUAGAUUUAGGAUCUACGAUCAAGGGUUCAAAUC
CUUUUCCUAGUU
>DL5001
GCUGAAAUAGCAAAGUGGUAAUGCGAGAAGCCUAAGAUUUCUUUAuCGAAGGUUCAAAUC
CUUCUUUCAGUU
>DL5020
GCUUGAGUAGCAAAGCGGUUAAUGCUUGAGAUUUAGGUUCUCACAUCAAAGGUUCAAGCC
CUUUCUCUAGUU
>DL5021
GUUGCAGUAGCAAAGCGGUUAAUGCGAGAAUCCUAAAAUUUCUUUAuCAGAGGUUCAAAU
CCUCUCUCCAACU
>DL5040
GCUGAAAUAGCAAGUGGUUAAUGCAAAAGACUUAGGAUUUUUCAUCGAAGGUUCAACUCC
UUCUUUCAGCU
>DL5041
GCUAAAAUAGCAAAGUGGUUAAUGCAGAAGGCCUAAGACCUUCCUAuCAAAGGUUCAACU
CCCUUUUUUAGCU
>DL5080
GCUGAAGUAGCAAAAGuGGUUAUGCAAAAGACUUAGGAUCUUUUAACGAGGGUUCAACUC
CUUCUUUCAGCU
>DL5081
CUAAAGUAGCAAAGUGGUUAAUGCAGAAGGCCUAAAACUUUCCUAuCAAGGGUUCAACUC
CUUUCUUUAGC
>DL5100
GCUCCUAAAGGAUAAUAGCUCAUCCGUUGGUCUUAGGAACCAAAAAcUCUUGGUGCAACU
CCAAGUAGCAGCU
>DL5120
GCUAGCGUGGCAGAGCcuGGCUAAUGCGAAAGACCUAAGCUCUUUUUAuCAGGGGUUCAA
AUCCCCUCGCUAACU
>DL5121
GCUUUUAAAGGAAAACAGUCUAUCCGCUGGUCUUAGGAACCAGAAAcUCUUGGUGCAAAU
CCAAGUAAAAGCU
>DL5160
GCUUUUAAAGGAAAAGAGCCCUCCACUGGUCUUAGGCGCCAGCAUcUCUUGGUGCAAGUC
CAAGUAAAAGCU
>DL5220
ACUUUUAAAGGAUAAGAGCAAUCCGUUGGUCUUAGGAACCACCUAUCUUGGUGCAAAUCC
AAGUAAAAGUA
>DL5221
GCUAGCGUGGCAGAGCucGGCAAAUGCAAAAGGCUUAAGCCCUUUAUCCAGAGGUUCAAA
UCCUCUCCCUAGCU
>DL5280
ACUUUUAUAGGAUAGAAGUAAUCCAUUGGUCUUAGGAACCAAAAACCUUGGUGCAACUCC
AAAUAAAAGUA
>DL5281
AUUAGGGUGGCAGAGCcaAGUAAUUGCGUAAGACUUAAAACCUUGUUCcCAGAGGUUCAA
AUCCUCUCCCUAAUA
>DL5320
ACUUUUAUAGGAUAAUAGUAAUCCAUUGGUCUUAGGAACCAAAAACCUUGGUGCAAAUCC
AAAUAAAAGUA
>DL5321
AUUAGGGUGGCAGAGCcaGGAAAUUGCGUAAGACUUAAAACCUUGUUCcCAGAGGUUCAA
AUCCUCUCCCUAAUA
>DL5360
GUUAAGGUGGCAGAGCccGGUAAUUGCAUAAAACUUAAACUUUUAUAUcCAGAGAUUCAA
AUCCUCUCCUUAACA
>DL5361
ACUUUUAAAGGAUAGUAGUUUAUCCGUUGGUCUUAGGAACCAAAAAAUUGGUGCAACUCC
AAAUAAAAGUA
>DL5440
ACUUUUAAAGGAUAACAGCUAUCCAUUGACCUUAGGAGUCAAAAACAUUGGUGCAACUCC
AAAUAAAAGUA
>DL5480
ACUUUUAAAGGAUAACAGCUAUCCAUUGACCUUAGGAGUCAAAAAUAUUGGUGCAACUCC
AAAUAAAAGUA
>DL5520
ACUUUUAAAGGAUAACAGCUAUCCAUUGACCUUAGGAGUCAAAAACAUUGGUGCAACUCC
AAAUAAAAGUA
>DL5560
ACUUUUAAAGGAUAACAGCUAUCCAUUGGCCUUAGGAGUCAAAAAUAUUGGUGCAACUCC
AAAUAAAAGUA
>DL5600
ACUUUUAAAGGAUAGUAGUUAUCCAUUGGUCUUAGGAGCCAAAAACAUUGGUGCAACUCC
AAAUAAAAGUA
>DL5640
ACUUUUAAAGGAUAGAAGUAAUCCAUCGGUCUUAGGAACCGAAAAAUUGGUGCAACUCCA
AAUAAAAGUA
>DL5680
ACUUUUAAAGGAUAGAAGUAAUCCAUUGGCCUUAGGAGCCAAAAAAUUGGUGCAACUCCA
AAUAAAAGUA
>DL5720
ACUUUUAAAGGAUAACAGCCAUCCGUUGGUCUUAGGCCCCAAAAAUUUUGGUGCAACUCC
AAAUAAAAGUA
>DL5760
ACUUUUAAAGGAUAACAGCUAUCCAUUGGUCUUAGGACCCAAAAAUUUUGGUGCAACUCC
AAAUAAAAGUA
>DL5800
ACUUUUAAAGGAUAACAGCUAUCCAUUGGUCUUAGGACCCAAAAAUUUUGGUGCAACUCC
AAAUAAAAGUA
>DL5840
GCUUUUAAAGGAUAACAGCUAUCCCUUGGUCUUAGGAUCCAAAAAUUUUGGUGCAACUCC
AAAUAAAAGUA
>DL5880
ACUUUUAAAGGAUAACAGCUAUCCAUUGGUCUUAGGCCCCAAAAAUUUUGGUGCAACUCC
AAAUAAAAGUA
>DL5881
ACUUUUAAAGGAUAACAGCUAUCCAUUGGUCUUAGGCCCCAAAAAUUUUGGUGCAACUCC
AAAUAAAAGUA
>DL6160
GCAAGGGUAGGAAAGUcuGGUUaAAUCCGUGUGACUUAAGAUCUCAUCcauucggUuCGC
GAGUUCGAAUCUCGCCUCUUGCA
>DL6200
GGCAAGAUGGCCGAGCGGUCuAAGGCGCCACGUUAAGGuuaacccuuaauauuccuucca
agguuCCGUGGUCcgaaaggGCGUGGGUUCGAAUCCCACUCUUGUCA
>DL6280
GGUUGUUUGGCCGAGCGGUCuAAGGCGCCUGAUUCAAGaaauaucuugaccgcaguuaac
ugugggaauaCUCAGGUAucguaagauGCAAGAGUUCGAAUCUCUUAGCAACCA
>DL6281
GGAGGGUUGGCCGAGCGGUCuAAGGCGGCAGACUUAAGAUCUGUUGgacgguuguccGCG
CGAGUUCGAACCUCGCAUCCUUCA
>DL6980
GUCAGGAUGGCCGAGUGGUCuAAGGCGCCAGACUCAAGUUCUGGUCuucgagagaggGCG
UGGGUUCAAAUCCCACUUCUGACA
>DL7560
GGAGAGAUGGCCGAGCGGUCuAAGGCGCUGGUUUAAGGCACCAGUCccuucggggGCGUG
GGUUCGAAUCCCACUCUCUUCA
>DL7740
GUCAGGAUGGCCGAGCGGUCuAAGGCGCCAGACUCAAGauuuaaaaucuuacuuucugaa
cgaaaguguaugagcgUUCUGGUCcucucugaggGCGUGGGUUCGAAUCCCACUUCUGAC
A
>DL7741
GUCAGGAUGGCCGAGUGGUCuAAGGCGCUGCGUUCAGGUCGCAGUCuacucuguagGCGU
GGGUUCGAAUCCCACUUCUGACA
>DL7920
GUCAGGAUGGCCGAGCGGUCuAAGGCGCUGCGUUCAGGUCGCAGUCuccccuggagGCGU
GGGUUCGAAUCCCACUUCUGACA
>DL8100
GUCAGGAUGGCCGAGCGGUCuAAGGCGCUGCGUUCAGGUCGCAGUCuccccuggagGCGU
GGGUUCGAAUCCCACUCCUGACA
>DL9160
GUCAGGAUGGCCGAGCGGUCuAAGGCGCUGCGUUCAGGUCGCAGUCuccccuagagagGC
GUGGGUUCGAAUCCCACUCCUGACA
>DL9161
GUCAGGAUGGCCGAGUGGUCuAAGGCGCUGCGUUCAGGUCGCAGUCuccccuggagGCGU
GGGUUCGAAUCCCACUCCUGACA
>DL9162
GUCAGGAUGGCCGAGCGGUCuAAGGCGCUGCGUUCAGGUCGCAGUCuccccuggagGCGU
GGGUUCGAAUCCCACUCCUGACA
>DL9990
GGUAGCGUGGCCGAGCGGUCuAAGGCGCUGGAUUUAGGCUCCAGUCucuucggagGCGUG
GGUUCGAAUCCCACCGCUGCCA
>DL9991
GGUAGCGUGGCCGAGCGGUCuAAGGCGCUGGAUUAAGGCUCCAGUCucuucggggGCGUG
GGUUCGAAUCCCACCGCUGCCA
>DM0260
AGUUAGUUGGCAGAGUGGUUAUGCACCUCCUUCAUACGGAGCGAcuaCAGUGGUUCAAAU
CCACUACUAACUAcca
>DM0680
GGGCCCAUAaGCUUAGCcaGGUAGAGCGCCCGGCUCAUAACCGGGCGGuCAUGGGUUCGA
AUCCCAUUGGGCCCA
>DM0900
AGCGGGGUGGGGUAGUcaGGAAAUCCGAUGGGCUCAUAACCCGUAGAuCGAUGGUUCAAA
UCCAUCCCCCGCUA
>DM0960
GCCGGGGUCGCCUAGCcuGGUCaAGGGCGCCGGACUCAUAAUCCGGUCUuCCCGGGUUCG
AAUCCCGGCCCCGGCAcca
>DM1140
GGCGGGGUAGCUCAGUuGGUUAGAGCGUUCGGUUCAUACCCGAAAGGuCGAGAGUUCAAA
UCUCUCCCCCGCUAcca
>DM1180
GGCGGGGUAGCUCAGUuGGUUAGAGCGUUCGGUUCAUACCCGAAAGGuCGAGAGUUCAAC
UCUCUCCCCCGCUAcca
>DM1230
GGCGGUGUAGCUCAGCuGGCUAGAGCGUGCGGUUCAUACCCGCAAGGuCGAGGGUUCAAG
UCCCCCCGCCGCUAcca
>DM1231
CGCGGGAUAGAGCAGUcuGGUAGCUCGUCGGGCUCAUAACCCGAAGGuCGAUGGUUCAAA
UCCAUCUCCCGCAAcca
>DM1260
GGCGGGAUAGCUCAGCuGGUUAGAGCGCUCGGCUCAUACCCGGGAGGuCAAGAGUUCAAG
UCUCUUUCUCGCUAcca
>DM1540
GGACCUUUAGCUCAGUuGGUUAGAGCAGACGGCUCAUAACCGUCCGGuCGUAGGUUCGAG
UCCUACAAGGUCCAcca
>DM1541
GGCGGUGUAGCUCAGCuGGCUAGAGCGUACGGUUCAUACCCGUGAGGuNGGGGGUUCGAU
CCCCUCCGCCGCUAcca
>DM1660
GGCUACGUAGCUCAGUuGGUUAGAGCACAUCACUCAUAAUGAUGGGGuCACAGGUUCGAA
UCCCGUCGUAGCCAcca
>DM1750
GGCUACGUAGCUCAGUuGGUUAGAGCACAUCACUCAUAAUGAUGGGGuCACAGGUUCGAA
UCCCGUCGUAGCCAcca
>DM2520
GGCUCAGUAGCUCAGAGGAUAGAGCAGGGGAUUCAUAAGCCCUUGGuCACAGGUUCAAAU
CUUGUCUGAGCCA
>DM2600
ACCUACUUAACUCAGUGGUUuAGAGUAUCGCUUUCAUACGGCGAGAGuCAUUGGUUCAAA
UCCAAUAGUAGGUA
>DM2610
ACCUACUUAACUCAGUGGUUAGAGUACUGCUUUCAUACGGCGGGAGgCAUUGGUUCAAAU
CCAAUAGUAGGUA
>DM2640
GCCUACUUAACUCAGUGGUUAGAGUAUUGCUUUCAUACGGCGGGUGuCAUUGGUUCAAAU
CCAAUAGUAGGUA
>DM2680
GCCUACUUAACUCAGUGGUUAGAGUAUUGCUUUCAUACGGCGGGAGuCAUUGGUUCAAAU
CCAAUAGUAGGUA
>DM2700
GCCUACUUAACUCAGUGGUUAGAGUAUUGCUUUCAUACGGCGGGAGuCAUUGGUUCAAAU
CCAAUAGUAGGUA
>DM2701
AGCGGAGUAGAGCAGUuuGGUAGCUCACGAGGCUCAUAACCUUGAGGuCACGGGUUCGAU
UCCCGUCUCCGCAC
>DM2720
GCCUACUUAACUCAGUGGUUAGAGUAUUGCUUUCAUACGGCGGGAGuCAUUGGUUCAAAU
CCAAUAGUAGGUA
>DM2760
ACCUACUUAACUCAGUGGUUAGAGUAUUGCUUUCAUACGGCAGGAGuCAUUGGUUCAAAU
CCAAUAGUAGGUA
>DM2840
ACCUACUUAACUCAGUGGUUAGAGUAUUGCUUUCAUACGGCGGGAGuCAUUGGUUCAAAU
CCAAUAGUAGGUA
>DM2920
ACCUACUUAACUCAGUGGUUAGAGUACUGCUUUCAUACGGCGGGAGuCAUUGGUUCAAAU
CCAAUAGUAGGUA
>DM3280
ACCUACUUAACUCAGCGGUUAGAGUAUUGCUUUCAUACGGCGGGAGuCAUUGGUUCAAAU
CCAAUAGUAGGUA
>DM3640
AGACACGUAGCUUAGUGGUAAAGCACUGGUCUCAUAAGCCAGCUAuCGCAAGUUCGAAUC
UCGCCGUGUCUA
>DM3880
GCCAAAGUAGUUUAAUGGUAGAACAAUAAUUUCAUGAAUUAAGAAUGAGAAUUCGAUUUU
CUCCUUUGGCU
>DM3881
AAGACUAUAGCUUAAUcGGUAAAGCGAACCACUCAUGAUGGUUUGAgUAAAUGUUCAAGU
CAUUUUAGUCUUA
>DM3920
ACCUGGGUAGUUUAAAGGUAAAACCUUAAUUUCAUACAUUAAAGAUGAGAAUUCGAUUUU
CUCCCCAGGUN
>DM3960
GCCCGGGUAGUUUAAAGGUAAAACCUUAAUUUCAUACGUUAAAGAUGAGAAUUCGAUUUU
CUCCCCAGGUU
>DM4000
GCUUGUAUAGUUUAAUuGGUUAAAACAUUUGUCUCAUAAAUAAAUAAuGUAAGGUUCAAU
UCCUUCUACAAGUA
>DM4010
AGUAAUAUGAUGUAAUuGGUUAACAUAUUAGGCUCAUGACUUAAUUAUAUACGUUCAAAU
CGUGUUAUUGCUA
>DM4020
UGCAUUAUGAUGUAAUuGGUAACAUACAAGGCUCAUGUCCUUUUUAUAUACGUUCAAAUC
GUGUUGAUGCAU
>DM4021
AGAAUUAUAGCUUAAUcuGGUAAAGCAGUCCACUCAUAAUGGACCUAUCAAAGUUCAAUU
CUUUGUUAUUCUA
>DM4080
ACUUGUAUAGUUUAAAuGGUUAAAACAUUUGUCUCAUAAACAAAUAAuGUAAGGUUCAAA
UCCUUCUACAAGUA
>DM4240
ACCUACUUGACUCAGCGGUUAGAGUAUCGCUUUCAUACGGCGAGAGuCAUUGGUUCAAAU
CCAAUAGUAGGUA
>DM4280
ACCUACUUGACUCAGCGGUUAGAGUAUCGCUUUCAUACGGCGAGAGuCAUUGGUUCAAAU
CCAAUAGUAGGUA
>DM4480
GGGCUUAUAGUUUAAUuGGUUGAAACGUACCGCUCAUAACGGUGAUAuUGUAGGUUCGAG
CCCUACUAAGCCCA
>DM4481
ACCUACUUGACUCAGCGGUUAGAGUAUCGCCUUCAUACGGCGAGAGuCAUUGGUUCAAAU
CCAAUAGUAGGUA
>DM4500
CGCGGGAUAGAGUAAUuGGUAACUCGUCAGGCUCAUAAUCUGAAUGuUGUGGGUUCGAAU
CCGACUCCCGCCA
>DM4501
GUCGGAAUAGUUUAGUaGGGUAGAACAGCGGGAUCAUAAUUCGCACACGGGGGUUCAAAU
CCCUCUUCCGAUA
>DM4700
GGUAAAGUAGUCUAAUGAAGGACAGAAGACCUAUGAUUUUCAAGUGUUAUAAUUAACCUU
UACUU
>DM4701
GGUAAAGUGGUCUAAUAUUAGGAUAUAGGGCUCAUGCCCCUAAGGCGCCACGCGUAAUGG
CCUUUAUCU
>DM5000
AGUAAAGUAAGCUAAUAAAAAGCUUUUGGGUUCAUACCUCAAAAAuGGAAGGAUAAAUAC
CUCCCUUUAUUN
>DM5220
AGUAAGGUCAGCUAACUAAGCUAUCGGGCCCAUACCCCGAAAAUGAUGGUUUAACCCCUU
CCCCUACUA
>DM6160
AGCUUCUUAACUCAGGGGUAGAGUGCGAGGCCCAUAACCUCGAGGuCCUAGGAUCGAAAC
CUAGAGAAGCUA
>DM6280
GCUUCAGUAGCUCAGUaGGAAGAGCGUCAGUCUCAUAAUCUGAAGGuCGAGAGUUCGAAC
CUCUCCUGGAGCA
>DM6900
GGGGUGGUGGCGCAGUuGGGCAGCGCGUAGGUCUCAUAgcuucugaguuAUCCUGAGGuC
GAGAGUUCGAGCCUCUCUCACCCCA
>DM7740
AGCAGAGUGGCGCAGUGGAAGCGUGCUGGUCCCAUAACCCAGAGGuCCGAGGAUCGAAAC
CUUGCUCUGCUA
>DN0660
GCCUCCUUAGCUCAGUaGGUAGCAGCGAUGGACUGUUAAUCCAUAGGuCGCAGGUUCGAG
CCCUGCAGGAGGCGcca
>DN0680
GCCGCCGUAGCUCAGUaGGUAGGAGCGCUCGGCUGUUAACCGAGUGGuCGCAGGUUCGAG
UCCUGCCGGCGGCG
>DN1140
GGCUUUUUAGCUCAGCaGGUAGAGCAACCGGCUGUUAACCGGUUUGuCACAGGUUCGAGC
CCUGUAAAAGCCGcca
>DN1180
GGCUUUUUAGCUCAGCaGGUAGAGCAACCGGCUGUUAACCGGUUUGuCACAGGUUCGAGC
CCUGUAAAAGCCGcca
>DN1230
GCCUACUUAGCUCAGUuGGUUAGAGCACCUGACUGUUAAUCAGGGGGuCGCUGGUUCGAG
UCCAGCAGUGGGCGcca
>DN1350
UCCUCGGUAGCUCAAUuGGCAGAGCAGCCGGCUGUUAACCGGCAGGuUACUGGUUCGAGU
CCAGUCCGGGGAG
>DN1351
UCCUCCGUAGCUCAAUuGGCAGAGCAGCCGGCUGUUAACCGGCAGGuUACUGGUUCGAGU
CCAGUCGGGGGAG
>DN1500
UCCGCCUUAGCUCAGUuGGUAGAGCGCUUGACUGUUAAUCAGGAUGuCGUCAGUUCGAGU
CUGACAGGCGGA
>DN1540
UCCACAGUAGCUCAGUGGUAGAGCUAUCGGCUGUUAACCGAUCGGuCGCAGGUUCGAAUC
CUGCCUGUGGAGcca
>DN1541
UCCGCAGUAGCUCAGUGGUAGAGCUAUCGGCUGUUAACCGAUCGGuCGUAGGUUCGAAUC
CUACCUGCGGAG
>DN1570
UCCGCAGUAGCUCAGUGGUAGAGCAAUCGGCUGUUAACCGAUUGGuCGCAGGUUCGAAUC
CUGCCUGCGGAGcca
>DN1660
UCCUCUGUAGUUCAGUcGGUAGAACGGCGGACUGUUAAUCCGUAUGuCACUGGUUCGAGU
CCAGUCAGAGGAGcca
>DN2520
UCCUUAAUAGCUCAGUGGUAGAGCAAUCGGCUGUUAACCGAUCGGuCGUAGGUUCGAAUC
CUACUUAAGGAG
>DN2600
UCCUUAGUAGCUCAGUGGUAGAGCGGUCGGCUGUUAACCGAUUGGuCGUAGGUUCAAAUC
CUACCUGAGGAG
>DN2700
UCCUCAGUAGCUCAGUGGUAGAGCGGUCGGCUGUUAACUGACUGGuCGUAGGUUCGAAUC
CUACUUGGGGA
>DN2720
UCCUCAGUAGCUCAGUGGUAGAGCGGUCGGCUGUUAACUGACUGGCGUAGGUUCGAAUCC
UACUUGGGGAG
>DN2740
UCCUCAGUAGCUCAGUGGUAGAGUGGUCGGCUGUUAACCGAUUGGcCGUAGGUUCGACUC
CUACUUGAGGAG
>DN2920
UCCUCAGUAGCUCAGUGGUAGAGCGGUCGGCUGUUAACCGAUUGGuCGUAGGUUCGUAAC
CUACUUGGGGAG
>DN3200
UCCCCAGUAGCUCAGUGGUAGAGCGGUCGGCUGUUAACCGAUUGGuCGUAGGUUCAAAUC
CUAUUUGGGGAG
>DN3320
UCCUCAGUAGCUCAGUGGUAGAGCGGUCGGCUGUUAACUGUAUGGuCGUAGGUUCGAAUC
CUACUUGGGGAG
>DN3880
GCCUUUAUAGCUCAACGGUAGAGCGGAAUACUGUUAAUAUUUUGAUAGAUGUUCAAUUCA
UCUUAAGGGCU
>DN3960
GCCCCUAUAGCUCAAUGGUAGAGCAUAAUACUGUUAAUAUUAUGAUAGAUGUUCGAUUCA
UCUUGGGGGCU
>DN4000
GUCCUUAUAGCUUAUCGGUUAAAGCAUCUCACUGUUAAUGAGAAUAGAUGGGUUCAAUUC
CUAUUAAGGACG
>DN4080
GUCUUUAUGGCUUAGUGGUUAAAGCAUCUCACUGUUAAUGAGAAUACAUAGGUUCAAUUC
CUAUUGAAGACG
>DN4320
UCCUCAGUAGCUCAGUGGUAGAGCGGUCGGCUGUUAACUGACUGGuCGUAGGUUCGAAUC
CUACUUGGGGAG
>DN4400
UCCUCAGUAGCUCAGUGGUAGAGCGGUCGGCUGUUAACUGACUGGuCGUAGGUUCAAAUC
CUACUUGGGGAG
>DN4440
UCCUCAGUAGCUCAGUGGUAGAGCGGUCGGCUGUUAACUGACUGGuCGUAGGUUCGAAUC
CUACUUGGGGAG
>DN4500
UCUUUAGUAGCUCAGCGGUUAGAGCAAAUGGCUGUUAACUAUUGGGuCGUUGGUUCGAAU
CCAACCUAGAGAG
>DN4620
GUGCGUGUAGAUUAUAuuuGGUAAAAUCGUAAGGCUGUUAACUUUGAGAUGGUGUGUUUG
CCCGCGGACG
>DN4700
GGCCAAAUAGUUUAACUUAAAACGUUGAGCUGUUAAUUCAAAAUUGCAGUAAUUUGCUUU
GGCUU
>DN4800
UUAAUUGAAACCAAAAAGAGGUAUAUCACUGUUAAUGAUAUAAuUGAAUAUUAUUAUUCC
AAUUAAG
>DN4880
UUAAUUGAAGCCAAAAAGAGGCGUAUCACUGUUAAUGAUAUAAuUGAGUAUAAACUCCAA
UUAAG
>DN4980
UGAGUUGUAGCCUAAUGGAAAGGCGUUUGGCCGUUAACUAAAAGAgAGCAAGAUCAAUAC
UUGUCGACUCAG
>DN5000
UGGGUUGUAGCCUAAUGGAAAGGCAAUUGGCCGUUAACCAGGAGAuAACAAGAUCAAUAC
UUGUCAACUCAG
>DN5020
UGAGUUGUAGCCUAGUGGAAAGGCGUUUGGCCGUUAACUAAAAGAcAGCAAGAUCAAUAC
UUGCCAGCUCAG
>DN5040
UGGGUUGUAGCUAAAUGUAAAGGCGCUUGGCCGUUAACCAAGAAAuAGUAGGAUAAAAAC
CUAUCUUCCGAG
>DN5080
UGGGCUGUAGCUAAAUGUAAAAAGCGCUUGGCCGUUAACCAAGAAAuAAUAGGAUAAAUA
CCUAUCUUCCCAG
>DN5100
UAGAUAGAUGCUCGCUGGUUUGAGUGCUUAGCUGUUAACUAAGAGUuUAAAGGAUCGAGG
CCUUUCUGUCUAG
>DN5160
UAGAAUGAAGCUCGCUGGAUAGAGUGUUUAGCUGUUAACUAAAAUAuUACGGGAUCGAGG
CCCGUCAUUCUAG
>DN5220
UAGGCAGAAGCCAAUUGGUGUUGGCAUUUAGCUGUUAACUAAAAUUgUAUGGGAUCGAAG
CCCAUCUGUCUAG
>DN5280
UAGAUUGAAGCCAGUAAGUAGGGUAUUUAGCUGUUAACUAAAUUUuCGUAGGAaUUUGAu
UCCUUCCAAUCUAG
>DN5281
UAGAUUGAAGCCAGUAAGUAGGGUAUUUAGUUGUUAACUAAAUUUuCGUAGGUUUGAAUC
CUUCCAAUCUAC
>DN5282
UAGAUUGAAGCCAGUAAGUAGGGUAUUUAGCUGUUAACUAAAUUUuCGUAGGUUUGAAUC
CUUCCAAUCUAG
>DN5320
UAGAUUGAAGCCAGUAAUAGGGUAUUUAGCUGUUAACUAAAUUUuCGUAGGUUUAAUUCC
UGCCAAUCUAG
>DN5360
UAGAUUGAAGCCAGUUAGCUAGGGUGUUUAGCUGUUAACUAAAGUUuCGUGGGGGUGGAG
CCCACCAGUCUAG
>DN5880
UAGAUUGAAGCCAGUUGAUUAGGGUGCUUAGCUGUUAACUAAGUGUuUGUGGGUUUAAGU
CCCAUUGGUCUAG
>DN6050
UCCUCCCUGGCGCAGUcGGCAGCGCGUUAGGCUGUUAACCUACAGGuCGUUGGUUCGAAU
CCAACGGGAGGAG
>DN6051
UCCUCCCUGGCGCAGUcGGCAGCGCGUUAGGCUGUUAACCAUCAGGUGUUGGUUCGAAUC
CAACGGGAGGAG
>DN6060
GCUCGAUUAGCUCAGCuGGUUAGAGCAUGCGGCUGUUAACCGCAAGGuCGUAGGUUCGAU
CCCUACAUCGAGCG
>DN6160
GCCUGGAUGGCUAAAUGGCAGAGCGAGCGGCUGUUAACCGCUAGGuCCAUGGUUCGAUCC
CAUGUCUAGGCA
>DN6280
GACUCCAUGGCCAAGUuGGUUAAGGCGUGCGACUGUUAAUCGCAAGAuCGUGAGUUCAAC
CCUCACUGGGGUCG
>DN7100
UCCUCAGUAGCUCAGUGGUAGAGCGGUCGGCUGUUAACCGAUUGGuCGUAGGUUCGAAUC
CUACUUGGGGAG
>DN7740
GCCUCCGUGGCGCAAUuGGUUAGCGCGUUCGGCUGUUAACCGAAAGGuUGGUGGUUCGAG
UCCACCCGGGGGCG
>DN7920
GUCUCUGUGGCGCAAUcGGUUAGCGCGUUCGGCUGUUAACCGAAAGGuUGGUGGUUCGAG
CCCACCCAGGGACG
>DN9990
GUCUCUGUGGCGCAAUgGGUUAGCGCGUUCGGCUGUUAACCGAAAGGuUGGUGGUUCGAG
CCCAUCCAGGGACG
>DN9991
GUCUCUGUGGCGCAAUcGGUUAGCGCGUUCGGCUGUUAACCGAAAGAuUGGUGGUUCGAG
CCCACCCAGGGACG
>DP0220
CUCCGUGUAGCUCAGUuuGGUAGAGCGCCUGAUUUGGGAUCAGGAGGuCCAAGGUUCAAA
UCCUUGUAUGGAGA
>DP0260
CUCCGAUUAGCUCAAUuGGCUAGAGUACACCGUUUGGGGCGGUGGGGuUGAAGGUUCGAG
UCCUUCAUUGGAGAcca
>DP0660
GGGCCUGUGGGGUAGCcuGGUCcAUCCUUUGGGAUUUGGGAUCCUGAGACCCCAGUUCAA
AUCUGGGCAGGCCCAcca
>DP0680
GGGGCCAUAGGGUAGCcuGGUCuAUCCUUUGGGCUUUGGGAGCCUGAGACCCCGGUUCAA
AUCCGGGUGGCCCCA
>DP0740
GGGCCUGUGGGGUAGCcuGGUCAUCCUUUGGGAUUUGGGAUCCUGAAACCCCAGUUCGAA
UCUGGGCAGGCCCAcca
>DP1140
CGGGAAGUGGCUCAGUuuGGUAGAGCAUUCGGUUUGGGACCGAAGGGuCGCAGGUUCAAA
UCCUGUCUUCCCGAcca
>DP1180
CGGGAAGUGGCUCAGUuuGGUAGAGCAUUCGGUUUGGGACCGAAGGGuCGCAGGUUCAAA
UCCUGUCUUCCCGAcca
>DP1260
CGGAAAGUAGCUUAGCuuGGUAGAGCACUCGGUUUGGGACCGAGGGGuCGCAGGUUCGAA
UCCUGUCUUUCCGAcca
>DP1360
CGGGGUGUGGCGCAGCuuGGUAGCGCGCUUCGUUCGGGACGAAGAGGuCGUGGGUUCAAA
UCCCGCCACCCCGA
>DP1400
CGGGGUGUGGCGCAGCuuGGUAGCGCGCUUCGUUCGGGACGAAGAGGcCGUGGGUUCAAA
UCCCGCCACCCCGA
>DP1500
CGGGAAGUGGCUCAGUuuGGUAGAGCACCUGGUUUGGGACCAGGGGGuCGCAGGUUCAAA
UCCUGUCUUCCCGA
>DP1540
CGGGAAGUAGCUCAGCuuGGUAGAGCACAUGGUUUGGGACCAUGGGGuCGCAGGUUCGAA
UCCUGUCUUCCCGAcca
>DP1560
CGGGGUAUGGCGCAGUcuGGUAGCGCGCACCCUUGGGGUGGGUGAGGcCGUGGGUUCAAA
UCCCGCUACUCCGAcca
>DP1660
CGGCGAGUAGCGCAGCuuGGUAGCGCAACUGGUUUGGGACCAGUGGGuCGGAGGUUCGAA
UCCUCUCUCGCCGAcca
>DP1661
CGGUGAUUGGCGCAGCcuGGUAGCGCACUUCGUUCGGGACGAAGGGGuCGGAGGUUCGAA
UCCUCUAUCACCGAcca
>DP1662
CGGCACGUAGCGCAGCcuGGUAGCGCACCGUCAUGGGGUGUCGGGGGuCGGAGGUUCAAA
UCCUCUCGUGCCGAcca
>DP1700
CGGCGAGUAGCGCAGCuuGGUAGCGCAACUGGUUUGGGACCAGUGGGuCGGAGGUUCGAA
UCCUCUCUCGCCGAcca
>DP1740
CGGUGAAUAGCGCAGUuuGGUAGCGCAUCUGGUUUGGGACCAGAGGGuCGGGGGUUCGAA
UCCCUCUUCACCGAcca
>DP1780
CGGUGAUUAGCGCAGCccGGUAGCGCAUCUGGUUUGGGACCAGAGGGuCAAAGGUUCGAA
UCCUUUAUCACCGAcca
>DP2520
CGGGAUGUAGCGCAGUuuGGUAGCGCAUUGCAUUUGGGAUGCAAGGGuCGCAGGUUCGAA
UCCUGUCAUCCCGA
>DP2600
CGGAGUAUAGUNNNNUunGGUAGUGUAUCAUCUUGGGGUGAUGAAAGuCGUGGGUUCAAA
UCCCGCUACUCAAA
>DP2601
AGGGAUGUAGCGCAGUuuGGUAGCGCGUUUGUUUUGGGUACAAAAUGuCGCAGGUUCGAA
UCCUGUCAUCCCUA
>DP2680
AGGGAUGUAGCGCAGCuuGGUAGCGCGUUUGUUUUGGGUACAAAAUGuCACAGGUUCAAA
UCCUGUCAUCCCUA
>DP2700
AGGGAUGUAGCGCAGCuuGGUAGCGCGUUUGUUUUGGGUACAAAAUGuCACAGGUUCAAA
UCCUGUCAUCCCUA
>DP2720
AGGGAUGUAGCGCAGCuuGGUAGCGCGUUUGUUUUGGGUACAAAAUGuCACAGGUUCAAA
UCCUGUCAUCCCUA
>DP2920
AGGGAUGUGGCGCAGCuuGGUAGCGCGUUUGUUUUGGGUACAAAAUGuCACAGGUUCAAA
UCCUGUCAUCCCUA
>DP3000
AGGGAUGUAGCGCAGCuuGGUAGCGCGUUUGUUUUGGGUACAAAAUGuCACGGGUUCAAA
UCCUGUCAUCCCUA
>DP3200
AGGGAUGUAGCGCAGCuuUGUAGCGCGUUUGUUUUGGGUACAAAAUGuCACAGGUUCAAA
UCCUGUCAUCCCUA
>DP3880
CAGGUUAGAGCCAGGUGGUUAGGCGUCUUGUUUGGGUCAAGAAAUuGUUAUGUUCGAAUC
AUAAUAACCUGA
>DP4000
CAGAUAGAAGCCAAAAGGUCAGGCGCUUUCUUUGGGAGAAAGACCuAGUUAGUUCGAGUC
UAUCCUAUCUGA
>DP4010
CAGAUAGAAGCCAAAAGGUCAGGCGCUUUCUUUGGGUGAAAGAUCuAGUUAGUUCGAGUC
UAUCCUAUCUGA
>DP4030
CAGAUAAAAGCCAACCGGUGAGGCGCUUUCUUUGGGAGAAAGAGUuAGUUAGUUCGAUUC
UAGCUUAUCUGA
>DP4040
ACGAUAGAAACAUGUAuuGGUUCAUGUACUUGCUUUGGGUGUGAGAGUuUGUUAGUUCGA
AUCUAACCUAUCCGA
>DP4060
CAGAUUGUCUCGUAAUuGGUUAUCGAGCCUACAUUGGGUGUAGGAUUuUGAGGGUUCAAG
UCCUUCCAAUCUGA
>DP4070
CAGAUAAAAGCCAACCGGUGAAGGCACUUUCUUUGGGAGAAAGACUuAGUAAGUUCGAUU
CUUGCUUAUCUGA
>DP4080
CAGAUAGAAGCCAAAAGGUCAGGCGCUUUCUUUGGGUGAAAGAUCuAGUUAGUUCGAGUC
UAUCCUAUCUGA
>DP4440
CGAGGUGUAGCGCAGUcuGGUCAGCGCAUCUGUUUUGGGUACAGAGGGcCAUAGGUUCGA
AUCCUGUCACCUUGA
>DP4480
AGGGAUGUAGCGCAGCuuGGUAGCGCGUUUGUUUUGGGUACAAAAUGuAACGGGUUCAAA
UCCAGUCAUCCCUA
>DP4500
CAAGGUGUAGCGCAAUcuGGUAGCGCGUCUGCCUUGGGCGCAGAAAGuUACAGGUUCAAA
UCCUGUCACCUUGA
>DP4620
CAGUuUAGUAGUUUAAUGAAGAAUGCUAGCUUUGGGGGUUGGGAGUCUCUGGUUUGGAGU
UGGCUGG
>DP4700
CUAGAUAUAGUUUAGAGCAAAAUAUUGGCUUUGGGAGCUAAAGACACUUUUAUGAGUUUU
CUAGA
>DP4880
CAAGAGGUAGUUUAUUuUAUAAAAUAUUAAUUUUGGGGAUUAAUGAAAAAGAAAUUUCUU
UUCUCUUGA
>DP4980
CAGGAGAUAGUUUAUUAAAAAUAGUAGCUUUGGGAGUUGUAGAUGCAAGUUUAAUUCUUG
UUUUCCUGA
>DP5000
CAGAAAAUAGUUUAGUGAGAAUGAUAGCUUUGGGAGCUGUUGGUGUAAGUAUAAAgUCUU
GCUUUUCUGA
>DP5040
CAAAGAAUAGUUUAAGAAAAACAACAGCUUUGGGAGUUGUAGACGUAAGUGAAAACCUUA
CUUCUUUGA
>DP5060
CAGAGGGUAGUUUAAUUUAGAAUCUUAGCUUUGGGAGUUAAGGGUGGGAGUUAAAAUCUC
CUCUCUCUGA
>DP5080
CAGGAGAAAGUUUAAUAAAAAACCGCAGCUUUGGAAGUUGCAAUGUAAGGUAAGCCUUAu
UCUCUUGA
>DP5090
CAGAGAAUAGUUUAAUGUAGAAUCUUAGCUUUGGGAGUUAAGGGUGAGAGUUGAAUUCUC
UUUUCUCUGA
>DP5120
CGGGAGAGAAUUUAAAUUAGAAUGUUGGCUUUGGGGGUCAAUAGUGGAGGUUUGAGUCCU
UCUUUCUCGA
>DP5160
CAGGAUAUAGUUUAGGUAGAAUGCCGGUUUUGGGGACCGGUGGUAAAGGUUAAAGUCCUU
UUAUCCUGA
>DP5200
CAAGGAAUAGUUUAUGUAGAAUUCCAGCUUUGGGUGUUGGUGGUGAGGUUUAAUGUCUCU
UCCUUGA
>DP5220
CAGAGAGUAGUUUAUUUGAAAAUACCAGCUUUGGGAGCUGGAGAUGGAGGUUUGAGCCCU
CCUUUUCUGA
>DP5280
CAAGAAGUAGUUUAAGUAAGAAUAUCAGCUUUGGGUGUUGGUGGUGGGGAGGUAGUUCCU
UCUUCUUGA
>DP5281
CAAGAAGUAGUUUAAGUAAGAAUAUCAGCUUUGGGUGUUGAUGGUGGGGAGGUAGUUCCU
UCUUCUUGA
>DP5320
CAAGAAGUAGUUUAAUUAGAAUACCAGCUUUGGGUGCUGGUGGUGGGGAGUAGCUCCUUC
UUCUUGA
>DP5360
CAGGGAAUAGUUUAAAUAGAACUUCAGCUUUGGGGGUUGAUGGUGAGACUGCAGUUUCUU
CCUUGA
>DP5880
CAGAGAAUAGUUUAAAUUAGAAUCUUAGCUUUGGGUGCUAAUGGUGGAGUUAAAGACUUU
UUCUCUGA
>DP6280
GGGCGUGUGGUCUAGUGGUAUGAUUCUCGCUUUGGGcugugaaauaaacaggaagacaaa
gccaUGCGAGAGGcCCUGGGUUCAAUUCCCAGCUCGCCCC
>DP6980
GGGCAUUUGGUCUAGUGGUAUGAUUCUCGCUUUGGGUGCGAGAGGuCCCGAGUUCGAUUC
UCGGAAUGCCCC
>DP6981
GGGCAUUUGGUCUAGUGGUAUGAUUCUCGCUUAGGGUGCGAGAGGuCCCGAGUUCAAUUC
UCGGAAUGCCCC
>DP7560
GGCCGAAUGGUCUAGUGGUAUGAUUCUCGCUUUGGGUGCGAGAGGuCCCGGGUUCAAUCC
CCGGUUCGGCCC
>DP7740
GGCUCAAUGGUCUAGGGGUAUGAUUCUCGCUUUGGGUGCGAGAGGuCCCGGGUUCAAAUC
CCGGUUGAGCCC
>DP8040
GGCUCGUUGGUCUAGGGGUAUGAUUCUCGCUUAGGGUGCGAGAGGuCCCGGGUUCAAAUC
CCGGACGAGCCC
>DP8041
GGCUCGUUGGUCUAGGGGUAUGAUUCUCGCUUCGGGUGCGAGAGGuCCCGGGUUCAAAUC
CCGGACGAGCCC
>DP8100
GGCUCGUUGGUCUAGGGGUAUGAUUCUCGCUUCGGGUGCGAGAGGuCCCGGGUUCAAAUC
CCGGACGAGCCC
>DP8101
GGCUCGUUGGUCUAGGGGUAUGAUUCUCGCUUAGGGUGCGAGAGGuCCCGGGUUCAAAUC
CCGGACGAGCCC
>DP9160
GGCUCGUUGGUCUAGGGGUAUGAUUCUCGCUUCGGGUGCGAGAGGuCCCGGGUUCAAAUC
CCGGACGAGCCC
>DP9161
GGCUCGUUGGUCUAGGGGUAUGAUUCUCGCUUAGGGUGCGAGAGGuCCUGGGUUCAAAUC
CCGGACGAGCCC
>DP9990
GGCUCGUUGGUCUAGGGGUAUGAUUCUCGCUUAGGGUGCGAGAGGuCCCGGGUUCAAAUC
CCGGACGAGCCC
>DP9991
GGCUCGUUGGUCUAGGGGUAUGAUUCUCGCUUUGGGUGCGAGAGGuCCCGGGUUCAAAUC
CCGGACGAGCCC
>DQ0220
UGGGAAUUAGCCAAGUuGGUAAGGCAUAGCACUUUGACUGCUAGAUgCAAAGGUUCGAGU
CCUUUAUUCCCAG
>DQ0260
UGGGGAUUAGCUUAGCuuGGCCuAAAGCUUCGGCCUUUGAAGUCGAGAUCAUUGGUUCAA
AUCCAAUAUCCCCUGcca
>DQ0660
AGCCCAGUAGUGUAGUGGCCaAUCAUCUAGGUCUUUGGAACCUGGGACCGCGGUUCGAAU
CCGCGCUGGGCUA
>DQ1140
UGGGCUAUAGCCAAGCGGUAAGGCAAGGGACUUUGACUCCCUCAUgCGCCGGUUCGAAUC
CUGCUAGCCCAAcca
>DQ1200
UGGGAUGUAGCCCAGCGGUAAGGCAAUAGACUUUGACUCUAUCAUgCGAUGGUUCGAUCC
CAUCCAUCCCAGcca
>DQ1230
AGGCCCAUAGCCAAGCGGUAAGGCAACGGACUUUGACUCCGUCACuCGUAGGUUCAAAUC
CUGCUGGGCCUGcca
>DQ1340
gUGGGCUAUGGUGUAAUuGGCAGCACGACUGAUUCUGGUUCAGUUAGUCUAGGUUCGAGU
CCUGGUAGCCCAG
>DQ1341
aUGGGCUAUGGUGUAAUuGGCAGCACGAGUGAUUCUGGUUCAUUUAGUCUAGGUUCGAGU
CCUGGUAGCCCAG
>DQ1540
UGGGCUAUAGCCAAGCGGUAAGGCAACGGACUUUGACUCCGUCAUgCGUUGGUUCGAAUC
CAGCUAGCCCAG
>DQ1660
UGGGGUAUCGCCAAGCGGUAAGGCACCGGUUUUUGAUACCGGCAUuCCCUGGUUCGAAUC
CAGGUACCCCAGcca
>DQ1661
UGGGGUAUCGCCAAGCGGUAAGGCACCGGAUUCUGAUUCCGGCAUuCCGAGGUUCGAAUC
CUCGUACCCCAGcca
>DQ2520
UGAGGCGUAGCCAAGUGGUAAGGCAACGGGUUUUGGCCCUGUCAUuCGGAGGUUCGAAUC
CUCCCGCCUCAG
>DQ2600
UGGGGCGUCGCCAAGUGGUAAGGCUGCAGGUUUUGGUCCUGUUAUuCGGAGGUUCGAAUC
CUUCCGUCCCAG
>DQ2700
UGGGGCGUGGCCAAGUGGUAAGGCAGCGGGUUUUGGUCCCGUUACuCGGAGGUUCGAAUC
CUUCCGUCCCAG
>DQ2920
UGGGGCGUGGCCAAGUGGUAAGGCAACGGGUUUUGGUCCCGCUAUuCGGAGGUUCGAAUC
CUUCCGUCCCAG
>DQ3220
UGGGGCGUGGCCAAGCGGUAAGGCAGCAGGUUUUGAUCCUGUUAUuCGGAGGUUCGAAUC
CUUCCGUCCCAG
>DQ3240
UGGGGCGUAGCCAAGCGGUAAGGCAACGGGUUUUGGUCCCGCUAUuCGGAGGUUCGAAUC
CUUCCGUCCCAG
>DQ3640
UGGGGCAUAGCCAAGUGGUAAGGCAUUGGACUUUGACUCCAAGAUgCAUGGGUUCGAAUC
CUAUUGCCCCAG
>DQ3880
UAUGUUGUCGACUAAUcGGUAAGUCAUAAAUUUUUGGUAUUUAUAUUGGGUGUUCGAGUC
GCCCCAACAUAA
>DQ4000
UGAGUCGUAGACAAUAGGUAAGUUACCAAAAUUUGAGUUUGGAGUUCUUUGUUCGAAUCA
AAGCGAUUCAA
>DQ4030
UGAAUUGUAGACUAAUaGGUAGUCCCCAAAAUUUGAGUUUGGCUuUaGGUGUGUUCGAGU
CACCCCAAUUCAA
>DQ4040
UGGGUUGUUGACUAAUaGGUAAGUCCCUGAAAUUUGACUUCAGUCUaUGUAAGUUCGAAU
CUUACCAUCCCAU
>DQ4050
UGAAUCGUAGACUAAUaGGUAAGUCACCAAAAUUUGAGUUUGGAAUuUGUUUGUUCGAAU
CAAACCGGUUCAA
>DQ4070
UGAAUUGUAGACUAAUaGGUAAGUCCCCAAAAUUUGAGUUUGGCUuUaGGUGUGUUCGAA
UCACCCCAAUUCAA
>DQ4080
UGAGUCGUAGACUAAUaGGUAAGUUACCAAAAUUUGAGUUUGGAGUUGUUUGUUCGAAUC
AAACCGAUUCAA
>DQ4440
UGGAGUAUAGCCAAGUGGUAAGGCAUCGGUUUUUGGUAUCGGCAUgCAAAGGUUCGAAUC
CUUUUACUCCAG
>DQ4441
UGGAGUAUAGCCAAGUGGUAAGGCAUCGGUUUUUGGUACCGGCAUgCAAAGGUUCGAAUC
CUUUUACUCCAG
>DQ4500
UGGAGUAUAGCCAAGUGGUAAGGCAUCGGCCUUUGAUGCCGAGAAaCAAAGGUUCGAAUC
CUUUUACUCCAG
>DQ4700
UAUAAAGAAGUAUUGUGGUACGUAGGACUUUGAUCCCUAAAGAGAAAGUUAAAGCUUUUC
UUUAUAA
>DQ4880
UAUAUUUUGGUGUAUGAUGCACAAAAGUUUUUGAUACUUUUAGAAAUAGUUUAAUUCUAU
UAAAUAUAA
>DQ4960
UAUAUUUUGGUGUACGAUGCACAAAAGUUUUUGAUACUUUUAGUAAUAGUUUAAUUCUAU
UAAAUAUAA
>DQ4980
UAGAAAAUAGUUUAACcAGUAAAACUAAGAAAUUUGAAUUCUUUAAUACAAGUGCAACCC
UUGUUUUUCUAA
>DQ5000
UAGAAAGUAGUAUAACGGUAAAACCAAGAAUUUUGAUUUCUUAAAUAUAAGUUCAACUCU
UAUCUUUCUAA
>DQ5040
UAAGGAGUAGUUUAAUGGAAAAACGAGGAACUUUGACUUCCUUGUUGUGGGUUCAAUUCC
CAUCUCCUUAA
>DQ5080
UAAGGAUUAGUUUAAUuGGAAAAACGAAGAGCUUUGACUUCUUCUGCUUGGGUCCAUUCC
CCACUCCUUAA
>DQ5120
UAGGAAGUGGUAUAGGGGAGUACGGAGGGUUUUGAUCUCUCAGGUGCAGGUUCAAUUCCU
GUCUUUCUAA
>DQ5160
UAAGGAGUAGUAUAAAGGAAGUACAAAGGGUUUUGAUCUCUUAAGUAUAGGUUCAAUUCC
UAUCUCUUUAG
>DQ5220
UAGAAAAUAAUAUAGAGGGAGUAUGAAGAGUUUUGAUCUCUUCUGUGUAGGUUCGAUUCC
UACUUUUCUAG
>DQ5280
UAGGAUAGGGUGUAUUGGUAGCACGGAAAAUUUUGAAUUCUUAGGUGUAGGUUCAAUUCC
UAUUGUCCUAG
>DQ5281
UAGGAUAGGGUGUAUUGGUGGCACGGAGAAUUUUGAAUUCUUAGGUGUAGGUUCAAUUCC
UAUUGUCCUAG
>DQ5320
UAGGAUAAgGUGUUUAGGUGCACGGAGAAAUUUUGAAUUCUUAAGUGUAGGUUCAAUUCC
UAUUGUCCUAG
>DQ5360
UAGAAUUUGGUGUAAUuGGGAGCACGAAGAGUUUUGGAUUCUUAGGAGUAGGUUCGAUUC
CUAUAGUUCUAG
>DQ5880
UAGGAUGGGGUGUGAUaGGUGGCACGGAGAAUUUUGGAUUCUCAGGGAUGGGUUCGAUUC
UCAUAGUCCUAG
>DQ6050
GGUCCUAUAGUGUAGUGGUUAUCACUUCGGACUUUGAAUCCGAAAACCCAGGUUCGAAUC
CUGGUAGGACCA
>DQ6051
GGGCGUGUAGCUCAGUGGUAGAGCGCCCUGUUUUGCAUACGGAGGcCUAGGGUUCAAACC
CCUACUCGUCCA
>DQ6060
GGUUCCAUAGUAUAGUGGUUAGUACUGGGGACUUUAAAUCCCUUGACCUGGGUUCGAAUC
CCAGUGGGACCU
>DQ6160
GGUUUUAUAGUGUAAUuGGUUAGCACCCAGGACUUUGAAUCCUGUAAUCUGAGUUCGAGU
CUCAGUAGAACCA
>DQ6280
GGUCCUAUAGUGUAGUGGUUAUCACUUUCGGUUUUGAUCCGGACAACCCCGGUUCGAAUC
CGGGUAGGACCU
>DQ6281
GGUCCUAUAGUGUAGUGGUUAUCACUUUCGGUUCUGAUCCGAACAACCCCAGUUCGAAUC
CGGGUGGGACC
>DQ9990
GGUUCCAUGGUGUAAUGGUUAGCACUCUGGACUCUGAAUCCAGCGAUCCGAGUUCAAAUC
UCGGUGGAACCU
>DQ9991
GUCUCUGUGGCGCAAUcGGUUAGCGCGUUCGGCUGUUAACCGAAAGAuUGGUGGUUCGAG
CCCACCCAGGGACG
>DQ9992
GGUCCCAUGGUGUAAUGGUUAGCACUCUGGACUUUGAAUCCAGCGAUCCGAGUUCAAAUC
UCGGUGGGACCU
>DR0220
GUCCCGCUGGUGUAAUGGAUAGCAUACGAUCCUUCUAAGUUUGCGGUCCUGGUUCGAUCC
CAGGGCGGGAUAcca
>DR0660
GGGCCCGUGGCCUAGUcuGGAUACGGCACCGGCCUUCUAAGCCGGGGAuCGGGGGUUCAA
AUCCCUCCGGGUCCG
>DR1140
GCGCCCGUAGAUCAAUuGGAUAGAUCGCUUGACUACGGAUCAAAAGGuUGGGGGUUCGAG
UCCCUCCGGGCGCAcca
>DR1141
GCCCAUGUAGCUCAGUaGGAUAGAGCACGCGCCUUCUAAGCGUGAGGuCGGAAGUUCGAG
CCUUCUCGUGGGCAcca
>DR1180
GCGCCCGUAGAUCAAUuGGAUAGAUCGCUUGACUACGGAUCAAAAGGuUGGGGGUUCGAG
UCCCUCCGGGCGCAcca
>DR1181
GCCCAUGUAGCUCAGUaGGAUAGAGCACGCGCCUUCUAAGCGUGAGGuCGGAAGUUCGAG
CCUUCUCGUGGGCAcca
>DR1230
GUCCGAAUAGCUCAGCuGGAUAGAGCAAUAGCCUUCUAAGCUAUCGGuCGGGGGUUCGAA
UCCCUCUUCGGACGcca
>DR1260
GCGCCCAUAGAUCAAUuGGAUAGAUCGUUUGACUACGGAUCAAAAGGuUGAGGGUUCGAU
UCCUUCUGGGCGCGcca
>DR1500
GCACCCAUAGCGCAACuGGAUAGAGUGUCUGACUACGAAUCAGAAGGuUGUAGGUUCAAG
UCCUACUGGGUGCA
>DR1540
GCGCCCGUAGCUCAAUuGGAUAGAGCGUUUGACUACGGAUCAAAAGGuUAGGGGUUCGAC
UCCUCUCGGGCGCGcca
>DR1660
GCGCCCGUAGCUCAGCuGGAUAGAGCGCUGCCCUCCGGAGGCAGAGGuCUCAGGUUCGAA
UCCUGUCGGGCGCGcca
>DR1661
GCGCCCUUAGCUCAGUuGGAUAGAGCAACGACCUUCUAAGUCGUGGGcCGCAGGUUCGAA
UCCUGCAGGGCGCGcca
>DR1662
GCGCCCUUAGCUCAGUuGGAUAGAGCAACGACCUUCUAAGUCGUGGGcCGCAGGUUCGAA
UCCUGCAGGGCGCGcca
>DR1663
GCAUCCGUAGCUCAGCuGGAUAGAGUACUCGGCUACGAACCGAGCGGuCGGAGGUUCGAA
UCCUCCCGGAUGCAcca
>DR1664
GUCCUCUUAGUUAAAUGGAUAUAACGAGCCCCUCCUAAGGGCUAAUUGCAGGUUCGAUUC
CUGCAGGGGACAcca
>DR1700
GCGCCCGUAGCUCAGCuGGAUAGAGCGCUGCCCUCCGGAGGCAGAGGuCUCAGGUUCGAA
UCCUGUCGGGCGUAcca
>DR1780
GCGCCCGUAGCUCAGCuGGAUAGAGCGCUGCCCUCCGGAGGCAGAGGuCACAGGUUCGAA
UCCUGUCGGGCGCAcca
>DR2440
GAGCUUGUAGCUCAGUGGACuAGAGCACAUGGCUACGAACCAUGGGGuCGGGGGUUCGAA
ACCCUCCUGGCUCG
>DR2480
GGGUGUGUAGCUCAGUGGACuAGAGCACGUGGCUACGAACCACGGUGuCGGGGGUUCGAA
UCCCUCCUCGCCCG
>DR2520
GGGCUUGUAGCUCAGUGGACuAGAGCACGUGGCUACGAACUACGGAGuCAGGGGUUCGAA
UCCCUUCUUGCCCG
>DR2540
GGGCUCAUCGUCUAAUGGAUcAGGACAGGGACCUUCUAAGUCUCUAAUGUAGGUUCGAAU
CCUACUGAGCCUA
>DR2600
GGGUUUGUAGCUCAGAGGAUuAGAGCACGUGGCUACGAACCACGGUGuCGGGGGUUCGAA
UCCCUCCUUGCCCA
>DR2601
GGGUUUGUAGCUCAGUGGAUuAGAGCUCAUGGUUCCGAAUCAUGAAGuCAAGGGUUCGAA
UCCCUUCUAACCCU
>DR2602
GCGUCCAUCGUCUAAAGGAUAGGACAGAGGUUUUCUAAACCUCCAGUAUAGGUUCGAAUC
CUAUUGGACGUA
>DR2680
GCGUCCAUUGUCUAAUGGAUAGGACAGAGGUCUUCUAAACCUUUGGUAUAGGUUCAAAUC
CUAUUGGACGCA
>DR2700
GCGUCCAUUGUCUAAUGGAUAGGACAGAGGUCUUCUAAACCUUUGGUAUAGGUUCAAAUC
CUAUUGGACGCU
>DR2701
GGGCCUGUAGCUCAGAGGAUuAGAGCACGUGGCUACGAACCACGGUGuCGGGGGUUCGAA
UCCCUCCUCGCCCA
>DR2720
GGGCCUGUAGCUCAGAGGAUuAGAGCACGUGGCUACGAACCACGGUGuCGGGGGUUCGAA
UCCCUCCUCGCCCA
>DR2740
GGGCCUGUAGAUCAGAGGAUuAGAGCACGUGGCUACGAACCACGGUGuCGUGGGUUCGAA
UCCCUGCUCGCCCA
>DR2920
GGGCCUGUAGCUCAGAGGAUuAGAGCACGUGGCUACGAACCACGGUGuCGGGGGUUCGAA
UCCCUCCUCGCCCA
>DR2921
GCGUCCAUUGUCUAAUGGAUAGGACAGAGGUCUUCUAAACCUUUGGUAUAGGUUCAAAUC
CUAUUGGACGCA
>DR3040
GGGCCUGUAGCUCAGAGGAUuAGAGCACGUGGCUACGAACCACGAUGuCGGGGGUUCGAA
UCCCUCCUAGCCCA
>DR3200
GGGCUCGUAGCUCAGAGGAUuAGAGCACGCGGCUACGAACCACGGUGuCGGGGGUUCGAA
UCCCUCCUCGCCCA
>DR3201
GCGUCCAUUGUCUAAUGGAUAGGACAGAGGUCUUCUAAACCUUUGGUAUAGGUUCAAAUC
CUAUUGGACGCA
>DR3280
GCGUCCAUAGUCUAAUGGAUAGGACAUAGGUCUUCUAAACCUUUGGUAUAGGUUCAAAAC
CUAUUGGACGCA
>DR3320
GGGCCUGUAGCUCAGAGGAUuAGAGCACGUGGCUACGAACCACGGUGuCGGGGGUUCGAA
UCCCUCCUCGCCCA
>DR3321
GCGUCCAUUGUCUAAUGGAUAGGACAGAGGUCUUCUAAACCUUUGGUAUAGGUUCAAGUC
CUAUUGGACGCA
>DR3880
UUCUUAUUAGCUCAAUGGUAGAGCAAAAUACUUCUAAUAUUUUGAUCUAAGUUCGAGUCU
UAGAUAAGAAG
>DR3920
UUCUCAUUAGCUCAAAGGAAGAGCAGGAUACUUCUAAUAUUCCGAUUUUAGUUCGAAUCU
AAAAUGAGAAU
>DR4000
GCUCUCUUAGCUUAAUGGUUAAAGCAUAAUACUUCUAAUAUUAAUAuUCCAUGUUCAAAU
CAUGGAGAGAGUA
>DR4001
AUAUCUUUAAUUUAAUGGUAAAAUAUUAGAAUACGAAUCUAAUUAUAUAGGUUCAAAUCC
UAUAAGAUAUU
>DR4080
GCUCUCUUAGCUUAAUGGUUAAAGCAUAAUACUUCUAAUAUUAAUAuUCCAUGUUCAAAU
CAUGGAGAGAGUA
>DR4500
GUGCUUGUAGCUCAAUuGGAUAGAGCACCAAACUACGGAUUUGGGGGuUGAGAGUUCAAA
UCUUUCCAAGCAUG
>DR4501
GCAUUCUUAGCUCAGUuGGAUAGAGCAACAACCUUCGAAGUUGAUGGuCACAGGUUCAAA
UCCUGUAGGAUGCG
>DR4502
GCAUUCUUAGCUCAGUuGGAUAGAGCAACAACCUUCUAAGUUGAAGGuCACAGGUUCAAA
UCCUGUAGAAUGCG
>DR4800
AAAUAUGAAGCGAUUUAUUGCAAUUAGUUUCGACCUAAUCUUAGGUGAAAUUCACCcCAU
AUUUU
>DR4880
GAAUAUGAAGCGAUUAAUUGCAGUUAGUUUCGACCUAACCUUAGGUAUUAUAUACCCUUA
UUUU
>DR5040
UGAGAGUUAGUUUAAGAAGAACCCCUGAUUUCGGCUCAGAAGGCUUUGGUUAAAGUCCAA
AACUCUUUA
>DR5080
NAAGAGUUAGUUUAAGGAGAACCUCUGAUUUCGGCUCAGAGGGUUUUGGUUCAACCCCAA
AACUCUUGN
>DR5100
AGGUGAUUAGUCUAAGUAAAAUACUUGAUUUCGGCUCAAGAGUCUGUGGUUAAAGUCCAC
AAUUGCCUA
>DR5120
GAGUUGUUAGUCUAAACAAGACAGUUGUUUUCGGCACAACAAAUUAUGGUUAAACCCCAU
AAUAACUCU
>DR5220
AGAAAGUUAGUCUAACUAAGACAGCUGGUUUCGACCCAGCAAAUUAUAGACCCACCUAUA
ACUUUCUU
>DR5280
UGGUAAUUAGUUUAAAUAAAAUUAAUGAUUUCGACUCAUUAGAUUAUGAUAAUAAUCAUA
AUUACCAA
>DR5320
UGGUAAUUAGUUUAAAAAAAAUUAAUGAUUUCGACUCAUUAGAUUAUGAUGCUGUUCAUA
AUUACCAA
>DR5360
UGGUACUUAGUUUAAAAUAAAAUAAAUGAUUUCGACUCAUUAGAUUAUGAUUUAAUUCAU
AAUUACCAA
>DR5880
UGGUAUAUAGUUUAAACAAAACGAAUGAUUUCGACUCAUUAAAUUAUGAUAAUCAUAUUU
ACCAA
>DR6050
GCCCCCGUAGCCCAAUGGAUAAGGCGUUCGCUUCCUAAGCGAAAGAuUGCGGGUUCGAGU
CCCGCCGGAGGUA
>DR6051
GCUCCAGUGGCCUAAUGGAUAUGGCUUUGGACUUCUAAUCCAAAGGuUGCGGGUUCGAGU
CCCGUCUGGAGUA
>DR6052
GUCCGUGUGGCUCAAUGGAAGAGCAUCUGACUACGGAUCAGAGGGuUGCAGGUUCGAAUC
CUGUCACGGAUG
>DR6160
GGGACUAUAGUUUAGUuGGAUAUAACGACCGGCUACGAACCGGUAGGuCUCAGGUUCGAC
CCCUGAUGGUCUCG
>DR6161
GCCCGUUUAGCAAAGUuGGAAUUGCGGCAGCCUUCUAAGCUGCAGGuCGUGGGAUCGAGA
CCCACAAUGGGUG
>DR6280
UUCCUCGUGGCCCAAUGGUCACGGCGUCUGGCUACGAACCAGAAGAuUCCAGGUUCAAGU
CCUGGCGGGGAAG
>DR6281
GCUCGCGUGGCGUAAUGGCAACGCGUCUGACUUCUAAUCAGAAGAuUAUGGGUUCGACCC
CCAUCGUGAGUG
>DR6282
GUUCCGUUGGCGUAAUGGUAACGCGUCUCCCUCCUAAGGAGAAGAcUGCGGGUUCGAGUC
CCGUACGGAACG
>DR6320
GGUCUCGUGGCCCAAUGGUUAAGGCGCUUGACUACGAAUCAAGAGAuUCCAGGUUCGACU
CUUGGCGGGAUCG
>DR6321
GGUCUCGUGGCCCAAUGGUUAAGGCGCUUGACUACGGAUCAAGAGAuUCCAGGUUCGACU
CCUGGCGGGAUCG
>DR7560
GGCCGCGUGGCGCAAUGGAUAACGCGUCUGCCUACGGAGCAGAAGAuUGCAGGUUCGAAU
CCUGCCGUGGUCG
>DR7740
GGUCCUGUGGCGCAAUGGAUAACGCGUCUGACUACGGAUCAGAAGAuUCCAGGUUCGACU
CCUGGCAGGAUCG
>DR7741
GACCGUGUGGCCUAAUGGAUAAGGCGUCGGACUUCGGAUCCGAAGAuUGCAGGUUCGAAU
CCUGUCACGGUCG
>DS0220
GGAGGCGUGGCAGAGUGGUUuAAUGCACCGGUCUUGAAAACCGGCAgucgcuccggcgac
UCAUAGGUUCAAAUCCUAUCGCCUCCG
>DS0260
GGAAGGUAGGGCGUAGuGGUACGCAACUAGUCUUGAAAACUAGCCcgcuguagugauacg
GUGAUGGUUCGACUCCAUUACCUUCCUcca
>DS0261
GGAAAAGCAaAUAGACUGGCGACUAAACCCGAUUGGAAAUCGGUUGaguaauagcaauau
ugccUUAUGGGUUCAACUCCCAUCUUUUCCGcca
>DS0440
GUCGUGGUAGCCAAGCcuGGCCcAAGGCGCAGGGUUGCUAACUCUGUGgcguacagcCuC
CGGGGUUCGAAUCCCCGCCACGACG
>DS0680
GCCGGGGUGGCCCAGCcuGGUAGGGCGUCGGCCUGCUAAGCCGAUGauccguuaaggauc
GCGCGGGUUCAAAUCCCGUCCCCGGCG
>DS0860
GCCGGGGUGCCCGAGCGGACcAAGGGGGUAGGCUCGAGaccauuuccagcgucaaggcgg
gcgACCUACUGccucuccgaggcACGCGGGUUCAAAUCCCGCCCCCGGCG
>DS1140
GGAAGAUUACCCAAGUccGGCUgAAGGGAUCGGUCUUGAAAACCGAGAgucggggaaacc
gaGCGGGGGUUCGAAUCCCUCAUCUUCCGcca
>DS1141
GGGUUAAUACUCAAGUuGGUGAAGAGGACACCCUGCUAAGGUGUUAggucggucuccggc
GCGAGGGUUCGAGUCCCUCUUAACCCGcca
>DS1180
GGAAGAUUACCCAAGUccGGCUgAAGGGAUCGGUCUUGAAAACCGAGAgucggggaaacc
cgaGCGGGGGUUCGAAUCCCUCAUCUUCCGcca
>DS1230
GGAGCGAUACUCAAGAGGCCgAAGAGGGCGCACUGCUAACGCGUUAgacgguuaaccccg
uGCGAGGGUUCAAAUCCCUCUCGCUCCGcca
>DS1231
GGAGGAAUACCCAAGAGGCUgAAGGGAUCGGUCUUGAAAACCGACAggguguaaaagccG
CGGGGGUUCAAAUCCCUCUUCCUCCGcca
>DS1250
GGAAGUAUACCCAAGUcucGGUUgAAGGGGGCGGUCUCGAAAACCGUUAgauggaguaau
ccauGCAAGAGUUCGAAUCUCUUUACUUCCGcca
>DS1260
GGAAGAUUACCCAAGUcuGGUUgAAGGGAUCGGUCUUGAAAAUUGACAggcggugaaagc
cgcGCGGGGGUUCGAAUCCCUCAUCUUCCGcca
>DS1500
GGAGAGUUGGCAGAGCGGUAAUGCAGCGGACUCGAAAUCCGCCGaaccaauguugaauug
guGCGCAGGUUCAAAUCCUGUACUCUCCU
>DS1520
GGAGAGUUGGCAGAGCGGUAAUGCAGCGGACUCGAAAUCCGCCGagccaauguugaauug
ggUCGCAGGUUCAAAUCCUGUACUCUCCU
>DS1540
GGAGAGCUGUCCGAGUGGUCgAAGGAGCACGAUUGGAAAUCGUGUAggcggucaacuccg
ucUCAAGGGUUCGAAUCCCUUGCUCUCCGcca
>DS1541
GGAGGAAUACCCAAGUcuGGCUgAAGGGAUCGGUCUUGAAAACCGACAgggugucaaagc
ccGCGGGGGUUCGAAUCCCUCUUCCUCCGcca
>DS1542
GGAGAAGUACUCAAGUGGCUgAAGAGGCGCCCCUGCUAAGGGUGUAggucguguaagcgg
cGCGAGGGUUCAAAUCCCUCCUUCUCCGcca
>DS1570
GGAGAGCUGUCCGAGUGGUCgAAGGAGCACGAUUGGAAAUCGUGUAggcgugaauagcgc
cUCAAGGGUUCGAAUCCCUUGCUCUCCGcca
>DS1660
GGAGAGAUGCCGGAGCGGCUgAACGGACCGGUCUCGAAAACCGGAGuaggggcaacucua
CCGGGGGUUCAAAUCCCCCUCUCUCCGcca
>DS1661
GGAAGUGUGGCCGAGCGGUUgAAGGCACCGGUCUUGAAAACCGGCGacccgaaaggguUC
CAGAGUUCGAAUCUCUGCGCUUCCGcca
>DS1663
GGUGAGGUGGCCGAGAGGCUgAAGGCGCUCCCCUGCUAAGGGAGUAugcggucaaaagcu
gcaUCCGGGGUUCGAAUCCCCGCCUCACCGcca
>DS1664
GGUGAGGUGUCCGAGUGGCUgAAGGAGCACGCCUGGAAAGUGUGUAuacggcaacguaUC
GGGGGUUCGAAUCCCCCCCUCACCGcca
>DS2180
GGAGAGAUGGCCGAGUGGUUgAAGGCGCAGCACUGGAAAUGCUGUUuaagguuuucccuu
aACGAGGGUUCGAAUCCCUCUCUCUCCG
>DS2480
GGAGUGAUGUCUGAGUGGCCgAAAGAGCUCGAUUGCUAAUCGAGUAuacagcuuccugua
CCGAGGGUUCGAAUCCCUCUCACUCCG
>DS2520
GGAGAAGUGUCUGAGUGGUCgAAAGAGCUCGAUUGCUAAUCGAGUGugucuaauaaacaC
CGAGGGUUCAAAUCCCUUCUUCUCCU
>DS2521
GGAGAGGUGUCUGAGUGGUUuAAAGUACUGGUCUUGAAAACCAGCGuaguuuuugcuaCC
GAGGGUUCGAAUCCCUCCUUCUCCG
>DS2600
GGAGAGAUGGCCGAGUGGUUuAUGGCGUCGGUCUUGAAAACCGAUAuaguuuuuaagauu
aUCGAGGGUUCAAAUCCCUCUCUCUCCU
>DS2601
GGAGAGAUGGCCGAGUGGACgAAAGCGGCGGAUUGCUAAUCCGUUGuacaagcuuuuugu
aCCGAGGGUUCGAAUCCCUCUCUCUCCG
>DS2602
GGAAAGAUGGUUGAGUGGUUuAAGGCGUAGCAUUGGAAAUGCUAUGuaggcuuuuggucu
aUCGAGGGUUCGAAUCCCUCUCUUUCCG
>DS2640
GGAGAGAUGGCUGAGUGGUUgAUAGCUCCGGUCUUGAAAACCGGUAuaguucuaggaacu
aUCGAGGGUUCGAAUCCCUCUCUCUCCU
>DS2680
GGAGAGAUGGCUGAGUGGACuAAAGCGGCGGAUUGCUAAUCCGUUGuacaauuuuuuugu
aCCGAGGGUUCGAAUCCCUCUCUUUCCG
>DS2700
GGAGAGAUGGCUGAGUGGACuAAAGCGGCGGAUUGCUAAUCCGUUGuacaauuuuuuugu
aCCGAGGGUUCGAAUCCCUCUCUUUCCG
>DS2701
GGAGAGAUGGCCGAGCGGUUcAAGGCGUAGCAUUGGAACUGCUAUGuagacuuuuguuua
CCGAGGGUUCGAAUCCCUCUCUUUCCG
>DS2702
GGAGAGAUGGCUGAGUGGUUgAUAGCUCCGGUCUUGAAAACCGGUAuaguucuaggaacu
aUCGAGGGUUCGAAUCCCUCUCUCUCCU
>DS2720
GGAGAGAUGGCUGAGUGGUUgAUAGCUCCGGUCUUGAAAACCGGUAuaguucuaggaacu
aUCGAGGGUUCGAAUCCCUCUCUCUCCU
>DS2721
GGAGAGAUGGCCGAGCGGUUcAAGGCGUAGCAUUGGAACUGCUAUGuagacuuuuguuua
CCGAGGGUUCGAAUCCCUCUCUUUCCG
>DS2722
GGAGAGAUGGCUGAGUGGACuAAAGCGGCGGAUUGCUAAUCCGUUGuacaauuuuuuugu
aCCGAGGGUUCGAAUCCCUCUCUUUCCG
>DS2920
GGAGAGAUGGCUGAGUGGACuAAAGCGGCGGAUUGCUAAUCCGUUGuacgaguuaaucgu
aCCGAGGGUUCGAAUCCCUCUCUUUCCG
>DS2921
GGAGAGAUGGCCGAGUGGUUgAAGGCGUAGCAUUGGAACUGCUAUGuaggcuuuuguuua
CCGAGGGUUCGAAUCCCUCUCUUUCCG
>DS2922
GGAGAGAUGGCUGAGCGGUUgAUAGCCCCGGUCUUGAAAACCGGUAuaguuuuaacaaag
aaucuACGAGGGUUCGAAUCCCUCUCUCUCCU
>DS3200
GGAGAGAUGGCUGAGUGGUUgAUAGCUCCGGUCUUGAAAACCGGUAuaguucgaacaaag
aaucuACGAGGGUUCGAAUCCCUCUCUCUCCU
>DS3240
GGAGAGAUGGCUGAGUGGACuAAAGCGUUGGAUUGCUAAUCCAUUGuacgaguuaaucgu
aCCGAGGGUUCGAAUCCCUCUCUUUCCC
>DS3280
GGAGAGAUGGCUGAGUGGUUgAUAGCUCCGGUCUUGAAAACCGGCAuaguucuuuauuca
gaacuaUCGAGGGUUCGAAUCCCUCUCUCUCCU
>DS3281
GGAGAGAUGGCCGAGUGGUUgAAGGUGUAGCAUUGGAACUGCUAUGuaggcuuuuguuua
CCGAGGGUUCGAAUCCCUCUCUUUCCG
>DS3880
AGAGAGUUGGCUGAGUGGUAAGGCGACUAGCUUGAGUCUAGUUAaguuaaaacuuUCAUA
UGUUCGAAUCAUAUACUCUCUG
>DS3881
GGGAAAGUUUCCAUGGGUAGGGUAAGAUAUUUGCUAAAUAUUGUgcguuugcacAUAGAU
GUUCGAAUCAUCUCUUUCCCG
>DS3960
GGAAAAGUUGCCAUAGGUAAGGUAAGAUAUUUGCUAAAUAUUGUguuuaagcacCUAGGU
GUUCGAGUCACCUCUUUUCCG
>DS4000
GGAAAAUUAACUAUAGGUAAAGUGgAUUAUUUGCUAAGUAAUUGaauuguaaauucUUAU
GAGUUCGAAUCUCAUAUUUUCCG
>DS4001
GGAUGGUUGACUGAGUGGUUuAAAGUGUGAUAUUUGAGCUAUCAUUagucuuuauuggcu
ACGUAGGUUCAAAUCCUACAUCAUCCG
>DS4030
GGAAAAUUGAUCAUCGGCAAGAUAaGUUAUUUACUUAAUAAUAgaauauuauuucUGAGG
AGUUGAAAUCUCCUAUUUUCCG
>DS4080
GGAUGGUUGACUGAGUGGUUuAAGGUGUGAUAUUUGAGCUAUCAUUaguuuaauaacuAC
GUAGGUUCAAAUCCUACAUCAUCCG
>DS4081
GGAAAAUUCACCAUAGGUAAGGUAaAUUAUUUGCUAUGUAAUUGaauuuauuauucUUAU
GAGUUCGAAUCUCAUAUUUUCCG
>DS4240
GGAGGGAUGGCUGAGUGGCUuAAGGCAUUGGUUUGCUAAAUCGACAuacaagaagauugu
aUCAUGGGUUCGAAUCCCAUUUCCUCCG
>DS4241
GGAUGGAUGUCUGAGCGGUUgAAAGAGUCGGUCUUGAAAACCGAAGuauuucuaggaaua
CCGGGGGUUCGAAUCCCUCUCCAUCCG
>DS4360
GGAGAGAUGGCCGAGUGGUUuAAGGCGUAGCAUUGGAACUGCUAUGuaggcuuuuguuua
CCGAGGGUUCGAAUCCCUCUCUUUCCG
>DS4361
GGAUGGAUGUCUGAGCGGUUgAAAGAGUCGGUCUUGAAAACCGAAGuauugauaaggaua
CCGGGGGUUCGAAUCCCUCUCCAUCCG
>DS4362
GGAGGUAUGGCUGAGUGGCUuAAGGCAUUGGUUUGCUAAAUCGACAuacaauaagauugu
aUCAUGGGUUCGAAUCCCAUUUCCUCCG
>DS4400
GGAGGUAUGGCUGAGUGGCUuAAGGCAUUGGUUUGCUAAAUCGACAuacaagaagauugu
aUCAUGGGUUCGAAUCCCAUUUCCUCCG
>DS4440
GGAUGGAUGUCUGAGCGGUUgAAAGAGUCGGUCUUGAAAACCGAAGuauugauaggaaua
CCGGGGGUUCGAAUCCCUCUCCAUCCG
>DS4441
GGAGGUAUGGCUGAGUGGCUuAAGGCAUUGGUUUGCUAAAUCGACAuacaagaagauugu
aUCAUGGGUUCGAAUCCCAUUUCCUCCG
>DS4442
GGAGAGAUGGCCGAGUGGUUcAAGGCGUAGCAUUGGAACUGCUAUGuaggcuuuuguuua
CCGAGGGUUCGAAUCCCUCUCUUUCCG
>DS4480
GGAGGUAUGGCUGAGUGGCUuAAGGCAUUGGUUUGCUAAAUCGACAuacaagaagauugu
aUCAUGGGUUCGAAUCCCAUUUCCUCCG
>DS4481
GGAUGGAUGUCUGAGCGGUUgAAAGAGUCGGUCUUGAAAACCGAAGuauugauaggaaua
CCGGGGGUUCGAAUCCCUCUCCAUCCG
>DS4500
GGAUGGAUGUCUGAGCGGUUgAAAGAGUCGGUCUUGAAAACCGAAGuauugagaauaCCG
GGGGUUCGAAUCCCUCUCCAUCCG
>DS4501
GGAGGUAUGGCUGAGUGGUUgAAAGCAUUGGUUUGCUAAAUCAAAAuacaacaauauugu
aUCAUGGGUUCAAAUCCCAUUUCCUCCG
>DS4701
AUUUGUGAUUUUCACGCCGAGAGUGUUUCUUGAGGAGGUAAUGCACUAAUGAAGGGUUAC
AAGGC
>DS4760
AGUUAAUUAGCUUAAGAAAAGCAAAUGUUUUGAAAACAUAAGAaAAGAAGUUCAAUUCUU
CUAUUAACUU
>DS4921
AGUUAAUGAGCUUGAACAAGCGUAUGUUUUGAAAACAUAAGAUAGAAUUUAAUUUUCUAU
UAACUU
>DS5000
GGAGAAAUGGCAGACAGGGAUGCAUUUAGCUUGAAACUAAAUAGaGGAAGGUUCGAAUCC
UUUUUUCUCUU
>DS5040
GGAGAAGUGGCAGAUAGAAAUGCAUGCGGCUUGAAACCGUUGGAUAGAGGUUGAAUUCCU
CUCUUCUCUU
>DS5080
GGAGAAGUGGCACGAUaGGAAUGCAUGCGGCUUGAAACCGUUUGAUAGAGGUUUCUUCCU
CUCUUCUCUU
>DS5121
AAGAAAAUGGCAGAGUGGUGAUGCAACUGACUUGAAAUCAGAGUAGGGGGGUUCGAUUCC
CUCUUUUCUCG
>DS5220
AAGAAAGAAGCAUUAAguGGUUuGAUGCGGUUGGCUUGAAACCAACAUGUGAGGGUUCGA
UUCCUUCCUUUCUUG
>DS6060
GACAAUUUGUCCGAGUGGUUAAGGAGGAAGACUAGAAAUCUUUUGgguuuacccGCGCAG
GUUCGAAUCCUGCAGUUGUCG
>DS6160
GACAUCGUAGCGAAGUGGUCuAACGCGUUUGACUUGAAAUCAAAUCuccuaggagGCGCA
GGUUCGAACCCUGCCGAUGUCG
>DS6161
GACACCUUAGCAAAGUGGUUAAUGCGGCGCCCUGCUAAGGCGUUCucuucggagGCGCAG
GUUCGAACCCUGCAGGUGUCG
>DS6162
GACAUCGUAGCAAAGUGGUCuAAUGCGUCUGACUAGAAAUCAGAUCccuucggggGCGCA
GGUUCGAACCCUGCCGAUGUCG
>DS6240
GUCAGCAUGGCAGAGUGGUCuAAUGCGUUAGACUUGAAAUCUAAUUccuucgggaGCGUA
GGUUCGAACCCUACUGCUGACG
>DS6241
GGCGCGAUGGCAGAGUGGUCuAAUGCGUGAGACUUGAAAUCUCAUUucuucggaaGCGUC
GGUUCAAAUCCGGCUCGCGUCG
>DS6280
GGCAACUUGGCCGAGUGGUUAAGGCGAAAGAUUAGAAAUCUUUUGggcuuugcccGCGCA
GGUUCGAGUCCUGCAGUUGUCG
>DS6281
GUCCCAGUGGCCGAGUGGUUAAGGCGAUGCCCUGCUAuuuccucagaaaagcaauuAGGC
AUUGgguuuuaccuGCGCAGGUUCGAAUCCUGUCUGUGACG
>DS6282
GGCACUAUGGCCGAGUGGUUAAGGCGAGAGACUCGAAuggaauaaaaaguucggcuAUCU
CUUGggcucugcccGCGCUGGUUCAAAUCCUGCUGGUGUCG
>DS6283
GGCACUAUGGCCGAGUGGUUAAGGCGACAGACUUGAAAUCUGUUGggcucugcccGCGCU
GGUUCAAAUCCUGCUGGUGUCG
>DS6284
GGCUACAUGGCCGAGUGGUUAAGGCGAGAGACUCGAAAUCUCUGGgcucugcccGCGCUG
GUUCAAUCCCUGCUGUGGUCG
>DS6320
GUCACUAUGUCCGAGUGGUUAAGGAGUUAGACUUGAAuccuguauucuagucAUCUAAUG
ggcuuugcccGCGCAGGUUCAAAUCCUGCUGGUGACG
>DS6321
GUCACUAUGUCCGAGUGGUUAAGGAGUUAGACUUGAAuccuguauucuagucAUCUAAUG
ggcucugcccGCGCAGGUUCAAAUCCUGCUGGUGACG
>DS6322
GUCACUAUGUCCGAGUGGUUAAGGAGUUAGACUCGAAuuccuacauucguggcAUCUAAU
GggcucugcccGCGCAGGUUCAAAUCCUGCUGGUGACG
>DS6740
GUGGAAGUGGCGGAGUGGUUAUCGGGCAUGACUAGAAAUCAUGUGggcuuugcccGCGCA
GGUUCGAAUCCUGCCGUUCACG
>DS6741
GUGGACGUGCCGGAGUGGUUAUCGGGCAUGACUAGAAAUCAUGUGgguuuugcccGCGCA
GGUUCGAAUCCUGCCGUUCACG
>DS6742
GUGGACGUGCCGGAGUGGUUAUCGGGAAUGACUAGAAAUCAUGGAggcuuugccCgCGCA
CGUUUGAAUCUUGCCGUUUACG
>DS6743
GUGGACAUGCCGGAGUGGUGuuAUCGGGCAUAACUAGAAAUCAUGUgggcuuugcccGCG
CAGGUUCGAAUCAUGCCGUUUACG
>DS6744
GUGGACGUGCCGGAGUGGUUAUCGGGCAUAACUAGAAAUCAUGUGggcuuugcccGCGCA
GGUUCGAAUCCUGCCGUUCACG
>DS6745
GUGGACGUGCCGGAGUGGUUAUCGGGCAUGACUAGAAAUCAUGUGggcuuugcccGCGCA
CGUUCGAAUCCUGCCGUUCACG
>DS7240
GGAUGGAUGUCUGAGCGGUUgAAAGAGUCGGUCUUGAAAACCGAAGuauugauaggaaua
CCGGGGGUUCGAAUCCCUCUCCAUCCG
>DS7740
GCAGUCGUGGCCGAGCGGUUAAGGCGUCUGACUAGAAAUCAGAUUcccucugggaGCGUA
GGUUCGAAUCCUACCGACUGCG
>DS7741
GCAGUCGUGGCCGAGUGGUUAAGGCGUCUGACUCGAAAUCAGAUUcccucugggaGCGUA
GGUUCGAAUCCUACCGGCUGCG
>DS7800
GCAGUCGUGGCCGAGUGGUUAAGGCGUCUGACUCGAAAUCAGAUUcccucugggaGCGUA
GGUUCGAAUCCUACCGGCUGCG
>DS9280
GCAGCGAUGGCCGAGUGGUUAAGGCGUUGGACUUGAAAUCCAAUGgggucuccccGCGCA
GGUUCGAACCCUGCUCGCUGCG
>DS9990
GUAGUCGUGGCCGAGUGGUUAAGGCGAUGGACUUGAAAUCCAUUGggguuuccccGCGCA
GGUUCGAAUCCUGCCGACUACG
>DS9991
GUAGUCGUGGCCGAGUGGUUAAGGCGAUGGACUAGAAAUCCAUUGggguuuccccACGCA
GGUUCGAAUCCUGCCGACUACG
>DS9992
GUAGUCGUGGCCGAGUGGUUAAGGCGAUGGACUAGAAAUCCAUUGgggucuccccGCGCA
GGUUCGAAUCCUGCCGACUACG
>DS9993
GUAGUCGUGGCCGAGUGGUUAAGGCGAUGGACUUGAAAUCCAUUGggguuuccccGCGCA
GGUUCGAAUCCUGUCGGCUACG
>DT0220
GCUGAUUUAGCUCAGUaGGUAGAGCACCUCACUUGUAAUGAGGAUGuCGGCGGUUCGAUU
CCGUCAAUCAGCAcca
>DT0260
GCUCCUAAAGCAUUGUuGGUGAUGCAGUUGCCUUGUAAGCAUCUGAACCGGGUUCGAUUC
CUAGUGGGAGCAcca
>DT0660
GCCUCGGUGGCUCAGCcuGGUAGAGCGCCUGACUUGUAAUCAGGUGGuCGGGGGUUCGAA
UCCCCCCCGAGGCU
>DT0661
GCCUCAGUGGCUCAGCcuGGUAGAGCGCCUGCUUGGUAAGCAGGAGGcCGCGGGUUCAAA
CCCCGCCUGAGGCU
>DT0680
GCCUCGGUAGCUCAGCuGGUAGAGCGCGAGACUUGUAAUCUCGUGGuCGCGGGUUCAAAU
CCCGCCCGAGGCU
>DT0740
GCCUCAGUGGCUCAGCcuGGUAGAGCGCCUGACUUGUAAUCAGGUGGuCGGGGGUUCGAA
UCCCCCCUGGGGCU
>DT1140
GCUGACUUAGCUCAGUuGGUAGAGCAAUUGACUAGUAAUCAAUAGGuCGAAGGUUCAAAU
CCUUUAGUCAGCAcca
>DT1141
GCUGACUUAGCUCAGCaGGCAGAGCAACUGACUUGUAAUCAGUAGGuCGUAGGUUCGAUU
CCUAUAGUCAGCAcca
>DT1180
GCUGACUUAGCUCAGCaGGCAGAGCAACUGACUUGUAAUCAGUAGGuCGUAGGUUCGAUU
CCUAUAGUCAGCAcca
>DT1230
GCCGAAAUAGCUCAAUcGGUAGAGCAACUGAUUUGUAAUCAGUAGGuUGCGGGUUCAAUU
CCUGUUUUCGGCAcca
>DT1540
GCUUCCAUAGCUCAGCaGGUAGAGCACUUCCAUGGUAAGGAAGAGGuCAGCGGUUCGAGC
CCGCUUGGAAGCU
>DT1541
GCCGGUGUAGCUCAAUuGGUAGAGCAACUGACUUGUAAUCAGUAGGuUGGGGGUUCAAGU
CCUCUUGCCGGCA
>DT1542
GCCGGUGUAGCUCAAUuGGUAGAGCAACUGACUUGUAAUCAGUAGGuUGGGGGUUCAAGU
CCUCUUGCCGGCAcca
>DT1580
GCCACCCUAGCUCAACcGGCAGAGCACCCGACUUGUAAUCGGGGGGuUGGGGGUUCAACU
CCCCUGGGUGGCUcca
>DT1581
GCUCGCGUAGCUCAGCaGGUAGAGCACACCCUUGGUAAGGGUGAGGuCGCCGGUUCGAGC
CCGGCCGCGAGCUcca
>DT1660
GCUGAUAUGGCUCAGUuGGUAGAGCGCACCCUUGGUAGGGGUGGGGuCCCCAGUUCGACU
CUGGGUAUCAGCAcca
>DT1661
GCUGAUAUAGCUCAGUuGGUAGAGCGCACCCUUGGUAAGGGUGAGGuCGGCAGUUCGAAU
CUGCCUAUCAGCAcca
>DT1662
GCCGACUUAGCUCAGUaGGUAGAGCAACUGACUUGUAAUCAGUAGGuCACCAGUUCGAUU
CCGGUAUUCGGCAcca
>DT1663
GCCGAUAUAGCUCAGUuGGUAGAGCAGCGCAUUCGUAAUGCGAAGGuCGUAGGUUCGACU
CCUAUUAUCGGCAcca
>DT1664
GCUGAUAUGGCUCAGUuGGUAGAGCGCACCCUUGGUAAGGGUGAGGuCCCCAGUUCGACU
CUGGGUAUCAGCAcca
>DT1820
GCCGGAUUAGCUCAGUcGGUAGAGCAGCUCAUUCGUAAUGAGAAGGuCGGGGGUUCGAUU
CCUCUAUCCGGCAcca
>DT1821
GCUCAUGUAGCUCAGUuGGUAGAGCACACCCUUGGUAAGGGUGAGGuCAGCGGUUCAAAU
CCGCUCAUGAGCUcca
>DT2460
GCUUGCUUAGCUCAAUucGGUAGAGCUUUGGUUUUGUAAACCAAAGGuUAUCGGUUCAAG
UCCGAUAGCAAGCU
>DT2520
GCCUUUUUAGCUCAGUGGUAGAGCAUUGUAUUUGUAAUGCGGUGGuCGUCGGUUCGAAUC
CGACAAAAGGCU
>DT2600
GCCCUUUUAACUCAGUGGUAGAGUAACGCCAUGGUAGGGCGUAAGuCAUCGGUUCAAAUC
UGAUAAAGGGCU
>DT2601
GCCUGUUUAGCUCAGAGGUCAGAGCGUCGCACUUGUAAUGCGAUGGuCAUCGGUUCGACU
CCGAUAGCGGGCU
>DT2640
GCCCUUUUAACUCAGUGGUAGAGUAAUGCCAUGGUAAGGCAUAAGuCAUCGGUUCAAAUC
CGAUAAAGGGCU
>DT2680
GCCCUUUUAACUCAGUGGUAGAGUAAUGCCAUGGUAAGGCAUAAGuCAUCGGUUCAAAUC
CGAUAAAGGGCU
>DT2700
GCCCACUUAGCUCAGAGGUUAGAGCAUCGCAUUUGUAAUGCGAGGGuCAUCGGUUCAAAU
CCGAUAGUCGGCU
>DT2701
GCCCUUUUAACUCAGUGGUAGAGUAAUGCCAUGGUAAGGCAUAAGuCAUCGGUUCAAAUC
CGAUAAAGGGCU
>DT2720
GCCCACUUAGCUCAGAGGUUAGAGCAUCGCAUUUGUAAUGGGAGGGuCAUCGGUUCAAAU
CCGAUAGUCGGCU
>DT2920
GCCCGCUUAGCUCAGAGGUUAGAGCAUCGCAUUUGUAAUGCGAUGGuCAUCGGUUCGAUU
CCGAUAGCCGGCU
>DT2921
GCCCUUUUAACUCAGUGGUAGAGUAACGCCAUGGUAAGGCGUAAGuCAUCGGUUCAAAUC
CGAUAAGGGGCU
>DT3200
GCCCUUUUAACUCAGUGGUAGAGUAACGCCAUGGUAAGGCGUAAGuCGUCGGUUCAAAUC
CGAUAAAGGGCU
>DT3280
GCCCCUUUAACUCAGUGGUAGAGUAACGCCAUGGUAAGGCGUAAGuCAUCGGUUCAAAUC
CGAUAAGGGGCU
>DT3281
GCCCGCUUAGCUCAGAGGUUAGAGCAUCGCAUUUGUAAUGCGAUGGuCAUCGGUUCGAGU
CCGAUAGCCGGCU
>DT3360
GCCCUUUUAACUCAGUGGUAGAGUAACGCCAUGGUAAGGCGUAAGuCAUCGGUUCAAAUC
CGAUAAGGGGCU
>DT3880
GCCCGGUUAGCAUAAAAGUAAUGUAUCCGUUUUGUAAUCGGAAUAAACAAGUGCGAUACU
UGUACUGGGCU
>DT4000
GUAAAUAUAAUUUAAUGGUAAAAUGUAUGUUuUUAGGUGCAUAUUAUCUAAGUUCAAAUC
UUAGUAUUUACA
>DT4001
GUUAUAUUAGCUUAAUuGGUAGAGCAUUCGUUUUGUAAUCGAAAGGuUUGGGGUUCAAAU
CCCUAAUAUAACA
>DT4070
GUUGCAUUAGCUCAAUuGGUAGAGCGUUUGUUUUGUAAUCAAAAGGuUUAGAGUUCAACU
CUCUAAUGCANUN
>DT4080
GUUAUAUUAGCUCAAUuGGUAGAGCAUUCGUUUUGUAAUCGAAAGGuUUGGGGUUCAAAU
CCCUAAUAUAACA
>DT4081
GUAGAUAUAAUUUAAUcGGUAAAAUGuAUGUUUUUAGGGUACAUAUUaUCUAAGUUCAAA
UCUUAGUAUUUACA
>DT4500
GCCCGCGUAGCUCAGAuGGUAGAGCAUUCCCAUGGUAAGGGAAAGGcCUCCGGUUCAAGU
CCGGUCGUAGGCU
>DT4700
GCUUUAAAAGCUUUGCUGAAGCAACGGCCUUGUAAGUCGUAGAAAACUAUACGUUUUAAA
GCU
>DT4880
GUUUUAAUAGUUUAAUAAAAACAUUGGUCUUGUAAAUCAAAAAUAAGAUUAUUUCUUUUA
AAACU
>DT4980
CCUUAAAGCUACAAAAAGCAGACAAUCUUGUAAAUUGUAAGaUAAAAGGUUUAAGUCCUU
UUUAAGGU
>DT5040
ACCUUGAAGGCUCAAUAGUUAGAGCGcCAAGUCUUGUAAACUUGGAGAGAGGGUUAAAGU
CCCUCUCAAGGCU
>DT5060
GCCCUAGUAGCUCAGCGCCAGAGCGCCGGUCUUGUAAUCCGGAAGuCGGAGGUUAAAACC
CUCCCUAGUGCU
>DT5080
GCCUUGAAAGCUCAACAACUAGAGCUUUGGUCUUGUAAACCAGGAGAGAGGGUAAACUCC
CUCUCAAGGCU
>DT5090
GCCCUAGUAGCUUAGAcAUCAAAGCACCGGUCUUGUAAACCGAAGAuCGAAGGUUAAAAU
CCUUCCUAGCGCC
>DT5120
GUCCUGAUAGCUUAAUUUAAAGCAUCGGUCUUGUAAGCCGAAGAUUGAGGCUAAAACCCU
CCUCAAGACU
>DT5160
GCCUUGAUAGCUUAAACUAAAGCACCGGUCUUGUAAGCCGGAGAcUGUAGCCUAACCCCU
ACUCAAGGCU
>DT5200
GUCUUUGUAGUAUAACAAAAUACCCCGGUCUUGUAAACCGGAAAAGGAGAACCCCAUUCc
UCCCUAAGACU
>DT5220
ACUCUAAUAGUUUAUGAAAAACAUUGGUCUUGUAAACCAAAAAcUGAAGACUCCACCCUU
CUUAGAGUA
>DT5280
GUCCCGAUAGUAUAAAAAUUACUCUGGUCUUGUAAACCAAAAAUGAAGAGUCAGUCUUCU
CAGGACA
>DT5281
GUCCCGAUAGUAUAAAAAUUACUCUGGUCUUGUAAGCCAAAAAUGAAGAGUCAGCUCUUC
UCGGGACA
>DT5320
GUCUUGAUAGUAUAAACAUUACUCUGGUCUUGUAAACCUGAAAUGAAGAUCUUCUCUUCU
CAAGACA
>DT5360
GUCUUUGUAGUACAUCUAAUAUACUGGUCUUGUAAACCAGAGAAGGAGAACAACUaACCU
CCCUAAGACU
>DT5880
GUCCUUGUAGUAUAAACUAAUACACCAGUCUUGUAAACCGGAGAUGAAAACCUUUUUCCA
AGGACA
>DT6050
GGCCGCUUAGCACAUGGCAGUGCACCACUCUCGUAAAGUGGGGGuCGCGAGUUCGAUUCU
CGCAGUGGCCU
>DT6160
GGCUCCUUAGCAUAGUGGUAUUGCGUUUCCCUAGUAAGGAAGAGGuCAUGAGUUCGAUCC
UCAUAGGAGCCU
>DT6161
GCCAUAGUAGUCUAGUGGUAAGACAUUUCUCUCGUAuaaaauuauacagcgAAGAAGGAU
CCCGUGUUCGAUUCACGGCUUUGGCA
>DT6280
GCUUCUAUGGCCAAGUuGGUAAGGCGCCACACUAGUAAUGUGGAGAuCAUCGGUUCAAAU
CCGAUUGGAAGCA
>DT6281
GCCCUUUUGGCCAAGUGGUAAGGCAUCGCACUCGUAAUGCGGGGAuCGUGGGUUCAAUUC
CCACAGAGGGCA
>DT7740
GGCGCCGUGGCUUAGUuGGUUAAAGCGCCUGUCUAGUAAACAGGAGAuCGUGAGUUCGAA
UCUCGCCGGGGCCU
>DT9990
GGCUCCAUAGCUCAGGGGUUAGAGCACUGGUCUUGUAAACCAGGGGuCGCGAGUUCAAUU
CUCGCUGGGGCUU
>DT9991
GGCUCCAUAGCUCAGGGGUUAGAGCACUGGUCUUGUAAACCAGGGGuCGCGAGUUCAAAU
CUCGCUGGGGCCU
>DV0260
GCUCGGUUAGUAUAAUGGGAGAACCCCGCCUUUACACGGCGGUUGUGAUAGUUCGAUUCU
AUCACCGAGUAcca
>DV0660
GGACUCAUGGUCUAGUuGGCUAUGACAUCGCCCUUACAAGGCGAGGGuCGCCGGUUCGAA
UCCGGCUGGGUCCA
>DV0860
GGGCCCGUCGUCUAGCcuGGUUAGGACGCUGCCCUGACGCGGCAGAAAuCCUGGGUUCAA
GUCCCAGCGGGCCCA
>DV1140
GGAGUGUUAGCUCAGCuGGGAGAGCUCCUGCCUUACAAGCAGGCGGuCAUAGGUUCAAGU
CCUAUACACUCCAcca
>DV1180
GGAGUGUUAGCUCAGCuGGGAGAGCUCCUGCCUUACAAGCAGGCGGuCAUAGGUUCAAGU
CCUAUACACUCCAcca
>DV1230
GGAGGAUUAGCUCAGUuGGGAGAGCACCUGCCUUACAAGCAGGGGGuCGGCGGUUCAAGC
CCGUCAUCCUCCAcca
>DV1350
GGACGAUUAGCUCAGCGGGAGAGCGCUUCCCUGACACGGAAGAGGuCACUGGUUCAAUCC
CAGUAUCGUCCA
>DV1351
GCGCGAUUAGCUCAGCGGGAGAGCGCUUCCCUGACACGGAAGAGGuCACUGGUUCAAUCC
CAGUAUCGCGCA
>DV1500
GGAGGAUUAGCUCAGCuGGGAGAGCAUCUGCCUUACAAGCAGAGGGuCACAGGUUCGAGC
CCUGUAUCCUCCA
>DV1540
GGAGGAUUAGCUCAGCuGGGAGAGCAUCUGCCUUACAAGCAGAGGGuCGGCGGUUCGAGC
CCGUCAUCCUCCAcca
>DV1570
GGAGGAUUAGCUCAGCuGGGAGAGCACUUGCCUUACAAGCAAGGGGuCGGCGGUUCGAUC
CCGUCAUCCUCCAcca
>DV1660
GGGUGAUUAGCUCAGCuGGGAGAGCACCUCCCUUACAAGGAGGGGGuCGGCGGUUCGAUC
CCGUCAUCACCCAcca
>DV1661
GCGUCCGUAGCUCAGUuGGUUAGAGCACCACCUUGACAUGGUGGGGGuCGGUGGUUCGAG
UCCACUCGGACGCAcca
>DV1662
GCGUUCAUAGCUCAGUuGGUUAGAGCACCACCUUGACAUGGUGGGGGuCGUUGGUUCGAG
UCCAAUUGAACGCAcca
>DV2520
GGGGGUAUAGCUCAGUuGGUAGAGCGUCUGCCUUACAAGCAGAAUGuCAGCGGUUCGAAU
CCGUUUGCCCUCA
>DV2600
AGGGAUAUAACUCAGCGGUAGAGUAUCACCUUGACGUGGUGGAAGuCAUCAGUUCGAACC
UGAUUAUCCCUA
>DV2601
AGGGCUAUAGCUCAGCGGUAGAGCGCCUCGUUUACACCGAGAAUGuCUACGGUUCAAAUC
CGUAUAGCCCUA
>DV2640
AGGGCUAUAGCUCAGUucGGUAGAGCAACUCGUUUACACCGAGAAGGuCUACGGUUCGAG
UCCGUAUAGCCCUA
>DV2700
AGGGCUAUAGCUCAGUucGGUAGAGCAACUCGUUUACACCGAGAAGGuCUACGGUUCGAA
UCCGUAUAGCCCUA
>DV2701
AGGGAUAUAACUCAGCGGUAGAGUGUCACCUUGACGUGGUGGAAGuCAUCAGUUCGAGCC
UGAUUAUCCCUA
>DV2720
AGGGCUAUAGCUCAGUucGGUAGAGCAACUCGUUUACACCGAGAAGGuCUACGGUUCGAA
UCCGUAUAGCCCUA
>DV2721
AGGGAUAUAACUCAGCGGUAGAGUGUCACCUUGACGUGGUGGAAGuCAUCAGUUCGAGCC
UGAUUAUCCCUA
>DV2840
AGGGAUAUAACUCAGCGGUAGAGUGUCACCUUGACGUGGUGGAAGuUAUCAGUUCGAGCC
UGAUUAUCCCUA
>DV2920
AGGGAUAUAACUCAGCGGUAGAGUGUCACCUUGACGUGGUGGAAGuCAUCAGUUCGAGCC
UGAUUAUCCCUA
>DV2921
AGGGCUAUAGCUCAGUuGGUAGAGCAACUCGUUUACACCGAGAAGGuCUACGGUUCGAGU
CCGUAUAGCCCUA
>DV3200
AGGGGUAUAACUCAGCGGUAGAGUGUCACCUUGACGUGGUGGAAGuCAUCAGUUCGAACC
UGAUUAUCCCUA
>DV3240
AGGGAUAUAACUCAGCGGUAGAGUGUCACCUUGACGUGGUGGAAGuCAUCAGUUCGAGCC
UGAUUAUCCCUA
>DV3280
AGGGGUAUAACUCAGCGGUAGAGUGUCACCUUGACGUGGUGGAAGuCAUCAGUUCGAGCC
UGAUUAUCCCUA
>DV3880
AAGAAAUUAGCUCAGUuGGUAGAGCGUUCGUUUUACACACGAAGGUCAGGUGUUCAAAUC
ACCUAUUUCUUA
>DV3960
AAGAAAUUAGCUCAACGGUAGAGCAACCGUUUUACACACGGAAGGcUAUGAGUUCGAAUC
UCCUAUUUCUUAcca
>DV4000
AGGAGAUUAGCUUAAUuGGUAUAGCAUUCGUUUUACACACGAAAGAuUAUAGGUUCGACC
UAUAUUUCCUA
>DV4001
AGGAGAUUAGCUUAAUuGGUAUAGCAUUCGUUUUACACACGAAAGAuUAUAGGUUCGAAC
CCUAUAUUUCCUA
>DV4070
GGAAAAUUGAUCAUCGGCAAGAUAaGUUAUUUACUAAAUAAUAGgauuuaauaaccUGGU
GAGUUCGAAUCUCACAUUUUCCG
>DV4071
AAGGGAUUUGCUUAAUuGGUAUAGCAUUUGUUUUACACACAAAAUgUaUAUAGGUUCGAG
UCCUAUAUUCCUUA
>DV4080
AGGAUAUUAGCUUAAUuGGUAUAGCAUUCGUUUUACACACGAAAGAuUAUAGGUUCGAAU
CCUAUAUUUCCUA
>DV4500
GGGUAAUUAGCUCAGUuGGUAGAGUGCCUCGUUUACACCGAGAGAGuCAGCGGUUCAAGU
CCGUUAUUACCCA
>DV4700
UGUAAGAUAAUAUAAACCAGUAUAAUUCAUUUACACUGAAUGUGUCAGAUAAUGUCUGUC
UUACUU
>DV4800
CAAUUUAAAGCUUAAUuAGUAAAGUAUUUCAUUUACAUUGAAAAGAAAUUUGUGCAAAUC
AAUUUAAAUUGA
>DV4880
CAAUUUAAAGCUUAUUaAGUAAAGCAUUUCAUUUACAUUGAAAAGAUUUUUGUGCAAAUC
AAUAUAAAUUGA
>DV4980
CCUCGCAGAGCUUGUCaAUCCUAAGCAUCUCUUUUACACAGAGAAGAAGUUUGUGAAAUU
CGAACUGCCUGGA
>DV5000
CCUGGCGGAGCUUGAUAGUUAAGCAUCUCUUUUACACAGAGCUGAUAUUUGUGCAAAUCA
AAUUGCCUUGA
>DV5020
CCUCGCAGAGCUUGUCaACCUAAGCAUCUCUUUUACACGGAGAAGAAGUUUGUGAAAUUC
GAACUGUUUGGA
>DV5040
CAAGACAUAGCUAGUUAGUAAGUUCCUCUUUUACACGGAGGUCACACUCGUGCAAUUCGG
GUUGUCUUGA
>DV5080
CAAGGCAUAGCUAGUUAGUAAGUUUCUCCUUUACACGGAGACCACACUCGUGCAAUUCGA
GUUGUUUUGA
>DV5120
CAAAGUAUAGCUUAACCAAAGCCUUUCGCUUACACCGAAACAAUAUCUGUUAAACCCGGA
UUACUUUGA
>DV5220
CAAGGCGUAGCUAUAAcUUCAAAGCAUUCAGCUUACACCUGAAAGAUACCCUCAACAGaC
AAGGUCGCCUUGA
>DV5280
CACAGUGUAGCUUAAUcACAAAGCAUCUGGCCUACACCCAGAAGAAUUCAUAAAAAUGAA
CACUUUGA
>DV5320
CAUAGUGUAGCUUAAUaUUAAAGCAUCUGGCCUACACCCAGAAGAUUUCAUGACCAAUGA
ACACUCUGA
>DV5360
CAAGAUAUAGCUUAAACAAAGCAUCCAGUUUACACCUAGAAGACUUCAUUCAUUAUGAAU
AUCUUGA
>DV5880
CAGAGUGUAGCUUAACACAAAGCACCCAACUUACACUUAGGAGAUUUCAACUUAACUUGA
CCGCUCUGA
>DV5900
CAAGAUAUAGCUUAAACAAAGUAUCUAGUUUACACCUAGAAGAUUUCAUACACAUGAAUA
UCUUGA
>DV5910
CAAGAUAUAGCUUAAACAAAGCAUCUAGUUUACACCUAGAAGAUUUCACAUACGAUGAAU
GUCUUGA
>DV5920
CAAGACAUAGCUUAAAUAAAGCAUCUAGUUUACACCUAGAAGAUUUCACCCACCAUGAAU
GCCUUGA
>DV5930
CGAGAUAUAGCUUAAACAAAGCAUCUAGUUUACACCUAGAAGAUUUCACACAUCAUGAAU
AUCUUGA
>DV5940
CAAGACAUAGCUUAAACAAAGCAUCUAGUUUACACCUAGAAGAUUCCAUACACUAUGAAU
GUCUUGA
>DV5950
CAAGAUAUAGCUUAAAUAAAGCACCUAGUUUACACCUAGAAGAUUUCACACGCCACGAAU
AUCUUGA
>DV5960
CAAGAUAUAGCUUAAACAAAGCACCUAGUUUACACCUAGAAGAUUUCACACACUAUGAAU
AUCUUGA
>DV5970
CAAAACAUAGCUUAAACAAAAGCAUCUAGUUUACACCUAGAAGAUUCACAUAUCAUGAAU
GUUUUGA
>DV5980
CAAGAUAUAGCUUAAACAAAGCAUCUAGUUUACACCUAGAAGAUUUCACACACCAUGAAU
AUCUUGA
>DV6160
GUUCGGAUGGUGUAGUcGGUUAUCACGAAUCCUUAACACGGAUUAGGuCGUGGGUUCGAU
UCCCGCUCUGAAUA
>DV6161
GGUCGGAUGGUGUAGUcGGUUAUCACGGUUGCUUUACACGCAACAGGuCUCGAGUUCGAU
CCUCGGUCGGAUCA
>DV6280
GGUUUCGUGGUCUAGUcGGUUAUGGCAUCUGCUUAACACGCAGAACGuCCCCAGUUCGAU
CCUGGGCGAAAUCA
>DV6281
GGUUUCGUGGUCUAGUcGGUUAUGGCAUCUGCUUAACACGCAGAACGuCCCCAGUUCGAU
CCUGGGCGAAAUCG
>DV6320
GGUCGUGUGGUUUAGAuGGUUAUAAUUUCUGCUUAACACGCAGACGGuCCCAAGUUCGAG
UCUUGGCACGAUCA
>DV6740
GGUUUCGUGGUGUAGUuGGUUAUCACGUCAGUCUAACACACUGAAGGuCUCCGGUUCGAA
CCCGGGCGAAGCCA
>DV7740
GUUUCCGUGGUGUAGUGGUUAUCACAUCCGCCUAACACGCGGAAGGcCCCCGGUUCAAUC
CCGGGCGGAAACA
>DV7741
GUUUUCGUAGUGUAGUGGUUAUCACGUGUGCUUCACACGCACAAGGuCCCCGGUUCGAAC
CCGGGCGAAAACA
>DV7920
GUUUCUGUAGUGUAGCGGUUAUCACGUUCGCCUCACAUGCGAAAGGuCCCCGGUUCGAAA
CCGGGCAGAAACA
>DV9990
GUUUCCGUAGUGUAGUGGUUAUCACGUUCGCCUAACACGCGAAAGGuCCCCGGUUCGAAA
CCGGGCGGAAACA
>DV9991
GUUUCCGUAGUGUAGUGGUUAUCACGUUCGCCUCACACGCGAAAGGuCCCCGGUUCGAAA
CCGGGCGGAAACA
>DV9992
GUUUCCGUAGUGUAGUGGUCAUCACGUUCGCCUAACACGCGAAAGGuCCCCGGUUCGAAA
CCGGGCGGAAACA
>DV9993
GUUUCCGUAGUGUAGUGGUUAUCACGUUCGCCUAACACGCGAAAGGuCCCUGGAUCAAAA
CCAGGCGGAAACA
>DV9994
GCUUCUGUAGUGUAGUGGUUAUCACGUUCGCCUCACACGCGAAAGGuCCCCGGUUCGAAA
CCGGGCAGAAGCA
>DV9995
GUUUCCGUAGUGUAGCGGUUAUCACAUUCGCCUCACACGCGAAAGGuCCCCGGUUCGAUC
CCGGGCGGAAACA
>DW0460
GGGGCUGUGGCCAAGCccGGCAUGGCGACUGACUCCAGAUCAGUCGAuCGGGGGUUCAAA
UCCCUCCGGCCCCA
>DW0500
GGGGCUGUGGCCAAGCccGGCAUGGCGACUGACUCCAGAUCAGUCGAuCGGGGGUUCAAA
UCCCUCCGGCCCCA
>DW1140
AGGGGCAUAGUUCAGUaGGUAGAACAUCGGUCUUCAAAACCGAGUGuCACGAGUUCGAGU
CUUGUUGCCCCUGcca
>DW1141
AGGAGAGUAGUUCAAUGGUAGAACGUCGGUCUCCAAAACCGAGCGuUGAGGGUUCGAUUC
CUUUCUCUCCUGcca
>DW1230
GGGGGCAUGGUGUCAAcGGUAGCACACAGGUCUCCAAAACCUUUAGUGUGGGUUCGAAUC
CUGCUGCCCUCGcca
>DW1250
AGGGGUAUAGUUCAAUcGGUAGAACACCGGACUUCAAAUCCGGGUGuUGUGGGUUCAAGU
CCUGCUACCCCUGcca
>DW1251
AGGGGUGUAGUUUAAUGGUAGAACAGCGGUCUCCAACACCGUACGuUGUGGGUUCAAGUC
CUGUCACCCCUGcca
>DW1540
AGGGGCAUAGUUUAACGGUAGAACAGAGGUCUCCAAAACCUCCGGUGUGGGUUCGAUUCC
UACUGCCCCUGcca
>DW1660
AGGGGCGUAGUUCAAUuGGUAGAGCACCGGUCUCCAAAACCGGGUGuUGGGAGUUCGAGU
CUCUCCGCCCCUGcca
>DW2440
ACGUCCUUAGUUCAGUcGGUAGAACGCAGGUUUCCAAAACCUGAUGuCGUGGGUUCAAUU
CCUACAGGGCGUG
>DW2520
GCGCUUUUAGUUCAAUuGGUAGAACGUAGGUCUCCAAAACCUGAUGuAGUAGGUUCGAAU
CCUACAGAGCGCG
>DW2600
GCGCUUUUAGUUCAGUucGGUAGAACGUAGGUCUCCAAAACCUAAUGuCGUAGGUUCAAA
UCCUACAGAGCGUG
>DW2680
GCGCUCUUAGUUCAGUucGGUAGAACGCGGGUCUCCAAAACCCGAUGuCGUAGGUUCAAA
UCCUACAGAGCGUG
>DW2700
GCGCUCUUAGUUCAGUucGGUAGAACGCGGGUCUCCAAAACCCGAUGuCGUAGGUUCAAA
UCCUACAGAGCGUG
>DW2720
GCGCUCUUAGUUCAGUuuGGUAGAACGCGGGUCUCCAAAACCCGAUGuCGUAGGUUCAAA
UCCUACAGAGCGUG
>DW2920
GCGCUCUUAGUUCAGUucGGUAGAACGUGGGUCUCCAAAACCCGAUGuCGUAGGUUCAAA
UCCUACAGAGCGUG
>DW3000
GCGCUCUUAGUUCAGUucGGUAGAACGCGGGUCUCCAAAACCCGAUGuCGUAGGUUCAAA
UCCUACAGAGCGUG
>DW3200
GCGCUCUUUGUUCAGUucGGUAGAACGCGGGUCUCCAAAACCCGAUGuCGUAGGUUCAAA
UCCUACAGAGCGUG
>DW3640
AGAGGUGUAGCUUAGUuGGUUAAAGCGCAAGAUUCCAAAUCUUGAAAuCGAGGGUUCGAG
UCCUUUCAUCUCUG
>DW3760
AGGGGAGUAGUUGAACGGGAAAACUUUAGUCUUCAAAACUGACAUCGUGGGUUCGACUCC
CGCCUCCCUUG
>DW3770
AGGGGAGUAGUUCAACGGAAAAACUUUAGUCUUCAAAACUGACAUCGUGGGUUCGACUCC
CGCCUCCCUUG
>DW3800
GGGGGAAUAGUUUAACGGUAGAACAACGGUCUUCAAAAUCGUUAGCGUGGGUUCGAAUCC
UGCUUCCCUCG
>DW3880
AAGAGUAUAGUUUAAUGGUAAAACUGUAAGCUUCAACCUUAUAUUUCUUAGUUCAAAUCU
AAGUACUCUUG
>DW3960
AAGAGUAUAGUUUAAAGGUAAAACAGAAAGCUUCAACCUUUAAUUUCUUAGUUCGAGUCU
AAGUGCUCUUG
>DW4000
AAGGAUAUAGUUUAAUGGUAAAACAGUUGAUUUCAAAUCAAUCAUUAGGAGUUCGAAUCU
CUUUAUCCUUG
>DW4070
AAGGGUAUAGUUUAAUuGGUAAAACAGUUGACUUCAAAUCAAUAUAgUGAUAGUUCAAUU
CUGUCUGCCCUUG
>DW4080
AAGGAUAUAGUUUAAUGGUAAAACUAUUGAUUUCAAAUCAAUCAUUAAGAGUUCGAAUCU
UUUUAUCCUUG
>DW4360
GCGCUCUUAGUUCAGUucGGUAGAACGCGGGUCUCCAAAACCCGAUGuCGUAGGUUCAAA
UCCUACAGAGCGUG
>DW4440
GCGCUCUUAGUUCAGUucGGUAGAACGUGUGUCUCCAAAACCCAAUGuCGUAGGUUCAAA
UCCUACAGAGCGUG
>DW4480
GCGCUCUUAGUUCAGUucGGUAGAACGUGGGUCUCCAAAACCCAAUGuCGUAGGUUCAAA
UCCUACAGAGCGUG
>DW4500
AGGAGAAUAGUUCCAAuGGUAGAACAAUGGUCUCCAAAACCAAAGGuUAAGGGUUCGAAU
CCCUUUUCUCCUG
>DW4620
AGUGAUCUAGGUUAUUUUGGACUGUCUGUUUUCAAAACAGGAGGUGGCUUUGGUCGGUUG
CUG
>DW4700
AAGAAAGUAAUUUAAGUUAAAAUAUUUUGUUUCAAACAUAACUAUAGGUAGUCAUUACCU
CUUUCUUG
>DW4840
AAGGCUUUAAGUUAAUAAAACUAAUAACCUUCAAAGCUAUAAAUAAAGAAAUUUCUUUAA
GCCUUA
>DW4880
AAGGCUUUAAGUUAACUAAACUAAUAGCCUUCAAAGCUGUAAAUAAAGGGUAUUCCUUUA
AGUCUUA
>DW4980
AGAGAUUUAAGUUAAUAAAACUGAAAACCUUCAAAGUUUUAAAUAAGAGUGGAACUCUCU
UAGUCUUUA
>DW5000
AGGGGUUUAAGUUAAUCUAAACUAAAAGCCUUCAAAGCUUUAAAUAAGAAUGGGAAUUUU
UUAACCUCUG
>DW5020
AGAGAUUUAAGUUAAUAACUAAAACCUUCAAAGUUUUCAAuAGAGAGUGAAACCCUCUUA
AUCUUUA
>DW5040
AAGAGCUUAAGUUAAAUAAACUGAAAGCCUUCAAAGCUUUUUAUAAGAAUGGAAACUUCU
UAGCUCUUG
>DW5080
AAGGACUUAAGUUAAAUAAACUGAAAGCCUUCAAAGCUUUAACAAAGAAUUGGAAaCUUC
UUAGUCCUUG
>DW5100
AGGGGCUUAGGAUAAACUAGACCAAGGGCCUUCAAAGCCCUCAGCGGAGGUGAAAAUCCU
CCAGCCCCUG
>DW5120
AGAGAUUUAGGUUAACAAGACUAAGAGCCUUCAAAGCCCUAAGCAGGAGUUAGAAUCUCC
UAAUCUCUG
>DW5160
AGAAACUUAGGCUAGCACAGACCAAAGGCCUUCAAAGCCUUAAGCGGAGGUUAAACUCCU
UCAGUUUCUG
>DW5220
AGAAACUUAGGAUUAAcuGUCAccAAACCAAAGGCCUUCAAAGCCUUAAAUAAGAGUUAA
ACUCUCUUAGUUUCUG
>DW5280
AGAAGUUUAGGAUAUACAGUCCAAGAGCCUUCAAAGCCCUUAGAAAACAAACAAGUUUAA
CUUCUG
>DW5281
AGAAGUUUAGGAUAUACAGUUCAAGAGCCUUCAAAGCCCUUAGAAAACAAACAAGUUUAA
CUUCUG
>DW5320
AGAAGUUUAGGAUAUACUAGUCCGCGAGCCUUCAAAGCCCUAAGAAAACACACAAGUUUA
ACUUCUG
>DW5360
AGGAAUUUAGGUUAAACAGACCAAGAGCCUUCAAAGCCCUAAGCAAGUACAAUUUACUUA
AUUCCUG
>DW5880
AGAAAUUUAGGUUAAAuACAGACCAAGAGCCUUCAAAGCCCUCAGUAAGUUGCAAUACUU
AAUUUCUG
>DW6160
GACUCCUUAGCAUAGUGGUUuAUUGUAAUUGUCUCCAAaacguuagaaguuAGCAGUUGG
uCCAGGGUUCAACUCCCUGAGGGGUCU
>DW6161
GACUCCUUAGCAUAGUGGUUuAUUGUAAUUGUCUCCAAaacguuagaaguuAGCAGUUGG
uCCAGGGUUCAACUCCCUGAGGGGUCU
>DW6280
GAAGCGGUGGCUCAAUGGUAGAGCUUUCGACUCCAAuuaaaucuuggaaauuccgcggaa
uaagauugcaAUCGAAGGGuUGCAGGUUCAAUUCCUGUCCGUUUCA
>DW6740
GGAUCCGUGGCGCAAUGGUAGCGCGUCUGACUCCAGAUCAGAAGGuUGCGUGUUCGAUUC
ACGUCGGGUUCAcca
>DW6741
GGAUUCGUGGCGCAAUGGUAGCGCGUCUGACUCCAGAUCAGAAGGuUGCGUGUUCGAUUC
ACGUCGGGUUCAcca
>DW7560
GACUGCUUGGCGCAAUGGUAGCGCGUUCGACUCCAGAUCGAAAGGuUGGGCGUUCGAUCC
GCUCAGUGGUCA
>DW8040
GACCUCGUGGCGCAACGGUAGCGCGUCUGACUCCAGAUCAGAAGGcUGCGUGUUCGAAUC
ACGUCGGGGUCA
>DX0260
UGCGGGUUAGAUCUCUcuGGUAgAGAUCGCUAGUCUCAUAAGCUAGAAAgaGGUAGGUUC
GAUUCCUGCACCCGCUUcca
>DX0860
GGGCCCGUAGCUUAGCccGGUAGAGCGCCCGGCUCAUAaacuauguauguggagagACCG
GGUGGuCCGGGGUUCAAGUCCCCGCGGGCCCA
>DX0980
AGCGGGGUAGGCCAGCcaGGUAGGCCGCGGGGCUCAUAaagggccuaaggcccgaggaNC
CCCGAGGuCCCGGGUUCAAAUCCCGGCCCCGCUA
>DX1140
CGCGGGGUAGAGCAGUuGGUAGCUCGCCGGGCUCAUAACCCGGAGGuCGCAGGUUCGAGU
CCUGCCCCCGCAAcca
>DX1180
CGCGGGGUAGAGCAGUuGGUAGCUCGCCGGGCUCAUAACCCGGAGGcCGCAGGUUCGAGU
CCUGCCCCCGCAAcca
>DX1260
CGUGGGGUGGAGCAGUuGGUAGCUCGUUGGGCUCAUAACCCAAAGGuCGCAGGUUCAAGU
CCUGCCCCCGCAAcca
>DX1340
CGCGGGGUGGAGCAGCucGGUAGCUCGCUGGGCUCAUAACUCAGAGGuCGCAGGUUCAAA
UCCUGUCCCCGCUA
>DX1341
CGCGGGGUGGAGCAGCucGGUAGCUCGCUGGGCUCAUAACCCAGAGGuCGCAGGUUCAAA
UUCUGUCCCCGCUA
>DX1540
CGCGGGGUGGAGCAGUucGGUAGCUCGUCGGGCUCAUAACCCGAAGGuCGCAGGUUCAAA
UCCUGCCCCCGCAAcca
>DX1660
CGCGGGGUGGAGCAGCcuGGUAGCUCGUCGGGCUCAUAACCCGAAGAuCGUCGGUUCAAA
UCCGGCCCCCGCAAcca
>DX1661
CGCGGGGUGGAGCAGCcuGGUAGCUCGUCGGGCUCAUAACCCGAAGGuCGUCGGUUCAAA
UCCGGCCCCCGCAAcca
>DX2520
GGCGGAGUAGAGCAGUcaGGUAGCUCGCAGGGCUCAUAAUCCUGAAGuCAGAGGUUCAAA
UCCUUUCUCCGCUA
>DX2600
CGCGGAGUAGAGCAGUcuGGUAGCUCGCAAGGCUCAUAACCUUGAGGuCAUAGGUUCAAA
UCCUGUCUCCGCCA
>DX2640
AGCGGAGUAGAGCAGUuuGGUAGCUCACGAGGCUCAUAACCUUGAGGuCACGGGUUCGAU
UCCCGUCUCCGCAC
>DX2680
AGCGGAGUAGAGCAGUuuGGUAGCUCACGAGGCUCAUAACCUUGAGGuCACGGGUUCGAU
UCCCGUCUCCGCAC
>DX2920
CGCGGGGUAGAGCAGUuuGGUAGCUCGCAAGGCUCAUAACCUUGAGGuCACGGGUUCAAA
UCCUGUCUCCGCAA
>DX3200
CGCGGAGUAGAGCAACuuGGUAGCUCGCAAGGCUCAUAACCUUGAGGuUACGGGUUCAAA
UCCCGUCUCCGCAC
>DX3720
GCAGCAAGGGUGGUCUCAACCUGGGUUCAUUCCCCAGCUAAUAAAGUUCGAUUCUUUGUA
GCGGCU
>DX3800
GCUGCUUGAAUGGUUUCAGUGUGGGCUCAUUUCCCAUUACuAUAAAGUUCGAUUCUUUAA
AGCGGCC
>DX3840
GCCGCUUGGAUGGUUCCGGUGUGGGCUCAUUUCCCAUAACuAUAAAGUUCGAUUCUUUAA
AGUGGCU
>DX3880
AGCGGGUUGAUGUAAUAGUAACAUAUAUGGCUCAUGCCCAUAAUAUUUAGGUGCAACUCC
UAAAUCCGCUA
>DX4000
UGCAAUAUGAUGUAAUuGGUUAACAUUUUAGGGUCAUGACCUAAUUAUAUACGUUCAAAU
CGUAUUAUUGCUA
>DX4080
UGUAAUAUGAUGUAAUuGGUUAACAUAUUAGGUUCAUGACCUAAUUAUAUACGUUCAAAU
CGUAUUAUUGCUA
>DX4280
AGCGGGGUAGAGUAAUuGGUCAACUCAUCAGGCUCAUGACCUGAAGAuUGCAGGUUCGAA
UCCUGUCCCCGCCU
>DX4320
AGCGGGGUAGAGUAGUuGGUUAACUCGUCAGGCUCAUGACCUGAAGAuUGCAGGUUCGAA
UCCUGCCCCCGCCA
>DX4360
AGCGGGGUAGAGGAUUuGGUAAACUCAUCAGGCUCAUGACCUGAAGAcAGCAGGUUCGAA
UCCUGUCCCCGCCU
>DX4440
AGCGGGGUAGAGGAAUuGGUCAACUCAUCAGGCUCAUGACCUGAAGAcUGCAGGUUCGAA
UCCUGUCCCCGCCU
>DX4480
AGCGGGGUAGAGGAAUuGGUCGACUCAUCAGGCUCAUGACCUGAAGAcUGCAGGUUCGAA
UCCUGUCCCCGCCU
>DX4880
AAAAAGAUAAGCUAAUUAAGCUACUGGGUUCAUACCCCAUUUAUAAAGGUUAUAAUCCUU
UUCUUUUUA
>DX4960
AAAAAGAUAAGCUAACUAAGCUACUGGGUUCAUACCCCAUUUAUAAAGGUUUUAAUCCUU
UUCUUUUUA
>DX4980
GUAAAGUAAGCUAAAuGUUAAGCUUUUGGGUUCAUACCUCAAGAAUAGAaGGAUAAAAAC
CUCUCUUUAUC
>DX5020
GGUAAAGUAAGCUAAAuGUUAAGCUUUUGGGUUCAUACCUCAAAAAUAGAaGGAUAAAAA
CCUCUCUUUAUC
>DX5040
AGCAGAGUAAGCUAAGuGCUAAGCUUUUGGGCUCAUACCCCAAGAAUGGAaGGAUAGAAA
CCUCCCUCUGCUU
>DX5080
AGUAGAGUAAGCUAAGuGCUAAGCUUUUGGGCUCAUACCCCAGGAAUGAAGGAUAAAAAC
CUCCCUCUACUU
>DX5120
AGUAAAGUCAGCUAAAAAAGCUUUUGGGCCCAUACCCCAAACAUGUUGGUUAAACCCCUU
CCUUUACUA
>DX5160
AGUAAGGUAAGCUAAAUAAGCUUUUGGGCCCAUACCCCAACAAUGUUGUUAAAAUCCUUC
CUUUACUA
>DX5280
AGUAAGGUCAGCUAACUAAGCUAUCGGGCCCAUACCCCGAAAAUGUUGGUCUAAACCCUU
CCCGUAUGA
>DX5281
AGUAAGGUCAGCUAACUAAGCUAUCGGGCCCAUACCCCGAAAAUGUUGGUUAAACCCUUC
CCGUACUA
>DX5320
AGUAAGGUCAGCUAAUUAAGCUAUCGGGCCCAUACCCCGAAAACGUUGGUUUAAAUCCUU
CCCGUACUA
>DX5360
AGUAAGGUCAGCUAAUUAAGCUAUCGGGCCCAUACCCCGAAAAUGUUGGUUUAUAUCCUU
CCCGUACUA
>DX5880
AGUAAGGUCAGCUAAAUAAGCUAUCGGGCCCAUACCCCGAAAAUGUUGGUUAUACCCUUC
CCGUACUA
>DX6280
GGCGCCGUGGCGCAGUGGAAGCGCGCAGGGCUCAUAACCCUGAUGuCCUCGGAUGGAAAC
CGAGCGGCGCUA
>DX6281
AGCGCCGUGGCGCAGUGGAAGCGCGCAGGGCUCAUAACCCUGAUGuCCUCGGAUCGAAAC
CGAGCGGCGCUA
>DX6320
UGCGCGGUAGGAGAGUGGAACUCCGACGGGCUCAUAACCCGUAGGuCCCAGGAUCGAAAC
CUGGCCGCGCAA
>DX6321
UGCGCGGUAGGAGAGUGGAACUCCGACGGGCUCAUAACCCGUAGGuCCCAGGAUCGAAAC
CUGGCCGCGCAA
>DX6740
AUCAGAGUGGCGCAGCGGAAGCGUGGUGGGCCCAUAACCCACAGGuCCCAGGAUCGAAAC
CUGGCUCUGAUA
>DX6900
AUCAGAGUGGCGCAGCGGAAGCGUGGUGGGCCCAUAACCCACAGGuCCCAGGAUCGAAAC
CUGGCUCUGAUA
>DX7560
AGCAGCGUGGCGCAGUGGAAGCGUGCUGGGCCCAUAACCCAGAGGuCGGUGGAUCGAAAC
CACUCGCUGCUAcca
>DX7740
AGCAGAGUGGCGCAGUGGAAGCGUGCUGGGCCCAUAACCCAGAGGuCCGAGGAUCGAAAC
CUUGCUCUGCUA
>DX7920
AGCAGAGUGGCGCAGCGGAAGCGUGCUGGGCCCAUAACCCAGAGGuCGAUGGAUCGAAAC
CAUUCUCUGCUA
>DX7921
AGCAGAGUGGCGCAGCGGAAGCGUGCUGGGCCCAUAACCCAGAGGuCGAUGGAUCGAAAC
CAUCCUCUGCUA
>DX8100
AGCAGAGUGGCGCAGCGGAAGCGUGCUGGGCCCAUAACCCAGAGGuCGAUGGAUCGAAAC
CAUCCUCUGCUA
>DX9990
AGCAGAGUGGCGCAGCGGAAGCGUGCUGGGCCCAUAACCCAGAGGuCGAUGGAUCGAAAC
CAUCCUCUGCUA
>DX9991
AGCAGAGUGGCGCAGCGGAAGCGUGCUGGGCCCAUAACCCAGAGGuCGAUGGAUCUAAAC
CAUCCUCUGCUA
>DY0660
CCCGCGAUAGUUCAGAuuGGUAGAACGGCGGACUGUAGAUCCGCAUGuCGCUGGUUCAAA
UCCGGCUCGCGGGA
>DY0740
CCCGCGAUAGUUCAGAcuGGUAGAACGGCGGACUGUAGAUCCGCAUGuCGCUGGUUCAAA
UCCGGCUCGCGGGA
>DY1140
GGAGGGGUAGCGAAGUGGCUaAACGCGGGUGGCUGUAACCCACUUCcuuacggUuCGGGG
GUUCGAAUCCCUCCCCCUCCAcca
>DY1200
GGACAGGUAGCGAAGUGGCUaAACGCUUCUGACUGUAGAUCAGACAccuucaugguUuCG
GGAGUUCGAAUCUCUCCCUGUCCAcca
>DY1540
GGAGGGGUAGCGAAGUGGCUaAACGCGGCGGACUGUAAAUCCGCUCccucagggUuCGGC
AGUUCGAAUCUGCCCCCCUCCAcca
>DY1580
GGGCAGGUGCCCGAGCGGCCaAAGGGGACGGUCUGUAAAACCGUUGgcguaugccUuCGC
UGGUUCGAAUCCAGCCCUGCCCAcca
>DY1660
GGUGGGGUUCCCGAGCGGCCaAAGGGAGCAGACUGUAAAUCUGCCGucacagacUuCGAA
GGUUCGAAUCCUUCCCCCACCAcca
>DY1661
GGUGGGGUUCCCGAGCGGCCaAAGGGAGCAGACUCUAAAUCUGCCGucaucgacUuCGAA
GGUUCGAAUCCUUCCCCCACCAcca
>DY1820
GGAGGGAUCCCUUAGUGGCCAAAGGAUCAGACUGUAAAUCUGACGucauagacUuCGAAG
GUUCGAAUCCUUCUCCCUCCAcca
>DY2520
GAGUUGUUGCCCGAGUGGUUaAUGGGGGCGGAUUGUAAAUCCGCAGuucaucUuuCGCUG
GUUCGAAUCCAGCACGACUCA
>DY2600
GGGUCGAUGCUCGAGUGGUUaAUGGGGACGGACUGUAAAUCCGCUGgcaaugccUaCGCU
GGUUCAAAUCCAGCUCGACCCA
>DY2680
GGGUCGAUGCCCGAGUGGUUaAUGGGGACGGACUGUAAAUUCGUUGacaaugucUaCGCU
GGUUCAAAUCCAGCUCGGCCCA
>DY2700
GGGUCGAUGCCCGAGCGGUUaAUGGGGACGGACUGUAAAUUCGUUGacaauaugucUaCG
CUGGUUCAAAUCCAGCUCGGCCCA
>DY2920
GGGUCGAUGCCCGAGCGGUUaAUGGGGACGGACUGUAAAUUCGUUGgcaauaugucUaCG
CUGGUUCAAAUCCAGCUCGGCCCA
>DY3200
GGGUCGAUGCCCGAGCGGUUaAUGGGGACGGACUGUAAAUUCGUUGgcaauaugucUaCG
CUGGUUCAAAUCCAGCUCGGCCCA
>DY3280
GGGUCGAUGCCCGAGCGGUUaAUGGGGACGGACUGUAAAUUCGUUGgcaauaugucUaCG
CUGGUUCAAAUCCAGCUCGGCCCA
>DY3360
GGGUCGAUGCCCGAGCGGUUaAUGGGGACGGACUGUAAAUUCGUUGgcaauaugucUaCG
CUGGUUCAAAUCCAGCUCGGCCCA
>DY3720
GAAGUAAUGGCUGAGUGGUUAAAGCGGCAGACUGUAAAUCUGUUGguaguaccGuCGUUG
GUUCGAAUCCAACUUACUUCA
>DY3760
GAAGUAAUGGCUGAGUGGUUAAAGCGGCAGACUGUAAAUCUGUUGguaguaccGuCGUUG
GUUCGAAUCCAACUUACUUCA
>DY3770
GAAGUAAUGGCUGAGUGGUUAAAGCGGCAGACUGUAAAUCUGUUGguaguaccGuCGUUG
GUUCGAAUCCAACUUACUUCA
>DY3840
GAGGUGGUGGCUGAAUGGUUAAAGCGGUAGACUGUAAAUCUAUUGggauuccGuCGCCGG
UUCGAUUCCGGUCCACCUCA
>DY3880
AGGAAGGGUCCGUAUGuuGGUUUACGGGUUGAGCUGUAAACUCAAUGgcuaugaggccGu
CGAAGGUUCGAUUCCUUUUCUUCCUA
>DY4000
GGAGGGAUUUUCAAUGuuGGUAgUUGGAGUUGAGCUGUAAACUCAAUGacuuaggucUuC
AUAGGUUCAAUUCCUAUUCCCUUCA
>DY4001
GGAGGGAUUUUCAAUGuuGGUAgUUGGAGUUGAGCUGUAAACUCAAUGacuuaggucUuC
AUAGGUUCAAUUCCUAUUCCCUUUA
>DY4080
GGAGGGAUUUCCAAUGuuGGUAaUUGGAGUUGAGCUGUAAACUCAAUGauuauauaucUu
CAUAGGUUCAAUUCCUAUUCCCUUCA
>DY4240
AAGUGGUUAcGCUCAGCugGGUUAGAGCAAAGGACUGUAAAUCCUUGUGuCAGUGGUUCG
AAUCCACAACCACUUC
>DY4360
GGGAGAGUGGCUGAGUGGUCaAAAGCGACAGACUGUAAAUCUGUUGaaguuuuucUaCGU
AGGUUCGAAUCCUGCCUCUCCCA
>DY4400
GGGAGAGUGGCCGAGUGGUCaAAAGCGACAGACUGUAAAUCUGUUGaaguuuuucUaCGU
AGGUUCGAAUCCUGCCUCUCCCA
>DY4440
GGGAGAGUGGCCGAGCGGUCaAAAGCGACAGACUGUAAAUCUGUUGaagguuuucUaCGU
AGGUUCGAAUCCUGCCUCUCCCA
>DY4480
GGGAGAGUGGCCGAGCGGUCaAAAGCGACAGACUGUAAAUCUGUUGaagguuuucUaCGU
AGGUUCGAAUCCUGCCUCUCCCA
>DY4500
GGGAGAGUGGCCGAGUGGUUaAAAGCGACAGACUGUAAAUCUGCUGaagguuuucUaCGU
AGGUUCGAAUCCUGCCUCUCCCA
>DY4700
CAUAGGAUGGCCGAGGAAUAGGUGGUGAGCUGUAAACUCAUAAACAAGGCGUAAGCCUUU
CUUAUGA
>DY4840
GAUUAAGUGGCUGAAGUUUAGGCGAUAGAUUGUAAAUCUAUAUAUAAGAUUUAUUCUUCU
UAAUCA
>DY4880
GAUUAAGUGGCUGAAGUUUAGGCGAUAGAUUGUAAAUCUAUUUAUAAGAAUUAUUCUUCU
UAAUCA
>DY4980
GGCAAGGUGGCAGAUGGUUuAAUGCGCUAAAUUGUAAAUUUAUUUAUAAAGGUUUAAGUC
CUUUCUUUGUCA
>DY5000
GAUUGGGUGGCAGAUAGGGAUGCACUAGAUUGUAAAUCUAGGUAGGAAGGUUCAAGUCCU
UUCCUGGUCA
>DY5020
GGCAGGGUGGCAGAAAGUCAAUGCGCUAAAUUGUAAAUUUAUAAAAAAAGGUUUAAUUCC
UUUCUUUGCCA
>DY5040
AAUAAGAUGGCUGAGAGAACAAGCGGUGGAUUGUAAAUCCAUACACAAAGGUUAAAUCCC
UUUUCUUAUUA
>DY5080
AGUAAGGUGGCUGAGGGAAUAAGCGGUGGAUUGUAAAUCCAUAUACAAGGGUUAGACUCC
UUUUCUUACUA
>DY5100
GGUAGGAUGGCUGAGUAAGCGGUGGAUUGUAACCCCACAUACAGAGGUUUGAGCCCUCUU
CUUGCCA
>DY5120
GGUAAGGUGGCCGAGUAAUAGGCGGCGGAUUGUAGCUCCGUGUACAGAGGUUCAAGUCCU
CUUCUUAUCA
>DY5160
GGUAAAGUGGCCGAGCAGGCGGCGAAUUGUAGCUUCGAAGACAGAGGUUUGAGUCCCCUC
UUUACCA
>DY5220
GGUAAGAUGGCUGAGUGUUGAAGCGUUAGGCUGUAGUCCUUUUUACAGAGGUUCAAUUCC
UCUUCUUAUCG
>DY5280
GGUAAAAUGGCUGAGUAAGCAUUAGACUGUAAAUCUAAAGACAGGGGUUGAGCCCCCUUU
UUACCA
>DY5320
GGUAAAAUGGCUGAGUAAGCAUUAGACUGUAAAUCUAAACACAGAGGUUUAAAUCCUCUU
UUUACCA
>DY5360
GGUAAAAUGGCUGAGCAAAGCAUUAGACUGUAAAUCUAAAGAUAGAGGUUUGACUCCUCU
UUUUACCA
>DY5880
GGUAAAAUGGCUGAGUGAAGCAUUGGACUGUAAAUCUAAAGACAGGGGUUAGGCCUCUUU
UUACCA
>DY6050
CCUUCUGUAGCUCAAUuGGUAGAGCAUGUGACUGUAGAGUAUGCGgguaucacagggUCG
CUGGUUCGAUUCCGGCCGGAAGG
>DY6160
CCGGCUUUGGCGCAAUGGUAGCGCGAUUGACUGUAGaauuuaaagugAUCAAUCGGuUGC
UAGUUCGAAUCUGGCAAGCCGGA
>DY6280
CUCUCGGUAGCCAAGUuGGUUuAAGGCGCAAGACUGUAAuuuaccacuacgaaAUCUUGA
GAuCGGGCGUUCGACUCGCCCCCGGGAGA
>DY6740
CCGACCUUAGCUCAGUuGGUAGAGCGGAGGACUGUAGuagacgcagauuAUCCUUAGGuC
ACUGGUUCGAAUCCGGUAGGUCGGA
>DY6741
CCGACCUUAGCUCAGUuGGUAGAGCGGAGGACUGUAGuugacgcagauuAUCCUUAGGuC
AUUGGUUCGAAUCCGCUAGGUCGGA
>DY6742
CCGACCUUAGCUCUGUuGGUAUAGCGGAGGACUGUAGuugacgcAUCCUUAGGuCACUGG
UUCGAAUUCGGUAGGUCGGA
>DY6743
CCGACCUUAGCUCAGUuGGUAGAGCGGAGGACUGUAGuagacgcagauuAUCCUUAGGuC
ACUGGUUCGAAUCUGGUAGGUUUGA
>DY7060
CCGACCUUAGCUCAGUuGGUAGAGCGGAGGACUGUAGugguacugcugagAUCCUUAGGu
CACUGGUUCGAAUCCGGUAGGUCGGA
>DY7200
CCGACCUUAGCUCAGUuGGUAGAGCGGAGGACUGUAGAUCCUUAGGuCACUGGUUCGAAU
CCGGUAGGUCGGA
>DY7740
CCUUCGAUAGCUCAGUuGGUAGAGCGGUGGACUGUAGuuggaaaaacaugcaauagaaAU
CCAUAGGuCGCUGGUUCAAAUCCGGCUCGAAGGA
>DY7920
CCUUCGAUAGCUCAGCuGGUAGAGCGGAGGACUGUAAgugugaucgagcaAUCCUUAGGu
CGCUGGUUCGAUUCCGGCUCGAAGGA
>DY7921
CCUUCGAUAGCUCAGCuGGUAGAGCGGAGGACUGUAGagggaacauagcaAUCCUUAGGu
CGCUGGUUCAAUUCCGGCUCGAAGGA
>DY7922
CCUUCGAUAGCUCAGCuGGUAGAGCGGAGGACUGUAGAUCCUUAGGuCGCUGGUUCGAUU
CCGGCUCGAAGGA
>DY9990
CCUUCGAUAGCUCAGCuGGUAGAGCGGAGGACUGUAGacugcggaaacguuuguggacAU
CCUUAGGuCGCUGGUUCAAUUCCGGCUCGAAGGA
>DY9991
CCUUCGAUAGCUCAGCuGGUAGAGCGGAGGACUGUAGccuguagaaacauuuguggacAU
CCUUAGGuCGCUGGUUCGAUUCCGGCUCGAAGGA
>DZ1662
gGAAGAUCGUCGUCUCCGGUGAGGCGGCUGGACUUCAAAUCCAGUUggggccgccagcgg
ucccGGGCAGGUUCGACUCCUGUGAUCUUCcGcca
>DZ7560
GCCCGGAUgAaCCAUGGCGGUCUGUGGUGCAGACUUCAAAUCUGUAGgcgguuagcgccG
CAGUGGUUCGACUCCACcUUUCGGGUG
>DZ7742
GCCCCACUgAaCUUCGGUGGUCCGGGGUGCGGACUUCAAAUCCGUAGucgauuugcgucG
AAGUGGUUCGAUUCCACcUGGGGGGCG
>DZ7920
GCCCGGAUgAcCCUCAGUGGUCUGGGGUGCAGGCUUCAAACCUGUAGcugucuagcgacA
GAGUGGUUCAAUUCCACcUUUCGGGCG
>DZ8040
GCCCGGAUgAcCCUCAGUGGUCUGGGGUGCAGGCUUCAAACCUGUAGcugucuagcgacA
GAGUGGUUCAAUUCCACcUUUCGGGCG
>DZ9281
GCCCGGAUgAuCCUCAGUGGUCUGGGGUGCAGGCUUCAAACCUGUAGcugucuagcgacA
GAGUGGUUCAAUUCCACcUUUCGGGCG
