# Supplementary material for: Remote homology search with hidden Potts models
Source: PLoS Comput Biol. 2020 Nov 30;16(11):e1008085. doi: 10.1371/journal.pcbi.1008085 (PMC7728182; doi:10.1371/journal.pcbi.1008085)
Supplement: S1 Code — (GZ) [file pcbi.1008085.s002.tar.gz › WilburnEddy20_HPM/data/tRNA/TrainSequences/tRNA_train.fa]

>DS6321
GUCACUAUGUCCGAGUGGUUAAGGAGUUAGACUUGAAUCCUGUAUUCUAGUCAUCUAAUG
GGCUCUGCCCGCGCAGGUUCAAAUCCUGCUGGUGACG
>DA1260
GGGCCCGUAGCUCAGCUGGGAGAGCACCUGCCUUGCACGCAGGGGGUCGACGGUUCGAUC
CCGUUCGGGUCCACCA
>DN5281
UAGAUUGAAGCCAGUAAGUAGGGUAUUUAGUUGUUAACUAAAUUUUCGUAGGUUUGAAUC
CUUCCAAUCUAC
>DT1141
GCUGACUUAGCUCAGCAGGCAGAGCAACUGACUUGUAAUCAGUAGGUCGUAGGUUCGAUU
CCUAUAGUCAGCACCA
>DE3360
GCCCCCAUCGUCUAGCGGUUUAGGACAUCUCUCUUUCAAGGAGGCAACGGGGAUUCGACU
UCCCCUGGGGGUA
>DQ6060
GGUUCCAUAGUAUAGUGGUUAGUACUGGGGACUUUAAAUCCCUUGACCUGGGUUCGAAUC
CCAGUGGGACCU
>DK7920
GCCCGCAUAGCUCAGUCGGUAGAGCAUCAGACUUUUAAUCUGAGGGUCCAGGGUUCAAGU
CCCUGUUCGGGCG
>DA2520
GGGGGUAUAGCUCAGUUGGUAGAGCGCUGCCUUUGCAAGGCAGAUGUCAGCGGUUCGAGU
CCGCUUAUCUCCA
>DN1230
GCCUACUUAGCUCAGUUGGUUAGAGCACCUGACUGUUAAUCAGGGGGUCGCUGGUUCGAG
UCCAGCAGUGGGCGCCA
>DM3640
AGACACGUAGCUUAGUGGUAAAGCACUGGUCUCAUAAGCCAGCUAUCGCAAGUUCGAAUC
UCGCCGUGUCUA
>DG5100
UCUUUCUAGUACUAAGGAGUAUAAGUGGCUUCCAACCACACGGUCUUGGUUAGAGUCCAA
GGAAAGAU
>DQ1230
AGGCCCAUAGCCAAGCGGUAAGGCAACGGACUUUGACUCCGUCACUCGUAGGUUCAAAUC
CUGCUGGGCCUGCCA
>DI2520
GGGCUAUUAGCUCAGUUGGUUAGAGCAUACCCUUGAUAAGGGUAAGGUCGCUAGUUCAAG
UCUAGCAUGGCCCU
>DX4880
AAAAAGAUAAGCUAAUUAAGCUACUGGGUUCAUACCCCAUUUAUAAAGGUUAUAAUCCUU
UUCUUUUUA
>DA0620
GGGCCCGUAGCUCAGACUGGGAGAGCGCCGCCCUUGCAAGGCGGAGGCCCCGGGUUCAAA
UCCCGGUGGGUCCA
>DA4001
GGGGUUAUAGUUAAAUUUGGUGAAACGACUGCGUUGCAUGCAUUUAAUAUGAGUUCAAGU
CUCAUUAACUCCA
>DL0981
GCGGGGGUGCCCGAGCCAGGUAAAGGGGCAGGGUUCAGGUCCCUGUGGCGUAGGCCUGCG
UGGGUUCAAAUCCCACCCCCCGCA
>DK0740
GGGCCCGUAGCUUAGUCUGGUAGAGCGCCUGGCUUUUAAUCAGGCGGUCGAGGGUUCGAA
UCCCUUCGGGCCCG
>DS7741
GCAGUCGUGGCCGAGUGGUUAAGGCGUCUGACUCGAAAUCAGAUUCCCUCUGGGAGCGUA
GGUUCGAAUCCUACCGGCUGCG
>DT0680
GCCUCGGUAGCUCAGCUGGUAGAGCGCGAGACUUGUAAUCUCGUGGUCGCGGGUUCAAAU
CCCGCCCGAGGCU
>DX2600
CGCGGAGUAGAGCAGUCUGGUAGCUCGCAAGGCUCAUAACCUUGAGGUCAUAGGUUCAAA
UCCUGUCUCCGCCA
>DI2570
GGGCUAUUAGCUCAGUUGGUUAGAGCGCACCCCUGAUAAGGGUGAGGUCCCUGGUUCAAA
UCCAGGAUGGCCCA
>DR2602
GCGUCCAUCGUCUAAAGGAUAGGACAGAGGUUUUCUAAACCUCCAGUAUAGGUUCGAAUC
CUAUUGGACGUA
>DK3230
GGGUUGCUAACUCAAUGGUAGAGUACUCGGCUUUUAACCGACGAGCUCCGGGUUCGAGUC
CCGGGCAACCCG
>DR1140
GCGCCCGUAGAUCAAUUGGAUAGAUCGCUUGACUACGGAUCAAAAGGUUGGGGGUUCGAG
UCCCUCCGGGCGCACCA
>DV7920
GUUUCUGUAGUGUAGCGGUUAUCACGUUCGCCUCACAUGCGAAAGGUCCCCGGUUCGAAA
CCGGGCAGAAACA
>DL1780
GCGAAGGUGGCGGAAUUGGUAGACGCGCUAGCUUCAGGUGUUAGUGCCCCCCGGGUGUGA
GGGUUCGAGUCCCUCUCUUCGCACCA
>DA3280
GGGGAUAUAGCUCAGUUGGUAGAGCGCCGCUCUUGCAUGGCGGAUGUCAGCGGUUCGAGU
CCGCUUAUCUCCA
>DI3280
GCAUCCAUGGCUGAAUGGUUAAAGCGCCCAACUCAUAAUUGGCGAAUUCGUAGGUUCAAU
UCCUACUGGAUGCA
>DE4500
GUCCCUUUCGUCUAGGGGUAUAGGACAUCGUCUUUUCAUGUCGAAAACACGGGUUCAAAU
CCCGUAAGGGAUA
>DF5880
GUUUAUGUAGCUUACCUCCUCAAAGCAAUACACUGAAAAUGUUUAGACGGGCUCACAUCA
CCCCAUAAACA
>DV0260
GCUCGGUUAGUAUAAUGGGAGAACCCCGCCUUUACACGGCGGUUGUGAUAGUUCGAUUCU
AUCACCGAGUACCA
>DL3840
ACUUAUGUGGCGGAAUAGGUAGACGCGUGGGACUUAAAAUCUCAUUCCUACGGAGUGCCG
GUUCGACCCCGGUCAUAAGUA
>DR1660
GCGCCCGUAGCUCAGCUGGAUAGAGCGCUGCCCUCCGGAGGCAGAGGUCUCAGGUUCGAA
UCCUGUCGGGCGCGCCA
>DF5970
GUUCAUGUAGCUUAAAACCAAAGCAAGGCAUUGAAAAUGCCUAGAUGAGUAUAUUAACUC
CAUAAACA
>DF4500
GUUUAGAUAGCUCAGGUGGUUAGAGCAAAGGACUGAAAAUCCUUGUGUCAGUGGUUCGAA
UCCACUUCUAAACA
>DM5220
AGUAAGGUCAGCUAACUAAGCUAUCGGGCCCAUACCCCGAAAAUGAUGGUUUAACCCCUU
CCCCUACUA
>DT9990
GGCUCCAUAGCUCAGGGGUUAGAGCACUGGUCUUGUAAACCAGGGGUCGCGAGUUCAAUU
CUCGCUGGGGCUU
>DQ5320
UAGGAUAAGGUGUUUAGGUGCACGGAGAAAUUUUGAAUUCUUAAGUGUAGGUUCAAUUCC
UAUUGUCCUAG
>DK4500
GGGUGUAUAGCUCAGUUGGUAGAGCAAUAGGCUUUUAACUUAAAGGUCGCAGGUUCAAGU
CCUGCUAUACCCA
>DS2722
GGAGAGAUGGCUGAGUGGACUAAAGCGGCGGAUUGCUAAUCCGUUGUACAAUUUUUUUGU
ACCGAGGGUUCGAAUCCCUCUCUUUCCG
>DI5120
GGAAAUGUGCCCGAAAGUAGGGAUCACUUUGAUAGAGUGAAAUAUAUGGGUUCAAACCCC
AUCAUCUCCU
>DF5120
GCUUACGUAGCUUAAGUAAAGCACAGCACUGAAGAUGCUGAGAUGAGCCCUAGAAAGCUC
CGAAAGCA
>DP0740
GGGCCUGUGGGGUAGCCUGGUCAUCCUUUGGGAUUUGGGAUCCUGAAACCCCAGUUCGAA
UCUGGGCAGGCCCACCA
>DY7740
CCUUCGAUAGCUCAGUUGGUAGAGCGGUGGACUGUAGUUGGAAAAACAUGCAAUAGAAAU
CCAUAGGUCGCUGGUUCAAAUCCGGCUCGAAGGA
>DT3880
GCCCGGUUAGCAUAAAAGUAAUGUAUCCGUUUUGUAAUCGGAAUAAACAAGUGCGAUACU
UGUACUGGGCU
>DG1580
GCGGGAGUAGCUCAGUCGGUAGAGCACGACCUUGCCAAGGUCGGGGUCGCGGGUUCAAGU
CCCGUCUCCCGCUCCA
>DS6241
GGCGCGAUGGCAGAGUGGUCUAAUGCGUGAGACUUGAAAUCUCAUUUCUUCGGAAGCGUC
GGUUCAAAUCCGGCUCGCGUCG
>DG6280
GCGCAAGUGGUUUAGUGGUAAAAUCCAACGUUGCCAUCGUUGGGCCCCCGGUUCGAUUCC
GGGCUUGCGCA
>DI1542
GGACCUUUAGCUCAGUUGGUUAGAGCAGACGGCUCAUAACCGUCCGGUCGUAGGUUCGAG
UCCUACAAGGUCCACCA
>DS3280
GGAGAGAUGGCUGAGUGGUUGAUAGCUCCGGUCUUGAAAACCGGCAUAGUUCUUUAUUCA
GAACUAUCGAGGGUUCGAAUCCCUCUCUCUCCU
>DE3800
ACUCUUAUCGUCUAACGGUGAGGACAACGGGUUUUCACCCCGUAAAUUUGGGUUCGAUUC
CCAAUAAGAGUA
>DY6743
CCGACCUUAGCUCAGUUGGUAGAGCGGAGGACUGUAGUAGACGCAGAUUAUCCUUAGGUC
ACUGGUUCGAAUCUGGUAGGUUUGA
>DX4960
AAAAAGAUAAGCUAACUAAGCUACUGGGUUCAUACCCCAUUUAUAAAGGUUUUAAUCCUU
UUCUUUUUA
>DY6740
CCGACCUUAGCUCAGUUGGUAGAGCGGAGGACUGUAGUAGACGCAGAUUAUCCUUAGGUC
ACUGGUUCGAAUCCGGUAGGUCGGA
>DT2520
GCCUUUUUAGCUCAGUGGUAGAGCAUUGUAUUUGUAAUGCGGUGGUCGUCGGUUCGAAUC
CGACAAAAGGCU
>DL5800
ACUUUUAAAGGAUAACAGCUAUCCAUUGGUCUUAGGACCCAAAAAUUUUGGUGCAACUCC
AAAUAAAAGUA
>DA0780
GGGCUCGUAGCUCAGCUGGAAGAGCGCGGCGUUUGCAACGCCGAGGCCUGGGGUUCAAAU
CCCCACGGGUCCA
>DA6160
GGGGAAGUAGCUCAGAUGGUAGAGCGCUCGCUUAGCAUGCGAGAGGUAAAGGGUUCGAUA
CCCUUCUUCCUCA
>DS4442
GGAGAGAUGGCCGAGUGGUUCAAGGCGUAGCAUUGGAACUGCUAUGUAGGCUUUUGUUUA
CCGAGGGUUCGAAUCCCUCUCUUUCCG
>DT1663
GCCGAUAUAGCUCAGUUGGUAGAGCAGCGCAUUCGUAAUGCGAAGGUCGUAGGUUCGACU
CCUAUUAUCGGCACCA
>DN1570
UCCGCAGUAGCUCAGUGGUAGAGCAAUCGGCUGUUAACCGAUUGGUCGCAGGUUCGAAUC
CUGCCUGCGGAGCCA
>DL0860
GCGGGGGUGCCCGAGCAAGGUCAAAGGGGUCGGGCUCAGGACCAUAUGGUGAGACCCCCG
AUGGUGUAGGCCUGCGUGGGUUCAAAUCCCACCCCCCGCA
>DK7740
GCCCGGCUAGCUCAGUCGGUAGAGCAUGAGACUCUUAAUCUCAGGGUCGUGGGUUCGAGC
CCCACGUUGGGCG
>DY5120
GGUAAGGUGGCCGAGUAAUAGGCGGCGGAUUGUAGCUCCGUGUACAGAGGUUCAAGUCCU
CUUCUUAUCA
>DS0680
GCCGGGGUGGCCCAGCCUGGUAGGGCGUCGGCCUGCUAAGCCGAUGAUCCGUUAAGGAUC
GCGCGGGUUCAAAUCCCGUCCCCGGCG
>DN4500
UCUUUAGUAGCUCAGCGGUUAGAGCAAAUGGCUGUUAACUAUUGGGUCGUUGGUUCGAAU
CCAACCUAGAGAG
>DS3880
AGAGAGUUGGCUGAGUGGUAAGGCGACUAGCUUGAGUCUAGUUAAGUUAAAACUUUCAUA
UGUUCGAAUCAUAUACUCUCUG
>DV5900
CAAGAUAUAGCUUAAACAAAGUAUCUAGUUUACACCUAGAAGAUUUCAUACACAUGAAUA
UCUUGA
>DY3770
GAAGUAAUGGCUGAGUGGUUAAAGCGGCAGACUGUAAAUCUGUUGGUAGUACCGUCGUUG
GUUCGAAUCCAACUUACUUCA
>DE0660
GCUCCGGUGGUGUAGUCCGGCCAAUCAUGCUGGCCUUUCGAGCCAGCGACUCGGGUUCAA
AUCCCGGCCGGAGCA
>DF1140
GGUCGUGUAGCUCAGUCGGUAGAGCAGCAGACUGAAGCUCUGCGUGUCGGCGGUUCAAUU
CCGUCCACGACCACCA
>DM4501
GUCGGAAUAGUUUAGUAGGGUAGAACAGCGGGAUCAUAAUUCGCACACGGGGGUUCAAAU
CCCUCUUCCGAUA
>DS1141
GGGUUAAUACUCAAGUUGGUGAAGAGGACACCCUGCUAAGGUGUUAGGUCGGUCUCCGGC
GCGAGGGUUCGAGUCCCUCUUAACCCGCCA
>DR6280
UUCCUCGUGGCCCAAUGGUCACGGCGUCUGGCUACGAACCAGAAGAUUCCAGGUUCAAGU
CCUGGCGGGGAAG
>DW2720
GCGCUCUUAGUUCAGUUUGGUAGAACGCGGGUCUCCAAAACCCGAUGUCGUAGGUUCAAA
UCCUACAGAGCGUG
>DA7680
GGGGGCGUAGCUCAGAUGGUAGAGCGCUCGCUUAGCAUGCGAGAGGUACCGGGAUCGAUA
CCCGGCGCCUCCA
>DH1140
GGCGUAGGUGGUGAAGUGGUUAACACAUCAGGUUGUGGCUCUGACAUACGCGGGUUCGAU
CCCCGUUCUACGCCCCA
>DP5880
CAGAGAAUAGUUUAAAUUAGAAUCUUAGCUUUGGGUGCUAAUGGUGGAGUUAAAGACUUU
UUCUCUGA
>DM1140
GGCGGGGUAGCUCAGUUGGUUAGAGCGUUCGGUUCAUACCCGAAAGGUCGAGAGUUCAAA
UCUCUCCCCCGCUACCA
>DG7740
GCAUCGGUGGUUCAGUGGUAGAAUGCUCGCCUGCCACGCGGGCGGCCCGGGUUCGAUUCC
CGGCCGAUGCA
>DN1140
GGCUUUUUAGCUCAGCAGGUAGAGCAACCGGCUGUUAACCGGUUUGUCACAGGUUCGAGC
CCUGUAAAAGCCGCCA
>DF5121
GCUUACGUAGCUUAAGUAAAGCACAGCACUGAAAAUGCUGAGAUGAGCCCUACGAAAGCU
CCGUAAGCA
>DN2720
UCCUCAGUAGCUCAGUGGUAGAGCGGUCGGCUGUUAACUGACUGGCGUAGGUUCGAAUCC
UACUUGGGGAG
>DL2601
GGGGGUAUGGCGAAAUUGGUAGACGCUGCGGACUUAAAAUCCGUUGGCUUUAAAGACCGU
GAGGGUUCAAGUCCCUCUACCCCCA
>DA1660
GGGGCUAUAGCUCAGCUGGGAGAGCGCCUGCUUUGCACGCAGGAGGUCUGCGGUUCGAUC
CCGCAUAGCUCCACCA
>DI2720
GGGCUAUUAGCUCAGUGGUAGAGCGCGCCCCUGAUAAGGGCGAGGUCUCUGGUUCAAGUC
CAGGAUGGCCCA
>DG2680
GCGAGCGUAGUUCAAUGGUAAAAUAUCUCCUUGCCAAGGAGAAGAUACGGGUUCGAUUCC
CGCCGCUCGCC
>DS3281
GGAGAGAUGGCCGAGUGGUUGAAGGUGUAGCAUUGGAACUGCUAUGUAGGCUUUUGUUUA
CCGAGGGUUCGAAUCCCUCUCUUUCCG
>DD3200
GGGAUUGUAGUUCAAUUGGUCAGAGCACCGCCCUGUCAAGGCGGAAGCUGCGGGUUCGAG
UCCCGUCAGUCCCG
>DC5160
GGCCUUGGGGUGUCAACACGUGGGGUUGCAAACCCCAAGAUGCAGUAUAAUACCUGCCGG
GGCUU
>DF0660
GCCAAGGUAGUUCAGCCUGGGAGAACGCUGGACUGAAGAUCCAGUUGUCGGGUGUUCGAA
UCACCCCCUUGGCA
>DS6282
GGCACUAUGGCCGAGUGGUUAAGGCGAGAGACUCGAAUGGAAUAAAAAGUUCGGCUAUCU
CUUGGGCUCUGCCCGCGCUGGUUCAAAUCCUGCUGGUGUCG
>DQ9991
GUCUCUGUGGCGCAAUCGGUUAGCGCGUUCGGCUGUUAACCGAAAGAUUGGUGGUUCGAG
CCCACCCAGGGACG
>DR1540
GCGCCCGUAGCUCAAUUGGAUAGAGCGUUUGACUACGGAUCAAAAGGUUAGGGGUUCGAC
UCCUCUCGGGCGCGCCA
>DG4840
AUCUAUAUAGUAUAAAAGUAUAUUUGACUUCCAAUCAUAAGGUCUAUUAAUUAAUAGUAU
AGAUA
>DN3200
UCCCCAGUAGCUCAGUGGUAGAGCGGUCGGCUGUUAACCGAUUGGUCGUAGGUUCAAAUC
CUAUUUGGGGAG
>DT1140
GCUGACUUAGCUCAGUUGGUAGAGCAAUUGACUAGUAAUCAAUAGGUCGAAGGUUCAAAU
CCUUUAGUCAGCACCA
>DG5080
GCUUUAUGAAUACAACAGUAUUUUUGACUUCCAAUCAGACAGUCUUGGUGAAAAUUUAAG
AUAAAGCA
>DA2700
GGGGAUAUAGCUCAGUUGGUAGAGCUCCGCUCUUGCAAGGCGGAUGUCAGCGGUUCGAGU
CCGCUUAUCUCCA
>DD4700
UUAAAAGUAGUUAAUAUAUAACUUAGAAUUGUCAGUUCUAGAUUCCUUUUACUAAGGCUU
UUUAU
>DY4440
GGGAGAGUGGCCGAGCGGUCAAAAGCGACAGACUGUAAAUCUGUUGAAGGUUUUCUACGU
AGGUUCGAAUCCUGCCUCUCCCA
>DH4000
GGUGAAUAUAUUUCAAUGGUAGAAAAUACGCUUGUGGUGCGUUAAAUCUGAGUUCGAUUC
UCAGUAUUCACC
>DI3880
GGUUCUUUAACUUAACCGGUAAAGUGUGUUCUUGAUAAGGAUAUGUUCAGUGUUCGAGUC
ACUGAAGAAUCA
>DS1663
GGUGAGGUGGCCGAGAGGCUGAAGGCGCUCCCCUGCUAAGGGAGUAUGCGGUCAAAAGCU
GCAUCCGGGGUUCGAAUCCCCGCCUCACCGCCA
>DL9990
GGUAGCGUGGCCGAGCGGUCUAAGGCGCUGGAUUUAGGCUCCAGUCUCUUCGGAGGCGUG
GGUUCGAAUCCCACCGCUGCCA
>DP2700
AGGGAUGUAGCGCAGCUUGGUAGCGCGUUUGUUUUGGGUACAAAAUGUCACAGGUUCAAA
UCCUGUCAUCCCUA
>DS4480
GGAGGUAUGGCUGAGUGGCUUAAGGCAUUGGUUUGCUAAAUCGACAUACAAGAAGAUUGU
AUCAUGGGUUCGAAUCCCAUUUCCUCCG
>DQ1341
AUGGGCUAUGGUGUAAUUGGCAGCACGAGUGAUUCUGGUUCAUUUAGUCUAGGUUCGAGU
CCUGGUAGCCCAG
>DF3360
GUCGGGAUAGCUCAGCCGGUAGAGCAAAGGACUGAAAAUCCUUGUGUCACCAGUUCAAAU
CUGGUUCCCGGCG
>DQ4030
UGAAUUGUAGACUAAUAGGUAGUCCCCAAAAUUUGAGUUUGGCUUUAGGUGUGUUCGAGU
CACCCCAAUUCAA
>DI0660
GGGCUCGUAGCUCAGGCUGGUUAGAGUGCUCGGCUCAUAACCGAGUGGUCAUGGGUUCAA
AUCCCAUCGGGCCCA
>DG5220
GCUCUUCUAGUAUACUCAUUACAACUGACUUCCAAUCUUUAAAAUCUGGUAUCAACCCAG
AGAAGAGCA
>DI4500
GGGCUUAUAGUUUAAUUGGUUCAAACGCACCGCUCAUAACGGUGAUAUUGUAGGUUCGAG
UCCUACUAAGCCUA
>DI3080
GCAUCCAUGGCUGAAUGGUUAAAGCGCCCAACUCAUAAUUGGUAAAUUUGCGGGUUCAAU
UCCUGCUGGAUGCA
>DV2601
AGGGCUAUAGCUCAGCGGUAGAGCGCCUCGUUUACACCGAGAAUGUCUACGGUUCAAAUC
CGUAUAGCCCUA
>DV5920
CAAGACAUAGCUUAAAUAAAGCAUCUAGUUUACACCUAGAAGAUUUCACCCACCAUGAAU
GCCUUGA
>DM2701
AGCGGAGUAGAGCAGUUUGGUAGCUCACGAGGCUCAUAACCUUGAGGUCACGGGUUCGAU
UCCCGUCUCCGCAC
>DD5120
GAGAUGUUAGUAAAACAAUUAGCACGCCUUGUCAAGGCGAAAUAGCUGGUUAGACUCCGG
CACAUCUCA
>DH5080
GAUUAAAGUAGUUUAAGAAAAGCAUCAGCCUGUGGAGCUGAAGACGCCAGUAAACUCUGG
CUUAAAUCC
>DV5020
CCUCGCAGAGCUUGUCAACCUAAGCAUCUCUUUUACACGGAGAAGAAGUUUGUGAAAUUC
GAACUGUUUGGA
>DM1750
GGCUACGUAGCUCAGUUGGUUAGAGCACAUCACUCAUAAUGAUGGGGUCACAGGUUCGAA
UCCCGUCGUAGCCACCA
>DA7740
GGGGAUGUAGCUCAGAUGGUAGAGCGCUCGCUUAGCAUGUGAGAGGUACGGGGAUCGAUG
CCCCGCAUCUCCA
>DR6051
GCUCCAGUGGCCUAAUGGAUAUGGCUUUGGACUUCUAAUCCAAAGGUUGCGGGUUCGAGU
CCCGUCUGGAGUA
>DV1351
GCGCGAUUAGCUCAGCGGGAGAGCGCUUCCCUGACACGGAAGAGGUCACUGGUUCAAUCC
CAGUAUCGCGCA
>DA0380
GGGCCCAUAGCUCAGUGGUAGAGUGCCUCCUUUGCAAGGAGGAUGCCCUGGGUUCGAAUC
CCAGUGGGUCCA
>DN5880
UAGAUUGAAGCCAGUUGAUUAGGGUGCUUAGCUGUUAACUAAGUGUUUGUGGGUUUAAGU
CCCAUUGGUCUAG
>DP2601
AGGGAUGUAGCGCAGUUUGGUAGCGCGUUUGUUUUGGGUACAAAAUGUCGCAGGUUCGAA
UCCUGUCAUCCCUA
>DW2920
GCGCUCUUAGUUCAGUUCGGUAGAACGUGGGUCUCCAAAACCCGAUGUCGUAGGUUCAAA
UCCUACAGAGCGUG
>DC5320
GGUCUUAAGGUGAUAUUCAUGUCGAAUUGCAAAUUCGAAGGUGUAGAGAAAUCUCUACUA
AGACUU
>DC4440
GGCGGCAUGGCCAAGCGGUAAGGCAGGGGACUGCAAAUCCUUUAUCCCCAGUUCAAAUCU
GGGUGUCGCCU
>DG2000
GCGGGAAUAGCUCAGUUGGUAGAGCACGACCUUGCCAAGGUCGGGGUCGCGAGUUCGAGC
CUCGUUUCCCGCUCCA
>DG9990
GCAUUGGUGGUUCAGUGGUAGAAUUCUCGCCUGCCACGCGGGAGGCCCGGGUUCGAUUCC
CGGCCAAUGCA
>DV3280
AGGGGUAUAACUCAGCGGUAGAGUGUCACCUUGACGUGGUGGAAGUCAUCAGUUCGAGCC
UGAUUAUCCCUA
>DV2640
AGGGCUAUAGCUCAGUUCGGUAGAGCAACUCGUUUACACCGAGAAGGUCUACGGUUCGAG
UCCGUAUAGCCCUA
>DG1230
GUCGGUGUCGUAUAUGGUUAUUACAGGCCUUGCCAAGGCUUAGACGGCAGUUCGAUCCUG
CUCACCGGCUCCA
>DS7240
GGAUGGAUGUCUGAGCGGUUGAAAGAGUCGGUCUUGAAAACCGAAGUAUUGAUAGGAAUA
CCGGGGGUUCGAAUCCCUCUCCAUCCG
>DH6320
GCUCACAUGGUCCAGUGGUUAAGACUCAUCGUUGUGGCCGAUGCGACCCAGGUUCGAUUC
CUGGUGUGGGCA
>DX1341
CGCGGGGUGGAGCAGCUCGGUAGCUCGCUGGGCUCAUAACCCAGAGGUCGCAGGUUCAAA
UUCUGUCCCCGCUA
>DM6900
GGGGUGGUGGCGCAGUUGGGCAGCGCGUAGGUCUCAUAGCUUCUGAGUUAUCCUGAGGUC
GAGAGUUCGAGCCUCUCUCACCCCA
>DM1540
GGACCUUUAGCUCAGUUGGUUAGAGCAGACGGCUCAUAACCGUCCGGUCGUAGGUUCGAG
UCCUACAAGGUCCACCA
>DL5021
GUUGCAGUAGCAAAGCGGUUAAUGCGAGAAUCCUAAAAUUUCUUUAUCAGAGGUUCAAAU
CCUCUCUCCAACU
>DW4080
AAGGAUAUAGUUUAAUGGUAAAACUAUUGAUUUCAAAUCAAUCAUUAAGAGUUCGAAUCU
UUUUAUCCUUG
>DW3960
AAGAGUAUAGUUUAAAGGUAAAACAGAAAGCUUCAACCUUUAAUUUCUUAGUUCGAGUCU
AAGUGCUCUUG
>DC2440
GGCGGCAUAGCCAAGCGGUAAGGCCGUGGAUUGCAAAUCCUCUAUUCCCCAGUUCAAAUC
UGGGUGCCGCCU
>DN1660
UCCUCUGUAGUUCAGUCGGUAGAACGGCGGACUGUUAAUCCGUAUGUCACUGGUUCGAGU
CCAGUCAGAGGAGCCA
>DL2800
GCCUUGGUGGUGAAAUGGUAGACACGCGAGACUCAAAAUCUCGUGCUAAAAAGCGUGGAG
GUUCGAGUCCUCUUCAAGGCA
>DL1200
GCCCAAGUGGCGGAAUGGUAGACGCAUGGGAUUUAAGAUCCCACGCUAGCAAUAGCGUGC
CGGUUCAAGUCCGGCUUUGGGCACCA
>DY0740
CCCGCGAUAGUUCAGACUGGUAGAACGGCGGACUGUAGAUCCGCAUGUCGCUGGUUCAAA
UCCGGCUCGCGGGA
>DI2620
GGGCUAUUAGCUCAGCGGUAGAGCGCGCGCCCCUGAUAAGGGCGAGGUCUCUGGUUCAAA
UCCAGGAUAGCCCA
>DM2600
ACCUACUUAACUCAGUGGUUUAGAGUAUCGCUUUCAUACGGCGAGAGUCAUUGGUUCAAA
UCCAAUAGUAGGUA
>DT4000
GUAAAUAUAAUUUAAUGGUAAAAUGUAUGUUUUUAGGUGCAUAUUAUCUAAGUUCAAAUC
UUAGUAUUUACA
>DE4070
GAUCUUAUAGUUAAAUGGUUAUAACACCAUCCCUUCACGAUGGGAGUACCAGUUCGNUUC
UGGUUGAGAUUA
>DT5200
GUCUUUGUAGUAUAACAAAAUACCCCGGUCUUGUAAACCGGAAAAGGAGAACCCCAUUCC
UCCCUAAGACU
>DL6281
GGAGGGUUGGCCGAGCGGUCUAAGGCGGCAGACUUAAGAUCUGUUGGACGGUUGUCCGCG
CGAGUUCGAACCUCGCAUCCUUCA
>DI2601
GGGCUAUUAGCUCAGUGGUAGAGCGCGCCCCUGAUAAGGGCGAGGUCUCUGGUUCAAGUC
CAGGAUAGCCCA
>DA0680
GGGCCCAUAGCUCAGCCUGGGAGAGCGCCGCCCUUGCAAGGCGGAGGCCCCGGGUUCAAA
UCCCGGUGGGUCCA
>DR6320
GGUCUCGUGGCCCAAUGGUUAAGGCGCUUGACUACGAAUCAAGAGAUUCCAGGUUCGACU
CUUGGCGGGAUCG
>DI2440
GGGCUAUUAGCUCAGUUGGUUAGAGCGUUGCUUUGAUAAGGCAAAAGUCGAAAGUUCAAA
UCUUUCAUAGCCCA
>DT9991
GGCUCCAUAGCUCAGGGGUUAGAGCACUGGUCUUGUAAACCAGGGGUCGCGAGUUCAAAU
CUCGCUGGGGCCU
>DQ6160
GGUUUUAUAGUGUAAUUGGUUAGCACCCAGGACUUUGAAUCCUGUAAUCUGAGUUCGAGU
CUCAGUAGAACCA
>DR0220
GUCCCGCUGGUGUAAUGGAUAGCAUACGAUCCUUCUAAGUUUGCGGUCCUGGUUCGAUCC
CAGGGCGGGAUACCA
>DH3120
GGCGGAUGUAGCCAAGUGGAUCAAGGCAGUGGAUUGUGAAUCCACCAUGCGCGGGUUCAA
UUCCCGUCGUUCGCCC
>DY4700
CAUAGGAUGGCCGAGGAAUAGGUGGUGAGCUGUAAACUCAUAAACAAGGCGUAAGCCUUU
CUUAUGA
>DW4480
GCGCUCUUAGUUCAGUUCGGUAGAACGUGGGUCUCCAAAACCCAAUGUCGUAGGUUCAAA
UCCUACAGAGCGUG
>DS4400
GGAGGUAUGGCUGAGUGGCUUAAGGCAUUGGUUUGCUAAAUCGACAUACAAGAAGAUUGU
AUCAUGGGUUCGAAUCCCAUUUCCUCCG
>DE1660
GUCCCCUUCGUCUAGAGGCCCAGGACACCGCCCUUUCACGGCGGUAACAGGGGUUCGAAU
CCCCUAGGGGACGCCA
>DA0670
GGGCUUGUAGCUCAGCUGGUAGAGCGCCGCCUUUGCAAGGCGGAGGCCCUGGGUCCGAAU
CCCAGCAAGUCCA
>DY3360
GGGUCGAUGCCCGAGCGGUUAAUGGGGACGGACUGUAAAUUCGUUGGCAAUAUGUCUACG
CUGGUUCAAAUCCAGCUCGGCCCA
>DA0580
GGGCCCGUAGCUCAGACUGGGAGAGCGCCGCCCUUGCAAGGCGGAGGCCCCGGGUUCAAA
UCCCGGUGGGUCCA
>DF4800
AUUUAAAUAGCUUAUAAUUAGAGCAUAACAUUGAAGAUGUUGGGGAAAUUAUUUUAAUUU
UUAAAUA
>DL1664
GCCCGGAUGGUGGAAUCGGUAGACACAAGGGAUUUAAAAUCCCUCGGCGUUCGCGCUGUG
CGGGUUCAAGUCCCGCUCCGGGUACCA
>DN4000
GUCCUUAUAGCUUAUCGGUUAAAGCAUCUCACUGUUAAUGAGAAUAGAUGGGUUCAAUUC
CUAUUAAGGACG
>DE4980
AUUCCUGUAGUUGAAACAACAAUAACUUUUCAUGUUAUAGGUUUAGGUUGAACCCCUAAC
AGGAAUC
>DL3800
ACUUAUGUGGCGGAACAGGUAGACGCGUGGGACUUAAAAUCUCAUUCCAUAGGAGUGCCG
GUUCGAUUCCGGUCAUAAGUA
>DL4050
GCUACUUUGGUGGAAAUGGUAGACACGACACUCUUAAGAUGUGUUAUCGCAAGAUAUGAA
GGUUCAAAUCCUUUAAGUAGUA
>DX4280
AGCGGGGUAGAGUAAUUGGUCAACUCAUCAGGCUCAUGACCUGAAGAUUGCAGGUUCGAA
UCCUGUCCCCGCCU
>DC5880
AGCUCCGAGGUGAUUUUCAUAUUGAAUUGCAAAUUCGAAGAAGCAGCUUCAAACCUGCCG
GGGCUU
>DY2600
GGGUCGAUGCUCGAGUGGUUAAUGGGGACGGACUGUAAAUCCGCUGGCAAUGCCUACGCU
GGUUCAAAUCCAGCUCGACCCA
>DQ5360
UAGAAUUUGGUGUAAUUGGGAGCACGAAGAGUUUUGGAUUCUUAGGAGUAGGUUCGAUUC
CUAUAGUUCUAG
>DN5160
UAGAAUGAAGCUCGCUGGAUAGAGUGUUUAGCUGUUAACUAAAAUAUUACGGGAUCGAGG
CCCGUCAUUCUAG
>DI2760
GCAUCCAUGGCUGAAUGGUUAAAGCGCCCAACUCAUAAUUGGCGAUAUCGUAGGUUCAAU
UCCUACUGGAUGCA
>DP9991
GGCUCGUUGGUCUAGGGGUAUGAUUCUCGCUUUGGGUGCGAGAGGUCCCGGGUUCAAAUC
CCGGACGAGCCC
>DG2701
GCGAGCGUAGUUCAAUGGUAAAACAUCUCCUUGCCAAGGAGAAGAUACGGGUUCGAUUCC
CGCCGCUCGCC
>DC2600
GGCGACAUGGCCAAGUGGUAAGGCAGAGGACUGCAAAUCCUUUAUCCCCAGUUCAAAUCU
GGGUGUCGCUU
>DW3880
AAGAGUAUAGUUUAAUGGUAAAACUGUAAGCUUCAACCUUAUAUUUCUUAGUUCAAAUCU
AAGUACUCUUG
>DP4500
CAAGGUGUAGCGCAAUCUGGUAGCGCGUCUGCCUUGGGCGCAGAAAGUUACAGGUUCAAA
UCCUGUCACCUUGA
>DX1660
CGCGGGGUGGAGCAGCCUGGUAGCUCGUCGGGCUCAUAACCCGAAGAUCGUCGGUUCAAA
UCCGGCCCCCGCAACCA
>DH1740
GGUGGCUAUAGCUCAGUUGGUAGAGUCCCGGAUUGUGAUUCCGGUUGUCGCGAGUUCAAG
CCUCGUUAGCCACCCCA
>DF5960
GUUAAUGUAGCUUAAAUCUAAAGCAAGGCACUGAAAAUGCCUAGAUGAGUGCACUAACUC
CAUAAACA
>DR4502
GCAUUCUUAGCUCAGUUGGAUAGAGCAACAACCUUCUAAGUUGAAGGUCACAGGUUCAAA
UCCUGUAGAAUGCG
>DH5220
GCAAACAUAGUUUAACCCAAACAUUAGAUUGUGAUUCUAAAAAUAGGAGUUUAACCCUCC
UUGUUCGCC
>DK6320
UCCCGAGUGGCUCAAUCGGUUUAGAGCGUCUGACUCUUACGAAUGGUAUCAGAAGGUUGC
GAGUUCGAGUCUCGCCUUGGGAG
>DS5080
GGAGAAGUGGCACGAUAGGAAUGCAUGCGGCUUGAAACCGUUUGAUAGAGGUUUCUUCCU
CUCUUCUCUU
>DG0260
GCGGUUAAGCACACGGGUUGUGUCGCAGGCCUUCCAAGCCUCGCUGAGUAGGGUUCGAUU
CCCUCUAGCCGCUCCA
>DN3880
GCCUUUAUAGCUCAACGGUAGAGCGGAAUACUGUUAAUAUUUUGAUAGAUGUUCAAUUCA
UCUUAAGGGCU
>DH1660
GGUGGCUAUAGCUCAGUUGGUAGAGCCCUGGAUUGUGAUUCCAGUUGUCGUGGGUUCGAA
UCCCAUUAGCCACCCCA
>DT5320
GUCUUGAUAGUAUAAACAUUACUCUGGUCUUGUAAACCUGAAAUGAAGAUCUUCUCUUCU
CAAGACA
>DF5040
GCAAAGGUAGCUUAACAGAUUAAAGCAUAGCACUGAAAAUGCUUCAAAGAGAGUUAAAGU
CCCUCCCUUAGCA
>DQ5220
UAGAAAAUAAUAUAGAGGGAGUAUGAAGAGUUUUGAUCUCUUCUGUGUAGGUUCGAUUCC
UACUUUUCUAG
>DT1660
GCUGAUAUGGCUCAGUUGGUAGAGCGCACCCUUGGUAGGGGUGGGGUCCCCAGUUCGACU
CUGGGUAUCAGCACCA
>DY2700
GGGUCGAUGCCCGAGCGGUUAAUGGGGACGGACUGUAAAUUCGUUGACAAUAUGUCUACG
CUGGUUCAAAUCCAGCUCGGCCCA
>DE5320
GUUUCUGUAGUUGAAUUACAACGAUGAUUUUUCAUGUCAUUGGUCGCAGUUGAAUGCUGU
GUAGAAAUA
>DP4980
CAGGAGAUAGUUUAUUAAAAAUAGUAGCUUUGGGAGUUGUAGAUGCAAGUUUAAUUCUUG
UUUUCCUGA
>DL3361
GGGGAUAUGGCGAAAUUGGUAGACGCUACGGACUUAAAAUCCGUCGACUUUAAAAAUCGU
GAGGGUUCAAGUCCCUCUAUCCCCA
>DX6280
GGCGCCGUGGCGCAGUGGAAGCGCGCAGGGCUCAUAACCCUGAUGUCCUCGGAUGGAAAC
CGAGCGGCGCUA
>DN9991
GUCUCUGUGGCGCAAUCGGUUAGCGCGUUCGGCUGUUAACCGAAAGAUUGGUGGUUCGAG
CCCACCCAGGGACG
>DQ2520
UGAGGCGUAGCCAAGUGGUAAGGCAACGGGUUUUGGCCCUGUCAUUCGGAGGUUCGAAUC
CUCCCGCCUCAG
>DV5880
CAGAGUGUAGCUUAACACAAAGCACCCAACUUACACUUAGGAGAUUUCAACUUAACUUGA
CCGCUCUGA
>DF4700
GAUACGGUAGCUUAAUUAAAGCGUCUCAUUGAAAAUGAGGAAGAUGGUACUUUAGUACCU
UGUGUCA
>DI5220
GGAAGCGUGCCUGAACAAAAAGGAUCACUAUGAUAAAGUGAACAUAGAGGUAUAACAACC
CUCUCACUUCCU
>DY6160
CCGGCUUUGGCGCAAUGGUAGCGCGAUUGACUGUAGAAUUUAAAGUGAUCAAUCGGUUGC
UAGUUCGAAUCUGGCAAGCCGGA
>DD7560
UCCUCGGUAGUAUAGUGGUGAGUAUCCGCGUCUGUCACAUGCGAGACCCGGGUUCAAUUC
CCGGCCGGGGAG
>DN6050
UCCUCCCUGGCGCAGUCGGCAGCGCGUUAGGCUGUUAACCUACAGGUCGUUGGUUCGAAU
CCAACGGGAGGAG
>DS6743
GUGGACAUGCCGGAGUGGUGUUAUCGGGCAUAACUAGAAAUCAUGUGGGCUUUGCCCGCG
CAGGUUCGAAUCAUGCCGUUUACG
>DL7741
GUCAGGAUGGCCGAGUGGUCUAAGGCGCUGCGUUCAGGUCGCAGUCUACUCUGUAGGCGU
GGGUUCGAAUCCCACUUCUGACA
>DS6160
GACAUCGUAGCGAAGUGGUCUAACGCGUUUGACUUGAAAUCAAAUCUCCUAGGAGGCGCA
GGUUCGAACCCUGCCGAUGUCG
>DL5600
ACUUUUAAAGGAUAGUAGUUAUCCAUUGGUCUUAGGAGCCAAAAACAUUGGUGCAACUCC
AAAUAAAAGUA
>DT2680
GCCCUUUUAACUCAGUGGUAGAGUAAUGCCAUGGUAAGGCAUAAGUCAUCGGUUCAAAUC
CGAUAAAGGGCU
>DI2840
GGGCUAUUAGCUCAGUGGUAGAGCGCGCCCCUGAUAAGGGCGAGGUCUCUGGUUCAAGUC
CAGGAUGGCCCACCA
>DD4000
GGAUCUGUAGCUUAAUAGUAAAGUACCAUUUUGUCAUAAUGGAGGAUGUCAGUGCAAAUC
UGAUUAGAUUCG
>DP9990
GGCUCGUUGGUCUAGGGGUAUGAUUCUCGCUUAGGGUGCGAGAGGUCCCGGGUUCAAAUC
CCGGACGAGCCC
>DS5000
GGAGAAAUGGCAGACAGGGAUGCAUUUAGCUUGAAACUAAAUAGAGGAAGGUUCGAAUCC
UUUUUUCUCUU
>DE1340
GCCCCCGUUGUGUAGCGGCCUAGCACGCCGCCCUCUCAAGGCGGUAGCGCCGGUUCGAAU
CCGGUCGGGGGUA
>DL2721
GCCUUGAUGGUGAAAUGGUAGACACGCGAGACUCAAAAUCUCGUGCUAAAGAGCGUGGAG
GUUCGAGUCCUCUUCAAGGCA
>DF4880
AUUCAAAUAGCUUAUAUUUAGAGUAUGACACUGAAGAUGUUAUGGAGAUUAAUUAAUCUU
UGAAUA
>DT2600
GCCCUUUUAACUCAGUGGUAGAGUAACGCCAUGGUAGGGCGUAAGUCAUCGGUUCAAAUC
UGAUAAAGGGCU
>DI5280
AGAAAUAUGUCUGACAAAAGAGUUACUUUGAUAGAGUAAAUAAUAGAGGUUUAAAUCCUC
UUAUUUCUA
>DY5280
GGUAAAAUGGCUGAGUAAGCAUUAGACUGUAAAUCUAAAGACAGGGGUUGAGCCCCCUUU
UUACCA
>DK1230
GCAUCCAUAGCUCAGUUGGUAGAGCAACAGACUCUUAAUCUGUGGGUCCACGGUUCGAGC
CCGUGUGGGUGUACCA
>DI4320
GGGCUUAUAGUUUAAUUGGUUGAAACGUACCGCUCAUAACGGUGAUAUUGUAGGUUCGAG
CCCUACUAAGCCUACCA
>DX7560
AGCAGCGUGGCGCAGUGGAAGCGUGCUGGGCCCAUAACCCAGAGGUCGGUGGAUCGAAAC
CACUCGCUGCUACCA
>DD4500
GGGGAAAUAGCUUAGUGGUUUAUAGCGCUGGUCUGUCAAGCCAGAAGUCGCGGGUUCAAA
UCCCGUUUUUCCCG
>DF1180
GGUCGUGUAGCUCAGUCGGUAGAGCAGCAGACUGAAGCUCUGCGUGUCGGCGGUUCAAUU
CCGUCCACGACCACCA
>DI3281
GGGCUAUUAGCUCAGUGGUAGAGCGCGCCCCUGAUACGGGCGAGGUCUCUGGUUCAAGUC
CAGGAUGGCCCA
>DI5160
GGAAGCGUGCCUGAAAGUUAAGGACCUCCUUGAUAGGGAGGCUUAUAGGGGUUCAAACCC
CCUCACUUCCU
>DK1540
GAGCCAUUAGCUCAGUUGGUAGAGCAUCUGACUUUUAAUCAGAGGGUCGAAGGUUCGAGU
CCUUCAUGGCUCACCA
>DW3000
GCGCUCUUAGUUCAGUUCGGUAGAACGCGGGUCUCCAAAACCCGAUGUCGUAGGUUCAAA
UCCUACAGAGCGUG
>DE4700
GCUUAAGUAGUUUAGGGAAAACAUAAGAUUUUCAUUCUUAAGUCAGAAAGCAGUUCUCUU
AAGUU
>DX6740
AUCAGAGUGGCGCAGCGGAAGCGUGGUGGGCCCAUAACCCACAGGUCCCAGGAUCGAAAC
CUGGCUCUGAUA
>DT2720
GCCCACUUAGCUCAGAGGUUAGAGCAUCGCAUUUGUAAUGGGAGGGUCAUCGGUUCAAAU
CCGAUAGUCGGCU
>DR5100
AGGUGAUUAGUCUAAGUAAAAUACUUGAUUUCGGCUCAAGAGUCUGUGGUUAAAGUCCAC
AAUUGCCUA
>DP5220
CAGAGAGUAGUUUAUUUGAAAAUACCAGCUUUGGGAGCUGGAGAUGGAGGUUUGAGCCCU
CCUUUUCUGA
>DS2600
GGAGAGAUGGCCGAGUGGUUUAUGGCGUCGGUCUUGAAAACCGAUAUAGUUUUUAAGAUU
AUCGAGGGUUCAAAUCCCUCUCUCUCCU
>DF6320
GUCGCAAUGGUGUAGUUGGGAGCAUGACAGACUGAAGAUCUGUUGGUCAUCGGUUCGAUC
CCGGUUUGUGACA
>DF5160
ACUCUUAUAGCUUAAUAUUAAAGUAUAGCGCUGAAAACGCUAAGAUGAACCCUAAAAAGU
UCUAGGGGUA
>DK3880
GAGACUUUAGUUUAAUGGUAAAACAUAUGACUUUUAAUCAUUCUACUAUAGGUUCGAGUC
CUAUAAGUCUUA
>DN4320
UCCUCAGUAGCUCAGUGGUAGAGCGGUCGGCUGUUAACUGACUGGUCGUAGGUUCGAAUC
CUACUUGGGGAG
>DV4880
CAAUUUAAAGCUUAUUAAGUAAAGCAUUUCAUUUACAUUGAAAAGAUUUUUGUGCAAAUC
AAUAUAAAUUGA
>DL5020
GCUUGAGUAGCAAAGCGGUUAAUGCUUGAGAUUUAGGUUCUCACAUCAAAGGUUCAAGCC
CUUUCUCUAGUU
>DI1140
GGACCUUUAGCUCAGUUGGUUAGAGCAUCCGGCUCAUAACCGGACGGUCAUUGGUUCAAG
UCCAAUAAGGUCCACCA
>DW5320
AGAAGUUUAGGAUAUACUAGUCCGCGAGCCUUCAAAGCCCUAAGAAAACACACAAGUUUA
ACUUCUG
>DL5760
ACUUUUAAAGGAUAACAGCUAUCCAUUGGUCUUAGGACCCAAAAAUUUUGGUGCAACUCC
AAAUAAAAGUA
>DR4000
GCUCUCUUAGCUUAAUGGUUAAAGCAUAAUACUUCUAAUAUUAAUAUUCCAUGUUCAAAU
CAUGGAGAGAGUA
>DL4880
UCUAAUAUGGCAGAUUAGUGCAAUGGAUUUAAGCUCCAUAUAUAAAGUAUUUUACUUUUA
UUAGAA
>DQ5040
UAAGGAGUAGUUUAAUGGAAAAACGAGGAACUUUGACUUCCUUGUUGUGGGUUCAAUUCC
CAUCUCCUUAA
>DS6281
GUCCCAGUGGCCGAGUGGUUAAGGCGAUGCCCUGCUAUUUCCUCAGAAAAGCAAUUAGGC
AUUGGGUUUUACCUGCGCAGGUUCGAAUCCUGUCUGUGACG
>DH6280
GCCAUCUUAGUAUAGUGGUUAGUACACAUCGUUGUGGCCGAUGAAACCCUGGUUCGAUUC
UAGGAGAUGGCA
>DS2601
GGAGAGAUGGCCGAGUGGACGAAAGCGGCGGAUUGCUAAUCCGUUGUACAAGCUUUUUGU
ACCGAGGGUUCGAAUCCCUCUCUCUCCG
>DS1541
GGAGGAAUACCCAAGUCUGGCUGAAGGGAUCGGUCUUGAAAACCGACAGGGUGUCAAAGC
CCGCGGGGGUUCGAAUCCCUCUUCCUCCGCCA
>DL5680
ACUUUUAAAGGAUAGAAGUAAUCCAUUGGCCUUAGGAGCCAAAAAAUUGGUGCAACUCCA
AAUAAAAGUA
>DD4840
AAAAAAUUAGUUAAAAUCAUAACAUUAGUAUGUCAAACUAAAAUUAUUAAAUAAUUAAUA
UUUUUUA
>DA3880
GGGGCUAUAGUUUAACUGGUAAAACGGCGAUUUUGCAUAUCGUUAUUUCAGGAUCGAGUC
CUGAUAACUCCA
>DI4080
GAAACUAUAAUUCAAUUGGUUAGAAUAGUAUUUUGAUAAGGUACCAAUAUAGGUUCGAUU
CCUGUUAGUUUCA
>DY5020
GGCAGGGUGGCAGAAAGUCAAUGCGCUAAAUUGUAAAUUUAUAAAAAAAGGUUUAAUUCC
UUUCUUUGCCA
>DR6321
GGUCUCGUGGCCCAAUGGUUAAGGCGCUUGACUACGGAUCAAGAGAUUCCAGGUUCGACU
CCUGGCGGGAUCG
>DE5080
GCCCCUAUAGUUGAAACACAACCAAGAGCUUUUCACGCUCUUAAGUUUGAGUUAAAAUCU
CAAUAGGAGCU
>DH5760
GUAAACAUAGUUUAAUCAAAACAUUAGAUUGUGAAUCUAACAAUAGAGGCUCGAAACCUC
UUGCUUACC
>DF5280
GUUAAUGUAGCUUAUAAUAAAGCAAAGCACUGAAAAUGCUUAGAUGGAUUCAAAAAUCCC
AUAAACA
>DL4000
GCUAUUUUGGUGGAAUUGGUAGACACGAUACUCUUAAGAUGUAUUACUUUACAGUAUGAA
GGUUCAAGUCCUUUAAAUAGCA
>DP1540
CGGGAAGUAGCUCAGCUUGGUAGAGCACAUGGUUUGGGACCAUGGGGUCGCAGGUUCGAA
UCCUGUCUUCCCGACCA
>DF5080
GCAAAGGUAGCUUAACGGAUUAAAGCACAGCACUGAAAAUGCUUCAAAGGGAGUUAAAGU
CCCUCCCUUAGCA
>DI2100
GGGCUAUUAGCUCAGGUGGUUAGAGCGCACCCCUGAUAAGGGUGAGGUCCCUGGUUCAAG
UCCAGGAUGGCCCA
>DM1260
GGCGGGAUAGCUCAGCUGGUUAGAGCGCUCGGCUCAUACCCGGGAGGUCAAGAGUUCAAG
UCUCUUUCUCGCUACCA
>DS2180
GGAGAGAUGGCCGAGUGGUUGAAGGCGCAGCACUGGAAAUGCUGUUUAAGGUUUUCCCUU
AACGAGGGUUCGAAUCCCUCUCUCUCCG
>DM4280
ACCUACUUGACUCAGCGGUUAGAGUAUCGCUUUCAUACGGCGAGAGUCAUUGGUUCAAAU
CCAAUAGUAGGUA
>DG4040
GCAGAUAUAAGUCAAUUGGCAGACCUUCUGAUUUCCACUUAGAUUAUGUUCGUUCGAAUC
GGACUAUCUGCA
>DI2590
GGGCUAUUAGCUCAGUUGGUUAGAGCGCACCCCUGAUAAGGGUGAGGUCUCUGGUUCAAA
UCCAGAAUGGCCCA
>DT1662
GCCGACUUAGCUCAGUAGGUAGAGCAACUGACUUGUAAUCAGUAGGUCACCAGUUCGAUU
CCGGUAUUCGGCACCA
>DV5320
CAUAGUGUAGCUUAAUAUUAAAGCAUCUGGCCUACACCCAGAAGAUUUCAUGACCAAUGA
ACACUCUGA
>DD1660
GGAGCGGUAGUUCAGUCGGUUAGAAUACCUGCCUGUCACGCAGGGGGUCGCGGGUUCGAG
UCCCGUCCGUUCCGCCA
>DV2921
AGGGCUAUAGCUCAGUUGGUAGAGCAACUCGUUUACACCGAGAAGGUCUACGGUUCGAGU
CCGUAUAGCCCUA
>DE6161
UCCUCAUUGGUGUAGUCGGUAACACUCUAGUCUUUCACACUGGUACCUCGGGUUCGAUUC
CCGAAUGGGGAG
>DX8100
AGCAGAGUGGCGCAGCGGAAGCGUGCUGGGCCCAUAACCCAGAGGUCGAUGGAUCGAAAC
CAUCCUCUGCUA
>DV3240
AGGGAUAUAACUCAGCGGUAGAGUGUCACCUUGACGUGGUGGAAGUCAUCAGUUCGAGCC
UGAUUAUCCCUA
>DT2460
GCUUGCUUAGCUCAAUUCGGUAGAGCUUUGGUUUUGUAAACCAAAGGUUAUCGGUUCAAG
UCCGAUAGCAAGCU
>DH2700
GCGGAUGUAGCCAAGUGGAUCAAGGCAGUGGAUUGUGAAUCCACCAUGCGCGGGUUCAAU
UCCCGUCGUUCGCC
>DY7921
CCUUCGAUAGCUCAGCUGGUAGAGCGGAGGACUGUAGAGGGAACAUAGCAAUCCUUAGGU
CGCUGGUUCAAUUCCGGCUCGAAGGA
>DG4500
GCGGAAAUAGCUUAAUGGUAGAGUAUAGCCUUGCCAAGGCUAAGGUUGAGGGUUCAAGUC
CCUUUUUCCGCU
>DR2520
GGGCUUGUAGCUCAGUGGACUAGAGCACGUGGCUACGAACUACGGAGUCAGGGGUUCGAA
UCCCUUCUUGCCCG
>DV0660
GGACUCAUGGUCUAGUUGGCUAUGACAUCGCCCUUACAAGGCGAGGGUCGCCGGUUCGAA
UCCGGCUGGGUCCA
>DM6160
AGCUUCUUAACUCAGGGGUAGAGUGCGAGGCCCAUAACCUCGAGGUCCUAGGAUCGAAAC
CUAGAGAAGCUA
>DM2840
ACCUACUUAACUCAGUGGUUAGAGUAUUGCUUUCAUACGGCGGGAGUCAUUGGUUCAAAU
CCAAUAGUAGGUA
>DR2921
GCGUCCAUUGUCUAAUGGAUAGGACAGAGGUCUUCUAAACCUUUGGUAUAGGUUCAAAUC
CUAUUGGACGCA
>DF2720
GUCAGGAUAGCUCAGUUGGUAGAGCAGAGGACUGAAAAUCCUCGUGUCACCAGUUCAAAU
CUGGUUCCUGGCA
>DD1540
GGUCCGGUAGUUCAGUUGGUUAGAAUGCCUGCCUGUCACGCAGGAGGUCGCGGGUUCGAG
UCCCGUCCGGACCG
>DS4481
GGAUGGAUGUCUGAGCGGUUGAAAGAGUCGGUCUUGAAAACCGAAGUAUUGAUAGGAAUA
CCGGGGGUUCGAAUCCCUCUCCAUCCG
>DQ1540
UGGGCUAUAGCCAAGCGGUAAGGCAACGGACUUUGACUCCGUCAUGCGUUGGUUCGAAUC
CAGCUAGCCCAG
>DC1350
GGUGGAGUGGCCGAGAGGCGAGGCAACGGCCUGCAAAGCCGUCUACACGGGUUCAAAUCC
CGUCUCCACCUCCA
>DF2920
GCCGGGAUAGCUCAGUUGGUAGAGCAGAGGACUGAAAAUCCUCGUGUCACCAGUUCAAAU
CUGGUUCCUGGCA
>DF6200
GCGGGUUUAGCUCAGUUGGGAGAGCGUCAGACUGAAGUCCACUUCACUCAUAAAUCUGAA
GGUCGUGUGUUCGAUCCACACAAACCGCA
>DS1231
GGAGGAAUACCCAAGAGGCUGAAGGGAUCGGUCUUGAAAACCGACAGGGUGUAAAAGCCG
CGGGGGUUCAAAUCCCUCUUCCUCCGCCA
>DQ3880
UAUGUUGUCGACUAAUCGGUAAGUCAUAAAUUUUUGGUAUUUAUAUUGGGUGUUCGAGUC
GCCCCAACAUAA
>DL5280
ACUUUUAUAGGAUAGAAGUAAUCCAUUGGUCUUAGGAACCAAAAACCUUGGUGCAACUCC
AAAUAAAAGUA
>DL1231
GCGGGUGUGGCGAAAUUGGCAGACGCACUAGACUUAGGAUCUAGCGCUUUACGGCAUGCA
GGUUCAAGUCCUGUCACCCGCACCA
>DT4001
GUUAUAUUAGCUUAAUUGGUAGAGCAUUCGUUUUGUAAUCGAAAGGUUUGGGGUUCAAAU
CCCUAAUAUAACA
>DM4240
ACCUACUUGACUCAGCGGUUAGAGUAUCGCUUUCAUACGGCGAGAGUCAUUGGUUCAAAU
CCAAUAGUAGGUA
>DV6320
GGUCGUGUGGUUUAGAUGGUUAUAAUUUCUGCUUAACACGCAGACGGUCCCAAGUUCGAG
UCUUGGCACGAUCA
>DV0860
GGGCCCGUCGUCUAGCCUGGUUAGGACGCUGCCCUGACGCGGCAGAAAUCCUGGGUUCAA
GUCCCAGCGGGCCCA
>DD0260
GCGACCGGGGCUGGCUUGGUAAUGGUACUCCCCUGUCACGGGAGAGAAUGUGGGUUCAAA
UCCCAUCGGUCGCGCCA
>DY7060
CCGACCUUAGCUCAGUUGGUAGAGCGGAGGACUGUAGUGGUACUGCUGAGAUCCUUAGGU
CACUGGUUCGAAUCCGGUAGGUCGGA
>DY2520
GAGUUGUUGCCCGAGUGGUUAAUGGGGGCGGAUUGUAAAUCCGCAGUUCAUCUUUCGCUG
GUUCGAAUCCAGCACGACUCA
>DF5400
GUCUACGUAGCUUAACCCCCAAAGCAAGACACUGAAAAUGCCUAGAUGGAUUCACACAUC
CCAUAGACA
>DA5360
GAGGAUUUAGCUUAAUUAAAGUGGUUGAUUUGCAUUCAAUUGAUGUAAGGUGUAGUCUUG
CAAUCCUUA
>DL6160
GCAAGGGUAGGAAAGUCUGGUUAAAUCCGUGUGACUUAAGAUCUCAUCCAUUCGGUUCGC
GAGUUCGAAUCUCGCCUCUUGCA
>DK4050
GAGAAUAUUGUUUAAUGGUAAAACAGUUGCCUUUUAAGCAUCCCAUGUUUGGUUCGAUUC
CAACUAUUCUUA
>DN5282
UAGAUUGAAGCCAGUAAGUAGGGUAUUUAGCUGUUAACUAAAUUUUCGUAGGUUUGAAUC
CUUCCAAUCUAG
>DI2410
GGGCUAUUAGCUCAGUUGGUUAGAGCGCACCCCUGAUAAGGGUGAGGGCCCUGGUUCAAA
UCCAGGAUGGCCCA
>DY4400
GGGAGAGUGGCCGAGUGGUCAAAAGCGACAGACUGUAAAUCUGUUGAAGUUUUUCUACGU
AGGUUCGAAUCCUGCCUCUCCCA
>DK5080
CCUUAAUUAGCUUAUUUAAAGCUUUAGACUCUUAAUUUAAAGAAAUUAGCUAAUACCUAU
UAUUAAGGA
>DF5900
GUUAAUGUAGCUUAAAAUUAAAGCAAGGCACUGAAAAUGCCUAGAUGAGUAUAUUAACUC
CAUAAACA
>DE7742
UCCCAUAUGGUCUAGUGGCUAGGAUAUCUGGCUUUCACCCAGAAGGCCCGGGUUCGAUUC
CCGGUAUGGGAA
>DK4030
GAGAGUAUUGUUUAAUGGUAAAACAUUCUGUCUUUUAAGCAGUCUAUAGUGGUUCGAUUC
CACUUAUUCUCA
>DH2880
GGCGGAUGUAGCCAAGUGGAUCAAGGCAGUGGAUUGUGAAUCCACCAUGCGCGGGUUCAA
UUCCCGUCAUUCGCCC
>DE4080
GAUCUUAUCGUCUAAUGGUUACGACAUCAACUUUUCAUGUUGAAAAUGUUGGUUCAAUCC
CAACUAAGAUUA
>DX4080
UGUAAUAUGAUGUAAUUGGUUAACAUAUUAGGUUCAUGACCUAAUUAUAUACGUUCAAAU
CGUAUUAUUGCUA
>DQ0220
UGGGAAUUAGCCAAGUUGGUAAGGCAUAGCACUUUGACUGCUAGAUGCAAAGGUUCGAGU
CCUUUAUUCCCAG
>DF2700
GUCAGGAUAGCUCAGUUGGUAGAGCAGAGGACUGAAAAUCCUCGUGUCACCAGUUCAAAU
CUGGUUCCUGGCA
>DN4700
GGCCAAAUAGUUUAACUUAAAACGUUGAGCUGUUAAUUCAAAAUUGCAGUAAUUUGCUUU
GGCUU
>DH5440
GUAGAUAUAGUUUAACUAAAACACUAGAUUGUGAAUCUAACCAUAGAGACUCACCACUCC
UUAUUUACC
>DY3200
GGGUCGAUGCCCGAGCGGUUAAUGGGGACGGACUGUAAAUUCGUUGGCAAUAUGUCUACG
CUGGUUCAAAUCCAGCUCGGCCCA
>DM3880
GCCAAAGUAGUUUAAUGGUAGAACAAUAAUUUCAUGAAUUAAGAAUGAGAAUUCGAUUUU
CUCCUUUGGCU
>DD5281
GAGAUAUUAGUAAAAUAAUUACAUAACCUUGUCAAGGUUAAGUUAUAGACCUAAGCUCUA
UAUAUCUUA
>DI1660
AGGCUUGUAGCUCAGGUGGUUAGAGCGCACCCCUGAUAAGGGUGAGGUCGGUGGUUCAAG
UCCACUCAGGCCUACCA
>DW4440
GCGCUCUUAGUUCAGUUCGGUAGAACGUGUGUCUCCAAAACCCAAUGUCGUAGGUUCAAA
UCCUACAGAGCGUG
>DE4240
GUCCCUUUCGUCCAGUGGUUAAGGACAUCGUCUUUUCAUGUCGAAGACACGGGUUCCAUU
CCCGUAAGGGAUA
>DI2920
GGGCUAUUAGCUCAGUGGUAGAGCGCGCCCCUGAUACGGGCGAGGUCUCUGGUUCAAGUC
CAGGAUGGCCCA
>DQ4080
UGAGUCGUAGACUAAUAGGUAAGUUACCAAAAUUUGAGUUUGGAGUUGUUUGUUCGAAUC
AAACCGAUUCAA
>DI2220
GGGCUAUUAGCUCAGUUGGUUAGAGCGCACCCCUGAUAAGGGUGAGGGCCCUGGUUCAAA
UCCAGGAUGGCCCA
>DS9990
GUAGUCGUGGCCGAGUGGUUAAGGCGAUGGACUUGAAAUCCAUUGGGGUUUCCCCGCGCA
GGUUCGAAUCCUGCCGACUACG
>DL2701
GGGGAUAUGGCGAAAUCGGUAGACGCUACGGACUUAAAAUCCGUCGACUUUCUAAGUCGU
GAGGGUUCAAGUCCCUCUAUCCCCA
>DQ4500
UGGAGUAUAGCCAAGUGGUAAGGCAUCGGCCUUUGAUGCCGAGAAACAAAGGUUCGAAUC
CUUUUACUCCAG
>DC2680
GGCGGCAUGGCCAAGCGGUAAGGCAGGGGACUGCAAAUCCUUUAUCCCCAGUUCAAAUCU
GGGUGCCGCCU
>DI1541
GGGCCUGUAGCUCAGCUGGUUAGAGCGCACGCCUGAUAAGCGUGAGGUCGAUGGUUCGAG
UCCAUUCAGGCCCACCA
>DL2520
GCAGGCAUGGCGGAAUUUGGUAGACGCGCAGGAUUUAGGUUCCUGUGUCUUUAUGAUGUG
AGAGUUCGAGUCUCUCUGCCUGUA
>DE5360
GUUCUUGUAGUUGAAUGACAACGAUGGUUUUUCAUAUCAUUAGUCAUGGUUAGAUUCCAU
GUAAGAAUA
>DP2680
AGGGAUGUAGCGCAGCUUGGUAGCGCGUUUGUUUUGGGUACAAAAUGUCACAGGUUCAAA
UCCUGUCAUCCCUA
>DE1570
GGCCCUGUGGUCAAGUGGUUAAGACACCGCCCUUUCACGGCGGUAACACGGGUUCGAAUC
CGUACGGGUCA
>DF4360
GUUCAGGUAGCUCAGCUGGUUAGAGCAAAGGACUGAAAAUCCUUGUGUCAGUGGUUCGAA
UCCACUUCUAAGCG
>DL5220
ACUUUUAAAGGAUAAGAGCAAUCCGUUGGUCUUAGGAACCACCUAUCUUGGUGCAAAUCC
AAGUAAAAGUA
>DW5880
AGAAAUUUAGGUUAAAUACAGACCAAGAGCCUUCAAAGCCCUCAGUAAGUUGCAAUACUU
AAUUUCUG
>DV4980
CCUCGCAGAGCUUGUCAAUCCUAAGCAUCUCUUUUACACAGAGAAGAAGUUUGUGAAAUU
CGAACUGCCUGGA
>DE7740
UCCUAUAUUGUCUAGUGGUUAGGAUAUCCGGCUCUCACCCGGAAGGCCCGGGUUCAAUUC
CCGGUAUGGGAA
>DH5840
GUAAAUAUAGUUUAACCAAAACAUUAGAUUGUGAAUCUAAUAAUAGGGCCCCACAACCCC
UUAUUUACC
>DL5221
GCUAGCGUGGCAGAGCUCGGCAAAUGCAAAAGGCUUAAGCCCUUUAUCCAGAGGUUCAAA
UCCUCUCCCUAGCU
>DF5360
GUUGAUGUAGCUUAACCCAAAGCAAGGCACUGAAAAUGCCUAGAUGAGUCUCCCAACUCC
AUAAACA
>DV1350
GGACGAUUAGCUCAGCGGGAGAGCGCUUCCCUGACACGGAAGAGGUCACUGGUUCAAUCC
CAGUAUCGUCCA
>DI5080
GAGCUUGCCCCUAAAGUUAAGGUGUCUAGCUGAUAAUUAGAUUUAAGGGUUAAAUUCCCU
UCAAGCUCU
>DX9991
AGCAGAGUGGCGCAGCGGAAGCGUGCUGGGCCCAUAACCCAGAGGUCGAUGGAUCUAAAC
CAUCCUCUGCUA
>DD0680
GCCCUGGUGGUGUAGUGGCUAUCAUGCGGGCCUGUCGAGCCCGCGACUCGGGUUCAAUUC
CCGGCCAGGGCG
>DA1620
GGGGCUGUAGCUCAGUUGGGAGAGCACCUGCUUUGCAAGCAGGGGGUCAUCGGUUCGAGA
CCGGUCAGCUCCACCA
>DY6741
CCGACCUUAGCUCAGUUGGUAGAGCGGAGGACUGUAGUUGACGCAGAUUAUCCUUAGGUC
AUUGGUUCGAAUCCGCUAGGUCGGA
>DH5680
GUAAAUAUAGUUUAAAAAAACACUAGAUUGUGAAUCCAGAAAUAGAAGCUCAAACCUUCU
UAUUUACC
>DT4081
GUAGAUAUAAUUUAAUCGGUAAAAUGUAUGUUUUUAGGGUACAUAUUAUCUAAGUUCAAA
UCUUAGUAUUUACA
>DM4010
AGUAAUAUGAUGUAAUUGGUUAACAUAUUAGGCUCAUGACUUAAUUAUAUACGUUCAAAU
CGUGUUAUUGCUA
>DW2520
GCGCUUUUAGUUCAAUUGGUAGAACGUAGGUCUCCAAAACCUGAUGUAGUAGGUUCGAAU
CCUACAGAGCGCG
>DN7100
UCCUCAGUAGCUCAGUGGUAGAGCGGUCGGCUGUUAACCGAUUGGUCGUAGGUUCGAAUC
CUACUUGGGGAG
>DR2480
GGGUGUGUAGCUCAGUGGACUAGAGCACGUGGCUACGAACCACGGUGUCGGGGGUUCGAA
UCCCUCCUCGCCCG
>DK2920
GGGUUGCUAACUCAACGGUAGAGUACUCGGCUUUUAACCGACUAGUUCCGGGUUCGAAUC
CCGGGCAACCCA
>DQ4440
UGGAGUAUAGCCAAGUGGUAAGGCAUCGGUUUUUGGUAUCGGCAUGCAAAGGUUCGAAUC
CUUUUACUCCAG
>DL2521
GCCUUCGUGGUGAAAUGGUAGACACUCAUGACUUAAAAUCAUGUGCUUAUAAAGCGUACC
GGUUCAACUCCGGUCGAAGGUA
>DY5360
GGUAAAAUGGCUGAGCAAAGCAUUAGACUGUAAAUCUAAAGAUAGAGGUUUGACUCCUCU
UUUUACCA
>DH2600
GGCGGACGUAGCCAAGUGGAUUAAGGCAGUGGAUUGUGGAUCCUCUACGCGCGGGUUCAA
UUCCCGUCGUUCGCC
>DP8100
GGCUCGUUGGUCUAGGGGUAUGAUUCUCGCUUCGGGUGCGAGAGGUCCCGGGUUCAAAUC
CCGGACGAGCCC
>DM3881
AAGACUAUAGCUUAAUCGGUAAAGCGAACCACUCAUGAUGGUUUGAGUAAAUGUUCAAGU
CAUUUUAGUCUUA
>DI2600
GCAUCCAUGGCUGAAUGGUUAAAGCACCCAACUCAUAAUUGGCGAAUUCACAGGUUCAAU
UCCUGUUGGAUGCA
>DN5320
UAGAUUGAAGCCAGUAAUAGGGUAUUUAGCUGUUAACUAAAUUUUCGUAGGUUUAAUUCC
UGCCAAUCUAG
>DD1570
GGUCCCGUAGUGUAGUGGUUAACAUGCCUGCCUGUCACGCAGGAGAUCGCGGGUUCGAUG
CCGUCGGGACCGCCA
>DE2700
GCCCCUAUCGUCUAGUGGUUCAGGACAUCUCUCUUUCAAGGAGGCAGCGGGGAUUCGACU
UCCCCUGGGGGUA
>DT0220
GCUGAUUUAGCUCAGUAGGUAGAGCACCUCACUUGUAAUGAGGAUGUCGGCGGUUCGAUU
CCGUCAAUCAGCACCA
>DR5280
UGGUAAUUAGUUUAAAUAAAAUUAAUGAUUUCGACUCAUUAGAUUAUGAUAAUAAUCAUA
AUUACCAA
>DQ2600
UGGGGCGUCGCCAAGUGGUAAGGCUGCAGGUUUUGGUCCUGUUAUUCGGAGGUUCGAAUC
CUUCCGUCCCAG
>DS9993
GUAGUCGUGGCCGAGUGGUUAAGGCGAUGGACUUGAAAUCCAUUGGGGUUUCCCCGCGCA
GGUUCGAAUCCUGUCGGCUACG
>DA2920
GGGGAUAUAGCUCAGUUGGUAGAGCUCCGCUCUUGCACGGCGGAUGUCAGCGGUUCGAGU
CCGCUUAUCUCCA
>DE2920
GCCCCCAUCGUCUAGUGGUUUAGGACAUCUCUCUUUCAAGGAGGCAGCGGGGAUUCGAAU
UCCCCUGGGGGUA
>DX5360
AGUAAGGUCAGCUAAUUAAGCUAUCGGGCCCAUACCCCGAAAAUGUUGGUUUAUAUCCUU
CCCGUACUA
>DC5080
GGUUUUGUAGUGUAUCAUUUCGGAUUGCAAAUCCUAGAUGCAACUAGGACGUUGCCAAAG
CUU
>DW5100
AGGGGCUUAGGAUAAACUAGACCAAGGGCCUUCAAAGCCCUCAGCGGAGGUGAAAAUCCU
CCAGCCCCUG
>DL5881
ACUUUUAAAGGAUAACAGCUAUCCAUUGGUCUUAGGCCCCAAAAAUUUUGGUGCAACUCC
AAAUAAAAGUA
>DN3960
GCCCCUAUAGCUCAAUGGUAGAGCAUAAUACUGUUAAUAUUAUGAUAGAUGUUCGAUUCA
UCUUGGGGGCU
>DP4040
ACGAUAGAAACAUGUAUUGGUUCAUGUACUUGCUUUGGGUGUGAGAGUUUGUUAGUUCGA
AUCUAACCUAUCCGA
>DH4080
GCUAAAUAUAUUUCAAUGGUUAGCAAAAUACGCUUGUGGUGCGUUAAAUCUAAGUUCGAU
UCUUAGUAUUUACC
>DE4800
AUUUAUAUAGUUUAAAUAAAACAUUACAUUUUCACUGUAAAAAUAAAAAUUUAUUUUUUA
UAAAUA
>DE5220
GUUCCCGUAGUUGAGAACAACAAUGGCUUUUCAAGCCGUAGUCCUUGGGGUCUAACCAAG
CGGGAAUA
>DP5090
CAGAGAAUAGUUUAAUGUAGAAUCUUAGCUUUGGGAGUUAAGGGUGAGAGUUGAAUUCUC
UUUUCUCUGA
>DT1540
GCUUCCAUAGCUCAGCAGGUAGAGCACUUCCAUGGUAAGGAAGAGGUCAGCGGUUCGAGC
CCGCUUGGAAGCU
>DY1540
GGAGGGGUAGCGAAGUGGCUAAACGCGGCGGACUGUAAAUCCGCUCCCUCAGGGUUCGGC
AGUUCGAAUCUGCCCCCCUCCACCA
>DA5000
GUGGACUUAGUUUAAAAGAUAAAACAAUUGAUUUGCAAUCAGUAACUCCAAGUUUAACUC
UCGGAGUCCACA
>DT5880
GUCCUUGUAGUAUAAACUAAUACACCAGUCUUGUAAACCGGAGAUGAAAACCUUUUUCCA
AGGACA
>DY7200
CCGACCUUAGCUCAGUUGGUAGAGCGGAGGACUGUAGAUCCUUAGGUCACUGGUUCGAAU
CCGGUAGGUCGGA
>DF3880
GCUUGAGAAGCUCAAUUGGUAGAGCGGGUCAGUGAAGUUGAUUAGGUUGUAAGUUCAAGU
CUUAUCUCGAGCA
>DH4700
AAAAAAGUAGUUUAAUUUAAGAACGAUAGGUUGUGGGGCUAUUAGCGGUGUUAACCCUUU
UUUA
>DS6162
GACAUCGUAGCAAAGUGGUCUAAUGCGUCUGACUAGAAAUCAGAUCCCUUCGGGGGCGCA
GGUUCGAACCCUGCCGAUGUCG
>DS5220
AAGAAAGAAGCAUUAAGUGGUUUGAUGCGGUUGGCUUGAAACCAACAUGUGAGGGUUCGA
UUCCUUCCUUUCUUG
>DN5280
UAGAUUGAAGCCAGUAAGUAGGGUAUUUAGCUGUUAACUAAAUUUUCGUAGGAAUUUGAU
UCCUUCCAAUCUAG
>DF5940
GUUAAUGUAGCUUAAAUCCAAAGCAAGGUACUGAAAAUGCCUAGAUGAGUUUAUUAACUC
CAUAAACA
>DT5080
GCCUUGAAAGCUCAACAACUAGAGCUUUGGUCUUGUAAACCAGGAGAGAGGGUAAACUCC
CUCUCAAGGCU
>DF5220
GCCCCCAUAGCUUAACCCACAAAGCAUGGCACUGAAGAUGCCAAGAUGGUACCUACUAUA
CCUGUGGGCA
>DP5320
CAAGAAGUAGUUUAAUUAGAAUACCAGCUUUGGGUGCUGGUGGUGGGGAGUAGCUCCUUC
UUCUUGA
>DY4080
GGAGGGAUUUCCAAUGUUGGUAAUUGGAGUUGAGCUGUAAACUCAAUGAUUAUAUAUCUU
CAUAGGUUCAAUUCCUAUUCCCUUCA
>DG4760
AUUUUUCUAGUAUAAUUAGUACAUUUGACUUCCAAUCAAAAGAUUGAAAUAUCAAGAAAA
AUA
>DE2500
GCCCCCAUCGUCUAGUGGUUCAGGACAUCUCUCUUUCAAGGAGGCAGCGGGGAUUCGACU
UCCCCUGGGGGUA
>DA5120
AAGGCUUUAGCUUAAUUAAAGUGUUUUAGUUGCAUUCAAUUGAUGUUGGAUAAAAUCCUG
CAAGCCUUA
>DL1662
GCCGAAGUGGCGAAAUCGGUAGACGCAGUUGAUUCAAAAUCAACCGUAGAAAUACGUGCC
GGUUCGAGUCCGGCCUUCGGCACCA
>DI1661
GGCCCCUUAGCUCAGUGGUUAGAGCAGGCGACUCAUAAUCGCUUGGUCGCUGGUUCAAGU
CCAGCAGGGGCCACCA
>DS0860
GCCGGGGUGCCCGAGCGGACCAAGGGGGUAGGCUCGAGACCAUUUCCAGCGUCAAGGCGG
GCGACCUACUGCCUCUCCGAGGCACGCGGGUUCAAAUCCCGCCCCCGGCG
>DT0740
GCCUCAGUGGCUCAGCCUGGUAGAGCGCCUGACUUGUAAUCAGGUGGUCGGGGGUUCGAA
UCCCCCCUGGGGCU
>DD1180
GGCCCCAUAGCGAACGUUGGUUAUCGCGCCUCCCUGUCACGGAGGAGAUCACGGGUUCGA
GUCCCGUUGGGGUCGCCA
>DS0261
GGAAAAGCAAAUAGACUGGCGACUAAACCCGAUUGGAAAUCGGUUGAGUAAUAGCAAUAU
UGCCUUAUGGGUUCAACUCCCAUCUUUUCCGCCA
>DI2921
GCAUCCAUGGCUGAAUGGUUAAAGCGCCCAACUCAUAAUUGGCGAAUUCGUAGGUUCAAU
UCCUACUGGAUGCA
>DL6980
GUCAGGAUGGCCGAGUGGUCUAAGGCGCCAGACUCAAGUUCUGGUCUUCGAGAGAGGGCG
UGGGUUCAAAUCCCACUUCUGACA
>DM2680
GCCUACUUAACUCAGUGGUUAGAGUAUUGCUUUCAUACGGCGGGAGUCAUUGGUUCAAAU
CCAAUAGUAGGUA
>DS1180
GGAAGAUUACCCAAGUCCGGCUGAAGGGAUCGGUCUUGAAAACCGAGAGUCGGGGAAACC
CGAGCGGGGGUUCGAAUCCCUCAUCUUCCGCCA
>DP1700
CGGCGAGUAGCGCAGCUUGGUAGCGCAACUGGUUUGGGACCAGUGGGUCGGAGGUUCGAA
UCCUCUCUCGCCGACCA
>DV6160
GUUCGGAUGGUGUAGUCGGUUAUCACGAAUCCUUAACACGGAUUAGGUCGUGGGUUCGAU
UCCCGCUCUGAAUA
>DX4320
AGCGGGGUAGAGUAGUUGGUUAACUCGUCAGGCUCAUGACCUGAAGAUUGCAGGUUCGAA
UCCUGCCCCCGCCA
>DA2400
GGGGGUAUAGCUCAGUUGGUAGAGCGCUGCCUUUGCAAGGCAGAUGUCAGCGGUUCGAGU
CCGCUUACCUCCA
>DP4070
CAGAUAAAAGCCAACCGGUGAAGGCACUUUCUUUGGGAGAAAGACUUAGUAAGUUCGAUU
CUUGCUUAUCUGA
>DP1740
CGGUGAAUAGCGCAGUUUGGUAGCGCAUCUGGUUUGGGACCAGAGGGUCGGGGGUUCGAA
UCCCUCUUCACCGACCA
>DH1540
GGCGGUUGUGGCGAAGUGGUUAACGCACCAGAUUGUGGCUCUGGCACUCGUGGGUUCGAU
UCCCAUCAAUCGCCCCA
>DR1230
GUCCGAAUAGCUCAGCUGGAUAGAGCAAUAGCCUUCUAAGCUAUCGGUCGGGGGUUCGAA
UCCCUCUUCGGACGCCA
>DE6280
UCCGAUAUAGUGUAACGGCUAUCACAUCACGCUUUCACCGUGGAGACCGGGGUUCGACUC
CCCGUAUCGGAG
>DF5041
GCAAAGGUAGCUUAACACAUUAAAGCAUAGCACUGAAAAUGCUUCAAAGAGAGUUAAAGU
CCCUCCCUUAGCA
>DT1821
GCUCAUGUAGCUCAGUUGGUAGAGCACACCCUUGGUAAGGGUGAGGUCAGCGGUUCAAAU
CCGCUCAUGAGCUCCA
>DN7740
GCCUCCGUGGCGCAAUUGGUUAGCGCGUUCGGCUGUUAACCGAAAGGUUGGUGGUUCGAG
UCCACCCGGGGGCG
>DQ6281
GGUCCUAUAGUGUAGUGGUUAUCACUUUCGGUUCUGAUCCGAACAACCCCAGUUCGAAUC
CGGGUGGGACC
>DR2701
GGGCCUGUAGCUCAGAGGAUUAGAGCACGUGGCUACGAACCACGGUGUCGGGGGUUCGAA
UCCCUCCUCGCCCA
>DA0980
GGGCCGGUAGUCUAGCGGAAGGACGCCCGCCUUGCGCGCGGGAGAUCCCGGGUUCGAAUC
CCGGCCGGUCCA
>DL5001
GCUGAAAUAGCAAAGUGGUAAUGCGAGAAGCCUAAGAUUUCUUUAUCGAAGGUUCAAAUC
CUUCUUUCAGUU
>DM0960
GCCGGGGUCGCCUAGCCUGGUCAAGGGCGCCGGACUCAUAAUCCGGUCUUCCCGGGUUCG
AAUCCCGGCCCCGGCACCA
>DF5920
GUUAAUGUAGCUUUAAAAUUAAAGCAAGGCACUGAAAAUGCCUAGAUGAGUGCUCCAACU
CCAUAAACA
>DW6160
GACUCCUUAGCAUAGUGGUUUAUUGUAAUUGUCUCCAAAACGUUAGAAGUUAGCAGUUGG
UCCAGGGUUCAACUCCCUGAGGGGUCU
>DQ1200
UGGGAUGUAGCCCAGCGGUAAGGCAAUAGACUUUGACUCUAUCAUGCGAUGGUUCGAUCC
CAUCCAUCCCAGCCA
>DC5020
GGUUUUGUAGUGUAAUUAACAUAUUAGAUUGCAAAUCUAUAGAUGCGGCCAGUUUAUCCG
CCAAAACUU
>DS2921
GGAGAGAUGGCCGAGUGGUUGAAGGCGUAGCAUUGGAACUGCUAUGUAGGCUUUUGUUUA
CCGAGGGUUCGAAUCCCUCUCUUUCCG
>DV2701
AGGGAUAUAACUCAGCGGUAGAGUGUCACCUUGACGUGGUGGAAGUCAUCAGUUCGAGCC
UGAUUAUCCCUA
>DG9160
GCGUUGGUGGUAUAGUGGUGAGCAUAGCUGCCUUCCAAGCAGUUGACCCGGGUUCGAUUC
CCGGCCAACGCA
>DS9991
GUAGUCGUGGCCGAGUGGUUAAGGCGAUGGACUAGAAAUCCAUUGGGGUUUCCCCACGCA
GGUUCGAAUCCUGCCGACUACG
>DW4500
AGGAGAAUAGUUCCAAUGGUAGAACAAUGGUCUCCAAAACCAAAGGUUAAGGGUUCGAAU
CCCUUUUCUCCUG
>DF5100
GCUAUCGUAGCUUAAUUAAAGUUUAAUACUGAAGAUAUUAGGAUGGACCCUAGAAAGUCC
CGAAAGCA
>DL1543
GCCGGUGUGGCGGAAUUGGCAGACGCGCACGACUCAAAAUCGUGUUCCUUCUGGAGUGUC
GGUUCGACCCCGACCACCGGUA
>DS2702
GGAGAGAUGGCUGAGUGGUUGAUAGCUCCGGUCUUGAAAACCGGUAUAGUUCUAGGAACU
AUCGAGGGUUCGAAUCCCUCUCUCUCCU
>DG4700
GCAUAUAUAGUAAACAAUAUUAUAUUUGCCUUCCAAGCAAAAGUCCUAAUAAAAUUAGUG
UAUGCU
>DM4021
AGAAUUAUAGCUUAAUCUGGUAAAGCAGUCCACUCAUAAUGGACCUAUCAAAGUUCAAUU
CUUUGUUAUUCUA
>DQ3240
UGGGGCGUAGCCAAGCGGUAAGGCAACGGGUUUUGGUCCCGCUAUUCGGAGGUUCGAAUC
CUUCCGUCCCAG
>DA2570
GGGGGUAUAGCUCAGUUGGUAGAGCGCUGCCUUUGCAAGGCAGAUGUCAGCGGUUCGAGU
CCGCUUAUCUCCA
>DV5360
CAAGAUAUAGCUUAAACAAAGCAUCCAGUUUACACCUAGAAGACUUCAUUCAUUAUGAAU
AUCUUGA
>DN4080
GUCUUUAUGGCUUAGUGGUUAAAGCAUCUCACUGUUAAUGAGAAUACAUAGGUUCAAUUC
CUAUUGAAGACG
>DL5100
GCUCCUAAAGGAUAAUAGCUCAUCCGUUGGUCUUAGGAACCAAAAACUCUUGGUGCAACU
CCAAGUAGCAGCU
>DR3880
UUCUUAUUAGCUCAAUGGUAGAGCAAAAUACUUCUAAUAUUUUGAUCUAAGUUCGAGUCU
UAGAUAAGAAG
>DY3280
GGGUCGAUGCCCGAGCGGUUAAUGGGGACGGACUGUAAAUUCGUUGGCAAUAUGUCUACG
CUGGUUCAAAUCCAGCUCGGCCCA
>DL1660
GCGAAGGUGGCGGAAUUGGUAGACGCGCUAGCUUCAGGUGUUAGUGUCCUUACGGACGUG
GGGGUUCAAGUCCCCCCCCUCGCACCA
>DC5100
AGUUCUGGAGUGUUACCACGUCAGAUUGCAAAUCUGAAGAAGCACACUUACAGUUUGCCC
GGACUU
>DL3880
AUCCGAGUGCUGGAAUUGGUAGACAGUCUUAGCUUAAGUUUAAGUGACGCAAGUCGUAAA
CGUUCGAAUCGUUUCUCGGAUA
>DH1230
GCGGUUGUGGCGAAGUGGUUAACGCAUCGGCUUGUGGCGCCGACACUCGGGGGUUCAAUU
CCCCUCGGCCGCCCCA
>DR7560
GGCCGCGUGGCGCAAUGGAUAACGCGUCUGCCUACGGAGCAGAAGAUUGCAGGUUCGAAU
CCUGCCGUGGUCG
>DF5320
GUUAAUGUAGCUUAAUAACAAAGCAAAGCACUGAAAAUGCUUAGAUGGAUAAUUGUAUCC
CAUAAACA
>DL2720
GGGGAUAUGGCGAAAUCGGUAGACGCUACGGACUUAAAAUCCGUCGACUUUAUAAGUCGU
GAGGGUUCAAGUCCCUCUAUCCCCA
>DX1340
CGCGGGGUGGAGCAGCUCGGUAGCUCGCUGGGCUCAUAACUCAGAGGUCGCAGGUUCAAA
UCCUGUCCCCGCUA
>DC1540
GGCGGCAUAGCCAAGUGGUAAGGCAGAGGUCUGCAAAACCUUUAUCCCCGGUUCGAAUCC
GGGUGUCGCCUCCA
>DL1232
UGCCCGGGUGGUGAAAUCGGUAGACACGCAGGACUUAAAAUCCUGUGGCAUAAAAGCCAU
GUCGGUUCAAGUCCGACCCCGGGCACCA
>DH5880
GUAAAUAUAGUUUAACCAAAACAUCAGAUUGUGAAUCUGACAACAGAGGCUUACGACCCC
UUAUUUACC
>DL2180
GGGGAUGUGGUGGAAUUGGUAGACGCAACGGACUUAAAAUCCGUCGAUUGUAUAGAUCGU
GAGGGUUCAAGUCCCUCCGUCCCCA
>DH5000
ACCAAAGUAGUUUAAAAAAAACAUUAAUUUGUGGCAUUAGAAUUACCAGUUAAAACCUGG
UCUCUGGUC
>DF7740
GCCGAAAUAGCUCAGUUGGGAGAGCGUUAGACUGAAGAUCUAAAGGUCCCCGGUUCAAUC
CCGGGUUUCGGCA
>DE6281
UCCGAUGUAGUGUAACGGCUAUCACAUCACGUUCUCACCGUGGAGACCGGGGUUCGACUC
CCCGCUUCGGAG
>DI4960
AAUGAAUUGCCUGAUAAAAGGGUUAUCUUGAUAGGGUAAAUUAUGUAGGAUUCUACAUUC
AUUG
>DD2680
GGGAUUGUAGUUCAAUUGGUCAGAGCACCGCCCUGUCAAGGCGGAAGCUGCGGGUUCGAG
CCCCGUCAGUCCCG
>DD5280
GAGAUAUUAGUAAAAUAAUUACAUAACCUUGUCAAGGUUAAGUUAUAGACUUAAAUCUAU
AUAUCUUA
>DS4240
GGAGGGAUGGCUGAGUGGCUUAAGGCAUUGGUUUGCUAAAUCGACAUACAAGAAGAUUGU
AUCAUGGGUUCGAAUCCCAUUUCCUCCG
>DR4501
GCAUUCUUAGCUCAGUUGGAUAGAGCAACAACCUUCGAAGUUGAUGGUCACAGGUUCAAA
UCCUGUAGGAUGCG
>DF5060
GCUGACGUAGCUUAACUAAAGCAUAACACUGAAGCUGUUAAGACGGACCCUAGAAAGUCC
CGCUAGCA
>DT1664
GCUGAUAUGGCUCAGUUGGUAGAGCGCACCCUUGGUAAGGGUGAGGUCCCCAGUUCGACU
CUGGGUAUCAGCACCA
>DK3220
GGGUUGCUAACUCAAUGGUAGAGUACUCGGCUUUUAACCGACGAGCUCCGGGUUCGAGUC
CCGGGCAACCCG
>DG9991
GCAUUGGUGGUUCAGUGGUAGAAUUCUCGCCUCCCACGCGGGAGACCCGGGUUCAAUUCC
CGGCCAAUGCA
>DS1660
GGAGAGAUGCCGGAGCGGCUGAACGGACCGGUCUCGAAAACCGGAGUAGGGGCAACUCUA
CCGGGGGUUCAAAUCCCCCUCUCUCCGCCA
>DA2180
GGGGGUAUAGCUCAGUUGGUAGAGCGCUGCCUUUGCAAGGCAGAUGUCAGCGGUUCGAGU
CCGCUUACCUCCA
>DF5200
GUUAAUGUAGCUUAAAAUUUUAUAAAGCAAGACACUGAAAAUGUCUAGAUGGGCAUUACC
GCCCCAUCAACA
>DD4980
AAGAAAUUAGUUAAACCUAAUAACAUUGGGAUUGUCAGACCAAAGUUACUGGUAAUCAAC
CCAGUAUUUCUUA
>DI8100
GGCCGGUUAGCUCAGUUGGUUAGAGCGUGGUGCUAAUAACGCCAAGGUCGCGGGUUCGAU
CCCCGUACGGGCCA
>DR5220
AGAAAGUUAGUCUAACUAAGACAGCUGGUUUCGACCCAGCAAAUUAUAGACCCACCUAUA
ACUUUCUU
>DA2240
GGGGCCUUAGCUCAGCUGGGAGAGCGCCUGCUUUGCACGCAGGAGGUCAGCGGUUCGAUC
CCGCUAGGCUCCA
>DT3280
GCCCCUUUAACUCAGUGGUAGAGUAACGCCAUGGUAAGGCGUAAGUCAUCGGUUCAAAUC
CGAUAAGGGGCU
>DS2520
GGAGAAGUGUCUGAGUGGUCGAAAGAGCUCGAUUGCUAAUCGAGUGUGUCUAAUAAACAC
CGAGGGUUCAAAUCCCUUCUUCUCCU
>DR3320
GGGCCUGUAGCUCAGAGGAUUAGAGCACGUGGCUACGAACCACGGUGUCGGGGGUUCGAA
UCCCUCCUCGCCCA
>DH0660
GGCCGAGGUAGGGUAGUGGCUAUCCUGAAGGACUGUGGAUCCUUCGACCCGGGUUCAAUU
CCCGGUCUCGGCCCCA
>DH1780
GGUGGCUGUAGCUCAGUUGGUAGAGUCCCGGAUUGUGAUUCCGGUUGUCGUGGGUUCGAG
CCCCAUCAGCCACCCCA
>DT6050
GGCCGCUUAGCACAUGGCAGUGCACCACUCUCGUAAAGUGGGGGUCGCGAGUUCGAUUCU
CGCAGUGGCCU
>DK4080
GAGAGUAUUGUUUAAAGGUAAAACAGUUGUCUUUUAAGCAACCCAUGCUGGUUCGAAUCC
AGCUAUUCUCA
>DN6051
UCCUCCCUGGCGCAGUCGGCAGCGCGUUAGGCUGUUAACCAUCAGGUGUUGGUUCGAAUC
CAACGGGAGGAG
>DR2601
GGGUUUGUAGCUCAGUGGAUUAGAGCUCAUGGUUCCGAAUCAUGAAGUCAAGGGUUCGAA
UCCCUUCUAACCCU
>DN4400
UCCUCAGUAGCUCAGUGGUAGAGCGGUCGGCUGUUAACUGACUGGUCGUAGGUUCAAAUC
CUACUUGGGGAG
>DA5320
GAGGUCUUAGCUUAAUUAAAGCAAUUGAUUUGCAUUCAAUAGAUGUAGGAUGAAGUCUUA
CAGUCCUUA
>DW4070
AAGGGUAUAGUUUAAUUGGUAAAACAGUUGACUUCAAAUCAAUAUAGUGAUAGUUCAAUU
CUGUCUGCCCUUG
>DR1663
GCAUCCGUAGCUCAGCUGGAUAGAGUACUCGGCUACGAACCGAGCGGUCGGAGGUUCGAA
UCCUCCCGGAUGCACCA
>DV9995
GUUUCCGUAGUGUAGCGGUUAUCACAUUCGCCUCACACGCGAAAGGUCCCCGGUUCGAUC
CCGGGCGGAAACA
>DM1660
GGCUACGUAGCUCAGUUGGUUAGAGCACAUCACUCAUAAUGAUGGGGUCACAGGUUCGAA
UCCCGUCGUAGCCACCA
>DC6280
GCUCGUAUGGCGCAGUGGUAGCGCAGCAGAUUGCAAAUCUGUUGGUCCUUAGUUCGAUCC
UGAGUGCGAGCU
>DR2440
GAGCUUGUAGCUCAGUGGACUAGAGCACAUGGCUACGAACCAUGGGGUCGGGGGUUCGAA
ACCCUCCUGGCUCG
>DL0440
GCAGGGAUAGCCAAGUUUGGCCAACGGCGCAGCGUUCAGGGCGCUGUCCCGUAGGGGUCC
GCAGGUUCAAAUCCUGCUCCCUGCA
>DD5220
GAGACGUUAGUAAACCAAUUACAUAGACCUGUCAAGACUAAAUCACAGGUGCAAACCCUG
UACAUCUCA
>DA7920
GGGGGUGUAGCUCAGUGGUAGAGCGCAUGCUUUGCAUGUAUGAGGUCUUGGGUUCAAUCC
CCAGCAUCUCCA
>DN5100
UAGAUAGAUGCUCGCUGGUUUGAGUGCUUAGCUGUUAACUAAGAGUUUAAAGGAUCGAGG
CCUUUCUGUCUAG
>DD1260
GGUCUUGUAGUGAAGUUGGUUAUCAUGCCUCUCUGUCACAGAGGAGAUCGCGGGUUCAAG
UCCCGUCAAGACCGCCA
>DZ7742
GCCCCACUGAACUUCGGUGGUCCGGGGUGCGGACUUCAAAUCCGUAGUCGAUUUGCGUCG
AAGUGGUUCGAUUCCACCUGGGGGGCG
>DE5280
GUUUCUAUAGUUGAAUUACAACGAUGAUUUUUCAUGUCAUUAGUCACAGUUAAAUGCCGU
GUAGAAAUA
>DD9160
UCCUCGUUAGUAUAGUGGUGAGUAUCCCCGCCUGUCACGCGGGAGACCGGGGUUCGAUUC
CCCGACGGGGAG
>DV5970
CAAAACAUAGCUUAAACAAAAGCAUCUAGUUUACACCUAGAAGAUUCACAUAUCAUGAAU
GUUUUGA
>DS1520
GGAGAGUUGGCAGAGCGGUAAUGCAGCGGACUCGAAAUCCGCCGAGCCAAUGUUGAAUUG
GGUCGCAGGUUCAAAUCCUGUACUCUCCU
>DW2600
GCGCUUUUAGUUCAGUUCGGUAGAACGUAGGUCUCCAAAACCUAAUGUCGUAGGUUCAAA
UCCUACAGAGCGUG
>DX5281
AGUAAGGUCAGCUAACUAAGCUAUCGGGCCCAUACCCCGAAAAUGUUGGUUAAACCCUUC
CCGUACUA
>DL7560
GGAGAGAUGGCCGAGCGGUCUAAGGCGCUGGUUUAAGGCACCAGUCCCUUCGGGGGCGUG
GGUUCGAAUCCCACUCUCUUCA
>DC5280
AGCCUUAAGGUGAUUAUCAUGUCGAAUUGCAAGUUCGAAGGUGUAGAGAAUCUCCUCUAC
UAAGGCUU
>DF1541
GGCUCGGUAGCUCAGUUGGUAGAGCAACGGACUGAAAAUCCGUGUGUCGGCGGUUCGAUU
CCGUCCCGAGCCA
>DT6160
GGCUCCUUAGCAUAGUGGUAUUGCGUUUCCCUAGUAAGGAAGAGGUCAUGAGUUCGAUCC
UCAUAGGAGCCU
>DM1541
GGCGGUGUAGCUCAGCUGGCUAGAGCGUACGGUUCAUACCCGUGAGGUNGGGGGUUCGAU
CCCCUCCGCCGCUACCA
>DP2920
AGGGAUGUGGCGCAGCUUGGUAGCGCGUUUGUUUUGGGUACAAAAUGUCACAGGUUCAAA
UCCUGUCAUCCCUA
>DV5220
CAAGGCGUAGCUAUAACUUCAAAGCAUUCAGCUUACACCUGAAAGAUACCCUCAACAGAC
AAGGUCGCCUUGA
>DG2681
GCGGGUAUAGUUUAGUGGUAAAACCCUAGCCUUCCAAGCUAACGAUGCGGGUUCGAUUCC
CGCUACCCGCU
>DR5360
UGGUACUUAGUUUAAAAUAAAAUAAAUGAUUUCGACUCAUUAGAUUAUGAUUUAAUUCAU
AAUUACCAA
>DV4071
AAGGGAUUUGCUUAAUUGGUAUAGCAUUUGUUUUACACACAAAAUGUAUAUAGGUUCGAG
UCCUAUAUUCCUUA
>DQ1340
GUGGGCUAUGGUGUAAUUGGCAGCACGACUGAUUCUGGUUCAGUUAGUCUAGGUUCGAGU
CCUGGUAGCCCAG
>DR3280
GCGUCCAUAGUCUAAUGGAUAGGACAUAGGUCUUCUAAACCUUUGGUAUAGGUUCAAAAC
CUAUUGGACGCA
>DL0680
GCGGGGGUGCCCGAGUGGUCAAAGGGGACAGGCUUAGGACCUGUUGGCGUUAGGCUUCCA
GGGUUCGAAUCCCUGCCCCCGCA
>DE9162
UCGCUGGUGGUCUAGUGGUUAGGAUUCGGCGCUCUCACCGCCGCGGCCCGGGUUCGAUUC
CCGGUCAGGGAA
>DT5160
GCCUUGAUAGCUUAAACUAAAGCACCGGUCUUGUAAGCCGGAGACUGUAGCCUAACCCCU
ACUCAAGGCU
>DL5041
GCUAAAAUAGCAAAGUGGUUAAUGCAGAAGGCCUAAGACCUUCCUAUCAAAGGUUCAACU
CCCUUUUUUAGCU
>DT3281
GCCCGCUUAGCUCAGAGGUUAGAGCAUCGCAUUUGUAAUGCGAUGGUCAUCGGUUCGAGU
CCGAUAGCCGGCU
>DH5320
GUGAAUAUAGUUUACAAAAAACAUUAGACUGUGAAUCUGACAACAGGAAAUAAACCUCCU
UAUUCACC
>DN6280
GACUCCAUGGCCAAGUUGGUUAAGGCGUGCGACUGUUAAUCGCAAGAUCGUGAGUUCAAC
CCUCACUGGGGUCG
>DG1180
GCAGGUGUAGUUUAAUGGCAGAACUUCAGCCUUCCAAGCUGAUUGUGAGGGUUCGAUUCC
CUUCACCUGCUCCA
>DE6160
UCCUCAUUGGUGUAGUCGGUAACACUCUAGUCUUUCACACUGGUACCUCGGGUUCGAUUC
CCGAAUGGGGAG
>DR5120
GAGUUGUUAGUCUAAACAAGACAGUUGUUUUCGGCACAACAAAUUAUGGUUAAACCCCAU
AAUAACUCU
>DK1660
GGGUCGUUAGCUCAGUUGGUAGAGCAGUUGACUUUUAAUCAAUUGGUCGCAGGUUCGAAU
CCUGCACGACCCACCA
>DP5120
CGGGAGAGAAUUUAAAUUAGAAUGUUGGCUUUGGGGGUCAAUAGUGGAGGUUUGAGUCCU
UCUUUCUCGA
>DA1540
GGGGCCUUAGCUCAGCUGGGAGAGCGCCUGCUUUGCACGCAGGAGGUCAGCGGUUCGAUC
CCGCUAGGCUCCA
>DE9991
UCCCUGGUGGUCUAGUGGCUAGGAUUCGGCGCUUUCACCGCCGCGGCCCGGGUUCGAUUC
CCGGUCAGGAAU
>DY9991
CCUUCGAUAGCUCAGCUGGUAGAGCGGAGGACUGUAGCCUGUAGAAACAUUUGUGGACAU
CCUUAGGUCGCUGGUUCGAUUCCGGCUCGAAGGA
>DF6740
GCGGGGAUAGCUCAGUUGGGAGAGCGUCAGACUGAAGAUCUGAAGGUCGCGUGUUCGAUC
CACGCUCACCGCA
>DW0500
GGGGCUGUGGCCAAGCCCGGCAUGGCGACUGACUCCAGAUCAGUCGAUCGGGGGUUCAAA
UCCCUCCGGCCCCA
>DI6280
GGUCUCUUGGCCCAGUUGGUUAAGGCACCGUGCUAAUAACGCGGGGAUCAGCGGUUCGAU
CCCGCUAGAGACCA
>DE2440
GCCCCCAUCGUCUAGAGGCCUAGGACACCUCCCUUUCACGGAGAAAACGCGGAUUCGAAU
UCCGCUGGGGGUA
>DW3760
AGGGGAGUAGUUGAACGGGAAAACUUUAGUCUUCAAAACUGACAUCGUGGGUUCGACUCC
CGCCUCCCUUG
>DY5320
GGUAAAAUGGCUGAGUAAGCAUUAGACUGUAAAUCUAAACACAGAGGUUUAAAUCCUCUU
UUUACCA
>DR1664
GUCCUCUUAGUUAAAUGGAUAUAACGAGCCCCUCCUAAGGGCUAAUUGCAGGUUCGAUUC
CUGCAGGGGACACCA
>DG2921
GCGGAUAUGGUCGAAUGGUAAAAUUUCUCUUUGCCAAGGAGAAGAUGCGGGUUCGAUUCC
CGCUAUCCGCC
>DA1230
GGGGCUUUAGCUCAGCUGGGAGAGCGCCUGCCUUGCACGCAGGAGGUCAGCGGUUCGAUC
CGCUAAGCUCCACCA
>DF5980
GUUGAUGUAGCUUAAAACCAAAGCAAGGCGCUGAAAAUGCCUAGAUGAGUAUAUGAACUC
CAUAAACA
>DS1500
GGAGAGUUGGCAGAGCGGUAAUGCAGCGGACUCGAAAUCCGCCGAACCAAUGUUGAAUUG
GUGCGCAGGUUCAAAUCCUGUACUCUCCU
>DQ3220
UGGGGCGUGGCCAAGCGGUAAGGCAGCAGGUUUUGAUCCUGUUAUUCGGAGGUUCGAAUC
CUUCCGUCCCAG
>DH8100
GCCGUGAUCGUAUAGGGGUUAGUACUCUGCGUUGUGGCCGCAGCAACCUCGGUUCGAAUC
CGAGUCACGGCA
>DP4000
CAGAUAGAAGCCAAAAGGUCAGGCGCUUUCUUUGGGAGAAAGACCUAGUUAGUUCGAGUC
UAUCCUAUCUGA
>DL3400
GGGGAUAUGGCGAAAUCGGUAGACGCUACGGACUUAAAAUCCGUCGACUUUAUAAGUCGU
GAGGGUUCAAGUCCCUCUAUCCCCA
>DW5040
AAGAGCUUAAGUUAAAUAAACUGAAAGCCUUCAAAGCUUUUUAUAAGAAUGGAAACUUCU
UAGCUCUUG
>DQ5280
UAGGAUAGGGUGUAUUGGUAGCACGGAAAAUUUUGAAUUCUUAGGUGUAGGUUCAAUUCC
UAUUGUCCUAG
>DL2702
GCCUUGAUGGUGAAAUGGUAGACACGCGAGACUCAAAAUCUCGUGCUAAAGAGCGUGGAG
GUUCGAGUCCUCUUCAAGGCA
>DN1541
UCCGCAGUAGCUCAGUGGUAGAGCUAUCGGCUGUUAACCGAUCGGUCGUAGGUUCGAAUC
CUACCUGCGGAG
>DL1310
GCCCGGAUGGUGGAAUGCAGACACGGCGAGCUUAAACCUCGCUGCCCCUUCGAGGGCGUG
CCGGUUCAAGUCCGGCUCCGGGCACCA
>DH5120
GUAGAUAUAGUUUAAUAAAACACUAGAUUGUGAUUCUAGAGUCAGAGGUUAAACCCCUCU
UAUCAACC
>DN0680
GCCGCCGUAGCUCAGUAGGUAGGAGCGCUCGGCUGUUAACCGAGUGGUCGCAGGUUCGAG
UCCUGCCGGCGGCG
>DL1700
GCGAAGGUGGCGGAAUUGGUAGACGCGCUAGCUUCAGGUGUUAGUGUCCUUACGGACGUG
GGGGUUCAAGUCCCCCCCCUCGCACCA
>DP5281
CAAGAAGUAGUUUAAGUAAGAAUAUCAGCUUUGGGUGUUGAUGGUGGGGAGGUAGUUCCU
UCUUCUUGA
>DY5220
GGUAAGAUGGCUGAGUGUUGAAGCGUUAGGCUGUAGUCCUUUUUACAGAGGUUCAAUUCC
UCUUCUUAUCG
>DY1140
GGAGGGGUAGCGAAGUGGCUAAACGCGGGUGGCUGUAACCCACUUCCUUACGGUUCGGGG
GUUCGAAUCCCUCCCCCUCCACCA
>DL0260
GGGGCUAUGCUGGAACUGGUAGACAAUACGGCCUUAGAUUCCGUAGCUUAAAUGCGUGGG
AGUUCGAGUCUCCCUAGCCCCACCA
>DM4000
GCUUGUAUAGUUUAAUUGGUUAAAACAUUUGUCUCAUAAAUAAAUAAUGUAAGGUUCAAU
UCCUUCUACAAGUA
>DI4000
GAAACUAUAAUUCAAUUGGUUAGAAUAGUAUUUUGAUAAGGUACAAAUAUAGGUUCAAUC
CCUGUUAGUUUCA
>DG2600
GCGGGUAUAGUUUAAUGGUAAAAUUCCUCCUUGCCAAGGAGAAUAUGCGGGUUCGAUUCC
CGCUACCCGCC
>DP2720
AGGGAUGUAGCGCAGCUUGGUAGCGCGUUUGUUUUGGGUACAAAAUGUCACAGGUUCAAA
UCCUGUCAUCCCUA
>DM0260
AGUUAGUUGGCAGAGUGGUUAUGCACCUCCUUCAUACGGAGCGACUACAGUGGUUCAAAU
CCACUACUAACUACCA
>DG7140
GCACCAGUGGUCUAGUGGUAGAAUAGUACCCUGCCACGGUACAGACCCGGGUUCGAUUCC
CGGCUGGUGCA
>DW6280
GAAGCGGUGGCUCAAUGGUAGAGCUUUCGACUCCAAUUAAAUCUUGGAAAUUCCGCGGAA
UAAGAUUGCAAUCGAAGGGUUGCAGGUUCAAUUCCUGUCCGUUUCA
>DG9161
GCGUUGGUGGUAUAGUGGUGAACAUAGCUGCCUUCCAAGCAGUUGACCCGGGUUCGAUUC
CCGGCCAACGCA
>DK3200
GGGUUGCUAACUCAAUGGUAGAGUACUCGGCUUUUAACCGACAGUUCCGGGUUCGAGUCC
CGGGCAACCCACCA
>DQ4070
UGAAUUGUAGACUAAUAGGUAAGUCCCCAAAAUUUGAGUUUGGCUUUAGGUGUGUUCGAA
UCACCCCAAUUCAA
>DC4080
GGAGGUGUUGUUUAAAGGUUAAGCUAUUAGAUUGCAGAUCUACUUAUUAAGAGUUCGAUU
CUCUUCAUCUCUU
>DP5160
CAGGAUAUAGUUUAGGUAGAAUGCCGGUUUUGGGGACCGGUGGUAAAGGUUAAAGUCCUU
UUAUCCUGA
>DT1541
GCCGGUGUAGCUCAAUUGGUAGAGCAACUGACUUGUAAUCAGUAGGUUGGGGGUUCAAGU
CCUCUUGCCGGCA
>DE1500
NNCCCGUUGGUCAAGUGGUUAAGACACCGCCCUUUCACGGCGGUAACAUGGGUUCAAAUC
CCGUACGGGUNN
>DG3881
AUGACUAUAAGUUAAUAGGUAGACUGUUCGUCUUCCAAACGAAGUGUGUCGAUUCGAAUU
CGACUAGUCAUA
>DL5321
AUUAGGGUGGCAGAGCCAGGAAAUUGCGUAAGACUUAAAACCUUGUUCCCAGAGGUUCAA
AUCCUCUCCCUAAUA
>DR5320
UGGUAAUUAGUUUAAAAAAAAUUAAUGAUUUCGACUCAUUAGAUUAUGAUGCUGUUCAUA
AUUACCAA
>DV1662
GCGUUCAUAGCUCAGUUGGUUAGAGCACCACCUUGACAUGGUGGGGGUCGUUGGUUCGAG
UCCAAUUGAACGCACCA
>DD2440
GCCCCCAUCGUCUAGAGGCCUAGGACACCUCCCUUUCACGGAGAAAACGCGGAUUCGAAU
UCCGCUGGGGGUA
>DL5120
GCUAGCGUGGCAGAGCCUGGCUAAUGCGAAAGACCUAAGCUCUUUUUAUCAGGGGUUCAA
AUCCCCUCGCUAACU
>DV4080
AGGAUAUUAGCUUAAUUGGUAUAGCAUUCGUUUUACACACGAAAGAUUAUAGGUUCGAAU
CCUAUAUUUCCUA
>DA2521
GGGGGUAUAGCUCAGUUGGUAGAGCGCUGCCUUUGCAAGGCAGAUGUCAGCGGUUCGAGU
CCGCUUUAUCUCCA
>DL5081
CUAAAGUAGCAAAGUGGUUAAUGCAGAAGGCCUAAAACUUUCCUAUCAAGGGUUCAACUC
CUUUCUUUAGC
>DG1661
GCGGGAAUAGCUCAGUUGGUAGAGCACGACCUUGCCAAGGUCGGGGUCGCGAGUUCGAGU
CUCGUUUCCCGCUCCA
>DA1900
GGGGCCAUAGCUCAGUUGGUAGAGCGCCUGCUUUGCAAGCAGGUGUCGUCGGUUCGAAUC
CGUCUGGCUCCACCA
>DW2700
GCGCUCUUAGUUCAGUUCGGUAGAACGCGGGUCUCCAAAACCCGAUGUCGUAGGUUCAAA
UCCUACAGAGCGUG
>DN4980
UGAGUUGUAGCCUAAUGGAAAGGCGUUUGGCCGUUAACUAAAAGAGAGCAAGAUCAAUAC
UUGUCGACUCAG
>DW1660
AGGGGCGUAGUUCAAUUGGUAGAGCACCGGUCUCCAAAACCGGGUGUUGGGAGUUCGAGU
CUCUCCGCCCCUGCCA
>DL4040
GCCUAAAUGCUGGAAUUUGGUAGACAGAACAAACUUAAGAUUUGUCGCUUUCGAGCGUGU
UGGUUCGAGUCCAACUUUAGGUA
>DX7920
AGCAGAGUGGCGCAGCGGAAGCGUGCUGGGCCCAUAACCCAGAGGUCGAUGGAUCGAAAC
CAUUCUCUGCUA
>DL9162
GUCAGGAUGGCCGAGCGGUCUAAGGCGCUGCGUUCAGGUCGCAGUCUCCCCUGGAGGCGU
GGGUUCGAAUCCCACUCCUGACA
>DX3200
CGCGGAGUAGAGCAACUUGGUAGCUCGCAAGGCUCAUAACCUUGAGGUUACGGGUUCAAA
UCCCGUCUCCGCAC
>DR1500
GCACCCAUAGCGCAACUGGAUAGAGUGUCUGACUACGAAUCAGAAGGUUGUAGGUUCAAG
UCCUACUGGGUGCA
>DG4980
CUUUAUUAGUAUAAUUAGUAUAUUUGAUUUCCAAUCAAAAGGGCUUUGUUAAGAAUCAAA
GAUGGAGU
>DX5880
AGUAAGGUCAGCUAAAUAAGCUAUCGGGCCCAUACCCCGAAAAUGUUGGUUAUACCCUUC
CCGUACUA
>DQ0660
AGCCCAGUAGUGUAGUGGCCAAUCAUCUAGGUCUUUGGAACCUGGGACCGCGGUUCGAAU
CCGCGCUGGGCUA
>DE4000
GACCUUAUCGUCUAAUGGUUACGACAUCACCUCUUCAUGUUGAUAAUAUCGGUUCGAUUC
CGAUUAAGGUUA
>DK6052
GCCCUUCUAGCUCAGUCGGUAGAGCGCACGGCUCUUAACCGUGUGGUCGUGGGUUCGAGC
CCCACGGGGGGUG
>DL0220
GCGAGAAUGGUCAAAUUGGUAAAGGCACAGCACUUAAAAUGCUGCGGAAUGAUUUCCUUG
UGGGUUCGAGUCCCACUUCUCGCACCA
>DF0860
GCCGCCGUAGCUCAGCCCGGGAGAGCGCCCGGCUGAAGUUUUUAAUACUCGCAGUGACCG
GGUUGUCCGGGGUUCAAGUCCCCGCGGCGGCA
>DC1260
GGCACUAUAGCCAAGGUGGCUAAGGCAUGGGACUGCAACUCCCCGAUCGUCGGUUCGAAU
CCGACUAGUGCCUCCA
>DH1541
GGCGGUUGUGGCGAAGUGGUUAACGCACCAGAUUGUGGCUCUGGCAUUCGUGGGUUCGAU
UCCCAUCAAUCGCCCCA
>DT3360
GCCCUUUUAACUCAGUGGUAGAGUAACGCCAUGGUAAGGCGUAAGUCAUCGGUUCAAAUC
CGAUAAGGGGCU
>DN2600
UCCUUAGUAGCUCAGUGGUAGAGCGGUCGGCUGUUAACCGAUUGGUCGUAGGUUCAAAUC
CUACCUGAGGAG
>DR2920
GGGCCUGUAGCUCAGAGGAUUAGAGCACGUGGCUACGAACCACGGUGUCGGGGGUUCGAA
UCCCUCCUCGCCCA
>DW4360
GCGCUCUUAGUUCAGUUCGGUAGAACGCGGGUCUCCAAAACCCGAUGUCGUAGGUUCAAA
UCCUACAGAGCGUG
>DY3760
GAAGUAAUGGCUGAGUGGUUAAAGCGGCAGACUGUAAAUCUGUUGGUAGUACCGUCGUUG
GUUCGAAUCCAACUUACUUCA
>DV3960
AAGAAAUUAGCUCAACGGUAGAGCAACCGUUUUACACACGGAAGGCUAUGAGUUCGAAUC
UCCUAUUUCUUACCA
>DI6320
GGUCGCAUAUGUAGUCGGUUAUCAUGUCGAUCUAAUAAGUCGAAUGUCGCCGGUUCGAAC
CCGGCUGUGACCA
>DX3880
AGCGGGUUGAUGUAAUAGUAACAUAUAUGGCUCAUGCCCAUAAUAUUUAGGUGCAACUCC
UAAAUCCGCUA
>DG1542
GCGGAAGUAGUUCAGUGGUUGAACACCACCUUGCCAAGGUGGGGGUCGCGGGUUCGAAUC
CCGUCUUCCGCUCCA
>DP5080
CAGGAGAAAGUUUAAUAAAAAACCGCAGCUUUGGAAGUUGCAAUGUAAGGUAAGCCUUAU
UCUCUUGA
>DP6280
GGGCGUGUGGUCUAGUGGUAUGAUUCUCGCUUUGGGCUGUGAAAUAAACAGGAAGACAAA
GCCAUGCGAGAGGCCCUGGGUUCAAUUCCCAGCUCGCCCC
>DF5930
GUUAAUGUAGCUUAAACUAAAGGCAAGGCACUGAAAAUGCCAAGAUGAGUGUACGCACUC
CAUGAACA
>DL5360
GUUAAGGUGGCAGAGCCCGGUAAUUGCAUAAAACUUAAACUUUUAUAUCCAGAGAUUCAA
AUCCUCUCCUUAACA
>DV1230
GGAGGAUUAGCUCAGUUGGGAGAGCACCUGCCUUACAAGCAGGGGGUCGGCGGUUCAAGC
CCGUCAUCCUCCACCA
>DH5560
GUAAAUAUAGUUUAAUUAAAACAUUAGACUGUGAAUCUAACUAUAGAAGCUUACCACUUC
UUAUUUACC
>DP3000
AGGGAUGUAGCGCAGCUUGGUAGCGCGUUUGUUUUGGGUACAAAAUGUCACGGGUUCAAA
UCCUGUCAUCCCUA
>DI5040
AGAGCUUGCUCCCAAAGCUUGGGUGUCUAGCUGAUAAUUAGACUAUCAAGGGUUAAAUUC
CCUUCAAGCUCUA
>DR7741
GACCGUGUGGCCUAAUGGAUAAGGCGUCGGACUUCGGAUCCGAAGAUUGCAGGUUCGAAU
CCUGUCACGGUCG
>DK8101
GCCCGGCUAGCUCAGUCGGUAGAGCAUGAGACUCUUAAUCUCAGGGUCGUGGGUUCGAGC
CCCACGUUGGGCG
>DL1544
GCGGGUGUGGCGGAAUUGGCAGACGCGCUAGACUUAGGAUCUAGUGUCUUUAUGACGUGG
GGGUUCAAGUCCCUUCACCCGCA
>DL4760
ACUAUUUUGGCAGAUAAGUGCAAUGAAUUUAGAAUUCAUUUAUGUAGAUUUUUUUCUACA
AAUAGUA
>DC2720
GGCGGCAUGGCCAAGUGGUAAGGCAGGGGACUGCAAAUCCUUUACCCCCAGUUCAAAUCU
GGGUGCCGCCU
>DW3800
GGGGGAAUAGUUUAACGGUAGAACAACGGUCUUCAAAAUCGUUAGCGUGGGUUCGAAUCC
UGCUUCCCUCG
>DL1750
GCGGAAGUGGCGGAAUUGGUAGACGCACUAGAUUUAGGUUCAUGCGCCUGUAAGGUGUGA
GAGUUCAAGUCUCUCCUUCCGCACCA
>DR6282
GUUCCGUUGGCGUAAUGGUAACGCGUCUCCCUCCUAAGGAGAAGACUGCGGGUUCGAGUC
CCGUACGGAACG
>DH4040
GGUGAUUGUAAUUCAAUGGUAGAAUGCUUAUUUGUGGCAUAAGAAGUUCUUGGUUCGAUU
CCAAGUAAUCACC
>DV4800
CAAUUUAAAGCUUAAUUAGUAAAGUAUUUCAUUUACAUUGAAAAGAAAUUUGUGCAAAUC
AAUUUAAAUUGA
>DX4980
GUAAAGUAAGCUAAAUGUUAAGCUUUUGGGUUCAUACCUCAAGAAUAGAAGGAUAAAAAC
CUCUCUUUAUC
>DP8041
GGCUCGUUGGUCUAGGGGUAUGAUUCUCGCUUCGGGUGCGAGAGGUCCCGGGUUCAAAUC
CCGGACGAGCCC
>DE4880
AUUUAUAUAGUUUAAAAUAAAACCUUACAUUUUCAUUGUAAUAAUAAAAUAAUUUAUUUU
UAUAAAUU
>DS4760
AGUUAAUUAGCUUAAGAAAAGCAAAUGUUUUGAAAACAUAAGAAAAGAAGUUCAAUUCUU
CUAUUAACUU
>DA2480
GGGAGUAUAGCUCAGUUGGUAGAGCGCUGCCUUUGCAAGGCAGAUGUCAGCGGUUCGAGU
CCGCUUACUUCCACCA
>DA5100
AAGGUCUUAGCUUAAUUAAAGUAUUUGUUUUGCAUACAGAAGAUGUGGGGUAGUGUCCUG
CAGAUCUUA
>DG3880
ACGGCUAUAAGUUAAUGGUAGACUACUUAGCUACCACCUAAGAUGUGUCGAUUCGAAUUC
GACUAGCCGUA
>DS2680
GGAGAGAUGGCUGAGUGGACUAAAGCGGCGGAUUGCUAAUCCGUUGUACAAUUUUUUUGU
ACCGAGGGUUCGAAUCCCUCUCUUUCCG
>DT5090
GCCCUAGUAGCUUAGACAUCAAAGCACCGGUCUUGUAAACCGAAGAUCGAAGGUUAAAAU
CCUUCCUAGCGCC
>DV6161
GGUCGGAUGGUGUAGUCGGUUAUCACGGUUGCUUUACACGCAACAGGUCUCGAGUUCGAU
CCUCGGUCGGAUCA
>DK1220
GACUCGUUAGCUCAGCCGGUAGAGCAACUGGCUUUUAACCAGUGGGUCCGGGGUUCGAAU
CCCCGACGAGUCACCA
>DL5480
ACUUUUAAAGGAUAACAGCUAUCCAUUGACCUUAGGAGUCAAAAAUAUUGGUGCAACUCC
AAAUAAAAGUA
>DS2521
GGAGAGGUGUCUGAGUGGUUUAAAGUACUGGUCUUGAAAACCAGCGUAGUUUUUGCUACC
GAGGGUUCGAAUCCCUCCUUCUCCG
>DW5160
AGAAACUUAGGCUAGCACAGACCAAAGGCCUUCAAAGCCUUAAGCGGAGGUUAAACUCCU
UCAGUUUCUG
>DA2580
GGGGGUAUAGCUUAGUUGGUAGAGCGCUGCUUUUGCAAGGCAGAUGUCAGCGGUUCGAAU
CCGCUUACCUCCA
>DF9160
GCCGAAAUAGCUCAGUUGGGAGAGCGUUAGACUGAAGAUCUAAAAGGUCCCUGGUUCGAU
CCCGGGUUUCGGCA
>DG4080
AUAGAUAUAAGUUAAGUGGUAAACUGAAUGUCUUCCACACAUUGAUUGUGAGUUCGAUUC
UCACUAUCUAGA
>DA4000
GGGGUUAUAGUUAAAUUUGGUAGAACGACUGCGUUGCAUGCAUUUAAUAUGAGUUCAAGU
CUCAUUAACUCCA
>DE9161
UCCCUGGUGGUCUAGUGGUUAGGAUUCGGCGCUCUCACCGCCGCGGCCCGGGUUCGAUUC
CCGGUCAGGGAA
>DA2720
GGGGAUAUAGCUCAGUUGGUAGAGCUCCGCUCUUGCAUGGCGGAUGUCAGCGGUUCGAGU
CCGCUUAUCUCCA
>DD6320
UCUCCUUUAGUAUAGGGGUAGUACACAAGCCUGUCACGCUUGCAGCCCGGGUUCGAAUCC
CGGAGGGAGAG
>DN5360
UAGAUUGAAGCCAGUUAGCUAGGGUGUUUAGCUGUUAACUAAAGUUUCGUGGGGGUGGAG
CCCACCAGUCUAG
>DM3920
ACCUGGGUAGUUUAAAGGUAAAACCUUAAUUUCAUACAUUAAAGAUGAGAAUUCGAUUUU
CUCCCCAGGUN
>DX6900
AUCAGAGUGGCGCAGCGGAAGCGUGGUGGGCCCAUAACCCACAGGUCCCAGGAUCGAAAC
CUGGCUCUGAUA
>DR1141
GCCCAUGUAGCUCAGUAGGAUAGAGCACGCGCCUUCUAAGCGUGAGGUCGGAAGUUCGAG
CCUUCUCGUGGGCACCA
>DG4070
AUGAGUAUAAGUUAAUGGUUAAACUAAAUGUCUUCCACACAUUCCAUGUGAGUUCGAUUC
UCACUACUCAUA
>DP4010
CAGAUAGAAGCCAAAAGGUCAGGCGCUUUCUUUGGGUGAAAGAUCUAGUUAGUUCGAGUC
UAUCCUAUCUGA
>DI2540
GGGCUAUUAGCUCGCUGGUUGAGCACACCCCUGAUAAGGGUGAGGCCUCUGGUUCAAAGU
CCAGAAUAGCCCA
>DA1543
GGGGCCUUAGCUCAGCUGGGAGAGCGCCUGCUUUGCACGCAGGAGGUCAGCGGUCGACCC
GCUAGGCUCCACCA
>DL8100
GUCAGGAUGGCCGAGCGGUCUAAGGCGCUGCGUUCAGGUCGCAGUCUCCCCUGGAGGCGU
GGGUUCGAAUCCCACUCCUGACA
>DG4000
AUAGAUAUAAGUUAAUUGGUAAACUGGAUGUCUUCCAAACAUUGAAUGCGAGUUCGAUUC
UCGCUAUCUAUA
>DW1141
AGGAGAGUAGUUCAAUGGUAGAACGUCGGUCUCCAAAACCGAGCGUUGAGGGUUCGAUUC
CUUUCUCUCCUGCCA
>DD8100
UCCUCGUUAGUAUAGUGGUGAGUAUCCCCGCCUGUCACGCGGGAGACCGGGGUUCGAUUC
CCCGACGGGGAG
>DR4500
GUGCUUGUAGCUCAAUUGGAUAGAGCACCAAACUACGGAUUUGGGGGUUGAGAGUUCAAA
UCUUUCCAAGCAUG
>DH7740
GCCGUGAUCGUCUAGUGGUUAGGACCCCACGUUGUGGCCGUGGUAACCCAGGUUCGAAUC
CUGGUCACGGCA
>DI1900
AGGCCUGUAGCUCAGGUGGUUAGAGCGUACGCCUGAUAAGCGUAAGGUCGGCAGUUCGAG
UCUGCCUAGGCCUACCA
>DW3640
AGAGGUGUAGCUUAGUUGGUUAAAGCGCAAGAUUCCAAAUCUUGAAAUCGAGGGUUCGAG
UCCUUUCAUCUCUG
>DR1700
GCGCCCGUAGCUCAGCUGGAUAGAGCGCUGCCCUCCGGAGGCAGAGGUCUCAGGUUCGAA
UCCUGUCGGGCGUACCA
>DE4280
GUCCCUUUCGUCCAGUGGUUAGGACAUCGUCUUUUCAUGUCGAAGACACGGGUUCGAUUC
CCGUAAGGGAUG
>DD4440
GGGGAAAUAGCUCAGUUGGUUAGAGUGCUGGUCUGUCACGCCAGAAGUCGCGGGUUCGAA
CCCCGUUUUCCCCG
>DK4000
GAGAAUAUUGUUUAAUGGUAAAACAGUUGUCUUUUAAGCAACCCAUGCUUGGUUCAACUC
CAGCUAUUCUCA
>DL0660
GCAGGGGUUGUCGAGCCUGGCCAAAGAUGCAGGACUUAGAAUCCUGUCCAGUAGUGGUUC
CAGGGUUCAAAUCCCUGCCCCUGCA
>DM2920
ACCUACUUAACUCAGUGGUUAGAGUACUGCUUUCAUACGGCGGGAGUCAUUGGUUCAAAU
CCAAUAGUAGGUA
>DK0660
GGGCCCGUAGCUUAGUCUGGUAGAGCGCCUGACUUUUAAUCAGGCGGUCGAGGGUUCGAA
UCCCUUCGGGCCCG
>DK2600
GGGUUGCUAACUCAAUGGUAGAGUACUCGGCUUUUAACCGACGAGUUCCGGGUUCGAGCC
CCGGGCAACCCA
>DA6280
GGGCACAUGGCGCAGUUGGUAGCGCGCUUCCCUUGCAAGGAAGAGGUCAUCGGUUCGAUU
CCGGUUGCGUCCA
>DD3280
GGGAUUGUAGUUCAAUUGGUUAGAGCACCGCCCUGUCAAGGCGGAAGCUGCGGGUUCGAG
CCCCGUCAGUCCCG
>DR6160
GGGACUAUAGUUUAGUUGGAUAUAACGACCGGCUACGAACCGGUAGGUCUCAGGUUCGAC
CCCUGAUGGUCUCG
>DA1661
GGGGCUAUAGCUCAGCUGGGAGAGCGCUUGCAUGGCAUGCAAGAGGUCAGCGGUUCGAUC
CCGCUUAGCUCCACCA
>DV1500
GGAGGAUUAGCUCAGCUGGGAGAGCAUCUGCCUUACAAGCAGAGGGUCACAGGUUCGAGC
CCUGUAUCCUCCA
>DG2640
GCGAGCGUAGUUCAAUGGUAAAACAUCUCCUUGCCAAGGAGAAGAUACGGGUUCGAUUCC
CGCCGCUCGCC
>DK6051
GCCUUCCUAGCUCAGUGGUAGAGCGCACGGCUUUUAACCGUGUGGUCGUGGGUUCGAUCC
CCACGGAAGGCG
>DP4030
CAGAUAAAAGCCAACCGGUGAGGCGCUUUCUUUGGGAGAAAGAGUUAGUUAGUUCGAUUC
UAGCUUAUCUGA
>DS2701
GGAGAGAUGGCCGAGCGGUUCAAGGCGUAGCAUUGGAACUGCUAUGUAGACUUUUGUUUA
CCGAGGGUUCGAAUCCCUCUCUUUCCG
>DK6281
GCCUUGUUGGCGCAAUCGGUAGCGCGUAUGACUCUUAAUCAUAAGGUUAGGGGUUCGAGC
CCCCUACAGGGCU
>DG1350
GCGGACGUAGCUCAGUUGGUAGAGCGCAACCUUGCCAAGGUUGAGGUCGCGAGUUCGAGC
CUCGUCGUCCGCU
>DT2640
GCCCUUUUAACUCAGUGGUAGAGUAAUGCCAUGGUAAGGCAUAAGUCAUCGGUUCAAAUC
CGAUAAAGGGCU
>DY4360
GGGAGAGUGGCUGAGUGGUCAAAAGCGACAGACUGUAAAUCUGUUGAAGUUUUUCUACGU
AGGUUCGAAUCCUGCCUCUCCCA
>DI1820
GGGUCUGUAGCUCAGUUGGUUAGAGCGCACCCCUGAUAAGGGUGAGGUCGGCAGUUCGAA
UCUGCCCAGACCCACCA
>DH2960
GGCGGAUGUAGCCAAGUGGAUCAAGGCAGUGGAUUGUGAAUCCACCAUGCGCGGGUUCAA
UUCCCGUCGUUCGCCC
>DH3020
GGCGGAUGUAGCCAAGUGGAUCAAGGCAGUGGAUUGUGAAUCCACCAUGCGCGGGUUCAA
UUCCCGUCGUUCGCC
>DW1140
AGGGGCAUAGUUCAGUAGGUAGAACAUCGGUCUUCAAAACCGAGUGUCACGAGUUCGAGU
CUUGUUGCCCCUGCCA
>DT4880
GUUUUAAUAGUUUAAUAAAAACAUUGGUCUUGUAAAUCAAAAAUAAGAUUAUUUCUUUUA
AAACU
>DP0260
CUCCGAUUAGCUCAAUUGGCUAGAGUACACCGUUUGGGGCGGUGGGGUUGAAGGUUCGAG
UCCUUCAUUGGAGACCA
>DX5080
AGUAGAGUAAGCUAAGUGCUAAGCUUUUGGGCUCAUACCCCAGGAAUGAAGGAUAAAAAC
CUCCCUCUACUU
>DM2760
ACCUACUUAACUCAGUGGUUAGAGUAUUGCUUUCAUACGGCAGGAGUCAUUGGUUCAAAU
CCAAUAGUAGGUA
>DK6161
GCCCGGCUAGCUCAGUCGGUAGAGCGCCAGACUCUUAAUCUGGUGGUCGGGGGUUCGAGC
CCCCCGUUGGGCG
>DS6744
GUGGACGUGCCGGAGUGGUUAUCGGGCAUAACUAGAAAUCAUGUGGGCUUUGCCCGCGCA
GGUUCGAAUCCUGCCGUUCACG
>DN7920
GUCUCUGUGGCGCAAUCGGUUAGCGCGUUCGGCUGUUAACCGAAAGGUUGGUGGUUCGAG
CCCACCCAGGGACG
>DL2922
GCCUUGGUGGUGAAAUGGUAGACACGCGAGACUCAAAAUCUCGUGCUAAAUAGCGUGGAG
GUUCGAGUCCUCUUCAAGGCA
>DY4840
GAUUAAGUGGCUGAAGUUUAGGCGAUAGAUUGUAAAUCUAUAUAUAAGAUUUAUUCUUCU
UAAUCA
>DP0660
GGGCCUGUGGGGUAGCCUGGUCCAUCCUUUGGGAUUUGGGAUCCUGAGACCCCAGUUCAA
AUCUGGGCAGGCCCACCA
>DK5040
CCUUAAUUAGCUUAUUAUAAAGCCCUAAACUCUUAAUUUAAAAGAAAAUAGUUAAAACCU
AUUAUUAAGGA
>DN5000
UGGGUUGUAGCCUAAUGGAAAGGCAAUUGGCCGUUAACCAGGAGAUAACAAGAUCAAUAC
UUGUCAACUCAG
>DY4500
GGGAGAGUGGCCGAGUGGUUAAAAGCGACAGACUGUAAAUCUGCUGAAGGUUUUCUACGU
AGGUUCGAAUCCUGCCUCUCCCA
>DN4440
UCCUCAGUAGCUCAGUGGUAGAGCGGUCGGCUGUUAACUGACUGGUCGUAGGUUCGAAUC
CUACUUGGGGAG
>DE0700
GUCCCUUCGUCUAGUGGUCUAGGACAUCGCCCUCUCACGGCGGUAACACGGGUUCGAACC
CCGUAGGGGACGCCA
>DL4501
ACUCGCUUGGUGGAACGGCAAACACGGCAGACUCAAAAUCUGUUUCUAAUGGAAUAUCGG
UUCGAAUCCGAUAGCGAGUA
>DV9990
GUUUCCGUAGUGUAGUGGUUAUCACGUUCGCCUAACACGCGAAAGGUCCCCGGUUCGAAA
CCGGGCGGAAACA
>DV5000
CCUGGCGGAGCUUGAUAGUUAAGCAUCUCUUUUACACAGAGCUGAUAUUUGUGCAAAUCA
AAUUGCCUUGA
>DH3880
GGUGGGUGUAGUUCAAAGGUAGAACAGCUGUAUGUGGCAUAGUAUAUCCUAGUUCAAUUC
UAGGUAUCCACC
>DK2520
GAGUUGGUAGCUCAGUUGGUAGAGCACUCGGCUUUUAACCGAUCGGUCCUGGGUUCGAAU
CCCAGCCAACUCA
>DL1663
GCCGAGGUGGUGGAAUUGGUAGACACGCUACCUUGAGGUGGUAGUGCCCAAUAGGGCUUA
CGGGUUCAAGUCCCGUCCUCGGUACCA
>DH5800
GUAAAUAUAGUUUAACCAAAACAUCAGAUUGUGAAUCUGAUAACAGAGGCUCACAACCCC
UUAUUUACC
>DE3280
GCCCCCAUCGUCUAGCGGUUCAGGACAUCUCUCUUUCAAGGAGACAACGGGGAUUCGACU
UCCCCUGGGGGUA
>DL4921
ACUAUUUUGGCAGAUUAGUGCAAUAAAUUUAGAAUUUAUAUAUGUAAUUUUUAUUACAAA
UAGUA
>DG2520
GCAGAUGUAGCUCAGUGGUAGAGCGCAACCUUGCCAAGGUUGAUGCCAUGGGUUCGAGUC
CCAUUAUCUGCU
>DP2600
CGGAGUAUAGUNNNNUUNGGUAGUGUAUCAUCUUGGGGUGAUGAAAGUCGUGGGUUCAAA
UCCCGCUACUCAAA
>DG1200
GCGAGUAUAGUUUAGUGGUAGAACAUCAGUCUUCCAAGCUGAUCGUGUCGGUUCGAUUCC
GAUUACUCGCUCCA
>DI5880
AGAAAUAUGUCUGAUAAAAGAGUUACUUUGAUAGAGUAAAUAAUAGGAGCUUAAACCCCC
UUAUUUCUA
>DN5220
UAGGCAGAAGCCAAUUGGUGUUGGCAUUUAGCUGUUAACUAAAAUUGUAUGGGAUCGAAG
CCCAUCUGUCUAG
>DQ6051
GGGCGUGUAGCUCAGUGGUAGAGCGCCCUGUUUUGCAUACGGAGGCCUAGGGUUCAAACC
CCUACUCGUCCA
>DK7560
GCCCGGUUAGCUCAGUCGGUAGAGCACCAGACUCUUAAUCUGGUUGUCGCGGGUUCGAGC
CCCGCAUUGGGCU
>DD1500
GGUCCAUUGGAGCAGUGGUCUAUCUCGCCUCCCUGUCACGGAGGAGAUCGCGGGUUCAAA
UCCCGCAUGGACC
>DH5100
GUAGAUUUAGUUUAACCAAGACAUUAGAUUGUGAUUCUAAAAAUAGAGGUUAAACCCCUC
UAAUCCACC
>DS4362
GGAGGUAUGGCUGAGUGGCUUAAGGCAUUGGUUUGCUAAAUCGACAUACAAUAAGAUUGU
AUCAUGGGUUCGAAUCCCAUUUCCUCCG
>DM3280
ACCUACUUAACUCAGCGGUUAGAGUAUUGCUUUCAUACGGCGGGAGUCAUUGGUUCAAAU
CCAAUAGUAGGUA
>DS6283
GGCACUAUGGCCGAGUGGUUAAGGCGACAGACUUGAAAUCUGUUGGGCUCUGCCCGCGCU
GGUUCAAAUCCUGCUGGUGUCG
>DL3360
GCCUUGGUGGUGAAAUGGUAGACACGCGAGACUCAAAAUCUCGUGCUAAACAGCGUGGAG
GUUCGAGUCCUCUUCAAGGCA
>DK4480
GGGUGUAUAGCUCAGUUGGUAGAGCAUUGGGCUUUUAACCUAAUGGUCGCAGGUUCAAGU
CCUGCUAUACCCA
>DM4080
ACUUGUAUAGUUUAAAUGGUUAAAACAUUUGUCUCAUAAACAAAUAAUGUAAGGUUCAAA
UCCUUCUACAAGUA
>DT4080
GUUAUAUUAGCUCAAUUGGUAGAGCAUUCGUUUUGUAAUCGAAAGGUUUGGGGUUCAAAU
CCCUAAUAUAACA
>DG0860
GCGGCCGUCGUCUAGUCUGGAUUAGGACGCUGGCCUCCCAUUCUUUAGAGUGGAAAGCCA
GCAAUCCCGGGUUCGAAUCCCGGCGGCCGCA
>DT5280
GUCCCGAUAGUAUAAAAAUUACUCUGGUCUUGUAAACCAAAAAUGAAGAGUCAGUCUUCU
CAGGACA
>DD5080
AGAGGCCUAGUUAAACUUAUAACUUUGGGUUGUCAGGCCAAAAUUGCUGGUUAAACCCAG
CGGCUUCUG
>DL4840
UCUAAUAUGGCAGAUUAGUGCAAUAGAUUUAAGCUCUAUAUAUAAAGUAUUUUACUUUUA
UUAGAA
>DT2920
GCCCGCUUAGCUCAGAGGUUAGAGCAUCGCAUUUGUAAUGCGAUGGUCAUCGGUUCGAUU
CCGAUAGCCGGCU
>DT3200
GCCCUUUUAACUCAGUGGUAGAGUAACGCCAUGGUAAGGCGUAAGUCGUCGGUUCAAAUC
CGAUAAAGGGCU
>DA1541
GGGGCCUUAGCUCAGCUGGGAGAGCGCCUGCUUUGCACGCAGGAGGUCAGCGGUUCGAUC
CCGCUAGGCUCCACCA
>DD4880
AAAAAAUUAGUUAAAUUAUAUAACAUUAGUAUGUCAAACUAAAAUUAUUAAAUUAUUAAU
AUUUUUUA
>DE2600
GCCCCCAUCGUCUAGUGGCCUAGGACACCUCUCUUUCAAGGAGGCGACGGGGAUUCGAAU
UCCCCUGGGGGUA
>DY4880
GAUUAAGUGGCUGAAGUUUAGGCGAUAGAUUGUAAAUCUAUUUAUAAGAAUUAUUCUUCU
UAAUCA
>DL2522
UCCUUCGUGGUGAAAUGGUAAACACGUGUGAUUCAAAAUCACAUGCAUAAGCUUGCCGGU
UCGAGUCCGGUCGAAGGUA
>DL2920
GCCGCUAUGGUGAAAUUGGUAGACACGCUGCUCUUAGGAAGCAGUGCUAAUGCAUCUCGG
UUCGAGUCCGAGUGGCGGCA
>DE1230
GGCCCGUUGGAGAAACGGUUAACUCACAUGCCUUUCACGCAUGCAUUCACGGGUUCGAAU
CCCGUACGGGUCACCA
>DQ4000
UGAGUCGUAGACAAUAGGUAAGUUACCAAAAUUUGAGUUUGGAGUUCUUUGUUCGAAUCA
AAGCGAUUCAA
>DD3880
GGGUUAGUAGUUUAAUAGGUAAAGCGCUUUUUUGUCAAGGAAGUUUAUGCCGGUUCAAGU
CCGGCCUAACCCG
>DA6740
GGGGAUGUAGCUCAUAUGGUAGAGCGCUCGCUUUGCAUGCGAGAGGCACAGGGUUCGAUU
CCCUGCAUCUCCA
>DW0460
GGGGCUGUGGCCAAGCCCGGCAUGGCGACUGACUCCAGAUCAGUCGAUCGGGGGUUCAAA
UCCCUCCGGCCCCA
>DX5160
AGUAAGGUAAGCUAAAUAAGCUUUUGGGCCCAUACCCCAACAAUGUUGUUAAAAUCCUUC
CUUUACUA
>DY7922
CCUUCGAUAGCUCAGCUGGUAGAGCGGAGGACUGUAGAUCCUUAGGUCGCUGGUUCGAUU
CCGGCUCGAAGGA
>DS6741
GUGGACGUGCCGGAGUGGUUAUCGGGCAUGACUAGAAAUCAUGUGGGUUUUGCCCGCGCA
GGUUCGAAUCCUGCCGUUCACG
>DW1540
AGGGGCAUAGUUUAACGGUAGAACAGAGGUCUCCAAAACCUCCGGUGUGGGUUCGAUUCC
UACUGCCCCUGCCA
>DP1260
CGGAAAGUAGCUUAGCUUGGUAGAGCACUCGGUUUGGGACCGAGGGGUCGCAGGUUCGAA
UCCUGUCUUUCCGACCA
>DT6161
GCCAUAGUAGUCUAGUGGUAAGACAUUUCUCUCGUAUAAAAUUAUACAGCGAAGAAGGAU
CCCGUGUUCGAUUCACGGCUUUGGCA
>DA4500
GGGGACGUAGCUCAAUUGGUAGAGCGUAUGUUUUGCAAGCAUAAAGCUGUCGGUUCAAAU
CCGAUCGUCUCCA
>DK0680
GGGCCCGUAGCUCAGUCUGGUAGAGCGCUUGGCUUUUAACCAAGUAGUCGCGGGUUCAAA
UCCCGUCGGGCCCG
>DC5000
GGUUUUGUAGUGUAAUUAACAUUUUAGAUUGCAAAUCUAUAGAUGCGGGUAAUCUCCGUC
AAAACUU
>DS2640
GGAGAGAUGGCUGAGUGGUUGAUAGCUCCGGUCUUGAAAACCGGUAUAGUUCUAGGAACU
AUCGAGGGUUCGAAUCCCUCUCUCUCCU
>DE8100
UCCCUGGUGGUCUAGUGGUUAGGAUUCGGCGCUCUCACCGCCGCGGCCCGGGUUCGAUUC
UCGGUCAGGGAA
>DX0980
AGCGGGGUAGGCCAGCCAGGUAGGCCGCGGGGCUCAUAAAGGGCCUAAGGCCCGAGGANC
CCCGAGGUCCCGGGUUCAAAUCCCGGCCCCGCUA
>DW4000
AAGGAUAUAGUUUAAUGGUAAAACAGUUGAUUUCAAAUCAAUCAUUAGGAGUUCGAAUCU
CUUUAUCCUUG
>DE4440
GUCCCUUUCGUCCAGAGGUUAGGACAUCGUCUUUUCAUGUCGAAGACACGGGUUCGAUUC
CCGUAAGGGAUA
>DD5360
GAGGUGUUAGUAAAACAUUAUAUAAUUUUGUCAAAGUUAAGUUACAAGUGAAAGUCCUGU
ACACCUCA
>DP7560
GGCCGAAUGGUCUAGUGGUAUGAUUCUCGCUUUGGGUGCGAGAGGUCCCGGGUUCAAUCC
CCGGUUCGGCCC
>DD4480
GGGGAAAUAGCUCAGUUGGUUAGAGUGCUGGUCUGUCACGCCAGAAGUCGCGGGUUCGAA
CCCCGUUUUCCCCG
>DH3230
GCGGACGUAGCCAAGUGGACCAAGGCAGUGGAUUGUGAAUCCACCACGCGCGGGUUCAAU
UCCCGUCGUUCGCC
>DD5020
AAGGAACUAGUUAAGUUAUAACACUGGAUUGUCAGACCGGAGUAACUGGUAAACAACCCA
GUGUUCCUUA
>DP5040
CAAAGAAUAGUUUAAGAAAAACAACAGCUUUGGGAGUUGUAGACGUAAGUGAAAACCUUA
CUUCUUUGA
>DC4300
GGCUAGGUAACAUAAUGGAAAUGUAUCGGACUGCAAAUCCUGGAAUGACGGUUCGACCCC
GUCCUUGGCCU
>DH1700
GGUGGCUAUAGCUCAGUUGGUAGAGCCCUGGAUUGUGAUUCCAGUUGUCGUGGGUUCGAA
UCCCAUUAGCCACCCCA
>DC2700
GGCGGCAUGGCCAAGCGGUAAGGCAGGGGACUGCAAAUCCUUUAUCCCCAGUUCAAAUCU
GGGUGCCGCCU
>DS6284
GGCUACAUGGCCGAGUGGUUAAGGCGAGAGACUCGAAAUCUCUGGGCUCUGCCCGCGCUG
GUUCAAUCCCUGCUGUGGUCG
>DK7741
GCCCGGAUAGCUCAGUCGGUAGAGCAUUGGACUUUUAAUCCAAGGGUCCAGGGUUCAAGU
CCCUGUUCGGGCG
>DL1230
CCCCGUGUGGCGAAAUGGUAGACGCGCUUGACUCAAAAUCAAGUAGUGAAGACUGUGCUG
GUUCGAGUCCGGUCACGGGGACCA
>DP1662
CGGCACGUAGCGCAGCCUGGUAGCGCACCGUCAUGGGGUGUCGGGGGUCGGAGGUUCAAA
UCCUCUCGUGCCGACCA
>DW5360
AGGAAUUUAGGUUAAACAGACCAAGAGCCUUCAAAGCCCUAAGCAAGUACAAUUUACUUA
AUUCCUG
>DK6050
GCCCUUCUAGCUCAGUCGGUAGGGCGCACGGCUCUUAACCGUGUGGUCGUGGGUUCGAGC
CCACGGGGGGUG
>DA4980
GUGAAUUUAGUUUAAUAGAUAAAACAUUUGCUUUGCAAGCAAAACUUGAAAGUUUAAAUC
CUUCAAUCCACA
>DT1581
GCUCGCGUAGCUCAGCAGGUAGAGCACACCCUUGGUAAGGGUGAGGUCGCCGGUUCGAGC
CCGGCCGCGAGCUCCA
>DG7741
GCAUCGGUGGUUCAGUGGUAGAAUGCUCGCCUGCCACGCGGGCGGCCCGGGUUCGAUUCC
CGACCGAUGCA
>DA5220
GAGGCCUUAGCUUAAUUAAAGCGUCUGAUUUGCAUUCAGGAGAUACAGGUUAAUGUCCUG
UUGGUCUUA
>DM5000
AGUAAAGUAAGCUAAUAAAAAGCUUUUGGGUUCAUACCUCAAAAAUGGAAGGAUAAAUAC
CUCCCUUUAUUN
>DR0660
GGGCCCGUGGCCUAGUCUGGAUACGGCACCGGCCUUCUAAGCCGGGGAUCGGGGGUUCAA
AUCCCUCCGGGUCCG
>DV1180
GGAGUGUUAGCUCAGCUGGGAGAGCUCCUGCCUUACAAGCAGGCGGUCAUAGGUUCAAGU
CCUAUACACUCCACCA
>DH2520
GGUGGGUGUAGCCAAGUGGUAAGGCAAAGGACUGUGACUCCUUCAUUCGCGGGUUCGAUC
CCCGUCAUUCACC
>DE4720
AUUUAUAUAGUAUUUAAUACAAUGCAUUUUCAAUGCAUAAAUGGAUAAAUAUCCUUUAAA
UA
>DV1140
GGAGUGUUAGCUCAGCUGGGAGAGCUCCUGCCUUACAAGCAGGCGGUCAUAGGUUCAAGU
CCUAUACACUCCACCA
>DG4880
AUCUAUAUAGUAUAAAAGUAUAUUUGACUUCCAAUCAUAAGGUCUAUUAAUAAAUAGUAU
AGAUA
>DZ7920
GCCCGGAUGACCCUCAGUGGUCUGGGGUGCAGGCUUCAAACCUGUAGCUGUCUAGCGACA
GAGUGGUUCAAUUCCACCUUUCGGGCG
>DG0960
GCGGCCGUAGUCUAGCCUGGUAGGAUGGCGGCCUCCCAAGCCGCAGAACCCGGGUUCAAA
UCCCGGCGGCCGCACCA
>DX5020
GGUAAAGUAAGCUAAAUGUUAAGCUUUUGGGUUCAUACCUCAAAAAUAGAAGGAUAAAAA
CCUCUCUUUAUC
>DG1581
GCGGGAGUAGCUCAGUUGGUAGAGCAUCGGCUUCCCAAGCCGAGGGUCGCGGGUUCGAGU
CCCGUCUCCCGCUCCA
>DY7920
CCUUCGAUAGCUCAGCUGGUAGAGCGGAGGACUGUAAGUGUGAUCGAGCAAUCCUUAGGU
CGCUGGUUCGAUUCCGGCUCGAAGGA
>DS4361
GGAUGGAUGUCUGAGCGGUUGAAAGAGUCGGUCUUGAAAACCGAAGUAUUGAUAAGGAUA
CCGGGGGUUCGAAUCCCUCUCCAUCCG
>DL4981
GUUGAAGUAGCAAAGAGGUAAAUGCGAGAAUCCUAAGAUUUCUUUAUCAAGGGUUCAAUU
CCCUUCUUCAAUU
>DT7740
GGCGCCGUGGCUUAGUUGGUUAAAGCGCCUGUCUAGUAAACAGGAGAUCGUGAGUUCGAA
UCUCGCCGGGGCCU
>DC5281
AGCCUUAAGGUGAUUAUCAUGUCGAAUUGCAAAUUCGAAGGUGUAGAGAAUCUCCUCUAC
UAAGGCUU
>DX7740
AGCAGAGUGGCGCAGUGGAAGCGUGCUGGGCCCAUAACCCAGAGGUCCGAGGAUCGAAAC
CUUGCUCUGCUA
>DC1230
GCAUCCAUAGCUCAGUUGGUAGAGCAACAGACUCUUAAUCUGUGGGUCCACGGUUCGAGC
CCGUGUGGGUGUACCA
>DA5880
AAGGGCUUAGCUUAAUUAAAGUGGCUGAUUUGCGUUCAGUUGAUGCAGAGUGGGGUUUUG
CAGUCCUUA
>DT6280
GCUUCUAUGGCCAAGUUGGUAAGGCGCCACACUAGUAAUGUGGAGAUCAUCGGUUCAAAU
CCGAUUGGAAGCA
>DE1140
GGCCUGUUGGUGAAGCGGUUAACACACACGGUUUUCAUCCGUGGACACACGGGUUCGAAC
CCCGUACAGGCUACCA
>DP1500
CGGGAAGUGGCUCAGUUUGGUAGAGCACCUGGUUUGGGACCAGGGGGUCGCAGGUUCAAA
UCCUGUCUUCCCGA
>DX2520
GGCGGAGUAGAGCAGUCAGGUAGCUCGCAGGGCUCAUAAUCCUGAAGUCAGAGGUUCAAA
UCCUUUCUCCGCUA
>DA2600
GGGGAUAUAGCUCAGUUGGUAGAGCGCCGCCCUUGCAAGGCGGAUGUCAGCGGUUCGAGU
CCGCUUAUCUCCA
>DR4080
GCUCUCUUAGCUUAAUGGUUAAAGCAUAAUACUUCUAAUAUUAAUAUUCCAUGUUCAAAU
CAUGGAGAGAGUA
>DA8100
GGGGAUGUAGCUCAGUGGUAGAGCGCAUGCUUCGCAUGUAUGAGGCCCCGGGUUCGAUCC
CCGGCAUCUCCA
>DK4340
GGGUGUAUAGCUCAGUUGGUAGAGCAUUGGGCUUUUAACCUAAUGGUCGCAGGUUCAAGU
CCUGCUAUACCCA
>DP4060
CAGAUUGUCUCGUAAUUGGUUAUCGAGCCUACAUUGGGUGUAGGAUUUUGAGGGUUCAAG
UCCUUCCAAUCUGA
>DS4501
GGAGGUAUGGCUGAGUGGUUGAAAGCAUUGGUUUGCUAAAUCAAAAUACAACAAUAUUGU
AUCAUGGGUUCAAAUCCCAUUUCCUCCG
>DW1250
AGGGGUAUAGUUCAAUCGGUAGAACACCGGACUUCAAAUCCGGGUGUUGUGGGUUCAAGU
CCUGCUACCCCUGCCA
>DE2680
GCCCCUAUCGUCUAGUGGUUCAGGACAUCUCUCUUUCAAGGAGGCAGCGGGGAUUCGACU
UCCCCUGGGGGUA
>DL3881
AUGGGUAUGCUGAAAUAAGGUAAACAGGUUCCGCUUAGGACGGAAUAGUCAAACUUUGCA
AGUUCAAGUCUUGUUACCCGUA
>DS7800
GCAGUCGUGGCCGAGUGGUUAAGGCGUCUGACUCGAAAUCAGAUUCCCUCUGGGAGCGUA
GGUUCGAAUCCUACCGGCUGCG
>DE7680
UCCCGUAUGGUCUAGUGGUUAGGAUACCUGGCUUUCACCCAGGAGGCUCGGGUUCGAUUC
CCGGUACGGGAA
>DY1661
GGUGGGGUUCCCGAGCGGCCAAAGGGAGCAGACUCUAAAUCUGCCGUCAUCGACUUCGAA
GGUUCGAAUCCUUCCCCCACCACCA
>DS2602
GGAAAGAUGGUUGAGUGGUUUAAGGCGUAGCAUUGGAAAUGCUAUGUAGGCUUUUGGUCU
AUCGAGGGUUCGAAUCCCUCUCUUUCCG
>DC1140
GGCAACAUGGCCAAGCGGCUAAGGCAUGGGUCUGCAACACCCUGAUCAUCGGUUCGAAUC
CGAUUGUUGCCUCCA
>DH2720
GGCGGAUGUAGCCAAGUGGAUCAAGGCAGUGGAUUGUGAAUCCACCAUGCCGGGUUCAAU
UCCCGUCGUUCGCC
>DG2440
GCGGAUGUAACUCAAUCGGUAGAGUGCGAUCCUUCCAAGUUCGAGGUUGUGGGUUCGAGU
CCCAUCAUCCGCU
>DN3320
UCCUCAGUAGCUCAGUGGUAGAGCGGUCGGCUGUUAACUGUAUGGUCGUAGGUUCGAAUC
CUACUUGGGGAG
>DW5020
AGAGAUUUAAGUUAAUAACUAAAACCUUCAAAGUUUUCAAUAGAGAGUGAAACCCUCUUA
AUCUUUA
>DA1820
GGGGCCAUAGCUCAGCUGGGAGAGCGCCUGCUUUGCACGCAGGAGGUCAGGAGUUCGAUC
CUCCUUGGCUCCACCA
>DH3280
GGCGGAUGUAGCCAAGUGGAUUAAGGCAGUGGAUUGUGAAUCCACCAUUCGCGGGUUCAA
UUCCCGUCGUUCGCCC
>DE6321
UCCGUCAUGGUCCAGUGGCUAGGAUUCAUCGCUCUCACCGAUGCGGCGGGGGUUCGAUUC
CCCCUGACGGAG
>DS1664
GGUGAGGUGUCCGAGUGGCUGAAGGAGCACGCCUGGAAAGUGUGUAUACGGCAACGUAUC
GGGGGUUCGAAUCCCCCCCUCACCGCCA
>DR1662
GCGCCCUUAGCUCAGUUGGAUAGAGCAACGACCUUCUAAGUCGUGGGCCGCAGGUUCGAA
UCCUGCAGGGCGCGCCA
>DR6161
GCCCGUUUAGCAAAGUUGGAAUUGCGGCAGCCUUCUAAGCUGCAGGUCGUGGGAUCGAGA
CCCACAAUGGGUG
>DF2520
GCUGGGAUAGCUCAGUUGGUAGAGCGGAGGACUGAAAAUCCUUGUGUCACCAGUUCAAAU
CUGGUUCCUAGCA
>DT2921
GCCCUUUUAACUCAGUGGUAGAGUAACGCCAUGGUAAGGCGUAAGUCAUCGGUUCAAAUC
CGAUAAGGGGCU
>DA4880
AGGGUUGUAGUUAAUUAUAACAUUUGAUUUGCAUUCAAAAAGUAUUGAAUAUUCAAUCUA
CCUUA
>DI2400
GGGCUAUUAGCUCAGUUGGUUAGAGCGCACCCCUGAUAAGGGUGAGGCCCCUGGUUCGAA
UCCAGGAUGGCCCA
>DS6161
GACACCUUAGCAAAGUGGUUAAUGCGGCGCCCUGCUAAGGCGUUCUCUUCGGAGGCGCAG
GUUCGAACCCUGCAGGUGUCG
>DS1540
GGAGAGCUGUCCGAGUGGUCGAAGGAGCACGAUUGGAAAUCGUGUAGGCGGUCAACUCCG
UCUCAAGGGUUCGAAUCCCUUGCUCUCCGCCA
>DP1560
CGGGGUAUGGCGCAGUCUGGUAGCGCGCACCCUUGGGGUGGGUGAGGCCGUGGGUUCAAA
UCCCGCUACUCCGACCA
>DN5080
UGGGCUGUAGCUAAAUGUAAAAAGCGCUUGGCCGUUAACCAAGAAAUAAUAGGAUAAAUA
CCUAUCUUCCCAG
>DY6280
CUCUCGGUAGCCAAGUUGGUUUAAGGCGCAAGACUGUAAUUUACCACUACGAAAUCUUGA
GAUCGGGCGUUCGACUCGCCCCCGGGAGA
>DL4502
GCGGAUAUGAUGGAAUUGGUAGACAUGCCAGGUUUAGGUUCUGGUGACCAUAAUGUUCGU
GGGGGUUCGAGUCCCUCUAUCCGUA
>DK1140
GACUCGUUAGCUCAGCCGGUAGAGCAACUGGCUUUUAACCAGUGGGUCCGGGGUUCGAAU
CCCCGACGAGUCACCA
>DG1140
GCAGGUGUAGUUGAAUGGUAGAACUUCAGCCUUCCAAGCUGAUUGUGAGGGUUCGAUUCC
CUUCACCUGCUCCA
>DQ4441
UGGAGUAUAGCCAAGUGGUAAGGCAUCGGUUUUUGGUACCGGCAUGCAAAGGUUCGAAUC
CUUUUACUCCAG
>DX1260
CGUGGGGUGGAGCAGUUGGUAGCUCGUUGGGCUCAUAACCCAAAGGUCGCAGGUUCAAGU
CCUGCCCCCGCAACCA
>DQ4700
UAUAAAGAAGUAUUGUGGUACGUAGGACUUUGAUCCCUAAAGAGAAAGUUAAAGCUUUUC
UUUAUAA
>DI2480
GGGCUAUUAGCUCAGUUGGUUAGAGCGCACCCCUGAUAAGGGUGAGGUCGCUGAUUCGAA
UUCAGCAUAGCCCA
>DQ6050
GGUCCUAUAGUGUAGUGGUUAUCACUUCGGACUUUGAAUCCGAAAACCCAGGUUCGAAUC
CUGGUAGGACCA
>DE1540
GGCCCGUUGGUCAAGCGGUUAAGACACCGCCCUUUCACGGCGGUAACACGGGUUCGAAUC
CCGUACGGGUCA
>DK9991
GCCCGGCUAGCUCAGUCGGUAGAGCAUGAGACUCUUAAUCUCAGGGUCGUGGGUUCGAGC
CCCACGUUGGGCG
>DX1140
CGCGGGGUAGAGCAGUUGGUAGCUCGCCGGGCUCAUAACCCGGAGGUCGCAGGUUCGAGU
CCUGCCCCCGCAACCA
>DF4440
GUCAGGAUAGCUCAGUUGGUAGAGCAGAGGAUUGAAAAUCCUCGUGUCACCAGUUCAAAU
CUGGUUCCUGGCA
>DV3880
AAGAAAUUAGCUCAGUUGGUAGAGCGUUCGUUUUACACACGAAGGUCAGGUGUUCAAAUC
ACCUAUUUCUUA
>DN9990
GUCUCUGUGGCGCAAUGGGUUAGCGCGUUCGGCUGUUAACCGAAAGGUUGGUGGUUCGAG
CCCAUCCAGGGACG
>DT1230
GCCGAAAUAGCUCAAUCGGUAGAGCAACUGAUUUGUAAUCAGUAGGUUGCGGGUUCAAUU
CCUGUUUUCGGCACCA
>DL4080
GCUAUUUUGGUGGAAUUGGUAGACACGAUACUCUUAAGAUGUAUUACUUUAUAGUAUGAA
GGUUCAAAUCCUUCAAAUAGCA
>DY2680
GGGUCGAUGCCCGAGUGGUUAAUGGGGACGGACUGUAAAUUCGUUGACAAUGUCUACGCU
GGUUCAAAUCCAGCUCGGCCCA
>DG7180
GCACCAGUGGUCUAGUGGUAGAAUAGUACCCUGCCACGGUACAGACCCGGGUUCGAUUCC
CGGCUGGUGCA
>DL5080
GCUGAAGUAGCAAAAGUGGUUAUGCAAAAGACUUAGGAUCUUUUAACGAGGGUUCAACUC
CUUCUUUCAGCU
>DY0660
CCCGCGAUAGUUCAGAUUGGUAGAACGGCGGACUGUAGAUCCGCAUGUCGCUGGUUCAAA
UCCGGCUCGCGGGA
>DW5281
AGAAGUUUAGGAUAUACAGUUCAAGAGCCUUCAAAGCCCUUAGAAAACAAACAAGUUUAA
CUUCUG
>DQ3640
UGGGGCAUAGCCAAGUGGUAAGGCAUUGGACUUUGACUCCAAGAUGCAUGGGUUCGAAUC
CUAUUGCCCCAG
>DR3920
UUCUCAUUAGCUCAAAGGAAGAGCAGGAUACUUCUAAUAUUCCGAUUUUAGUUCGAAUCU
AAAAUGAGAAU
>DN1350
UCCUCGGUAGCUCAAUUGGCAGAGCAGCCGGCUGUUAACCGGCAGGUUACUGGUUCGAGU
CCAGUCCGGGGAG
>DY1820
GGAGGGAUCCCUUAGUGGCCAAAGGAUCAGACUGUAAAUCUGACGUCAUAGACUUCGAAG
GUUCGAAUCCUUCUCCCUCCACCA
>DI2700
GCAUCCAUGGCUGAAUGGUUAAAGCGCCCAACUCAUAAUUGGUAAUAUUGCGGGUUCAAU
UCCUGCUGGAUGCA
>DX1661
CGCGGGGUGGAGCAGCCUGGUAGCUCGUCGGGCUCAUAACCCGAAGGUCGUCGGUUCAAA
UCCGGCCCCCGCAACCA
>DV2700
AGGGCUAUAGCUCAGUUCGGUAGAGCAACUCGUUUACACCGAGAAGGUCUACGGUUCGAA
UCCGUAUAGCCCUA
>DW8040
GACCUCGUGGCGCAACGGUAGCGCGUCUGACUCCAGAUCAGAAGGCUGCGUGUUCGAAUC
ACGUCGGGGUCA
>DL1220
GGGGGAUUGGCGGAAUUGGCAGACGCACUAGACUUAGGAUCUAGCGUCUUUGACGUAAGG
GUUCAAGUCCCUUAUCCCCCACCA
>DV9991
GUUUCCGUAGUGUAGUGGUUAUCACGUUCGCCUCACACGCGAAAGGUCCCCGGUUCGAAA
CCGGGCGGAAACA
>DX0260
UGCGGGUUAGAUCUCUCUGGUAGAGAUCGCUAGUCUCAUAAGCUAGAAAGAGGUAGGUUC
GAUUCCUGCACCCGCUUCCA
>DT4500
GCCCGCGUAGCUCAGAUGGUAGAGCAUUCCCAUGGUAAGGGAAAGGCCUCCGGUUCAAGU
CCGGUCGUAGGCU
>DM6280
GCUUCAGUAGCUCAGUAGGAAGAGCGUCAGUCUCAUAAUCUGAAGGUCGAGAGUUCGAAC
CUCUCCUGGAGCA
>DZ8040
GCCCGGAUGACCCUCAGUGGUCUGGGGUGCAGGCUUCAAACCUGUAGCUGUCUAGCGACA
GAGUGGUUCAAUUCCACCUUUCGGGCG
>DR1661
GCGCCCUUAGCUCAGUUGGAUAGAGCAACGACCUUCUAAGUCGUGGGCCGCAGGUUCGAA
UCCUGCAGGGCGCGCCA
>DG5360
AUUCUUUUAGUAUUAACUAGUACAGCUGACUUCCAAUCAGCUAGUUUCGGUCUAGUCCGA
AAAAGAAUA
>DT0660
GCCUCGGUGGCUCAGCCUGGUAGAGCGCCUGACUUGUAAUCAGGUGGUCGGGGGUUCGAA
UCCCCCCCGAGGCU
>DK2580
GGGUUGCUAACUCAAUGGUAGAGUACUCGGCUUUUAACCGAUUAGUUCCGGGUUCGAGUC
CCGGGCAACCCA
>DQ0260
UGGGGAUUAGCUUAGCUUGGCCUAAAGCUUCGGCCUUUGAAGUCGAGAUCAUUGGUUCAA
AUCCAAUAUCCCCUGCCA
>DP9160
GGCUCGUUGGUCUAGGGGUAUGAUUCUCGCUUCGGGUGCGAGAGGUCCCGGGUUCAAAUC
CCGGACGAGCCC
>DL6280
GGUUGUUUGGCCGAGCGGUCUAAGGCGCCUGAUUCAAGAAAUAUCUUGACCGCAGUUAAC
UGUGGGAAUACUCAGGUAUCGUAAGAUGCAAGAGUUCGAAUCUCUUAGCAACCA
>DM2700
GCCUACUUAACUCAGUGGUUAGAGUAUUGCUUUCAUACGGCGGGAGUCAUUGGUUCAAAU
CCAAUAGUAGGUA
>DI1540
GGGCCUGUAGCUCAGCUGGUUAGAGCGCACGCCUGAUAAGCGUGAGGUCGGUGGUUCGAG
UCCACUCAGGCCCACCA
>DX5280
AGUAAGGUCAGCUAACUAAGCUAUCGGGCCCAUACCCCGAAAAUGUUGGUCUAAACCCUU
CCCGUAUGA
>DN4880
UUAAUUGAAGCCAAAAAGAGGCGUAUCACUGUUAAUGAUAUAAUUGAGUAUAAACUCCAA
UUAAG
>DE9990
UCCCUGGUGGUCUAGUGGCUAGGAUUCGGCGCUUUCACCGCCGCGCCCCGGGUUCGAUUC
CCGGCCAGGAAU
>DW6741
GGAUUCGUGGCGCAAUGGUAGCGCGUCUGACUCCAGAUCAGAAGGUUGCGUGUUCGAUUC
ACGUCGGGUUCACCA
>DP5200
CAAGGAAUAGUUUAUGUAGAAUUCCAGCUUUGGGUGUUGGUGGUGAGGUUUAAUGUCUCU
UCCUUGA
>DI1180
GGACCUUUAGCUCAGUUGGUUAGAGCAUCCGGCUCAUAACCGGACGGUCAUUGGUUCAAG
UCCAAUAAGGUCCACCA
>DP5060
CAGAGGGUAGUUUAAUUUAGAAUCUUAGCUUUGGGAGUUAAGGGUGGGAGUUAAAAUCUC
CUCUCUCUGA
>DQ5160
UAAGGAGUAGUAUAAAGGAAGUACAAAGGGUUUUGAUCUCUUAAGUAUAGGUUCAAUUCC
UAUCUCUUUAG
>DL5640
ACUUUUAAAGGAUAGAAGUAAUCCAUCGGUCUUAGGAACCGAAAAAUUGGUGCAACUCCA
AAUAAAAGUA
>DA2220
GGGGGUAUAGCUCAGUUGGUAGAGCGUUGCUUUUGCAUAGCAGACGUCAGCAGUUCGAGU
CUGCUUAUCUCCA
>DS0220
GGAGGCGUGGCAGAGUGGUUUAAUGCACCGGUCUUGAAAACCGGCAGUCGCUCCGGCGAC
UCAUAGGUUCAAAUCCUAUCGCCUCCG
>DG2920
GCGGGUAUAGUUUAGUGGUAAAACCCUAGCCUUCCAAGCUAACGAUGCGGGUUCGAUUCC
CGCUACCCGCU
>DW2680
GCGCUCUUAGUUCAGUUCGGUAGAACGCGGGUCUCCAAAACCCGAUGUCGUAGGUUCAAA
UCCUACAGAGCGUG
>DF6280
GCGGAUUUAGCUCAGUUGGGAGAGCGCCAGACUGAAGAAAUACUUCGGUCAAGUUAUCUG
GAGGUCCUGUGUUCGAUCCACAGAAUUCGCA
>DS1661
GGAAGUGUGGCCGAGCGGUUGAAGGCACCGGUCUUGAAAACCGGCGACCCGAAAGGGUUC
CAGAGUUCGAAUCUCUGCGCUUCCGCCA
>DV2840
AGGGAUAUAACUCAGCGGUAGAGUGUCACCUUGACGUGGUGGAAGUUAUCAGUUCGAGCC
UGAUUAUCCCUA
>DA0260
GGGCGAAUAGUGUCAGCGGGAGCACACCAGACUUGCAAUCUGGUAGGGAGGGUUCGAGUC
CCUCUUUGUCCACCA
>DI5320
AGAAAUAUGUCUGAUAAAAGAAUUACUUUGAUAGAGUAAAUUAUAGAGGUUCAAGCCCUC
UUAUUUCUA
>DC1660
GGCGCGUUAACAAAGCGGUUAUGUAGCGGAUUGCAAAUCCGUCUAGUCCGGUUCGACUCC
GGAACGCGCCUCCA
>DA2620
GGGGUAUAGCUCAGUGGUAGAGCGCCGUCCUUGCAAGGCGGACGUCACGGGUUCAAGUCC
GCUUACCUCCA
>DN2520
UCCUUAAUAGCUCAGUGGUAGAGCAAUCGGCUGUUAACCGAUCGGUCGUAGGUUCGAAUC
CUACUUAAGGAG
>DI0220
GGCCCUGUAGCUCAAUGGUUAGCAGCAGUCCCCUCAUAAGGGAAAGGUUACCAGUUCAAA
UCUGGUCUGGGUCA
>DP0220
CUCCGUGUAGCUCAGUUUGGUAGAGCGCCUGAUUUGGGAUCAGGAGGUCCAAGGUUCAAA
UCCUUGUAUGGAGA
>DT5040
ACCUUGAAGGCUCAAUAGUUAGAGCGCCAAGUCUUGUAAACUUGGAGAGAGGGUUAAAGU
CCCUCUCAAGGCU
>DH5640
GUAAAUAUAGUUUAAACAAAACAUUAGAUUGUGAGUCUAAUAAUAGAAGCCCAAACUUUC
UUAUUUACC
>DW5000
AGGGGUUUAAGUUAAUCUAAACUAAAAGCCUUCAAAGCUUUAAAUAAGAAUGGGAAUUUU
UUAACCUCUG
>DV6280
GGUUUCGUGGUCUAGUCGGUUAUGGCAUCUGCUUAACACGCAGAACGUCCCCAGUUCGAU
CCUGGGCGAAAUCA
>DI1860
GGGCCUAUAGCUCAGCUGGUUAGAGUGCACCCCUGAUAAGGGUGAGGUCACAAGUUCAAG
UCUUGUUAGGCCCACCA
>DA5160
AGGGCUUUAUCUUAAUUUAAAGGGCCUGAGUUGCAUUCAGGAGAUGUAGGUUAAUAUCCU
GCAAGUCCUA
>DV1540
GGAGGAUUAGCUCAGCUGGGAGAGCAUCUGCCUUACAAGCAGAGGGUCGGCGGUUCGAGC
CCGUCAUCCUCCACCA
>DK1200
GACUCACUAGCUCAGCGGUAGAGCAUUUGACUUUUAAUCAAAGGGUCCCGAGUUCGAUCC
UCGGGUGAGUCACCA
>DK7680
GCCCGGCUAGCUCAGUCGGUAGAGCAUGAGACUCUUAAUCUCAGGGUCGUGGGUUCGAGC
CCCACGUUGGGCG
>DG4800
AUUUAUAUAGUAUAUAAUUGUAUAUGUGACUUCCAAUCACAAGGACUAAAUAAUUUUAGU
AUAAAUA
>DK1231
GUCCCGUUAGCUCAGGUGGUAGAGCACUUGACUUUUAAUCAAGGUGUCGAUGGUUCGAGU
CCAUCACGGGACACCA
>DN4800
UUAAUUGAAACCAAAAAGAGGUAUAUCACUGUUAAUGAUAUAAUUGAAUAUUAUUAUUCC
AAUUAAG
>DD6900
GUCGUUGUAGUAUAGUGGUAAGUAUUCCCGCCUGUCACGCGGGUGACCCGGGUUCGAUCC
CCGGCAACGGCG
>DV5950
CAAGAUAUAGCUUAAAUAAAGCACCUAGUUUACACCUAGAAGAUUUCACACGCCACGAAU
AUCUUGA
>DS6322
GUCACUAUGUCCGAGUGGUUAAGGAGUUAGACUCGAAUUCCUACAUUCGUGGCAUCUAAU
GGGCUCUGCCCGCGCAGGUUCAAAUCCUGCUGGUGACG
>DC2920
GGCGACAUGGCCGAGUGGUAAGGCAGAGGACUGCAAAUCCUUUUUUCCCCAGUUCAAAUC
CGGGUGUCGCCU
>DT4070
GUUGCAUUAGCUCAAUUGGUAGAGCGUUUGUUUUGUAAUCAAAAGGUUUAGAGUUCAACU
CUCUAAUGCANUN
>DP4440
CGAGGUGUAGCGCAGUCUGGUCAGCGCAUCUGUUUUGGGUACAGAGGGCCAUAGGUUCGA
AUCCUGUCACCUUGA
>DG1500
GCGGAAGUAGUUCAGUGGUAGAACAUCACCUUGCCAUGGUGGGGGUCGCGGGUUCGAAUC
CCGUCUUCCGCU
>DD5320
AAGAUAUUAGUAAAAUCAAUUACAUAACUUUGUCAAAGUUAAAUUAUAGAUCAAUAAUCU
AUAUAUCUUA
>DP4620
CAGUUUAGUAGUUUAAUGAAGAAUGCUAGCUUUGGGGGUUGGGAGUCUCUGGUUUGGAGU
UGGCUGG
>DS0440
GUCGUGGUAGCCAAGCCUGGCCCAAGGCGCAGGGUUGCUAACUCUGUGGCGUACAGCCUC
CGGGGUUCGAAUCCCCGCCACGACG
>DS5121
AAGAAAAUGGCAGAGUGGUGAUGCAACUGACUUGAAAUCAGAGUAGGGGGGUUCGAUUCC
CUCUUUUCUCG
>DV1661
GCGUCCGUAGCUCAGUUGGUUAGAGCACCACCUUGACAUGGUGGGGGUCGGUGGUUCGAG
UCCACUCGGACGCACCA
>DA2410
GGGGGUAUAGCUCAGUUGGUAGAGCGUUGCUUUUGCAUAGCAGACGUCAGCAGUUCGAGU
CUGCUUAUCUCCA
>DL0980
GCGGGGGUGCCCGAGCCAGGUAAAGGGGCAGGGCUCAAGACCCUGUGGCGUAGGCCUGCG
UGGGUUCGAAUCCCACCCCCCGCA
>DL5440
ACUUUUAAAGGAUAACAGCUAUCCAUUGACCUUAGGAGUCAAAAACAUUGGUGCAACUCC
AAAUAAAAGUA
>DP9161
GGCUCGUUGGUCUAGGGGUAUGAUUCUCGCUUAGGGUGCGAGAGGUCCUGGGUUCAAAUC
CCGGACGAGCCC
>DX0860
GGGCCCGUAGCUUAGCCCGGUAGAGCGCCCGGCUCAUAAACUAUGUAUGUGGAGAGACCG
GGUGGUCCGGGGUUCAAGUCCCCGCGGGCCCA
>DS4440
GGAUGGAUGUCUGAGCGGUUGAAAGAGUCGGUCUUGAAAACCGAAGUAUUGAUAGGAAUA
CCGGGGGUUCGAAUCCCUCUCCAUCCG
>DD9161
UCCUCGUUAGUAUAGUGGUGAGUAUCCCCGCCUGUCACGCGGGAGACCGGGGUUCGAUUC
CCCGACGGGGAC
>DM3960
GCCCGGGUAGUUUAAAGGUAAAACCUUAAUUUCAUACGUUAAAGAUGAGAAUUCGAUUUU
CUCCCCAGGUU
>DS2920
GGAGAGAUGGCUGAGUGGACUAAAGCGGCGGAUUGCUAAUCCGUUGUACGAGUUAAUCGU
ACCGAGGGUUCGAAUCCCUCUCUUUCCG
>DH0680
GGCCGGGGUGGGGUAGUUGGCCAUCCUUCGGGACUGUGGAUCCCGCGACUCGGGUUCAAA
UCCCGGCCCUGGCCU
>DG1541
GCGGAAGUAGUUCAGUGGGAGAACACCACCUUGCCAAGGUGGGGGUCGCGGGUUCGAAUC
CCGUCUUCCGCUCCA
>DC8100
GGGGGUAUAGCUCAGGGGUAGAGCAUUUGACUGCAGAUCAAGAGGUCCCUGGUUCAAAUC
CAGGUGCCCCCU
>DR1260
GCGCCCAUAGAUCAAUUGGAUAGAUCGUUUGACUACGGAUCAAAAGGUUGAGGGUUCGAU
UCCUUCUGGGCGCGCCA
>DN2740
UCCUCAGUAGCUCAGUGGUAGAGUGGUCGGCUGUUAACCGAUUGGCCGUAGGUUCGACUC
CUACUUGAGGAG
>DW5120
AGAGAUUUAGGUUAACAAGACUAAGAGCCUUCAAAGCCCUAAGCAGGAGUUAGAAUCUCC
UAAUCUCUG
>DL1542
GCCGGGGUGGUGGAAUUGGCAGACACACAGGACUUAAAAUCCUGCGGUAGGUGACUACCG
UGCCGGUUCAAGUCCGGCCCUCGGCACCA
>DV2520
GGGGGUAUAGCUCAGUUGGUAGAGCGUCUGCCUUACAAGCAGAAUGUCAGCGGUUCGAAU
CCGUUUGCCCUCA
>DS6060
GACAAUUUGUCCGAGUGGUUAAGGAGGAAGACUAGAAAUCUUUUGGGUUUACCCGCGCAG
GUUCGAAUCCUGCAGUUGUCG
>DK1141
GUCUGAUUAGCGCAACUGGCAGAGCAACUGACUCUUAAUCAGUGGGUUGUGGGUUCGAUU
CCCACAUCAGGCACCA
>DL9161
GUCAGGAUGGCCGAGUGGUCUAAGGCGCUGCGUUCAGGUCGCAGUCUCCCCUGGAGGCGU
GGGUUCGAAUCCCACUCCUGACA
>DE1180
GGCCUGUUGGUGAAGCGGUUAACACACACGGUUUUCAUCCGUGGACACACGGGUUCGAAC
CCCGUACAGGCUACCA
>DY5880
GGUAAAAUGGCUGAGUGAAGCAUUGGACUGUAAAUCUAAAGACAGGGGUUAGGCCUCUUU
UUACCA
>DV2721
AGGGAUAUAACUCAGCGGUAGAGUGUCACCUUGACGUGGUGGAAGUCAUCAGUUCGAGCC
UGAUUAUCCCUA
>DE9160
UCCUUGGUGGUCUAGUGGUUAGGAUUCGGCGCUCUCACCGCCGCGGCCCGGGUUCGAUUC
CCGGUCAGGGAA
>DQ4040
UGGGUUGUUGACUAAUAGGUAAGUCCCUGAAAUUUGACUUCAGUCUAUGUAAGUUCGAAU
CUUACCAUCCCAU
>DH5520
GUAAAUAUAGUUUAACUAAAACAUUAGAUUGUGAAUCUAACUAUAGAGGCCUACCACUUC
UUAUUUACC
>DC0380
GCCAAGGUGGCAGAGUUCGGCCUAACGCGGCGGCCUGCAGAGCCGCUCAUCGCCGGUUCA
AAUCCGGCCCUUGGCU
>DX4440
AGCGGGGUAGAGGAAUUGGUCAACUCAUCAGGCUCAUGACCUGAAGACUGCAGGUUCGAA
UCCUGUCCCCGCCU
>DR2600
GGGUUUGUAGCUCAGAGGAUUAGAGCACGUGGCUACGAACCACGGUGUCGGGGGUUCGAA
UCCCUCCUUGCCCA
>DT1580
GCCACCCUAGCUCAACCGGCAGAGCACCCGACUUGUAAUCGGGGGGUUGGGGGUUCAACU
CCCCUGGGUGGCUCCA
>DT5220
ACUCUAAUAGUUUAUGAAAAACAUUGGUCUUGUAAACCAAAAACUGAAGACUCCACCCUU
CUUAGAGUA
>DP1661
CGGUGAUUGGCGCAGCCUGGUAGCGCACUUCGUUCGGGACGAAGGGGUCGGAGGUUCGAA
UCCUCUAUCACCGACCA
>DH2920
GGCGGAUGUAGCCAAGUGGAUCAAGGCAGUGGAUUGUGAAUCCACCAUGCGCGGGUUCAA
UUCCCGUCGUUCGCC
>DD4760
AAGGAGUUAGUUAAAAUAUAACAUUAGAAUGUCAAUCUAAAAUAACUAAAAAUAGUACAC
CUUG
>DF6281
GCGGAUUUAGCUCAGUUGGGAGAGCGCCAGACUGAAGAAAAACUUCGGUCAAGUCAUCUG
GAGGUCCUGUGUUCGAUCCACAGAGUUCGCA
>DL1141
GGGGAUUGGCGGAAUUGGCAGACGCACUAGACUUAGGAUCUAGCGUCUUUGACGUAAGGG
UUCAAGUCCCUUAUCCCCCACCA
>DP1360
CGGGGUGUGGCGCAGCUUGGUAGCGCGCUUCGUUCGGGACGAAGAGGUCGUGGGUUCAAA
UCCCGCCACCCCGA
>DT5120
GUCCUGAUAGCUUAAUUUAAAGCAUCGGUCUUGUAAGCCGAAGAUUGAGGCUAAAACCCU
CCUCAAGACU
>DQ2700
UGGGGCGUGGCCAAGUGGUAAGGCAGCGGGUUUUGGUCCCGUUACUCGGAGGUUCGAAUC
CUUCCGUCCCAG
>DR3321
GCGUCCAUUGUCUAAUGGAUAGGACAGAGGUCUUCUAAACCUUUGGUAUAGGUUCAAGUC
CUAUUGGACGCA
>DS1140
GGAAGAUUACCCAAGUCCGGCUGAAGGGAUCGGUCUUGAAAACCGAGAGUCGGGGAAACC
GAGCGGGGGUUCGAAUCCCUCAUCUUCCGCCA
>DM1180
GGCGGGGUAGCUCAGUUGGUUAGAGCGUUCGGUUCAUACCCGAAAGGUCGAGAGUUCAAC
UCUCUCCCCCGCUACCA
>DV5040
CAAGACAUAGCUAGUUAGUAAGUUCCUCUUUUACACGGAGGUCACACUCGUGCAAUUCGG
GUUGUCUUGA
>DP4080
CAGAUAGAAGCCAAAAGGUCAGGCGCUUUCUUUGGGUGAAAGAUCUAGUUAGUUCGAGUC
UAUCCUAUCUGA
>DL4761
UCUAAUAUGGCAGAUUAAUGCAUUAGAUUUAAGCUCUAAAAAUAAAGUUUGACCUUUUAU
UAGAA
>DK9160
GCCCGGCUAGCUCAGUCGGUAGAGCAUGAGACUCUUAAUCUCAGGGUCGUGGGUUCGAGC
CCCACGUUGGGCG
>DC5360
AGCCCUGUGGUGAAUUUACACGUUGAAUUGCAAAUUCAGAGAAGCAGCUUCAAUUCUGCC
GGGGCUU
>DK8100
GCCUGGAUAGCUCAAUUGGUAGAGCAUCAGACUUUUAAUCUGAGGGUUCAGGGUUCAAGU
CCCUGUUCAGGCG
>DF4000
GCUUUUAUAGCUUAGUGGUAAAGCGAUAAAUUGAAGAUUUAUUUACAUGUAGUUCGAUUC
UCAUUAAGGGCA
>DW5080
AAGGACUUAAGUUAAAUAAACUGAAAGCCUUCAAAGCUUUAACAAAGAAUUGGAAACUUC
UUAGUCCUUG
>DI7740
GGCCCAUUAGCUCAGUUGGUUAGAGCGUCGUGCUAAUAACGCGAAGGUCGCGGGUUCGAU
CCCCUCAUGGGCCA
>DE4480
GUCCCUUUCGUCCAGUGGUUAGGACAUCGUCUUUUCAUGUCGAAGACACGGGUUCGAUUC
CCGUAAGGGAUA
>DP5280
CAAGAAGUAGUUUAAGUAAGAAUAUCAGCUUUGGGUGUUGGUGGUGGGGAGGUAGUUCCU
UCUUCUUGA
>DV5910
CAAGAUAUAGCUUAAACAAAGCAUCUAGUUUACACCUAGAAGAUUUCACAUACGAUGAAU
GUCUUGA
>DN2920
UCCUCAGUAGCUCAGUGGUAGAGCGGUCGGCUGUUAACCGAUUGGUCGUAGGUUCGUAAC
CUACUUGGGGAG
>DY5100
GGUAGGAUGGCUGAGUAAGCGGUGGAUUGUAACCCCACAUACAGAGGUUUGAGCCCUCUU
CUUGCCA
>DC4050
GGAAAUGUUGUUUAAAGGUUAAACUGUUAGAUUGCAAAUCUACACAUUUAGAGUUCGAUU
CUCUUCAUUUCUU
>DI1260
GGACCCUUAGCUCAGUUGGUUAGAGCAUCCGGCUCAUAACCGGAUGGUCACUGGUUCAAG
UCCAGUAGGGUCCACCA
>DV9994
GCUUCUGUAGUGUAGUGGUUAUCACGUUCGCCUCACACGCGAAAGGUCCCCGGUUCGAAA
CCGGGCAGAAGCA
>DS6742
GUGGACGUGCCGGAGUGGUUAUCGGGAAUGACUAGAAAUCAUGGAGGCUUUGCCCGCGCA
CGUUUGAAUCUUGCCGUUUACG
>DI0260
ACUUCGGUAGCUUAGCGAUCUAAAGCACUCGGCUGAUAACCGAGAGAUCGGGGGUUUAAA
UCCCUCCCGGAGUACCA
>DF7920
GCCGAAAUAGCUCAGUUGGGAGAGCGUUAGACUGAAGAUCUAAAGGUCCCUGGUUCGAUC
CCGGGUUUCGGCA
>DV7740
GUUUCCGUGGUGUAGUGGUUAUCACAUCCGCCUAACACGCGGAAGGCCCCCGGUUCAAUC
CCGGGCGGAAACA
>DR6281
GCUCGCGUGGCGUAAUGGCAACGCGUCUGACUUCUAAUCAGAAGAUUAUGGGUUCGACCC
CCAUCGUGAGUG
>DQ5000
UAGAAAGUAGUAUAACGGUAAAACCAAGAAUUUUGAUUUCUUAAAUAUAAGUUCAACUCU
UAUCUUUCUAA
>DF1660
GCCCGGAUAGCUCAGUCGGUAGAGCAGGGGAUUGAAAAUCCCCGUGUCCUUGGUUCGAUU
CCGAGUCCGGGCACCA
>DL6200
GGCAAGAUGGCCGAGCGGUCUAAGGCGCCACGUUAAGGUUAACCCUUAAUAUUCCUUCCA
AGGUUCCGUGGUCCGAAAGGGCGUGGGUUCGAAUCCCACUCUUGUCA
>DK4440
GGGUGUAUAGCUCAGUUGGUAGAGCAUUGGGCUUUUAACCUAAUGGUCGCAGGUUCAAGU
CCUGCUAUACCCA
>DD0660
GCCCUGGUGGUGUAGCUCGGCCUAUCAUACAGGACUGUCACUCCUGUGACUCGGGUUCAA
AUCCCGGCCAGGGCG
>DE7741
UCCCAUAUUGUCUAGUGGUUAGGAUAUCCGGCUCUCACCCGGAAGGCCCGGGUUCAAUUC
CCGGUAUGGGAA
>DX5040
AGCAGAGUAAGCUAAGUGCUAAGCUUUUGGGCUCAUACCCCAAGAAUGGAAGGAUAGAAA
CCUCCCUCUGCUU
>DT6281
GCCCUUUUGGCCAAGUGGUAAGGCAUCGCACUCGUAAUGCGGGGAUCGUGGGUUCAAUUC
CCACAGAGGGCA
>DY4000
GGAGGGAUUUUCAAUGUUGGUAGUUGGAGUUGAGCUGUAAACUCAAUGACUUAGGUCUUC
AUAGGUUCAAUUCCUAUUCCCUUCA
>DF1230
GGCUCUGUAGCUCAGUCGGUAGAGCAGUGGCCUGAAGAGCCUCGUCGUAGCCGGUUCGAU
UCCGCUUGGAGCCACCA
>DX1540
CGCGGGGUGGAGCAGUUCGGUAGCUCGUCGGGCUCAUAACCCGAAGGUCGCAGGUUCAAA
UCCUGCCCCCGCAACCA
>DK3240
GGGUUGCUAACUCAACGGUAGAGUACUCGGCUUUUAACCGACUAGUUCCGGGUUCGAGUC
CCGGGCAACCCA
>DW1230
GGGGGCAUGGUGUCAACGGUAGCACACAGGUCUCCAAAACCUUUAGUGUGGGUUCGAAUC
CUGCUGCCCUCGCCA
>DS2700
GGAGAGAUGGCUGAGUGGACUAAAGCGGCGGAUUGCUAAUCCGUUGUACAAUUUUUUUGU
ACCGAGGGUUCGAAUCCCUCUCUUUCCG
>DG1660
GCGGGCAUCGUAUAAUGGCUAUUACCUCAGCCUUCCAAGCUGAUGAUGCGGGUUCGAUUC
CCGCUGCCCGCUCCA
>DL7740
GUCAGGAUGGCCGAGCGGUCUAAGGCGCCAGACUCAAGAUUUAAAAUCUUACUUUCUGAA
CGAAAGUGUAUGAGCGUUCUGGUCCUCUCUGAGGGCGUGGGUUCGAAUCCCACUUCUGAC
A
>DP0680
GGGGCCAUAGGGUAGCCUGGUCUAUCCUUUGGGCUUUGGGAGCCUGAGACCCCGGUUCAA
AUCCGGGUGGCCCCA
>DN1540
UCCACAGUAGCUCAGUGGUAGAGCUAUCGGCUGUUAACCGAUCGGUCGCAGGUUCGAAUC
CUGCCUGUGGAGCCA
>DC4480
GGCGGCAUGGCCAAGCGGUAAGGCAGGGGACUGCAAAUCCUUUAUCCCCAGUUCAAAUCU
GGGUGUCGCCU
>DL4980
GCUUGAGUAGCAAAGAGGGUUUAAUGCUUGAGAUUUAGGUUCUUACAUCAAGGGUUCAAU
UCCCUUCUCUAGUU
>DV5080
CAAGGCAUAGCUAGUUAGUAAGUUUCUCCUUUACACGGAGACCACACUCGUGCAAUUCGA
GUUGUUUUGA
>DF5910
GUUAAUGUAGCUUAAAGUCCAAAGCAAGGCACUGAAAAUGCCUAGAUGAGUACACCAACU
CCAUAAAC
>DA6281
GGGCGUGUGGCGUAGUCGGUAGCGCGCUCCCUUAGCAUGGGAGAGGUCUCCGGUUCGAUU
CCGGACUCGUCCA
>DV2920
AGGGAUAUAACUCAGCGGUAGAGUGUCACCUUGACGUGGUGGAAGUCAUCAGUUCGAGCC
UGAUUAUCCCUA
>DL2700
GCCGCCAUGGUGAAAUUGGUAGACACGCUGCUCUUAGGAAGCAGUGCUCAAGCAUCUCGG
UUCGAGUCCGAGUGGCGGCA
>DI2580
GGGUUAUUAGCUCAGUUGGUUAGAGCACACCCCUGAUAAGGGUGAGGUCCCUGGUUCAAA
UCCAGGAUAACCCA
>DX5320
AGUAAGGUCAGCUAAUUAAGCUAUCGGGCCCAUACCCCGAAAACGUUGGUUUAAAUCCUU
CCCGUACUA
>DW2440
ACGUCCUUAGUUCAGUCGGUAGAACGCAGGUUUCCAAAACCUGAUGUCGUGGGUUCAAUU
CCUACAGGGCGUG
>DI2922
GCAUCCAUGGCUGAAUGGUUAAAGCGCCCAACUCAUAAUUGGCGAAUUCGUAGGUUCAAU
UCCUACUGGAUGCA
>DG2700
GCGGGUAUAGUUUAGUGGUAAAAGCCCUAGCCUUCCAAGCUAACGAUGCGGGUUCGAUUC
CCGCUACCCGCU
>DX2680
AGCGGAGUAGAGCAGUUUGGUAGCUCACGAGGCUCAUAACCUUGAGGUCACGGGUUCGAU
UCCCGUCUCCGCAC
>DV5980
CAAGAUAUAGCUUAAACAAAGCAUCUAGUUUACACCUAGAAGAUUUCACACACCAUGAAU
AUCUUGA
>DW5280
AGAAGUUUAGGAUAUACAGUCCAAGAGCCUUCAAAGCCCUUAGAAAACAAACAAGUUUAA
CUUCUG
>DA4080
GGGGUUAUAGUUAAAUUGGUAGAACAAUUGUGUUGCAUGCAAUAGAUAUGAGUUCAAUUC
UCAUUAACUCCA
>DS3240
GGAGAGAUGGCUGAGUGGACUAAAGCGUUGGAUUGCUAAUCCAUUGUACGAGUUAAUCGU
ACCGAGGGUUCGAAUCCCUCUCUUUCCC
>DL5281
AUUAGGGUGGCAGAGCCAAGUAAUUGCGUAAGACUUAAAACCUUGUUCCCAGAGGUUCAA
AUCCUCUCCCUAAUA
>DY4980
GGCAAGGUGGCAGAUGGUUUAAUGCGCUAAAUUGUAAAUUUAUUUAUAAAGGUUUAAGUC
CUUUCUUUGUCA
>DG4360
GCGGAAAUAGCUUAAUGGUAGAGCGUAGCCUUGCCAAGGCUGAGGUUGAGGGUUCAAGUC
CCUCCUUCCGCU
>DA1860
GGGGCAUUAGCUCAGCUGGGAGAGCGCCUGCUUUGCACGCAGGAGGUCAGCGGUUCGAUC
CCGCUAUUCUCCACCA
>DQ5120
UAGGAAGUGGUAUAGGGGAGUACGGAGGGUUUUGAUCUCUCAGGUGCAGGUUCAAUUCCU
GUCUUUCUAA
>DV6281
GGUUUCGUGGUCUAGUCGGUUAUGGCAUCUGCUUAACACGCAGAACGUCCCCAGUUCGAU
CCUGGGCGAAAUCG
>DS1570
GGAGAGCUGUCCGAGUGGUCGAAGGAGCACGAUUGGAAAUCGUGUAGGCGUGAAUAGCGC
CUCAAGGGUUCGAAUCCCUUGCUCUCCGCCA
>DC4840
GGUCUUAUAGUCAAUAAUGAUAUCAAACUGCAAUUUUGAAGGAGUAAGUUUUACUAAGGC
UU
>DK9990
GCCCGGAUAGCUCAGUCGGUAGAGCAUCAGACUUUUAAUCUGAGGGUCCAGGGUUCAAGU
CCCUGUUCGGGCG
>DI4880
AAUGAAUUGCCUGAUAAAAAGGGUUACCUUGAUAGGGUAAAUUAUGCAGUUUUCUGCAUU
CAUUG
>DN0660
GCCUCCUUAGCUCAGUAGGUAGCAGCGAUGGACUGUUAAUCCAUAGGUCGCAGGUUCGAG
CCCUGCAGGAGGCGCCA
>DL1140
CCCCAAGUGGCGGAAUAGGUAGACGCAUUGGACUUAAAAUCCAACGGGCUUAAUAUCCUG
UGCCGGUUCAAGUCCGGCCUUGGGGACCA
>DX5120
AGUAAAGUCAGCUAAAAAAGCUUUUGGGCCCAUACCCCAAACAUGUUGGUUAAACCCCUU
CCUUUACUA
>DS1250
GGAAGUAUACCCAAGUCUCGGUUGAAGGGGGCGGUCUCGAAAACCGUUAGAUGGAGUAAU
CCAUGCAAGAGUUCGAAUCUCUUUACUUCCGCCA
>DS4441
GGAGGUAUGGCUGAGUGGCUUAAGGCAUUGGUUUGCUAAAUCGACAUACAAGAAGAUUGU
AUCAUGGGUUCGAAUCCCAUUUCCUCCG
>DS4500
GGAUGGAUGUCUGAGCGGUUGAAAGAGUCGGUCUUGAAAACCGAAGUAUUGAGAAUACCG
GGGGUUCGAAUCCCUCUCCAUCCG
>DX4480
AGCGGGGUAGAGGAAUUGGUCGACUCAUCAGGCUCAUGACCUGAAGACUGCAGGUUCGAA
UCCUGUCCCCGCCU
>DS2480
GGAGUGAUGUCUGAGUGGCCGAAAGAGCUCGAUUGCUAAUCGAGUAUACAGCUUCCUGUA
CCGAGGGUUCGAAUCCCUCUCACUCCG
>DR5880
UGGUAUAUAGUUUAAACAAAACGAAUGAUUUCGACUCAUUAAAUUAUGAUAAUCAUAUUU
ACCAA
>DK6280
UCCUUGUUAGCUCAGUUGGUAGAGCGUUCGGCUUUUAAGCGCAUUUGCUUAAGCAAGGAU
ACCGAAAUGUCAGGGGUUCGAGCCCCCUAUGAGGAG
>DC4000
GGAGAUGUUGUUUUAAGGUUAAACUAUUAGAUUGCAAAUCUACUUAUUAAGAGUUCGAUU
CUCUUCAUCUCUU
>DV5120
CAAAGUAUAGCUUAACCAAAGCCUUUCGCUUACACCGAAACAAUAUCUGUUAAACCCGGA
UUACUUUGA
>DW6740
GGAUCCGUGGCGCAAUGGUAGCGCGUCUGACUCCAGAUCAGAAGGUUGCGUGUUCGAUUC
ACGUCGGGUUCACCA
>DP3200
AGGGAUGUAGCGCAGCUUUGUAGCGCGUUUGUUUUGGGUACAAAAUGUCACAGGUUCAAA
UCCUGUCAUCCCUA
>DN1500
UCCGCCUUAGCUCAGUUGGUAGAGCGCUUGACUGUUAAUCAGGAUGUCGUCAGUUCGAGU
CUGACAGGCGGA
>DL5520
ACUUUUAAAGGAUAACAGCUAUCCAUUGACCUUAGGAGUCAAAAACAUUGGUGCAACUCC
AAAUAAAAGUA
>DS4001
GGAUGGUUGACUGAGUGGUUUAAAGUGUGAUAUUUGAGCUAUCAUUAGUCUUUAUUGGCU
ACGUAGGUUCAAAUCCUACAUCAUCCG
>DV1660
GGGUGAUUAGCUCAGCUGGGAGAGCACCUCCCUUACAAGGAGGGGGUCGGCGGUUCGAUC
CCGUCAUCACCCACCA
>DG3200
GCGGAUAUAGUUGAAUGGUAUAAUUUCUCUUUGCCAAGGAGAAGACGCGGGUUCAAUUCC
CGCUAUCCGCC
>DD2920
GGGAUUGUAGUUCAAUUGGUCAGAGCACCGCCCUGUCAAGGCGGAAGCUGCGGGUUCGAG
CCCCGUCAGUCCCG
>DQ5281
UAGGAUAGGGUGUAUUGGUGGCACGGAGAAUUUUGAAUUCUUAGGUGUAGGUUCAAUUCC
UAUUGUCCUAG
>DP6981
GGGCAUUUGGUCUAGUGGUAUGAUUCUCGCUUAGGGUGCGAGAGGUCCCGAGUUCAAUUC
UCGGAAUGCCCC
>DV9993
GUUUCCGUAGUGUAGUGGUUAUCACGUUCGCCUAACACGCGAAAGGUCCCUGGAUCAAAA
CCAGGCGGAAACA
>DA2590
GGGGGUAUAGCUCAGUUGGUAGAGCGCUGCCUUUGCAAGGCAGUGGUCAGCGGUUCGAGU
CCGCUUACCUCCA
>DT2701
GCCCUUUUAACUCAGUGGUAGAGUAAUGCCAUGGUAAGGCAUAAGUCAUCGGUUCAAAUC
CGAUAAAGGGCU
>DE5880
GUUCUUGUAGUUGAAAUACAACGAUGGUUUUUCAUAUCAUUGGUCGUGGUUGUAGUCCGU
GCGAGAAUA
>DM4481
ACCUACUUGACUCAGCGGUUAGAGUAUCGCCUUCAUACGGCGAGAGUCAUUGGUUCAAAU
CCAAUAGUAGGUA
>DS5040
GGAGAAGUGGCAGAUAGAAAUGCAUGCGGCUUGAAACCGUUGGAUAGAGGUUGAAUUCCU
CUCUUCUCUU
>DC4980
GGUUUUGUAGUGUAAUAAACAUAUUAGAUUGCAAAUCUACAGAUGCGGUUAUAAUUGUCG
CCAAAACUU
>DR1181
GCCCAUGUAGCUCAGUAGGAUAGAGCACGCGCCUUCUAAGCGUGAGGUCGGAAGUUCGAG
CCUUCUCGUGGGCACCA
>DG1662
GCGGGCGUAGUUCAAUGGUAGAACGAGAGCUUCCCAAGCUCUAUACGAGGGUUCGAUUCC
CUUCGCCCGCUCCA
>DP1180
CGGGAAGUGGCUCAGUUUGGUAGAGCAUUCGGUUUGGGACCGAAGGGUCGCAGGUUCAAA
UCCUGUCUUCCCGACCA
>DD2700
GGGAUUGUAGUUCAAUUGGUCAGAGCACCGCCCUGUCAAGGCGGAAGCUGCGGGUUCGAG
CCCCGUCAGUCCCG
>DA1180
GGGCCCUUAGCUCAGCUGGGAGAGCACCUGCCUUGCACGCAGGGGGUCGACGGUUCGAUC
CCGUUAGGGUCCACCA
>DL4360
GGGUGUAUAGCUCAGUUGGUAGAGCAGUGGGCUUUUAACCUACUGGUCGCAGGUUCAAGU
CCUGCUAUACCCA
>DQ1660
UGGGGUAUCGCCAAGCGGUAAGGCACCGGUUUUUGAUACCGGCAUUCCCUGGUUCGAAUC
CAGGUACCCCAGCCA
>DL5160
GCUUUUAAAGGAAAAGAGCCCUCCACUGGUCUUAGGCGCCAGCAUCUCUUGGUGCAAGUC
CAAGUAAAAGCU
>DS2720
GGAGAGAUGGCUGAGUGGUUGAUAGCUCCGGUCUUGAAAACCGGUAUAGUUCUAGGAACU
AUCGAGGGUUCGAAUCCCUCUCUCUCCU
>DQ4050
UGAAUCGUAGACUAAUAGGUAAGUCACCAAAAUUUGAGUUUGGAAUUUGUUUGUUCGAAU
CAAACCGGUUCAA
>DI6281
GCUCGUGUAGCUCAGUGGUUAGAGCUUCGUGCUUAUAGCAACAUUCGGUUUCCGAAGUUU
CUGUGCCAAAGACCCCUUUAAAAGCAACGCGACCGUCGUGGGUUCAAUCCCCACCUCGAG
CA
>DT1180
GCUGACUUAGCUCAGCAGGCAGAGCAACUGACUUGUAAUCAGUAGGUCGUAGGUUCGAUU
CCUAUAGUCAGCACCA
>DT0260
GCUCCUAAAGCAUUGUUGGUGAUGCAGUUGCCUUGUAAGCAUCUGAACCGGGUUCGAUUC
CUAGUGGGAGCACCA
>DD6280
UCCGUGAUAGUUUAAUGGUCAGAAUGGGCGCUUGUCGCGUGCCAGAUCGGGGUUCAAUUC
CCCGUCGCGGAG
>DI1230
GGACCCGUAGCUCAGUUGGUUAGAGCUACCGGCUCAUAACCGGUCGGUCGUUGGUUCGAG
UCCAACCGGGUCCACCA
>DK0260
GGGUUGCUAGCUCAACUGGUUUAGAGCACUGGUCUUUUAAACCAUAGGUUACAGGUUCGA
GUCCUGUGCAACCCACCA
>DY1580
GGGCAGGUGCCCGAGCGGCCAAAGGGGACGGUCUGUAAAACCGUUGGCGUAUGCCUUCGC
UGGUUCGAAUCCAGCCCUGCCCACCA
>DG5120
ACUUUCUUAGUAUUAACCAGUACACGUGACUUCCAAUCACAAAGUCUUAGUAGAAUCUAA
GAGAAAGUA
>DA5080
GUGGUUUUAGUUUAAUUGAAAAACGUUUGCUUUGCAAGCAAAAGUUCUAAGUUAAAGUCU
UAGAAGCUACA
>DH6160
GCCGUGAUAGUAUAGUGGUAGUACAUCAGAUUGUGGCUCUGAUGACCCUGGUUCGAUUCC
AGGUCGCGGCA
>DE5040
GCUCCUAUAGUUGAACUACAACAAGAGCUUUUCACGCUCUAAGUUUGAGUUAAAAUCUCA
AUAGAAGCU
>DP1660
CGGCGAGUAGCGCAGCUUGGUAGCGCAACUGGUUUGGGACCAGUGGGUCGGAGGUUCGAA
UCCUCUCUCGCCGACCA
>DD3960
GAAUUAGUAACUUAAUUGGUAGAGGGUUUCCUUGUCACGGAAGCAGAUGCCGGUUCGAUG
CCGGUCUAGUUCG
>DC8101
GCGGGUAUAGCUCAGGGGUAGAAUAUUUGACUGCAGAUCAAGAGGUCCCUUGUUCGAAUU
CAGGUGCCCUCU
>DX6321
UGCGCGGUAGGAGAGUGGAACUCCGACGGGCUCAUAACCCGUAGGUCCCAGGAUCGAAAC
CUGGCCGCGCAA
>DG1540
GCGGGUGUAGUUUAGUGGUAAAACCUCAGCCUUCCAAGCUGAUGUCGUGGGUUCGAUUCC
CAUCACCCGCUCCA
>DT2700
GCCCACUUAGCUCAGAGGUUAGAGCAUCGCAUUUGUAAUGCGAGGGUCAUCGGUUCAAAU
CCGAUAGUCGGCU
>DG4501
GCGGAUAUAGAUUAAAGGUAAAUUAUCUGCCUUCCAAGCAGAGGAUAUGGGUUCGAUUCC
CGUUAUCCGCA
>DA0981
GGGCCGGUAGUCUAGCGGAAGGACGCCCGCCUCGCGCGCGGGAGAUCCCGGGUUCGAAUC
CCGGCCGGUCCA
>DP5000
CAGAAAAUAGUUUAGUGAGAAUGAUAGCUUUGGGAGCUGUUGGUGUAAGUAUAAAGUCUU
GCUUUUCUGA
>DG5000
GUUUCAUGAGUAUAGCAGUACAUUCGGCUUCCAACCGAAAGGUUUUUGUAAACAACCAAA
AAUGAAAUA
>DC4500
GGCUAAGUAACAUAAGGGUAAUGUAUUGGAUUGCAAAUCCUAUAAAGAUGGUUCGAAUCC
GUCCUUAGCCU
>DR6050
GCCCCCGUAGCCCAAUGGAUAAGGCGUUCGCUUCCUAAGCGAAAGAUUGCGGGUUCGAGU
CCCGCCGGAGGUA
>DP3880
CAGGUUAGAGCCAGGUGGUUAGGCGUCUUGUUUGGGUCAAGAAAUUGUUAUGUUCGAAUC
AUAAUAACCUGA
>DN5020
UGAGUUGUAGCCUAGUGGAAAGGCGUUUGGCCGUUAACUAAAAGACAGCAAGAUCAAUAC
UUGCCAGCUCAG
>DR2680
GCGUCCAUUGUCUAAUGGAUAGGACAGAGGUCUUCUAAACCUUUGGUAUAGGUUCAAAUC
CUAUUGGACGCA
>DT5360
GUCUUUGUAGUACAUCUAAUAUACUGGUCUUGUAAACCAGAGAAGGAGAACAACUAACCU
CCCUAAGACU
>DS1230
GGAGCGAUACUCAAGAGGCCGAAGAGGGCGCACUGCUAACGCGUUAGACGGUUAACCCCG
UGCGAGGGUUCAAAUCCCUCUCGCUCCGCCA
>DL5840
GCUUUUAAAGGAUAACAGCUAUCCCUUGGUCUUAGGAUCCAAAAAUUUUGGUGCAACUCC
AAAUAAAAGUA
>DN1351
UCCUCCGUAGCUCAAUUGGCAGAGCAGCCGGCUGUUAACCGGCAGGUUACUGGUUCGAGU
CCAGUCGGGGGAG
>DN1180
GGCUUUUUAGCUCAGCAGGUAGAGCAACCGGCUGUUAACCGGUUUGUCACAGGUUCGAGC
CCUGUAAAAGCCGCCA
>DA5020
GUGAAUUUAGUUUAAUAGAAAAAACAUUUGCUUUGCAAGCAGACUUUGAAAGUUUAACUC
CUUCAAUACACA
>DZ7560
GCCCGGAUGAACCAUGGCGGUCUGUGGUGCAGACUUCAAAUCUGUAGGCGGUUAGCGCCG
CAGUGGUUCGACUCCACCUUUCGGGUG
>DL4800
ACUAUUUUGGCAGAUUAGUGCAGUAAAUUUAGAAUUUAUUUAUAUAAUUUAAUUAAUUAU
AAAUAGUA
>DL5121
GCUUUUAAAGGAAAACAGUCUAUCCGCUGGUCUUAGGAACCAGAAACUCUUGGUGCAAAU
CCAAGUAAAAGCU
>DK2000
GGGUCGUUAGCUCAGACGGUAGAGCAGCGGACUUUUAAUCCGUUGGUCGAAGGUUCGAAU
CCUUCACGACCCACCA
>DH5480
GUAGAUAUAGUUUAACUAAAACAUUAGAUUGUGAAUCUAACCAUAGAGACUUACCACCUC
UUAUUUACC
>DE2520
GCCCCCAUCGUCUAGAGGCCUAGGACAUCUCCCUUUCACGGAGGCAACGGGGAUUCGAAU
UCCCCUGGGGGUA
>DH3200
GGCGGAUGUAGCCAAGUGGAUCAAGGCAGUGGAUUGUGAAUCCACCAUGCGCGGGUUCAA
UUCCCGUCGUUCGCC
>DS9992
GUAGUCGUGGCCGAGUGGUUAAGGCGAUGGACUAGAAAUCCAUUGGGGUCUCCCCGCGCA
GGUUCGAAUCCUGCCGACUACG
>DI3220
GCAUCCAUGGCUGAAUGGUUAAAGCGCCCAACUCAUAAUUGGCGAUACCGCGGGUUCAAU
UCCUGCUGGAUGCA
>DD7740
UCCUCGAUAGUAUAGUGGUUAGUAUCCCCGCCUGUCACGCGGGAGACCGGGGUUCAAUUC
CCCGUCGGGGAG
>DL2600
GCCUUGAUGGUGAAAUGGUAGACACGCGAGAUUCAAAAUUUCGUGCUUAAAGCAUGGAGG
UUCGAGUCCUCUUCAAGGCA
>DN6160
GCCUGGAUGGCUAAAUGGCAGAGCGAGCGGCUGUUAACCGCUAGGUCCAUGGUUCGAUCC
CAUGUCUAGGCA
>DY3720
GAAGUAAUGGCUGAGUGGUUAAAGCGGCAGACUGUAAAUCUGUUGGUAGUACCGUCGUUG
GUUCGAAUCCAACUUACUUCA
>DY1200
GGACAGGUAGCGAAGUGGCUAAACGCUUCUGACUGUAGAUCAGACACCUUCAUGGUUUCG
GGAGUUCGAAUCUCUCCCUGUCCACCA
>DA0420
GGGCCCAUAGCUCAGUGGUAGAGUGCCUCCUUUGCAAGGAGGAUGCCCUGGGUUGGAAUC
CCAGUGGGUCCA
>DI0680
GGGCCCAUAGCUUAGCCAGGUAGAGCGCCCGGCUCAUAACCGGGCGGUCAUGGGUUCGAA
UCCCAUUGGGCCCA
>DD1230
GGUCCGGUGGUGUAGGGGUUAACAUGCCUGCCUGUCACGCAGGAGAUCGCGGGUUCAAAU
CCCGUCCGGACCGCCA
>DG7680
GCAUCGGUGGUUCAGUGGUAGAAUGCUCGCCUGCCACGCGGGCGGCCCGGGUUCGAUUCC
CGGCCGAUGCA
>DD1140
GGCCCCAUAGCGAAGUUGGUUAUCGCGCCUCCCUGUCACGGAGGAGAUCACGGGUUCGAG
UCCCGUUGGGGUCGCCA
>DG8100
GCGUUGGUGGUAUAGUGGUGAGCAUAGCUGCCUUCCAAGCAGUUGACCCGGGUUCGAUUC
CCGGCCAACGCA
>DY3880
AGGAAGGGUCCGUAUGUUGGUUUACGGGUUGAGCUGUAAACUCAAUGGCUAUGAGGCCGU
CGAAGGUUCGAUUCCUUUUCUUCCUA
>DL2000
GCCCGAGUGGUGGAAUCGGUAGACACAAGGGAUUUAAAAUCCCUCGCCUUUCGACGCGUG
CCAGUUCAAGUCUGGCUUCGGGCACCA
>DW6161
GACUCCUUAGCAUAGUGGUUUAUUGUAAUUGUCUCCAAAACGUUAGAAGUUAGCAGUUGG
UCCAGGGUUCAACUCCCUGAGGGGUCU
>DC4880
GGUCUUAUAGUCAAUAAUGAUAUCAAACUGCAAUUUUGAAGGAGUAAAUUUUUACUAAGA
CUU
>DX2640
AGCGGAGUAGAGCAGUUUGGUAGCUCACGAGGCUCAUAACCUUGAGGUCACGGGUUCGAU
UCCCGUCUCCGCAC
>DY5040
AAUAAGAUGGCUGAGAGAACAAGCGGUGGAUUGUAAAUCCAUACACAAAGGUUAAAUCCC
UUUUCUUAUUA
>DY2920
GGGUCGAUGCCCGAGCGGUUAAUGGGGACGGACUGUAAAUUCGUUGGCAAUAUGUCUACG
CUGGUUCAAAUCCAGCUCGGCCCA
>DQ6280
GGUCCUAUAGUGUAGUGGUUAUCACUUUCGGUUUUGAUCCGGACAACCCCGGUUCGAAUC
CGGGUAGGACCU
>DM2640
GCCUACUUAACUCAGUGGUUAGAGUAUUGCUUUCAUACGGCGGGUGUCAUUGGUUCAAAU
CCAAUAGUAGGUA
>DC3280
GGCGGCAUGGCCGAGUGGUAAGGCGGAGGACUGCAAAUCCUUGUUCCCCAGUUCAAAUCC
GGGUGUCGCCU
>DX4000
UGCAAUAUGAUGUAAUUGGUUAACAUUUUAGGGUCAUGACCUAAUUAUAUACGUUCAAAU
CGUAUUAUUGCUA
>DS7740
GCAGUCGUGGCCGAGCGGUUAAGGCGUCUGACUAGAAAUCAGAUUCCCUCUGGGAGCGUA
GGUUCGAAUCCUACCGACUGCG
>DL9160
GUCAGGAUGGCCGAGCGGUCUAAGGCGCUGCGUUCAGGUCGCAGUCUCCCCUAGAGAGGC
GUGGGUUCGAAUCCCACUCCUGACA
>DT5060
GCCCUAGUAGCUCAGCGCCAGAGCGCCGGUCUUGUAAUCCGGAAGUCGGAGGUUAAAACC
CUCCCUAGUGCU
>DC5220
GACUCUGUAGUGAAGUUCAUAAUGAGUUGCAAACUCGUUGAUGUACACUAAAGUGUGCCG
GGGUCU
>DV2720
AGGGCUAUAGCUCAGUUCGGUAGAGCAACUCGUUUACACCGAGAAGGUCUACGGUUCGAA
UCCGUAUAGCCCUA
>DL1940
GCCCAGAUGGCGGAAUUGGUAGACGCGCCAGCUUCAGGUGCUGGUACUCGAAAGGGUGUG
GAGGUUCGAGUCCUCUUCUGGGCACCA
>DT1661
GCUGAUAUAGCUCAGUUGGUAGAGCGCACCCUUGGUAAGGGUGAGGUCGGCAGUUCGAAU
CUGCCUAUCAGCACCA
>DD6220
UUCUCGUUAGUAUAGUGGUUAGUAUACCCGCCUGUCACGCGGGUGACCCGGGUUCAAUUC
CCGGACGGGAAG
>DS6320
GUCACUAUGUCCGAGUGGUUAAGGAGUUAGACUUGAAUCCUGUAUUCUAGUCAUCUAAUG
GGCUUUGCCCGCGCAGGUUCAAAUCCUGCUGGUGACG
>DV5930
CGAGAUAUAGCUUAAACAAAGCAUCUAGUUUACACCUAGAAGAUUUCACACAUCAUGAAU
AUCUUGA
>DR2720
GGGCCUGUAGCUCAGAGGAUUAGAGCACGUGGCUACGAACCACGGUGUCGGGGGUUCGAA
UCCCUCCUCGCCCA
>DM1230
GGCGGUGUAGCUCAGCUGGCUAGAGCGUGCGGUUCAUACCCGCAAGGUCGAGGGUUCAAG
UCCCCCCGCCGCUACCA
>DW5220
AGAAACUUAGGAUUAACUGUCACCAAACCAAAGGCCUUCAAAGCCUUAAAUAAGAGUUAA
ACUCUCUUAGUUUCUG
>DA2540
GGGGGUAUAGCUCAGUUGGUAGAGCGCUGCCUUUGCACGGCAGAUGUCAGGGGUUCGAGU
CCCCUUACCUCCA
>DD2600
GGGAUUGUAGUUCAAUUGGUUAGAGUACCGCCCUGUCAAGACGGAAGUUGCGGGUUCGAG
CCCCGUCAAUCCCG
>DR4001
AUAUCUUUAAUUUAAUGGUAAAAUAUUAGAAUACGAAUCUAAUUAUAUAGGUUCAAAUCC
UAUAAGAUAUU
>DF4080
GCCUUUAUAGCUUAGUGGUAAAGCGAUAAACUGAAGAUUUAUUUACAUGUAGUUCGAUUC
UCAUUAAGGGCA
>DP1400
CGGGGUGUGGCGCAGCUUGGUAGCGCGCUUCGUUCGGGACGAAGAGGCCGUGGGUUCAAA
UCCCGCCACCCCGA
>DL5040
GCUGAAAUAGCAAGUGGUUAAUGCAAAAGACUUAGGAUUUUUCAUCGAAGGUUCAACUCC
UUCUUUCAGCU
>DP8101
GGCUCGUUGGUCUAGGGGUAUGAUUCUCGCUUAGGGUGCGAGAGGUCCCGGGUUCAAAUC
CCGGACGAGCCC
>DA2440
GGGGAUAUAGCUCAGUUGGUAGAGCGCUGCCUUUGCAAGGCAGAUGUCAGCGGUUCGAAU
CCGCUUAUCUCCA
>DL4030
GCUACUUUGGUGGAAUCGGUAGACACGACGCACUUAAAAUGCGUUACUUAUAAGUAUAAA
AGUUCAAGUCUUUUAAGUAGCA
>DX6281
AGCGCCGUGGCGCAGUGGAAGCGCGCAGGGCUCAUAACCCUGAUGUCCUCGGAUCGAAAC
CGAGCGGCGCUA
>DG1820
GCGGGUAUAGUUCAGUGGUAGAACCUCAGCCUUCCAAGCUGAUGAUGCGGGUUCGAUUCC
CGCUACCCGCUCCA
>DL2740
GCCGCUAUGGUGAAAUUGGUAGACACGUUGCUCUUAGGAAGCAGUGCUAUAGCAUCUUGG
UUCGAGUCCGAGUGGCGGCA
>DX2920
CGCGGGGUAGAGCAGUUUGGUAGCUCGCAAGGCUCAUAACCUUGAGGUCACGGGUUCAAA
UCCUGUCUCCGCAA
>DP7740
GGCUCAAUGGUCUAGGGGUAUGAUUCUCGCUUUGGGUGCGAGAGGUCCCGGGUUCAAAUC
CCGGUUGAGCCC
>DQ2920
UGGGGCGUGGCCAAGUGGUAAGGCAACGGGUUUUGGUCCCGCUAUUCGGAGGUUCGAAUC
CUUCCGUCCCAG
>DM2520
GGCUCAGUAGCUCAGAGGAUAGAGCAGGGGAUUCAUAAGCCCUUGGUCACAGGUUCAAAU
CUUGUCUGAGCCA
>DQ1140
UGGGCUAUAGCCAAGCGGUAAGGCAAGGGACUUUGACUCCCUCAUGCGCCGGUUCGAAUC
CUGCUAGCCCAACCA
>DY5160
GGUAAAGUGGCCGAGCAGGCGGCGAAUUGUAGCUUCGAAGACAGAGGUUUGAGUCCCCUC
UUUACCA
>DP4480
AGGGAUGUAGCGCAGCUUGGUAGCGCGUUUGUUUUGGGUACAAAAUGUAACGGGUUCAAA
UCCAGUCAUCCCUA
>DT5281
GUCCCGAUAGUAUAAAAAUUACUCUGGUCUUGUAAGCCAAAAAUGAAGAGUCAGCUCUUC
UCGGGACA
>DT0661
GCCUCAGUGGCUCAGCCUGGUAGAGCGCCUGCUUGGUAAGCAGGAGGCCGCGGGUUCAAA
CCCCGCCUGAGGCU
>DR3201
GCGUCCAUUGUCUAAUGGAUAGGACAGAGGUCUUCUAAACCUUUGGUAUAGGUUCAAAUC
CUAUUGGACGCA
>DK1350
GCGCCGCUAGCUCAGUUGGUUAGAGCAGCUGACUCUUAAUCAGCGGGUCCGGGGUUCGAG
UCCCUGGCGGCGCA
>DY6742
CCGACCUUAGCUCUGUUGGUAUAGCGGAGGACUGUAGUUGACGCAUCCUUAGGUCACUGG
UUCGAAUUCGGUAGGUCGGA
>DS2922
GGAGAGAUGGCUGAGCGGUUGAUAGCCCCGGUCUUGAAAACCGGUAUAGUUUUAACAAAG
AAUCUACGAGGGUUCGAAUCCCUCUCUCUCCU
>DV5960
CAAGAUAUAGCUUAAACAAAGCACCUAGUUUACACCUAGAAGAUUUCACACACUAUGAAU
AUCUUGA
>DH5600
GUAAUUAUAGUUUAGCUAAAACAUUAGAUUGUGAAUCUAAUAAUAGAAGAAUAUAACUUC
UUAAUUACC
>DP1140
CGGGAAGUGGCUCAGUUUGGUAGAGCAUUCGGUUUGGGACCGAAGGGUCGCAGGUUCAAA
UCCUGUCUUCCCGACCA
>DL3280
GCCUUGGUGGUGAAAUGGUAGACACGCGAGACUCAAAAUCUCGUGCUAAAAAGCGUGGAG
GUUCGAGUCCUCUUCAAGGCA
>DG4320
GCGGAAAUAGCUUAAUGGUAGAGCAUAGCCUUGCCAAGGCUGAGGUUGAGGGUUCAAGUC
CCUCCUUCCGCU
>DH4500
GGCGGAUAUAACUUAGGGGUUAAAGUUGCAGAUUGUGGCUCUGAAAACACGGGUUCGAAU
CCCGUUAUUCGCC
>DM2720
GCCUACUUAACUCAGUGGUUAGAGUAUUGCUUUCAUACGGCGGGAGUCAUUGGUUCAAAU
CCAAUAGUAGGUA
>DS4080
GGAUGGUUGACUGAGUGGUUUAAGGUGUGAUAUUUGAGCUAUCAUUAGUUUAAUAACUAC
GUAGGUUCAAAUCCUACAUCAUCCG
>DS9280
GCAGCGAUGGCCGAGUGGUUAAGGCGUUGGACUUGAAAUCCAAUGGGGUCUCCCCGCGCA
GGUUCGAACCCUGCUCGCUGCG
>DG2601
GCGGGUAUAGUUUAGUGGUAAAACCUUAGCCUUCCAAGCUAACGAUGCGGGUUCGAUUCC
CGCUACCCGCU
>DS4241
GGAUGGAUGUCUGAGCGGUUGAAAGAGUCGGUCUUGAAAACCGAAGUAUUUCUAGGAAUA
CCGGGGGUUCGAAUCCCUCUCCAUCCG
>DY5000
GAUUGGGUGGCAGAUAGGGAUGCACUAGAUUGUAAAUCUAGGUAGGAAGGUUCAAGUCCU
UUCCUGGUCA
>DR3200
GGGCUCGUAGCUCAGAGGAUUAGAGCACGCGGCUACGAACCACGGUGUCGGGGGUUCGAA
UCCCUCCUCGCCCA
>DL5880
ACUUUUAAAGGAUAACAGCUAUCCAUUGGUCUUAGGCCCCAAAAAUUUUGGUGCAACUCC
AAAUAAAAGUA
>DL1980
GCCCAGGUGGCGGAAUUGGUAGACGCGCAUGGUUCAGGUCCAUGUGCCGCAAGGUGUGGA
GGUUCGAGUCCUCUCCUGGGCACCA
>DG0220
GCGGAUAUCGUAUAAUGGUAUUACCUCAGACUUCCAAUCUGAUGAUGUGAGUUCGAUUCU
CAUUAUCCGCUCCA
>DL7920
GUCAGGAUGGCCGAGCGGUCUAAGGCGCUGCGUUCAGGUCGCAGUCUCCCCUGGAGGCGU
GGGUUCGAAUCCCACUUCUGACA
>DE3880
GACCCAAUGGUCAAGAUGGUUAAGACAUAACAUUUUCACUGUUAGUGCGGGAGUUCAAUC
CUCCCUUGGGUUG
>DL4500
GCGCAUUUGGUGAAAAAGGUAAACACGACGGAUUUAAAAUCCGUUCCUAUUGGUUAUUGG
UUCAAGUCCAAUAAUGCGCA
>DM1231
CGCGGGAUAGAGCAGUCUGGUAGCUCGUCGGGCUCAUAACCCGAAGGUCGAUGGUUCAAA
UCCAUCUCCCGCAACCA
>DH3360
GCGGAUGUAGCCAAGUGGAUCAAGGCAGUGGAUUGUGAAUCCACCAUGCGCGGGUUCAAU
UCCCGUCGUUCGCC
>DV2600
AGGGAUAUAACUCAGCGGUAGAGUAUCACCUUGACGUGGUGGAAGUCAUCAGUUCGAACC
UGAUUAUCCCUA
>DA0261
GGGCGAAUAGUGUCAGCGGGAGCACACCAGACUUGCAAUCUGGUAGGGAGGGUUCGAGUC
CCUCUUUGUCCACCA
>DE2180
GCCCCAUCGUCUAGAGGCCUAGGACACCUCCCUUUCACGGAGGCGACGGGGAUUCGAAUU
CCCCUGGGGGUA
>DL4020
AUGACUAUGGCGGAAUUGGUAGACGCGAUUAGUUUAGGUCUAAUUUAUUUUUAAUAAUAU
GGGUUCAAAUCCCAUUAGUCAUA
>DY4480
GGGAGAGUGGCCGAGCGGUCAAAAGCGACAGACUGUAAAUCUGUUGAAGGUUUUCUACGU
AGGUUCGAAUCCUGCCUCUCCCA
>DM4020
UGCAUUAUGAUGUAAUUGGUAACAUACAAGGCUCAUGUCCUUUUUAUAUACGUUCAAAUC
GUGUUGAUGCAU
>DD4080
GGAUCCAUAGCUUAAUAGUAAAGUCCUAUUUUGUCAUAAUAGAGGAUGUCAGUGCAAAUC
UGAUUGGAUUCG
>DZ1662
GGAAGAUCGUCGUCUCCGGUGAGGCGGCUGGACUUCAAAUCCAGUUGGGGCCGCCAGCGG
UCCCGGGCAGGUUCGACUCCUGUGAUCUUCCGCCA
>DY3840
GAGGUGGUGGCUGAAUGGUUAAAGCGGUAGACUGUAAAUCUAUUGGGAUUCCGUCGCCGG
UUCGAUUCCGGUCCACCUCA
>DY1660
GGUGGGGUUCCCGAGCGGCCAAAGGGAGCAGACUGUAAAUCUGCCGUCACAGACUUCGAA
GGUUCGAAUCCUUCCCCCACCACCA
>DP5360
CAGGGAAUAGUUUAAAUAGAACUUCAGCUUUGGGGGUUGAUGGUGAGACUGCAGUUUCUU
CCUUGA
>DI5360
AGAAAUAUGUCUGACAAAAGAGUUACUUUGAUAGAGUAAAUAAUAGAGCUUCAAACCCUC
UUAUUUCUA
>DW3200
GCGCUCUUUGUUCAGUUCGGUAGAACGCGGGUCUCCAAAACCCGAUGUCGUAGGUUCAAA
UCCUACAGAGCGUG
>DS6240
GUCAGCAUGGCAGAGUGGUCUAAUGCGUUAGACUUGAAAUCUAAUUCCUUCGGGAGCGUA
GGUUCGAACCCUACUGCUGACG
>DD5040
AGAGGUCUAGUUAAAAUAUAACUUUGGGUUGUCAGGCCAAAAUUGCUGGUUAAAUUCCAG
CGGCUUCUG
>DA3920
GGGGGUAUAGUAUAAUUGGUAGUACAGCAAUCUUGCUCAUUGCUUGUCAAGGUUCAAAUC
CUUGUAUCUCCA
>DI2550
GGGCUAUUAGCUCAGUGGUAGAGCGCGCCCCUGAUAAGGGCGAGGUCUCUGGUUCAAGUC
CAGGAUAGCCCA
>DL5560
ACUUUUAAAGGAUAACAGCUAUCCAUUGGCCUUAGGAGUCAAAAAUAUUGGUGCAACUCC
AAAUAAAAGUA
>DC5120
AAGCCUGCGGUGUUGACAUGCCAGAUUGCAAAUCUCGAGAAGCAAACGAAGGUUUGCCGG
GCUUC
>DW4980
AGAGAUUUAAGUUAAUAAAACUGAAAACCUUCAAAGUUUUAAAUAAGAGUGGAACUCUCU
UAGUCUUUA
>DF2600
GCCGGGAUAGCUCAGUUGGUAGAGCAGAGGACUGAAAAUCCUCGUGUCACCAGUUCAAAU
CUGGUUUCUGGCA
>DQ1661
UGGGGUAUCGCCAAGCGGUAAGGCACCGGAUUCUGAUUCCGGCAUUCCGAGGUUCGAAUC
CUCGUACCCCAGCCA
>DH5280
GUAGAUAUAGUUUACAAAAAACAUUAGACUGUGAAUCUAACAACAGGAAAUCAAAUUCCU
UAUUUACC
>DA6320
GGGCAUGUGGUGUAGAUGGUUAUCACGCUUCCUUAGCAUGGAAGAGGUCCCAGAUUCGAG
UUCUGGCUUGUCCA
>DD5000
AAAGAGCUAGUUAAAAAAUAACCCCAGAUUGUCAGACUGGAAUUAUCUGUAACCACCCUG
AUGCUCUUU
>DW1251
AGGGGUGUAGUUUAAUGGUAGAACAGCGGUCUCCAACACCGUACGUUGUGGGUUCAAGUC
CUGUCACCCCUGCCA
>DE5120
GUUCCUAUAGUUGAAUAACAACGGUGGUUUUUCAGAUCACAAGUUCUGGUUAGAGUCCUG
GUGGGAAUU
>DR2540
GGGCUCAUCGUCUAAUGGAUCAGGACAGGGACCUUCUAAGUCUCUAAUGUAGGUUCGAAU
CCUACUGAGCCUA
>DA2840
GGGGAUAUAGCUCAGUUGGUAGAGCUCCGCUCUUGCAAGGCGGAUGUCAGCGGUUCGAGU
CCGCUUAUCUCCA
>DA5280
GAGGAUUUAGCUUAAUUAAAGCAGUUGAUUUGCAUUUAACAGAUGUAAGAUAUAGUCUUA
CAGUCCUUA
>DX6320
UGCGCGGUAGGAGAGUGGAACUCCGACGGGCUCAUAACCCGUAGGUCCCAGGAUCGAAAC
CUGGCCGCGCAA
>DV1570
GGAGGAUUAGCUCAGCUGGGAGAGCACUUGCCUUACAAGCAAGGGGUCGGCGGUUCGAUC
CCGUCAUCCUCCACCA
>DP4700
CUAGAUAUAGUUUAGAGCAAAAUAUUGGCUUUGGGAGCUAAAGACACUUUUAUGAGUUUU
CUAGA
>DR5080
NAAGAGUUAGUUUAAGGAGAACCUCUGAUUUCGGCUCAGAGGGUUUUGGUUCAACCCCAA
AACUCUUGN
>DC0500
GCCAAGGUGGCAGAGUUCGGCCCAACGCAUCCGCCUGCAGAGCGGAACCCCCGCCGGUUC
AAAUCCGGCCCUUGGCUCCA
>DL2602
GCCGCUAUGGUGAAAUUGGUAGACACGCUGCUCUUAGGAAGCAGUGCUAAGGCUUCUCGG
UUCGAAUCCGAGUAGCGGCA
>DT1820
GCCGGAUUAGCUCAGUCGGUAGAGCAGCUCAUUCGUAAUGAGAAGGUCGGGGGUUCGAUU
CCUCUAUCCGGCACCA
>DA0660
GGGCCCGUAGCUCAGUUGGGAGAGCGCUGCCCUUGCAAGGCAGAGGCCGUGGGUUCAAAU
CCCGCCGGGUCCA
>DS6745
GUGGACGUGCCGGAGUGGUUAUCGGGCAUGACUAGAAAUCAUGUGGGCUUUGCCCGCGCA
CGUUCGAAUCCUGCCGUUCACG
>DQ5880
UAGGAUGGGGUGUGAUAGGUGGCACGGAGAAUUUUGGAUUCUCAGGGAUGGGUUCGAUUC
UCAUAGUCCUAG
>DV7741
GUUUUCGUAGUGUAGUGGUUAUCACGUGUGCUUCACACGCACAAGGUCCCCGGUUCGAAC
CCGGGCGAAAACA
>DR1180
GCGCCCGUAGAUCAAUUGGAUAGAUCGCUUGACUACGGAUCAAAAGGUUGGGGGUUCGAG
UCCCUCCGGGCGCACCA
>DF3800
GCUUAAGUAGCUCAGUGGUAGAGCGUCAGGCUGAAAACCUGAAGGUCAUUGGUCCGAUUC
CAUUCUUAGGCA
>DN5040
UGGGUUGUAGCUAAAUGUAAAGGCGCUUGGCCGUUAACCAAGAAAUAGUAGGAUAAAAAC
CUAUCUUCCGAG
>DG2180
GCGGGUGUAGCUCAGCUGGUAGAGCGCAACCUUGCCAAGGUUGAUGUCGCGCGUUCGAAU
CGCGUCACCCGCU
>DG5320
ACUCCCUUAGUAUAAUUAAUAUAACUGACUUCCAAUUAGUAGAUUCUGAAUAAACCCAGA
AGAGAGUA
>DQ4980
UAGAAAAUAGUUUAACCAGUAAAACUAAGAAAUUUGAAUUCUUUAAUACAAGUGCAACCC
UUGUUUUUCUAA
>DS3200
GGAGAGAUGGCUGAGUGGUUGAUAGCUCCGGUCUUGAAAACCGGUAUAGUUCGAACAAAG
AAUCUACGAGGGUUCGAAUCCCUCUCUCUCCU
>DP4880
CAAGAGGUAGUUUAUUUUAUAAAAUAUUAAUUUUGGGGAUUAAUGAAAAAGAAAUUUCUU
UUCUCUUGA
>DH5720
GUAAAUAUAGUUUAACCAAAACAUCAGAUUGUGAAUCUGACAACAGAGGCUCACGACCCC
UUAUUUACC
>DQ9990
GGUUCCAUGGUGUAAUGGUUAGCACUCUGGACUCUGAAUCCAGCGAUCCGAGUUCAAAUC
UCGGUGGAACCU
>DT4700
GCUUUAAAAGCUUUGCUGAAGCAACGGCCUUGUAAGUCGUAGAAAACUAUACGUUUUAAA
GCU
>DR7740
GGUCCUGUGGCGCAAUGGAUAACGCGUCUGACUACGGAUCAGAAGAUUCCAGGUUCGACU
CCUGGCAGGAUCG
>DQ5080
UAAGGAUUAGUUUAAUUGGAAAAACGAAGAGCUUUGACUUCUUCUGCUUGGGUCCAUUCC
CCACUCCUUAA
>DR2700
GCGUCCAUUGUCUAAUGGAUAGGACAGAGGUCUUCUAAACCUUUGGUAUAGGUUCAAAUC
CUAUUGGACGCU
>DP1780
CGGUGAUUAGCGCAGCCCGGUAGCGCAUCUGGUUUGGGACCAGAGGGUCAAAGGUUCGAA
UCCUUUAUCACCGACCA
>DC2520
GGCGGCAUGGCCAAGCGGUAAGGCAGAAGAUUGCAAAUCUUUUAUUCCCCAGUUCGAUUC
UGGGUGUCGUCU
>DL5720
ACUUUUAAAGGAUAACAGCCAUCCGUUGGUCUUAGGCCCCAAAAAUUUUGGUGCAACUCC
AAAUAAAAGUA
>DL5000
GCUGGGGUAGCAAAGUGGUUACUGCAGUAGAUUUAGGAUCUACGAUCAAGGGUUCAAAUC
CUUUUCCUAGUU
>DS2721
GGAGAGAUGGCCGAGCGGUUCAAGGCGUAGCAUUGGAACUGCUAUGUAGACUUUUGUUUA
CCGAGGGUUCGAAUCCCUCUCUUUCCG
>DM4500
CGCGGGAUAGAGUAAUUGGUAACUCGUCAGGCUCAUAAUCUGAAUGUUGUGGGUUCGAAU
CCGACUCCCGCCA
>DH5360
GUAAAUAUAGUUUAACAAAAACAUUAGAUUGUGAAUCUAACAAUAGAAACUCAUUACCUU
CUUAUUUACC
>DA1542
GGGGCCUUAGCUCAGCUGGGAGAGCGCCUGCUUUGCACGCAGGAGGUCAGCGGUUCGAUC
CCGCUAGGCUCCA
>DY9990
CCUUCGAUAGCUCAGCUGGUAGAGCGGAGGACUGUAGACUGCGGAAACGUUUGUGGACAU
CCUUAGGUCGCUGGUUCAAUUCCGGCUCGAAGGA
>DM4480
GGGCUUAUAGUUUAAUUGGUUGAAACGUACCGCUCAUAACGGUGAUAUUGUAGGUUCGAG
CCCUACUAAGCCCA
>DL1661
GCGGGAGUGGCGAAAUUGGUAGACGCACCAGAUUUAGGUUCUGGCGCCGCAAGGUGUGCG
AGUUCAAGUCUCGCCUCCCGCACCA
>DE6320
UCCGUUGUGGUCCAACGGCUAGGAUUCGUCGCUUUCACCGACGCGGUCGGGGUUCGACUC
CCCGCAACGGAG
>DY5080
AGUAAGGUGGCUGAGGGAAUAAGCGGUGGAUUGUAAAUCCAUAUACAAGGGUUAGACUCC
UUUUCUUACUA
>DL1541
GCCGGGGUGGUGGAAUUGGCAGACACACAGGACUUAAAAUCCUGCGGUAGGUGACUACCG
UGCCGGUUCAAGUCCGGCCCUCGGCA
>DA5040
GUGGUUCUAGUUUAGUGAAAAACGUUUGCUUUGCAAGCAGAAAUCCUAAGUUAAAUUCUU
AGGAACUACA
>DV5940
CAAGACAUAGCUUAAACAAAGCAUCUAGUUUACACCUAGAAGAUUCCAUACACUAUGAAU
GUCUUGA
>DD0740
GCCCUGGUGGUGUAGCUCGGCCUAUCAUACAGGACUGUCACUCCUGUGACUCGGGUUCAA
AUCCCGGCCAGGGCG
>DG5880
ACUCUUUUAGUAUAAAUAGUACCGUUAACUUCCAAUUAACUAGUUUUGACAACAUUCAAA
AAAGAGUA
>DD2520
GGGAUUGUAGUUUAAUGGUUAGAGCACCGCCCUGUCACGGCGGAAGUUGCGGGUUCGAGU
CCCGUCAGUCCCG
>DY4240
AAGUGGUUACGCUCAGCUGGGUUAGAGCAAAGGACUGUAAAUCCUUGUGUCAGUGGUUCG
AAUCCACAACCACUUC
>DI2180
GGGCUAUUAGCUCAGUUGGUUAGAGCGCACCCCUGAUAAGGGUGAGGCCCCUGGUUCGAA
UCCAGGAUGGCCCA
>DH3800
GGUGGAUAUAGCUCAAUCGGUAGAGCGUUAGAUUGUGGAUCUAAAGGUCGCGGGUUCGAU
UCCUGCUAUUUACC
>DN6060
GCUCGAUUAGCUCAGCUGGUUAGAGCAUGCGGCUGUUAACCGCAAGGUCGUAGGUUCGAU
CCCUACAUCGAGCG
>DV4001
AGGAGAUUAGCUUAAUUGGUAUAGCAUUCGUUUUACACACGAAAGAUUAUAGGUUCGAAC
CCUAUAUUUCCUA
>DA7681
GGGGGCGUAGCUCAGAUGGUAGAGCGCUCGCUUAGCAUGUGAGAGGUACCGGGAUCGAUA
CCCGGCGCCUCCA
>DA1140
GGGCCCUUAGCUCAGCUGGGAGAGCACCUGCCUUGCACGCAGGGGGUCGACGGUUCGAUC
CCGUUAGGGUCCACCA
>DV6740
GGUUUCGUGGUGUAGUUGGUUAUCACGUCAGUCUAACACACUGAAGGUCUCCGGUUCGAA
CCCGGGCGAAGCCA
>DL5320
ACUUUUAUAGGAUAAUAGUAAUCCAUUGGUCUUAGGAACCAAAAACCUUGGUGCAAAUCC
AAAUAAAAGUA
>DA0940
GGGCCGGUAGCUCAGCCUGGGAGAGCGUCGGCUUUGCAAGCCGAAGGCCCCGGGUUCGAA
UCCCGGCCGGUCCACCA
>DP2520
CGGGAUGUAGCGCAGUUUGGUAGCGCAUUGCAUUUGGGAUGCAAGGGUCGCAGGUUCGAA
UCCUGUCAUCCCGA
>DF1260
GGUUCAGUAGCUCAGUUGGUAGAGCAUUUGAUUGAAGCUCAAAGUGUCGGCAGUUCAAUU
CUGUCCUGAACCACCA
>DC5040
GGCUUUGUAGUGUAAAUAACAUUUUGGAUUGCAAAUCCUUAGAUGCAAUUAGUUCAUUGC
CAAAGCUU
>DF3770
GCUUAAGUAGCUCAGUGGUAGAGCGUUAGACUGAAAAUCUAAAGGUCGUUGGUUCAAUUC
CAAUCUUGAGCA
>DD5880
AAGGUAUUAGAAAAACCAUUUCAUAACUUUGUCAAAGUUAAAUUAUAGGCUAAAUCCUAU
AUAUCUUA
>DM0900
AGCGGGGUGGGGUAGUCAGGAAAUCCGAUGGGCUCAUAACCCGUAGAUCGAUGGUUCAAA
UCCAUCCCCCGCUA
>DP6980
GGGCAUUUGGUCUAGUGGUAUGAUUCUCGCUUUGGGUGCGAGAGGUCCCGAGUUCGAUUC
UCGGAAUGCCCC
>DF1540
GGCUCGGUAGCUCAGUUGGUAGAGCAACGGACUGAAAAUCCGUGUGUCGGCGGUUCGAUU
CCGUCCCGAGCCACCA
>DK6160
GCCCAGAUAGCUCAGUCGGUAGAGCGCAAGGCUUUUAACCUUGUGGUCGGGGGUUCGAGC
CCCCCUUUGGGCG
>DS6280
GGCAACUUGGCCGAGUGGUUAAGGCGAAAGAUUAGAAAUCUUUUGGGCUUUGCCCGCGCA
GGUUCGAGUCCUGCAGUUGUCG
>DS1542
GGAGAAGUACUCAAGUGGCUGAAGAGGCGCCCCUGCUAAGGGUGUAGGUCGUGUAAGCGG
CGCGAGGGUUCAAAUCCCUCCUUCUCCGCCA
>DA0340
GGGCUCGUAGCUCAGCGGGAGAGCGCCGCCUUUGCGAGGCGGAGGCCGCGGGUUCAAAUC
CCGCCGAGUCCA
>DW7560
GACUGCUUGGCGCAAUGGUAGCGCGUUCGACUCCAGAUCGAAAGGUUGGGCGUUCGAUCC
GCUCAGUGGUCA
>DT1542
GCCGGUGUAGCUCAAUUGGUAGAGCAACUGACUUGUAAUCAGUAGGUUGGGGGUUCAAGU
CCUCUUGCCGGCACCA
>DL2921
GGGGAUAUGGCGAAAUCGGUAGACGCUACGGACUUAAAAUCCGUCGACUUUAAAAAUCGU
GAGGGUUCAAGUCCCUCUAUCCCCA
>DI1620
GGGCCUAUAGCUCAGCUGGCUAGAGCACACGCCUGAUAAGCGUGAGGUCAGUGGUUCGAG
UCCACUUGGGCCCACCA
>DL1540
GCGGAUGUGGCGGAAUUGGCAGACGCGCUAGAAUCAGGCUCUAGUGUCUUUACAGACGUG
GGGGUUCAAGUCCCUUCAUCCGCACCA
>DI2701
GGGCUAUUAGCUCAGUGGUAGAGCGCGCCCCUGAUAAGGGCGAGGUCUCUGGUUCAAGUC
CAGGAUGGCCCA
>DX9990
AGCAGAGUGGCGCAGCGGAAGCGUGCUGGGCCCAUAACCCAGAGGUCGAUGGAUCGAAAC
CAUCCUCUGCUA
>DW4880
AAGGCUUUAAGUUAACUAAACUAAUAGCCUUCAAAGCUGUAAAUAAAGGGUAUUCCUUUA
AGUCUUA
>DV3200
AGGGGUAUAACUCAGCGGUAGAGUGUCACCUUGACGUGGUGGAAGUCAUCAGUUCGAACC
UGAUUAUCCCUA
>DX4360
AGCGGGGUAGAGGAUUUGGUAAACUCAUCAGGCUCAUGACCUGAAGACAGCAGGUUCGAA
UCCUGUCCCCGCCU
>DG5040
ACUCUAUGAGUACAAACGUACCUUUGACUUCCAAUCAAAUAGCUCUUAGGGAAAAUCUAA
GAUAGAGUA
>DA4800
AGGGUAAUAGUUAAUUAUAACAUUUAAUUUGCACUUAAAAAGUAUUGAAUUUAAUUCAAU
UUACCUUA
>DL4070
GCUAUUUUGGUGGAAUUGGUAGACACGACGCACUUAAAAUGCGUUACUAUAAAAGUAUAA
AAGUUCAAGUCUUUUAAGUAGCA
>DF5950
GUUAAUGUAGCUUAAACUAAAGCAAGGCACUGAAAAUGCCUAGAUGGGUAUUUAACUCCA
UAAACA
>DR3040
GGGCCUGUAGCUCAGAGGAUUAGAGCACGUGGCUACGAACCACGAUGUCGGGGGUUCGAA
UCCCUCCUAGCCCA
>DS1260
GGAAGAUUACCCAAGUCUGGUUGAAGGGAUCGGUCUUGAAAAUUGACAGGCGGUGAAAGC
CGCGCGGGGGUUCGAAUCCCUCAUCUUCCGCCA
>DH0260
GUGGCUAUAUCAUAAUUGGUUAAUGGUCCUGAUUGUGAAUCAGGCCUAUGUGGAUUCGAA
UUCCACUAGCCACCCCA
>DR1780
GCGCCCGUAGCUCAGCUGGAUAGAGCGCUGCCCUCCGGAGGCAGAGGUCACAGGUUCGAA
UCCUGUCGGGCGCACCA
>DI1141
CGGAAUAUAGCUCAGCUGGUUAGAGCAUUCCGCUGAUAACGGAGAGGUCGUUGGUUCAAG
UCCAAUUAUUCCGACCA
>DX1180
CGCGGGGUAGAGCAGUUGGUAGCUCGCCGGGCUCAUAACCCGGAGGCCGCAGGUUCGAGU
CCUGCCCCCGCAACCA
>DM2610
ACCUACUUAACUCAGUGGUUAGAGUACUGCUUUCAUACGGCGGGAGGCAUUGGUUCAAAU
CCAAUAGUAGGUA
>DK8040
GCCCGGCUAGCUCAGUUGGUAGAGCAUGAGACUCUUAAUCUCAGGGUCGUGGGUUCGAGC
CCCACGUUGGGCG
>DM7740
AGCAGAGUGGCGCAGUGGAAGCGUGCUGGUCCCAUAACCCAGAGGUCCGAGGAUCGAAAC
CUUGCUCUGCUA
>DW3770
AGGGGAGUAGUUCAACGGAAAAACUUUAGUCUUCAAAACUGACAUCGUGGGUUCGACUCC
CGCCUCCCUUG
>DV4000
AGGAGAUUAGCUUAAUUGGUAUAGCAUUCGUUUUACACACGAAAGAUUAUAGGUUCGACC
UAUAUUUCCUA
>DH4880
AUUUAAAUAGUUUAAAAAAAAUACUAAUUUGUGGUGUUAGUGAUAUGAAGUUAUUCAUUU
UAGAUC
>DS4360
GGAGAGAUGGCCGAGUGGUUUAAGGCGUAGCAUUGGAACUGCUAUGUAGGCUUUUGUUUA
CCGAGGGUUCGAAUCCCUCUCUUUCCG
>DA2100
GGGGGUUUAGCUCAGUUGGUAGAGCGCCUGCUUUGCAAGCAGGAUGUCAGCGGUUCGAGU
CCGCUAACCUCCACCA
>DH4360
GGCGGAUGUAGCCAAGUGGAUCAAGGCAGUGGAUUGUGAAUCCACCACGCGCGGGUUCAA
UCCCCGUCGUUCGCC
>DH3240
GGCGGAUGUAGCCAAGUGGAUUAAGGCAGUGGAUUGUGAAUUCACCAUCGCGGGUUCAAU
UCCCGUCGUUCGCC
>DV5280
CACAGUGUAGCUUAAUCACAAAGCAUCUGGCCUACACCCAGAAGAAUUCAUAAAAAUGAA
CACUUUGA
>DR5040
UGAGAGUUAGUUUAAGAAGAACCCCUGAUUUCGGCUCAGAAGGCUUUGGUUAAAGUCCAA
AACUCUUUA
>DG2521
GCGGGUAUAGCUCAGUUGGUAGAGCGUGGUCCUUCCAAGUCCAAUGUUGCGUGUUCGAAU
CACGUUACCCGCU
>DV4500
GGGUAAUUAGCUCAGUUGGUAGAGUGCCUCGUUUACACCGAGAGAGUCAGCGGUUCAAGU
CCGUUAUUACCCA
>DW4840
AAGGCUUUAAGUUAAUAAAACUAAUAACCUUCAAAGCUAUAAAUAAAGAAAUUUCUUUAA
GCCUUA
>DR2740
GGGCCUGUAGAUCAGAGGAUUAGAGCACGUGGCUACGAACCACGGUGUCGUGGGUUCGAA
UCCCUGCUCGCCCA
>DP8040
GGCUCGUUGGUCUAGGGGUAUGAUUCUCGCUUAGGGUGCGAGAGGUCCCGGGUUCAAAUC
CCGGACGAGCCC
>DS4921
AGUUAAUGAGCUUGAACAAGCGUAUGUUUUGAAAACAUAAGAUAGAAUUUAAUUUUCUAU
UAACUU
>DY6050
CCUUCUGUAGCUCAAUUGGUAGAGCAUGUGACUGUAGAGUAUGCGGGUAUCACAGGGUCG
CUGGUUCGAUUCCGGCCGGAAGG
>DS6740
GUGGAAGUGGCGGAGUGGUUAUCGGGCAUGACUAGAAAUCAUGUGGGCUUUGCCCGCGCA
GGUUCGAAUCCUGCCGUUCACG
>DY4001
GGAGGGAUUUUCAAUGUUGGUAGUUGGAGUUGAGCUGUAAACUCAAUGACUUAGGUCUUC
AUAGGUUCAAUUCCUAUUCCCUUUA
>DZ9281
GCCCGGAUGAUCCUCAGUGGUCUGGGGUGCAGGCUUCAAACCUGUAGCUGUCUAGCGACA
GAGUGGUUCAAUUCCACCUUUCGGGCG
>DE3200
GCCCCCAUCGUCUAGCGGUUUAGGACAUCUCUCUUUCAAGGAGGCAACGGGGAUUCGACU
UCCCCUGGGGGUA
>DG5280
ACUCCCUUAGUAUAAACAAUACAACUGACUUCCAAUCAGUUAAUUCUGAAAAAACUCAGA
AGAGAGUA
>DE0680
GCUCCGGUGGUGUAGCCCGGCCAAUCAUUUCGGCCUUUCGAGCCGAAGACUCGGGUUCAA
AUCCCGACCGGAGCA
>DN2700
UCCUCAGUAGCUCAGUGGUAGAGCGGUCGGCUGUUAACUGACUGGUCGUAGGUUCGAAUC
CUACUUGGGGA
>DL9991
GGUAGCGUGGCCGAGCGGUCUAAGGCGCUGGAUUAAGGCUCCAGUCUCUUCGGGGGCGUG
GGUUCGAAUCCCACCGCUGCCA
>DT2601
GCCUGUUUAGCUCAGAGGUCAGAGCGUCGCACUUGUAAUGCGAUGGUCAUCGGUUCGACU
CCGAUAGCGGGCU
>DV9992
GUUUCCGUAGUGUAGUGGUCAUCACGUUCGCCUAACACGCGAAAGGUCCCCGGUUCGAAA
CCGGGCGGAAACA
>DH4480
GGCGGAUGUAGCCAAGUGGAUCAAGGCAGUGGAUUGUGAAUCCACCAUGCGCGGGUUCAA
UUCCCGUCGUUCGCC
>DM0680
GGGCCCAUAAGCUUAGCCAGGUAGAGCGCCCGGCUCAUAACCGGGCGGUCAUGGGUUCGA
AUCCCAUUGGGCCCA
>DL5361
ACUUUUAAAGGAUAGUAGUUUAUCCGUUGGUCUUAGGAACCAAAAAAUUGGUGCAACUCC
AAAUAAAAGUA
>DX7921
AGCAGAGUGGCGCAGCGGAAGCGUGCUGGGCCCAUAACCCAGAGGUCGAUGGAUCGAAAC
CAUCCUCUGCUA
>DL3200
GCCUUGGUGGUGAAAUGGUGGUAGACACGCGAGACUCAAAAUCUCGUGCUAAACAGCGAG
GAGGUUCGAGUCCUCUUCAAGGCA
>DQ9992
GGUCCCAUGGUGUAAUGGUUAGCACUCUGGACUUUGAAUCCAGCGAUCCGAGUUCAAAUC
UCGGUGGGACCU
>DG2641
GCGGGUAUAGUUUAGUGGUAAAACCCUAGCCUUCCAAGCUAACGAUGCGGGUUCGAUUCC
CGCUACCCGCU
>DR6052
GUCCGUGUGGCUCAAUGGAAGAGCAUCUGACUACGGAUCAGAGGGUUGCAGGUUCGAAUC
CUGUCACGGAUG
>DH5040
ACUAAAGUAGUUUAUAAAAACACCAGCCUGUGGAACUGGAGUAACUGGUUAAAACCCGGU
CUUAAGUC
