# Supplementary material for: Remote homology search with hidden Potts models
Source: PLoS Comput Biol. 2020 Nov 30;16(11):e1008085. doi: 10.1371/journal.pcbi.1008085 (PMC7728182; doi:10.1371/journal.pcbi.1008085)
Supplement: S1 Code — (GZ) [file pcbi.1008085.s002.tar.gz › WilburnEddy20_HPM/data/tRNA/SeedAlignments/tRNA_seed_consensus.afa]

>DA0260
GGGCGAAUAGUGUCAGGGG-AGCACACCAGACUUGCAAUCUGGUAGGGAGGGUUCGAGUC
CCUCUUUGUCCA
>DA0261
GGGCGAAUAGUGUCAGGGG-AGCACACCAGACUUGCAAUCUGGUAGGGAGGGUUCGAGUC
CCUCUUUGUCCA
>DA0340
GGGCUCGUAGCUCAGCGGG-AGAGCGCCGCCUUUGCGAGGCGGAGGCGCGGGUUCAAAUC
CCGCCGAGUCCA
>DA0380
GGGCCCAUAGCUCAGUGGU-AGAGUGCCUCCUUUGCAAGGAGGAUGCCUGGGUUCGAAUC
CCAGUGGGUCCA
>DA0420
GGGCCCAUAGCUCAGUGGU-AGAGUGCCUCCUUUGCAAGGAGGAUGCCUGGGUUGGAAUC
CCAGUGGGUCCA
>DA0580
GGGCCCGUAGCUCAGAGGG-AGAGCGCCGCCCUUGCAAGGCGGAGGCCCGGGUUCAAAUC
CCGGUGGGUCCA
>DA0620
GGGCCCGUAGCUCAGAGGG-AGAGCGCCGCCCUUGCAAGGCGGAGGCCCGGGUUCAAAUC
CCGGUGGGUCCA
>DA0660
GGGCCCGUAGCUCAGUGGG-AGAGCGCUGCCCUUGCAAGGCAGAGGCGUGGGUUCAAAUC
CCGCCGGGUCCA
>DA0670
GGGCUUGUAGCUCAGCGGU-AGAGCGCCGCCUUUGCAAGGCGGAGGCCUGGGUCCGAAUC
CCAGCAAGUCCA
>DA0680
GGGCCCAUAGCUCAGCGGG-AGAGCGCCGCCCUUGCAAGGCGGAGGCCCGGGUUCAAAUC
CCGGUGGGUCCA
>DA0780
GGGCUCGUAGCUCAGCGGA-AGAGCGCGGCGUUUGCAACGCCGAGGCUGGGGUUCAAAUC
CCCACGGGUCCA
>DA0940
GGGCCGGUAGCUCAGCGGG-AGAGCGUCGGCUUUGCAAGCCGAAGGCCCGGGUUCGAAUC
CCGGCCGGUCCA
>DA0980
GGGCCGGUAGUCUAGCGGA-AGGACGCCCGCCUUGCGCGCGGGAGACCCGGGUUCGAAUC
CCGGCCGGUCCA
>DA0981
GGGCCGGUAGUCUAGCGGA-AGGACGCCCGCCUCGCGCGCGGGAGACCCGGGUUCGAAUC
CCGGCCGGUCCA
>DA1140
GGGCCCUUAGCUCAGCGGG-AGAGCACCUGCCUUGCACGCAGGGGGCGACGGUUCGAUCC
CGUUAGGGUCCA
>DA1180
GGGCCCUUAGCUCAGCGGG-AGAGCACCUGCCUUGCACGCAGGGGGCGACGGUUCGAUCC
CGUUAGGGUCCA
>DA1230
GGGGCUUUAGCUCAGCGGG-AGAGCGCCUGCCUUGCACGCAGGAGGCAGCGGUUCGAU-C
CGCUAAGCUCCA
>DA1260
GGGCCCGUAGCUCAGCGGG-AGAGCACCUGCCUUGCACGCAGGGGGCGACGGUUCGAUCC
CGUUCGGGUCCA
>DA1540
GGGGCCUUAGCUCAGCGGG-AGAGCGCCUGCUUUGCACGCAGGAGGCAGCGGUUCGAUCC
CGCUAGGCUCCA
>DA1541
GGGGCCUUAGCUCAGCGGG-AGAGCGCCUGCUUUGCACGCAGGAGGCAGCGGUUCGAUCC
CGCUAGGCUCCA
>DA1542
GGGGCCUUAGCUCAGCGGG-AGAGCGCCUGCUUUGCACGCAGGAGGCAGCGGUUCGAUCC
CGCUAGGCUCCA
>DA1543
GGGGCCUUAGCUCAGCGGG-AGAGCGCCUGCUUUGCACGCAGGAGGCAGCGGU-CGA-CC
CGCUAGGCUCCA
>DA1620
GGGGCUGUAGCUCAGUGGG-AGAGCACCUGCUUUGCAAGCAGGGGGCAUCGGUUCGAGAC
CGGUCAGCUCCA
>DA1660
GGGGCUAUAGCUCAGCGGG-AGAGCGCCUGCUUUGCACGCAGGAGGCUGCGGUUCGAUCC
CGCAUAGCUCCA
>DA1661
GGGGCUAUAGCUCAGCGGG-AGAGCGCUUGCAUGGCAUGCAAGAGGCAGCGGUUCGAUCC
CGCUUAGCUCCA
>DA1820
GGGGCCAUAGCUCAGCGGG-AGAGCGCCUGCUUUGCACGCAGGAGGCAGGAGUUCGAUCC
UCCUUGGCUCCA
>DA1860
GGGGCAUUAGCUCAGCGGG-AGAGCGCCUGCUUUGCACGCAGGAGGCAGCGGUUCGAUCC
CGCUAUUCUCCA
>DA1900
GGGGCCAUAGCUCAGUGGU-AGAGCGCCUGCUUUGCAAGCAGGUGUCGUCGGUUCGAAUC
CGUCUGGCUCCA
>DA2100
GGGGGUUUAGCUCAGUGGU-AGAGCGCCUGCUUUGCAAGCAGGAUGCAGCGGUUCGAGUC
CGCUAACCUCCA
>DA2180
GGGGGUAUAGCUCAGUGGU-AGAGCGCUGCCUUUGCAAGGCAGAUGCAGCGGUUCGAGUC
CGCUUACCUCCA
>DA2220
GGGGGUAUAGCUCAGUGGU-AGAGCGUUGCUUUUGCAUAGCAGACGCAGCAGUUCGAGUC
UGCUUAUCUCCA
>DA2240
GGGGCCUUAGCUCAGCGGG-AGAGCGCCUGCUUUGCACGCAGGAGGCAGCGGUUCGAUCC
CGCUAGGCUCCA
>DA2400
GGGGGUAUAGCUCAGUGGU-AGAGCGCUGCCUUUGCAAGGCAGAUGCAGCGGUUCGAGUC
CGCUUACCUCCA
>DA2410
GGGGGUAUAGCUCAGUGGU-AGAGCGUUGCUUUUGCAUAGCAGACGCAGCAGUUCGAGUC
UGCUUAUCUCCA
>DA2440
GGGGAUAUAGCUCAGUGGU-AGAGCGCUGCCUUUGCAAGGCAGAUGCAGCGGUUCGAAUC
CGCUUAUCUCCA
>DA2480
GGGAGUAUAGCUCAGUGGU-AGAGCGCUGCCUUUGCAAGGCAGAUGCAGCGGUUCGAGUC
CGCUUACUUCCA
>DA2520
GGGGGUAUAGCUCAGUGGU-AGAGCGCUGCCUUUGCAAGGCAGAUGCAGCGGUUCGAGUC
CGCUUAUCUCCA
>DA2521
GGGGGUAUAGCUCAGUGGU-AGAGCGCUGCCUUUGCAAGGCAGAUGCAGCGGUUCGAGUC
CGCUUAUCUCCA
>DA2540
GGGGGUAUAGCUCAGUGGU-AGAGCGCUGCCUUUGCACGGCAGAUGCAGGGGUUCGAGUC
CCCUUACCUCCA
>DA2570
GGGGGUAUAGCUCAGUGGU-AGAGCGCUGCCUUUGCAAGGCAGAUGCAGCGGUUCGAGUC
CGCUUAUCUCCA
>DA2580
GGGGGUAUAGCUUAGUGGU-AGAGCGCUGCUUUUGCAAGGCAGAUGCAGCGGUUCGAAUC
CGCUUACCUCCA
>DA2590
GGGGGUAUAGCUCAGUGGU-AGAGCGCUGCCUUUGCAAGGCAGUGGCAGCGGUUCGAGUC
CGCUUACCUCCA
>DA2600
GGGGAUAUAGCUCAGUGGU-AGAGCGCCGCCCUUGCAAGGCGGAUGCAGCGGUUCGAGUC
CGCUUAUCUCCA
>DA2620
GGGG-UAUAGCUCAGUGGU-AGAGCGCCGUCCUUGCAAGGCGGACGCACGGGUUCAAGUC
CGCUUACCUCCA
>DA2700
GGGGAUAUAGCUCAGUGGU-AGAGCUCCGCUCUUGCAAGGCGGAUGCAGCGGUUCGAGUC
CGCUUAUCUCCA
>DA2720
GGGGAUAUAGCUCAGUGGU-AGAGCUCCGCUCUUGCAUGGCGGAUGCAGCGGUUCGAGUC
CGCUUAUCUCCA
>DA2840
GGGGAUAUAGCUCAGUGGU-AGAGCUCCGCUCUUGCAAGGCGGAUGCAGCGGUUCGAGUC
CGCUUAUCUCCA
>DA2920
GGGGAUAUAGCUCAGUGGU-AGAGCUCCGCUCUUGCACGGCGGAUGCAGCGGUUCGAGUC
CGCUUAUCUCCA
>DA3280
GGGGAUAUAGCUCAGUGGU-AGAGCGCCGCUCUUGCAUGGCGGAUGCAGCGGUUCGAGUC
CGCUUAUCUCCA
>DA3880
GGGGCUAUAGUUUAACGGU-AAAACGGCGAUUUUGCAUAUCGUUAUUUCAGGAUCGAGUC
CUGAUAACUCCA
>DA3920
GGGGGUAUAGUAUAAUGGU-AGUACAGCAAUCUUGCUCAUUGCUUGUCAAGGUUCAAAUC
CUUGUAUCUCCA
>DA4000
GGGGUUAUAGUUAAAUGGU-AGAACGACUGCGUUGCAUGCAUUUAAUAUGAGUUCAAGUC
UCAUUAACUCCA
>DA4001
GGGGUUAUAGUUAAAUGGU-GAAACGACUGCGUUGCAUGCAUUUAAUAUGAGUUCAAGUC
UCAUUAACUCCA
>DA4080
GGGGUUAUAGUUAAAUGGU-AGAACAAUUGUGUUGCAUGCAAUAGAUAUGAGUUCAAUUC
UCAUUAACUCCA
>DA4500
GGGGACGUAGCUCAAUGGU-AGAGCGUAUGUUUUGCAAGCAUAAAGUGUCGGUUCAAAUC
CGAUCGUCUCCA
>DA4620
GACGGUAUAGUUUAA-GUU-GAGAUGUGUGCUCUGCGAGCAUUCGGUAGA--GGUU----
-UCUUGCCGUUG
>DA4700
AGAAUGGUACUUUAA-AA--AAAAGAAUUGGUUUGCAUCUAAUAU-UAAGC--CUGA---
GCUUUCAUUCUU
>DA4800
AGGGUAAUAGUUAAUU----AUAACAUUUAAUUUGCACUUAAAAAGUAUUGAAUUUAAUU
CAAUUUACCUUA
>DA4880
AGGGUUGUAGUUAAUU----AUAACAUUUGAUUUGCAUUCAAAAAGUAUUG-AAU-AUU-
CAAUCUACCUUA
>DA4980
GUGAAUUUAGUUUAAUGAU-AAAACAUUUGCUUUGCAAGCAAAACUUGAAAGUUUAAAUC
CUUCAAUCCACA
>DA5000
GUGGACUUAGUUUAAAGAU-AAAACAAUUGAUUUGCAAUCAGUAACUCCAAGUUUAACUC
UCGGAGUCCACA
>DA5020
GUGAAUUUAGUUUAAUGAA-AAAACAUUUGCUUUGCAAGCAGACUUUGAAAGUUUAACUC
CUUCAAUACACA
>DA5040
GUGGUUCUAGUUUAGUGA--AAAACGUUUGCUUUGCAAGCAGAAAUCCUAAGUUAAAUUC
UUAGGAACUACA
>DA5080
GUGGUUUUAGUUUAAUGA--AAAACGUUUGCUUUGCAAGCAAAAGUUCUAAGUUAAAGUC
UUAGAAGCUACA
>DA5100
AAGGUCUUAGCUUAA-UU--AAAGUAUUUGUUUUGCAUACAGAAGAUGUGGGGUAGUGUC
CUGCAGAUCUUA
>DA5120
AAGGCUUUAGCUUAA-UU--AAAGUGUUUUAGUUGCAUUCAAUUGAUGUUGGAUAAAAUC
CUGCAAGCCUUA
>DA5160
AGGGCUUUAUCUUAAUUU--AAAGGGCCUGAGUUGCAUUCAGGAGAUGUAGGUUAAUAUC
CUGCAAGUCCUA
>DA5220
GAGGCCUUAGCUUAA-UU--AAAGCGUCUGAUUUGCAUUCAGGAGAUACAGGUUAAUGUC
CUGUUGGUCUUA
>DA5280
GAGGAUUUAGCUUAA-UU--AAAGCAGUUGAUUUGCAUUUAACAGAUGUAAGAUAUAGUC
UUACAGUCCUUA
>DA5320
GAGGUCUUAGCUUAA-UU--AAAGCAAUUGAUUUGCAUUCAAUAGAUGUAGGAUGAAGUC
UUACAGUCCUUA
>DA5360
GAGGAUUUAGCUUAA-UU--AAAGUGGUUGAUUUGCAUUCAAUUGAUGUAAGGUGUAGUC
UUGCAAUCCUUA
>DA5880
AAGGGCUUAGCUUAA-UU--AAAGUGGCUGAUUUGCGUUCAGUUGAUGCAGAGUGGGGUU
UUGCAGUCCUUA
>DA6160
GGGGAAGUAGCUCAGAGGU-AGAGCGCUCGCUUAGCAUGCGAGAGGAAAGGGUUCGAUAC
CCUUCUUCCUCA
>DA6280
GGGCACAUGGCGCAGUGGU-AGCGCGCUUCCCUUGCAAGGAAGAGGCAUCGGUUCGAUUC
CGGUUGCGUCCA
>DA6281
GGGCGUGUGGCGUAGUGGU-AGCGCGCUCCCUUAGCAUGGGAGAGGCUCCGGUUCGAUUC
CGGACUCGUCCA
>DA6320
GGGCAUGUGGUGUAGAGGUUAUCACGCUUCCUUAGCAUGGAAGAGGCCCAGAUUCGAGUU
CUGGCUUGUCCA
>DA6740
GGGGAUGUAGCUCAUAGGU-AGAGCGCUCGCUUUGCAUGCGAGAGGACAGGGUUCGAUUC
CCUGCAUCUCCA
>DA7680
GGGGGCGUAGCUCAGAGGU-AGAGCGCUCGCUUAGCAUGCGAGAGGACCGGGAUCGAUAC
CCGGCGCCUCCA
>DA7681
GGGGGCGUAGCUCAGAGGU-AGAGCGCUCGCUUAGCAUGUGAGAGGACCGGGAUCGAUAC
CCGGCGCCUCCA
>DA7740
GGGGAUGUAGCUCAGAGGU-AGAGCGCUCGCUUAGCAUGUGAGAGGACGGGGAUCGAUGC
CCCGCAUCUCCA
>DA7920
GGGGGUGUAGCUCAGUGGU-AGAGCGCAUGCUUUGCAUGUAUGAGGCUUGGGUUCAAUCC
CCAGCAUCUCCA
>DA8100
GGGGAUGUAGCUCAGUGGU-AGAGCGCAUGCUUCGCAUGUAUGAGGCCCGGGUUCGAUCC
CCGGCAUCUCCA
>DC0380
GCCAAGGUGGCAGAGUGGCCAACGCGGCGGCCUGCAGAGCCGCUCACGCCGGUUCAAAUC
CGGCCCUUGGCU
>DC0500
GCCAAGGUGGCAGAGUGGCCAACGCAUCCGCCUGCAGAGCGGAACCCGCCGGUUCAAAUC
CGGCCCUUGGCU
>DC1140
GGCAACAUGGCCAAGCGGCUAAGGCAUGGGUCUGCAACACCCUGAUCAUCGGUUCGAAUC
CGAUUGUUGCCU
>DC1230
GCAUCCAUAGCUCAGUGGU-AGAGCAACAGACUCUUAAUCUGUGGGCCACGGUUCGAGCC
CGUGUGGGUGUA
>DC1260
GGCACUAUAGCCAAGGGGCUAAGGCAUGGGACUGCAACUCCCCGAUCGUCGGUUCGAAUC
CGACUAGUGCCU
>DC1350
GGUGGAGUGGCCGAGAGGC-GAGGCAACGGCCUGCAAAGCCGUCUACACGGGUUCAAAUC
CCGUCUCCACCU
>DC1540
GGCGGCAUAGCCAAGUGGU-AAGGCAGAGGUCUGCAAAACCUUUAUCCCCGGUUCGAAUC
CGGGUGUCGCCU
>DC1660
GGCGCGUUAACAAAGCGGU-UAUGUAGCGGAUUGCAAAUCCGUCUAGUCCGGUUCGACUC
CGGAACGCGCCU
>DC2440
GGCGGCAUAGCCAAGCGGU-AAGGCCGUGGAUUGCAAAUCCUCUAUCCCCAGUUCAAAUC
UGGGUGCCGCCU
>DC2520
GGCGGCAUGGCCAAGCGGU-AAGGCAGAAGAUUGCAAAUCUUUUAUCCCCAGUUCGAUUC
UGGGUGUCGUCU
>DC2600
GGCGACAUGGCCAAGUGGU-AAGGCAGAGGACUGCAAAUCCUUUAUCCCCAGUUCAAAUC
UGGGUGUCGCUU
>DC2680
GGCGGCAUGGCCAAGCGGU-AAGGCAGGGGACUGCAAAUCCUUUAUCCCCAGUUCAAAUC
UGGGUGCCGCCU
>DC2700
GGCGGCAUGGCCAAGCGGU-AAGGCAGGGGACUGCAAAUCCUUUAUCCCCAGUUCAAAUC
UGGGUGCCGCCU
>DC2720
GGCGGCAUGGCCAAGUGGU-AAGGCAGGGGACUGCAAAUCCUUUACCCCCAGUUCAAAUC
UGGGUGCCGCCU
>DC2920
GGCGACAUGGCCGAGUGGU-AAGGCAGAGGACUGCAAAUCCUUUUUCCCCAGUUCAAAUC
CGGGUGUCGCCU
>DC3280
GGCGGCAUGGCCGAGUGGU-AAGGCGGAGGACUGCAAAUCCUUGUUCCCCAGUUCAAAUC
CGGGUGUCGCCU
>DC3880
AGGAGCUUGAGCAGAUGGUUUUGCGUUUUGAUUGCAAAUUGAAAUAUAGGGAUUCGAUUC
CCCGAGCUCCUC
>DC3881
AGGAGUUUGAGCAAAUGGUUUUGCGUUUUGAUUGCAAAUUGAAAUAUAGGGAUUCGAUUC
CCCGGACUCCUC
>DC3920
GAUUACGAUGUAAAU-GGU-UUACCCUUUGACUGCAAAUCUUAAGGUUAGG-UUCGAUU-
CCUACGUAAUCC
>DC4000
GGAGAUGUUGUUUUAAGGU-UAAACUAUAGAUUGCAAAUCUACUUAUAAGAGUUCGAUUC
UCUUCAUCUCUU
>DC4050
GGAAAUGUUGUUUAAAGGUUAAACUGUUAGAUUGCAAAUCUACACAUUAGAGUUCGAUUC
UCUUCAUUUCUU
>DC4070
AGAGAGGAGUGAAUAAGGUUGUUCAUAUAAAUUGCAAAUUUAUANAUAGGGUUCGAU--U
CCCUCUUCUCUC
>DC4080
GGAGGUGUUGUUUAAAGGUUAAGCUAUUAGAUUGCAGAUCUACUUAUAAGAGUUCGAUUC
UCUUCAUCUCUU
>DC4300
GGCUAGGUAACAUAAUGGA-AAUGUAUCGGACUGCAAAUCCUGGAAUGACGGUUCGACCC
CGUCCUUGGCCU
>DC4440
GGCGGCAUGGCCAAGCGGU-AAGGCAGGGGACUGCAAAUCCUUUAUCCCCAGUUCAAAUC
UGGGUGUCGCCU
>DC4480
GGCGGCAUGGCCAAGCGGU-AAGGCAGGGGACUGCAAAUCCUUUAUCCCCAGUUCAAAUC
UGGGUGUCGCCU
>DC4500
GGCUAAGUAACAUAAGGGU-AAUGUAUUGGAUUGCAAAUCCUAUAAAGAUGGUUCGAAUC
CGUCCUUAGCCU
>DC4700
UGCUUAGUAGUUAAUGAAU-AUAACUAAGAACUGCAAAUUCUUCAUAGUCU-AGUU----
AGACCUAAGCUU
>DC4840
GGUCUUAUAGUCAAUA----AUGAUAUCAAACUGCAAUUUUGAAGGAGUAA--GUU----
UUACUAAGGCUU
>DC4880
GGUCUUAUAGUCAAUA----AUGAUAUCAAACUGCAAUUUUGAAGGAGUAA-AUUU----
UUACUAAGACUU
>DC4980
GGUUUUGUAGUGUAA-UA--AACAUAUUAGAUUGCAAAUCUACAGAUGCGGUUAUAAUUG
UCGCCAAAACUU
>DC5000
GGUUUUGUAGUGUAA-UU--AACAUUUUAGAUUGCAAAUCUAUAGAUGCGG-GUAAUCU-
CCGUCAAAACUU
>DC5020
GGUUUUGUAGUGUAA-UU--AACAUAUUAGAUUGCAAAUCUAUAGAUGCGGCCAGUUUAU
CCGCCAAAACUU
>DC5040
GGCUUUGUAGUGUAA-AU--AACAUUUUGGAUUGCAAAUCCUUAGAUGCAAUUAGUUC-A
UUGCCAAAGCUU
>DC5080
GGUUUUGUAGUGU-------AUCAUUUCGGAUUGCAAAUCCUAGA-UGCAACUAGGAC-G
UUGCCAAAGCUU
>DC5100
AGUUCUGGAGUGUU------ACCACGUCAGAUUGCAAAUCUGAAGAAGCACACUUACAGU
UUGCCCGGACUU
>DC5120
AAGCCUGCGGUGUU------GACAUGCCAGAUUGCAAAUCUCGAGAAGCAAACGAAGG-U
UUGCCGGGCUUC
>DC5160
GGCCUUGGGGUGUC------AACACGUGGGGUUGCAAACCCCAAGAUGCAGUAUAAUA-C
CUGCCGGGGCUU
>DC5220
GACUCUGUAGUGAAGU-----UCAUAAUGAGUUGCAAACUCGUUGAUGUACACUAAAG-U
GUGCCGGGGUCU
>DC5280
AGCCUUAAGGUGAUU-----AUCAUGUCGAAUUGCAAGUUCGAAGGUGUAGAGAAUCUCU
CUACUAAGGCUU
>DC5281
AGCCUUAAGGUGAUU-----AUCAUGUCGAAUUGCAAAUUCGAAGGUGUAGAGAAUCUCU
CUACUAAGGCUU
>DC5320
GGUCUUAAGGUGAUA-----UUCAUGUCGAAUUGCAAAUUCGAAGGUGUAGAGAAAU-CU
CUACUAAGACUU
>DC5360
AGCCCUGUGGUGAAUU----UACACGUUGAAUUGCAAAUUCAGAGAAGCAGCUUCAAU-U
CUGCCGGGGCUU
>DC5880
AGCUCCGAGGUGAUU-----UUCAUAUUGAAUUGCAAAUUCGAAGAAGCAGCUUCAAA-C
CUGCCGGGGCUU
>DC6280
GCUCGUAUGGCGCAGUGGU-AGCGCAGCAGAUUGCAAAUCUGUUGGCCUUAGUUCGAUCC
UGAGUGCGAGCU
>DC8100
GGGGGUAUAGCUCAGGGUA--GAGCAUUUGACUGCAGAUCAAGAGGCCCUGGUUCAAAUC
CAGGUGCCCCCU
>DC8101
GCGGGUAUAGCUCAGGGUA--GAAUAUUUGACUGCAGAUCAAGAGGCCCUUGUUCGAAUU
CAGGUGCCCUCU
>DD0260
GCGACCGGGGCUGGCUGGUAAUGGUACUCCCCUGUCACGGGAGAGAUGUGGGUUCAAAUC
CCAUCGGUCGCG
>DD0660
GCCCUGGUGGUGUAGCGGCCAUCAUACAGGACUGUCACUCCUGUGACUCGGGUUCAAAUC
CCGGCCAGGGCG
>DD0680
GCCCUGGUGGUGUAGUGGCUAUCAUGCGGGCCUGUCGAGCCCGCGACUCGGGUUCAAUUC
CCGGCCAGGGCG
>DD0740
GCCCUGGUGGUGUAGCGGCCAUCAUACAGGACUGUCACUCCUGUGACUCGGGUUCAAAUC
CCGGCCAGGGCG
>DD1140
GGCCCCAUAGCGAAGUGGUUAUCGCGCCUCCCUGUCACGGAGGAGACACGGGUUCGAGUC
CCGUUGGGGUCG
>DD1180
GGCCCCAUAGCGAACGGGUUAUCGCGCCUCCCUGUCACGGAGGAGACACGGGUUCGAGUC
CCGUUGGGGUCG
>DD1230
GGUCCGGUGGUGUAGGGGUUAACAUGCCUGCCUGUCACGCAGGAGACGCGGGUUCAAAUC
CCGUCCGGACCG
>DD1260
GGUCUUGUAGUGAAGUGGUUAUCAUGCCUCUCUGUCACAGAGGAGACGCGGGUUCAAGUC
CCGUCAAGACCG
>DD1500
GGUCCAUUGGAGCAGUGGUCAUCUCGCCUCCCUGUCACGGAGGAGACGCGGGUUCAAAUC
CCGCAUGGACC-
>DD1540
GGUCCGGUAGUUCAGUGGUUAGAAUGCCUGCCUGUCACGCAGGAGGCGCGGGUUCGAGUC
CCGUCCGGACCG
>DD1570
GGUCCCGUAGUGUAGUGGUUAACAUGCCUGCCUGUCACGCAGGAGACGCGGGUUCGAU-G
CCGUCGGGACCG
>DD1660
GGAGCGGUAGUUCAGUGGUUAGAAUACCUGCCUGUCACGCAGGGGGCGCGGGUUCGAGUC
CCGUCCGUUCCG
>DD2440
GCCCCCAUCGUCUAGAGGCCAGGACACCUCCCUUUCACGGAGAAAACGCGGAUUCGAAUU
CCGCUGGGGGUA
>DD2520
GGGAUUGUAGUUUAAUGGUUAGAGCACCGCCCUGUCACGGCGGAAGUGCGGGUUCGAGUC
CCGUCAGUCCCG
>DD2600
GGGAUUGUAGUUCAAUGGUUAGAGUACCGCCCUGUCAAGACGGAAGUGCGGGUUCGAGCC
CCGUCAAUCCCG
>DD2680
GGGAUUGUAGUUCAAUGGUCAGAGCACCGCCCUGUCAAGGCGGAAGUGCGGGUUCGAGCC
CCGUCAGUCCCG
>DD2700
GGGAUUGUAGUUCAAUGGUCAGAGCACCGCCCUGUCAAGGCGGAAGUGCGGGUUCGAGCC
CCGUCAGUCCCG
>DD2920
GGGAUUGUAGUUCAAUGGUCAGAGCACCGCCCUGUCAAGGCGGAAGUGCGGGUUCGAGCC
CCGUCAGUCCCG
>DD3200
GGGAUUGUAGUUCAAUGGUCAGAGCACCGCCCUGUCAAGGCGGAAGUGCGGGUUCGAGUC
CCGUCAGUCCCG
>DD3280
GGGAUUGUAGUUCAAUGGUUAGAGCACCGCCCUGUCAAGGCGGAAGUGCGGGUUCGAGCC
CCGUCAGUCCCG
>DD3880
GGGUUAGUAGUUUAAUGGU-AAAGCGCUUUUUUGUCAAGGAAGUUUUGCCGGUUCAAGUC
CGGCCUAACCCG
>DD3960
GAAUUAGUAACUUAAUGGU-AGAGGGUUUCCUUGUCACGGAAGCAGUGCCGGUUCGAUGC
CGGUCUAGUUCG
>DD4000
GGAUCUGUAGCUUAAUAGU-AAAGUACCAUUUUGUCAUAAUGGAGGUGUCAGUGCAAAUC
UGAUUAGAUUCG
>DD4080
GGAUCCAUAGCUUAAUAGU-AAAGUCCUAUUUUGUCAUAAUAGAGGUGUCAGUGCAAAUC
UGAUUGGAUUCG
>DD4440
GGGGAAAUAGCUCAGUGGUUAGAGUGCUGGUCUGUCACGCCAGAAGCGCGGGUUCGAACC
CCGUUUUCCCCG
>DD4480
GGGGAAAUAGCUCAGUGGUUAGAGUGCUGGUCUGUCACGCCAGAAGCGCGGGUUCGAACC
CCGUUUUCCCCG
>DD4500
GGGGAAAUAGCUUAGUGGUUAUAGCGCUGGUCUGUCAAGCCAGAAGCGCGGGUUCAAAUC
CCGUUUUUCCCG
>DD4620
UCAUUUCUAGUCUAGUUA--AGGAUGUUGCUUUGUCGUGGCGGUGGGGUAU--GUUUU--
GUACGGGAUGAG
>DD4700
UUAAAAGUAGUUAAU-AU--AUAACUUAGAAUUGUCAGUUCUAGAUUCCUU-UUACU---
AAGGCUUUUUAU
>DD4760
AAGGAGUUAGUUAAA-AU--AUAACAUUAGAAUGUCAAUCUAAAAUAACUA--AAAA---
UAGUACACCUUG
>DD4840
AAAAAAUUAGUUAAA-AUC-AUAACAUUAGUAUGUCAAACUAAAAUUAUUAA-AUAA--U
UAAUAUUUUUUA
>DD4880
AAAAAAUUAGUUAAAUUAU-AUAACAUUAGUAUGUCAAACUAAAAUUAUUAA-AUUA--U
UAAUAUUUUUUA
>DD4980
AAGAAAUUAGUUAAACCUA-AUAACAUUGGGAUGUCAGACCAAAGUUACUGGUAAUAACC
CAGUAUUUCUUA
>DD5000
AAAGAGCUAGUUAAA-AA--AUAACCCCAGAUUGUCAGACUGGAAUUAUCUGUAACACCC
UGAUGCUCUUU-
>DD5020
AAGGAACUAGUUAAG-UU--AUAACACUGGAUUGUCAGACCGGAGUAACUGGUAAAAACC
CAGUGUUCCUUA
>DD5040
AGAGGUCUAGUUAAA-AU--AUAACUUUGGGUUGUCAGGCCAAAAUUGCUGGUUAAAUUC
CAGCGGCUUCUG
>DD5080
AGAGGCCUAGUUAAACUU--AUAACUUUGGGUUGUCAGGCCAAAAUUGCUGGUUAAAC-C
CAGCGGCUUCUG
>DD5120
GAGAUGUUAGUAAAA-CA--AUUAGCACGCCUUGUCAAGGCGAAAUAGCUGGUUAGACUC
CGGCACAUCUCA
>DD5220
GAGACGUUAGUAAAC-CA--AUUACAUAGACCUGUCAAGACUAAAUCACAGGUGCAAACC
CUGUACAUCUCA
>DD5280
GAGAUAUUAGUAAAA-UA--AUUACAUAACCUUGUCAAGGUUAAGUUAUAGACUUAAA-U
CUAUAUAUCUUA
>DD5281
GAGAUAUUAGUAAAA-UA--AUUACAUAACCUUGUCAAGGUUAAGUUAUAGACCUAAGCU
CUAUAUAUCUUA
>DD5320
AAGAUAUUAGUAAAAUCA--AUUACAUAACUUUGUCAAAGUUAAAUUAUAGAUCAAUAAU
CUAUAUAUCUUA
>DD5360
GAGGUGUUAGUAAA--AC--AUUAUAUAAUUUUGUCAAAGUUAAGUUACAAGUGAAAGUC
CUGUACACCUCA
>DD5880
AAGGUAUUAGAAAAA-CC--AUUUCAUAACUUUGUCAAAGUUAAAUUAUAGGCUAAAU-C
CUAUAUAUCUUA
>DD6220
UUCUCGUUAGUAUAGUGGUUAGUAUACCCGCCUGUCACGCGGGUGACCCGGGUUCAAUUC
CCGGACGGGAAG
>DD6280
UCCGUGAUAGUUUAAUGGUCAGAAUGGGCGCUUGUCGCGUGCCAGAUCGGGGUUCAAUUC
CCCGUCGCGGAG
>DD6320
UCUCCUUUAGUAUAGGGGU-AGUACACAAGCCUGUCACGCUUGCAGCCCGGGUUCGAAUC
CCGGAGGGAGAG
>DD6900
GUCGUUGUAGUAUAGUGGUAAGUAUUCCCGCCUGUCACGCGGGUGACCCGGGUUCGAUCC
CCGGCAACGGCG
>DD7560
UCCUCGGUAGUAUAGUGGUGAGUAUCCGCGUCUGUCACAUGCGAGACCCGGGUUCAAUUC
CCGGCCGGGGAG
>DD7740
UCCUCGAUAGUAUAGUGGUUAGUAUCCCCGCCUGUCACGCGGGAGACCGGGGUUCAAUUC
CCCGUCGGGGAG
>DD8100
UCCUCGUUAGUAUAGUGGUGAGUAUCCCCGCCUGUCACGCGGGAGACCGGGGUUCGAUUC
CCCGACGGGGAG
>DD9160
UCCUCGUUAGUAUAGUGGUGAGUAUCCCCGCCUGUCACGCGGGAGACCGGGGUUCGAUUC
CCCGACGGGGAG
>DD9161
UCCUCGUUAGUAUAGUGGUGAGUAUCCCCGCCUGUCACGCGGGAGACCGGGGUUCGAUUC
CCCGACGGGGAC
>DE0660
GCUCCGGUGGUGUAGUGGCCAUCAUGCUGGCCUUUCGAGCCAGCGACUCGGGUUCAAAUC
CCGGCCGGAGCA
>DE0680
GCUCCGGUGGUGUAGCGGCCAUCAUUUCGGCCUUUCGAGCCGAAGACUCGGGUUCAAAUC
CCGACCGGAGCA
>DE0700
GUCCCUUC-GUCUAGUGGUCAGGACAUCGCCCUCUCACGGCGGUAACACGGGUUCGAACC
CCGUAGGGGACG
>DE1140
GGCCUGUUGGUGAAGCGGUUAACACACACGGUUUUCAUCCGUGGACCACGGGUUCGAACC
CCGUACAGGCUA
>DE1180
GGCCUGUUGGUGAAGCGGUUAACACACACGGUUUUCAUCCGUGGACCACGGGUUCGAACC
CCGUACAGGCUA
>DE1230
GGCCCGUUGGAGAAACGGUUAACUCACAUGCCUUUCACGCAUGCAUCACGGGUUCGAAUC
CCGUACGGGUCA
>DE1340
GCCCCCGUUGUGUAGCGGCCAGCACGCCGCCCUCUCAAGGCGGUAGCGCCGGUUCGAAUC
CGGUCGGGGGUA
>DE1500
NNCCCGUUGGUCAAGUGGUUAAGACACCGCCCUUUCACGGCGGUAACAUGGGUUCAAAUC
CCGUACGGGUNN
>DE1540
GGCCCGUUGGUCAAGCGGUUAAGACACCGCCCUUUCACGGCGGUAACACGGGUUCGAAUC
CCGUACGGGUCA
>DE1570
GGCCCUU-GGUCAAGUGGUUAAGACACCGCCCUUUCACGGCGGUAACACGGGUUCGAA-U
CCGUACGGGUCA
>DE1660
GUCCCCUUCGUCUAGAGGCCAGGACACCGCCCUUUCACGGCGGUAACAGGGGUUCGAAUC
CCCUAGGGGACG
>DE2180
-GCCCCAUCGUCUAGAGGCCAGGACACCUCCCUUUCACGGAGGCGACGGGGAUUCGAAUU
CCCCUGGGGGUA
>DE2440
GCCCCCAUCGUCUAGAGGCCAGGACACCUCCCUUUCACGGAGAAAACGCGGAUUCGAAUU
CCGCUGGGGGUA
>DE2500
GCCCCCAUCGUCUAGUGUUCAGGACAUCUCUCUUUCAAGGAGGCAGCGGGGAUUCGACUU
CCCCUGGGGGUA
>DE2520
GCCCCCAUCGUCUAGAGGCCAGGACAUCUCCCUUUCACGGAGGCAACGGGGAUUCGAAUU
CCCCUGGGGGUA
>DE2600
GCCCCCAUCGUCUAGUGGCCAGGACACCUCUCUUUCAAGGAGGCGACGGGGAUUCGAAUU
CCCCUGGGGGUA
>DE2680
GCCCCUAUCGUCUAGUGGUUAGGACAUCUCUCUUUCAAGGAGGCAGCGGGGAUUCGACUU
CCCCUGGGGGUA
>DE2700
GCCCCUAUCGUCUAGUGGUUAGGACAUCUCUCUUUCAAGGAGGCAGCGGGGAUUCGACUU
CCCCUGGGGGUA
>DE2920
GCCCCCAUCGUCUAGUGGUUAGGACAUCUCUCUUUCAAGGAGGCAGCGGGGAUUCGAAUU
CCCCUGGGGGUA
>DE3200
GCCCCCAUCGUCUAGCGGUUAGGACAUCUCUCUUUCAAGGAGGCAACGGGGAUUCGACUU
CCCCUGGGGGUA
>DE3280
GCCCCCAUCGUCUAGCGGUUAGGACAUCUCUCUUUCAAGGAGACAACGGGGAUUCGACUU
CCCCUGGGGGUA
>DE3360
GCCCCCAUCGUCUAGCGGUUAGGACAUCUCUCUUUCAAGGAGGCAACGGGGAUUCGACUU
CCCCUGGGGGUA
>DE3800
ACUCUUAUCGUCUAACGGUGAGGACAACGGGUUUUCACCCCGUAAAUUUGGGUUCGAUUC
CCAAUAAGAGUA
>DE3880
GACCCAAUGGUCAAGAGGUUAAGACAUAACAUUUUCACUGUUAGUGCGGGAGUUCAAUCC
UCCCUUGGGUUG
>DE4000
GACCUUAUCGUCUAAUGGUUACGACAUCACCUCUUCAUGUUGAUAAUAUCGGUUCGAUUC
CGAUUAAGGUUA
>DE4070
GAUCUUAUAGUUAAAUGGUUAUAACACCAUCCCUUCACGAUGGGAGUACCAGUUCGNUUC
UGGUUGAGAUUA
>DE4080
GAUCUUAUCGUCUAAUGGUUACGACAUCAACUUUUCAUGUUGAAAAUGUUGGUUCAAUCC
CAACUAAGAUUA
>DE4240
GUCCCUUUCGUCCAGUGGUUAGGACAUCGUCUUUUCAUGUCGAAGACACGGGUUCCAUUC
CCGUAAGGGAUA
>DE4280
GUCCCUUUCGUCCAGUGGUUAGGACAUCGUCUUUUCAUGUCGAAGACACGGGUUCGAUUC
CCGUAAGGGAUG
>DE4440
GUCCCUUUCGUCCAGAGGUUAGGACAUCGUCUUUUCAUGUCGAAGACACGGGUUCGAUUC
CCGUAAGGGAUA
>DE4480
GUCCCUUUCGUCCAGUGGUUAGGACAUCGUCUUUUCAUGUCGAAGACACGGGUUCGAUUC
CCGUAAGGGAUA
>DE4500
GUCCCUUUCGUCUAGGGGUAAGGACAUCGUCUUUUCAUGUCGAAAACACGGGUUCAAAUC
CCGUAAGGGAUA
>DE4700
GCUUAAGUAGUUUAG-GG--AAAACAUAAGAUUUUCAUUCUUAAGUCAGAA-AGCAG---
UUCUCUUAAGUU
>DE4720
AUUUAUAUAGUAUUU-----AAUACAAUGCAUUUUCAAUGCAUAAAUGGAU--AAAU---
AUCCUUUAAAUA
>DE4800
AUUUAUAUAGUUUAA-AU--AAAACAUUACAUUUUCACUGUAAAAAUAAAAA-UUUA--U
UUUUUAUAAAUA
>DE4880
AUUUAUAUAGUUUAAAAU--AAAACCUUACAUUUUCAUUGUAAUAAUAAAAU-AAUUU-A
UUUUUAUAAAUU
>DE4980
AUUCCUGUAGUUGAA-----ACAACAAUAACUUUUCAUGUUAUAGGUUUAGGUUGAACCC
CUAACAGGAAUC
>DE5040
GCUCCUAUAGUUGAA-CU--ACAACAAGAGCUUUUCACGCUCUAAGUUUGAGUUAAAAUC
UCAAUAGAAGCU
>DE5080
GCCCCUAUAGUUGAAACA--CAACCAAGAGCUUUUCACGCUCUUAAUUUGAGUUAAAAUC
UCAAUAGGAGCU
>DE5120
GUUCCUAUAGUUGAA-UA--ACAACGGUGGUUUUUCAGAUCACAAGUUCUGGUUAGAGUC
CUGGUGGGAAUU
>DE5220
GUUCCCGUAGUUGAGAA----CAACAAUGGCUUUUCAAGCCGUAGUCCUUGGGGUCUAAC
CAAGCGGGAAUA
>DE5280
GUUUCUAUAGUUGAA-UU--ACAACGAUGAUUUUUCAUGUCAUUAGUCACAGUUAAAUGC
CGUGUAGAAAUA
>DE5320
GUUUCUGUAGUUGAA-UU--ACAACGAUGAUUUUUCAUGUCAUUGGUCGCAGUUGAAUGC
UGUGUAGAAAUA
>DE5360
GUUCUUGUAGUUGAA-UG--ACAACGAUGGUUUUUCAUAUCAUUAGUCAUGGUUAGAUUC
CAUGUAAGAAUA
>DE5880
GUUCUUGUAGUUGAA-AU--ACAACGAUGGUUUUUCAUAUCAUUGGUCGUGGUUGUAGUC
CGUGCGAGAAUA
>DE6160
UCCUCAUUGGUGUAGUGGU-AACACUCUAGUCUUUCACACUGGUACCUCGGGUUCGAUUC
CCGAAUGGGGAG
>DE6161
UCCUCAUUGGUGUAGUGGU-AACACUCUAGUCUUUCACACUGGUACCUCGGGUUCGAUUC
CCGAAUGGGGAG
>DE6280
UCCGAUAUAGUGUAACGGCUAUCACAUCACGCUUUCACCGUGGAGACCGGGGUUCGACUC
CCCGUAUCGGAG
>DE6281
UCCGAUGUAGUGUAACGGCUAUCACAUCACGUUCUCACCGUGGAGACCGGGGUUCGACUC
CCCGCUUCGGAG
>DE6320
UCCGUUGUGGUCCAACGGCUAGGAUUCGUCGCUUUCACCGACGCGGUCGGGGUUCGACUC
CCCGCAACGGAG
>DE6321
UCCGUCAUGGUCCAGUGGCUAGGAUUCAUCGCUCUCACCGAUGCGGCGGGGGUUCGAUUC
CCCCUGACGGAG
>DE7680
UCCCGUAUGGUCUAGUGGUUAGGAUACCUGGCUUUCACCCAGGAGGCUCGGGUUCGAUUC
CCGGUACGGGAA
>DE7740
UCCUAUAUUGUCUAGUGGUUAGGAUAUCCGGCUCUCACCCGGAAGGCCCGGGUUCAAUUC
CCGGUAUGGGAA
>DE7741
UCCCAUAUUGUCUAGUGGUUAGGAUAUCCGGCUCUCACCCGGAAGGCCCGGGUUCAAUUC
CCGGUAUGGGAA
>DE7742
UCCCAUAUGGUCUAGUGGCUAGGAUAUCUGGCUUUCACCCAGAAGGCCCGGGUUCGAUUC
CCGGUAUGGGAA
>DE8100
UCCCUGGUGGUCUAGUGGUUAGGAUUCGGCGCUCUCACCGCCGCGGCCCGGGUUCGAUUC
UCGGUCAGGGAA
>DE9160
UCCUUGGUGGUCUAGUGGUUAGGAUUCGGCGCUCUCACCGCCGCGGCCCGGGUUCGAUUC
CCGGUCAGGGAA
>DE9161
UCCCUGGUGGUCUAGUGGUUAGGAUUCGGCGCUCUCACCGCCGCGGCCCGGGUUCGAUUC
CCGGUCAGGGAA
>DE9162
UCGCUGGUGGUCUAGUGGUUAGGAUUCGGCGCUCUCACCGCCGCGGCCCGGGUUCGAUUC
CCGGUCAGGGAA
>DE9990
UCCCUGGUGGUCUAGUGGCUAGGAUUCGGCGCUUUCACCGCCGCGCCCCGGGUUCGAUUC
CCGGCCAGGAAU
>DE9991
UCCCUGGUGGUCUAGUGGCUAGGAUUCGGCGCUUUCACCGCCGCGGCCCGGGUUCGAUUC
CCGGUCAGGAAU
>DF0660
GCCAAGGUAGUUCAGCGGG-AGAACGCUGGACUGAAGAUCCAGUUGCGGGUGUUCGAAUC
ACCCCCUUGGCA
>DF0860
GCCGCCGUAGCUCAGCGGG-AGAGCGCCCGGCUGAAGACCGGGUUGCCGGGGUUCAAGUC
CCCGCGGCGGCA
>DF1140
GGUCGUGUAGCUCAGUGGU-AGAGCAGCAGACUGAAGCUCUGCGUGCGGCGGUUCAAUUC
CGUCCACGACCA
>DF1180
GGUCGUGUAGCUCAGUGGU-AGAGCAGCAGACUGAAGCUCUGCGUGCGGCGGUUCAAUUC
CGUCCACGACCA
>DF1230
GGCUCUGUAGCUCAGUGGU-AGAGCAGUGGCCUGAAGAGCCUCGUGAGCCGGUUCGAUUC
CGCUUGGAGCCA
>DF1260
GGUUCAGUAGCUCAGUGGU-AGAGCAUUUGAUUGAAGCUCAAAGUGCGGCAGUUCAAUUC
UGUCCUGAACCA
>DF1540
GGCUCGGUAGCUCAGUGGU-AGAGCAACGGACUGAAAAUCCGUGUGCGGCGGUUCGAUUC
CGUCCCGAGCCA
>DF1541
GGCUCGGUAGCUCAGUGGU-AGAGCAACGGACUGAAAAUCCGUGUGCGGCGGUUCGAUUC
CGUCCCGAGCCA
>DF1660
GCCCGGAUAGCUCAGUGGU-AGAGCAGGGGAUUGAAAAUCCCCGUGCCUUGGUUCGAUUC
CGAGUCCGGGCA
>DF2520
GCUGGGAUAGCUCAGUGGU-AGAGCGGAGGACUGAAAAUCCUUGUGCACCAGUUCAAAUC
UGGUUCCUAGCA
>DF2600
GCCGGGAUAGCUCAGUGGU-AGAGCAGAGGACUGAAAAUCCUCGUGCACCAGUUCAAAUC
UGGUUUCUGGCA
>DF2700
GUCAGGAUAGCUCAGUGGU-AGAGCAGAGGACUGAAAAUCCUCGUGCACCAGUUCAAAUC
UGGUUCCUGGCA
>DF2720
GUCAGGAUAGCUCAGUGGU-AGAGCAGAGGACUGAAAAUCCUCGUGCACCAGUUCAAAUC
UGGUUCCUGGCA
>DF2920
GCCGGGAUAGCUCAGUGGU-AGAGCAGAGGACUGAAAAUCCUCGUGCACCAGUUCAAAUC
UGGUUCCUGGCA
>DF3360
GUCGGGAUAGCUCAGCGGU-AGAGCAAAGGACUGAAAAUCCUUGUGCACCAGUUCAAAUC
UGGUUCCCGGCG
>DF3770
GCUUAAGUAGCUCAGUGGU-AGAGCGUUAGACUGAAAAUCUAAAGGCGUUGGUUCAAUUC
CAAUCUUGAGCA
>DF3800
GCUUAAGUAGCUCAGUGGU-AGAGCGUCAGGCUGAAAACCUGAAGGCAUUGGUCCGAUUC
CAUUCUUAGGCA
>DF3880
GCUUGAGAAGCUCAAUGGU-AGAGCGGGUCAGUGAAGUUGAUUAGGUGUAAGUUCAAGUC
UUAUCUCGAGCA
>DF4000
GCUUUUAUAGCUUAGUGGU-AAAGCGAUAAAUUGAAGAUUUAUUUACAUGAGUUCGAUUC
UCAUUAAGGGCA
>DF4080
GCCUUUAUAGCUUAGUGGU-AAAGCGAUAAACUGAAGAUUUAUUUACAUGAGUUCGAUUC
UCAUUAAGGGCA
>DF4360
GUUCAGGUAGCUCAGCGGUUAGAGCAAAGGACUGAAAAUCCUUGUGCAGUGGUUCGAAUC
CACUUCUAAGCG
>DF4440
GUCAGGAUAGCUCAGUGGU-AGAGCAGAGGAUUGAAAAUCCUCGUGCACCAGUUCAAAUC
UGGUUCCUGGCA
>DF4500
GUUUAGAUAGCUCAGGGGUUAGAGCAAAGGACUGAAAAUCCUUGUGCAGUGGUUCGAAUC
CACUUCUAAACA
>DF4700
GAUACGGUAGCUUAA-UU--AAAGCGUCUCAUUGAAAAUGAGGAAGUGGUAC-UUUA--G
UACCUUGUGUCA
>DF4800
AUUUAAAUAGCUUAU-AAUUAGAGCAUAACAUUGAAGAUGUUGGGGAAAUU--AUUUU--
AAUUUUUAAAUA
>DF4880
AUUCAAAUAGCUUAUAUUU-AGAGUAUGACACUGAAGAUGUUAUGGAGAUU--AAUU---
AAUCUUUGAAUA
>DF5040
GCAAAGGUAGCUUAACGAUUAAAGCAUAGCACUGAAAAUGCUUCAAAGAGAGUUAAAGUC
CCUCCCUUAGCA
>DF5041
GCAAAGGUAGCUUAACAUU-AAAGCAUAGCACUGAAAAUGCUUCAAAGAGAGUUAAAGUC
CCUCCCUUAGCA
>DF5060
GCUGACGUAGCUUAA-CU--AAAGCAUAACACUGAAGCUGUUAAGACGGACCCUAGAA-A
GUCCCGCUAGCA
>DF5080
GCAAAGGUAGCUUAACGGAUAAAGCACAGCACUGAAAAUGCUUCAAAGGGAGUUAAAGUC
CCUCCCUUAGCA
>DF5100
GCUAUCGUAGCUUAA-UU--AAAGUUUAAUACUGAAGAUAUUAGGAUGGACCCUAGAA-A
GUCCCGAAAGCA
>DF5120
GCUUACGUAGCUUAA-GU--AAAGCACAGCACUGAAGAUGCUGAGAUGAGCCCUAGAA-A
GCUCCGAAAGCA
>DF5121
GCUUACGUAGCUUAA-GU--AAAGCACAGCACUGAAAAUGCUGAGAUGAGCCCUACGAAA
GCUCCGUAAGCA
>DF5160
ACUCUUAUAGCUUAAUAUU-AAAGUAUAGCGCUGAAAACGCUAAGAUGAACCCUAAAA-A
GUUCUAGGGGUA
>DF5200
GUUAAUGUAGCUUAAAUUUAAAAGCAAGACACUGAAAAUGUCUAGAUGGGC-AUUACC--
GCCCCAUCAACA
>DF5220
GCCCCCAUAGCUUAACCAC-AAAGCAUGGCACUGAAGAUGCCAAGAUGGUAC-CUACU-A
UACCUGUGGGCA
>DF5280
GUUAAUGUAGCUUAUAAU--AAAGCAAAGCACUGAAAAUGCUUAGAUGGAU-UCAAAA--
AUCCCAUAAACA
>DF5320
GUUAAUGUAGCUUAAUAC--AAAGCAAAGCACUGAAAAUGCUUAGAUGGAU-AAUUGU--
AUCCCAUAAACA
>DF5360
GUUGAUGUAGCUUAACCC--AAAGCAAGGCACUGAAAAUGCCUAGAUGAGU-CUCCCA--
ACUCCAUAAACA
>DF5400
GUCUACGUAGCUUAACCCC-AAAGCAAGACACUGAAAAUGCCUAGAUGGAU-UCACAC--
AUCCCAUAGACA
>DF5880
GUUUAUGUAGCUUACCCUC-AAAGCAAUACACUGAAAAUGUUUAGACGGGC-UCACAUC-
ACCCCAUAAACA
>DF5900
GUUAAUGUAGCUUAAAAUU-AAAGCAAGGCACUGAAAAUGCCUAGAUGAGU-AUAUUA--
ACUCCAUAAACA
>DF5910
GUUAAUGUAGCUUAAAGUCCAAAGCAAGGCACUGAAAAUGCCUAGAUGAGU-ACACCA--
ACUCCAUAAAC-
>DF5920
GUUAAUGUAGCUUUAAAAUUAAAGCAAGGCACUGAAAAUGCCUAGAUGAGU-GCUCCA--
ACUCCAUAAACA
>DF5930
GUUAAUGUAGCUUAAACUA-AAGGCAAGGCACUGAAAAUGCCAAGAUGAGUG-UACG--C
ACUCCAUGAACA
>DF5940
GUUAAUGUAGCUUAA-AUCCAAAGCAAGGUACUGAAAAUGCCUAGAUGAGUU-UAUU--A
ACUCCAUAAACA
>DF5950
GUUAAUGUAGCUUAAACU--AAAGCAAGGCACUGAAAAUGCCUAGAUGGGU-AUUUA---
ACUCCAUAAACA
>DF5960
GUUAAUGUAGCUUAAAUCU-AAAGCAAGGCACUGAAAAUGCCUAGAUGAGU-GCACUA--
ACUCCAUAAACA
>DF5970
GUUCAUGUAGCUUAAAACC-AAAGCAAGGCAUUGAAAAUGCCUAGAUGAGU-AUAUUA--
ACUCCAUAAACA
>DF5980
GUUGAUGUAGCUUAAAACC-AAAGCAAGGCGCUGAAAAUGCCUAGAUGAGU-AUAUGA--
ACUCCAUAAACA
>DF6200
GCGGGUUUAGCUCAGUGGG-AGAGCGUCAGACUGAAGAUCUGAAGGCGUGUGUUCGAUCC
ACACAAACCGCA
>DF6280
GCGGAUUUAGCUCAGUGGG-AGAGCGCCAGACUGAAGAUCUGGAGGCCUGUGUUCGAUCC
ACAGAAUUCGCA
>DF6281
GCGGAUUUAGCUCAGUGGG-AGAGCGCCAGACUGAAGAUCUGGAGGCCUGUGUUCGAUCC
ACAGAGUUCGCA
>DF6320
GUCGCAAUGGUGUAGUGGG-AGCAUGACAGACUGAAGAUCUGUUGGCAUCGGUUCGAUCC
CGGUUUGUGACA
>DF6740
GCGGGGAUAGCUCAGUGGG-AGAGCGUCAGACUGAAGAUCUGAAGGCGCGUGUUCGAUCC
ACGCUCACCGCA
>DF7740
GCCGAAAUAGCUCAGUGGG-AGAGCGUUAGACUGAAGAUCUAAAGGCCCCGGUUCAAUCC
CGGGUUUCGGCA
>DF7920
GCCGAAAUAGCUCAGUGGG-AGAGCGUUAGACUGAAGAUCUAAAGGCCCUGGUUCGAUCC
CGGGUUUCGGCA
>DF9160
GCCGAAAUAGCUCAGUGGG-AGAGCGUUAGACUGAAGAUCUAAAAGCCCUGGUUCGAUCC
CGGGUUUCGGCA
>DG0220
GCGGAUAUCGUAUAAUGGU-AUUACCUCAGACUUCCAAUCUGAUGAUGUGAGUUCGAUUC
UCAUUAUCCGCU
>DG0260
GCGGUUAAGCACACG-GGUUGUGUCGCAGGCCUUCCAAGCCUCGCUGUAGGGUUCGAUUC
CCUCUAGCCGCU
>DG0860
GCGGCCGUCGUCUAGUGGAUAGGACGCUGGCCUCCCAAGCCAGCAACCCGGGUUCGAAUC
CCGGCGGCCGCA
>DG0960
GCGGCCGUAGUCUAGCGGU-AGGAUGGCGGCCUCCCAAGCCGCAGACCCGGGUUCAAAUC
CCGGCGGCCGCA
>DG1140
GCAGGUGUAGUUGAAUGGU-AGAACUUCAGCCUUCCAAGCUGAUUGUGAGGGUUCGAUUC
CCUUCACCUGCU
>DG1180
GCAGGUGUAGUUUAAUGGC-AGAACUUCAGCCUUCCAAGCUGAUUGUGAGGGUUCGAUUC
CCUUCACCUGCU
>DG1200
GCGAGUAUAGUUUAGUGGU-AGAACAUCAGUCUUCCAAGCUGAUCGUGUCGGUUCGAUUC
CGAUUACUCGCU
>DG1230
GUCGGUGUCGUAUAU-GGUUAUUAC-AGGCCUUGCCAAGGCUUAGACGGCAGUUCGAUCC
UGCUCACCGGCU
>DG1350
GCGGACGUAGCUCAGUGGU-AGAGCGCAACCUUGCCAAGGUUGAGGCGCGAGUUCGAGCC
UCGUCGUCCGCU
>DG1500
GCGGAAGUAGUUCAGUGGU-AGAACAUCACCUUGCCAUGGUGGGGGCGCGGGUUCGAAUC
CCGUCUUCCGCU
>DG1540
GCGGGUGUAGUUUAGUGGU-AAAACCUCAGCCUUCCAAGCUGAUGUCGUGGGUUCGAUUC
CCAUCACCCGCU
>DG1541
GCGGAAGUAGUUCAGUGGG-AGAACACCACCUUGCCAAGGUGGGGGCGCGGGUUCGAAUC
CCGUCUUCCGCU
>DG1542
GCGGAAGUAGUUCAGUGGU-UGAACACCACCUUGCCAAGGUGGGGGCGCGGGUUCGAAUC
CCGUCUUCCGCU
>DG1580
GCGGGAGUAGCUCAGUGGU-AGAGCACGACCUUGCCAAGGUCGGGGCGCGGGUUCAAGUC
CCGUCUCCCGCU
>DG1581
GCGGGAGUAGCUCAGUGGU-AGAGCAUCGGCUUCCCAAGCCGAGGGCGCGGGUUCGAGUC
CCGUCUCCCGCU
>DG1660
GCGGGCAUCGUAUAAUGGCUAUUACCUCAGCCUUCCAAGCUGAUGAUGCGGGUUCGAUUC
CCGCUGCCCGCU
>DG1661
GCGGGAAUAGCUCAGUGGU-AGAGCACGACCUUGCCAAGGUCGGGGCGCGAGUUCGAGUC
UCGUUUCCCGCU
>DG1662
GCGGGCGUAGUUCAAUGGU-AGAACGAGAGCUUCCCAAGCUCUAUACGAGGGUUCGAUUC
CCUUCGCCCGCU
>DG1820
GCGGGUAUAGUUCAGUGGU-AGAACCUCAGCCUUCCAAGCUGAUGAUGCGGGUUCGAUUC
CCGCUACCCGCU
>DG2000
GCGGGAAUAGCUCAGUGGU-AGAGCACGACCUUGCCAAGGUCGGGGCGCGAGUUCGAGCC
UCGUUUCCCGCU
>DG2180
GCGGGUGUAGCUCAGCGGU-AGAGCGCAACCUUGCCAAGGUUGAUGCGCGCGUUCGAAUC
GCGUCACCCGCU
>DG2440
GCGGAUGUAACUCAAUGGU-AGAGUGCGAUCCUUCCAAGUUCGAGGUGUGGGUUCGAGUC
CCAUCAUCCGCU
>DG2520
GCAGAUGUAGCUCAGUGGU-AGAGCGCAACCUUGCCAAGGUUGAUGCAUGGGUUCGAGUC
CCAUUAUCUGCU
>DG2521
GCGGGUAUAGCUCAGUGGU-AGAGCGUGGUCCUUCCAAGUCCAAUGUGCGUGUUCGAAUC
ACGUUACCCGCU
>DG2600
GCGGGUAUAGUUUAAUGGU-AAAAUUCCUCCUUGCCAAGGAGAAUAUGCGGGUUCGAUUC
CCGCUACCCGCC
>DG2601
GCGGGUAUAGUUUAGUGGU-AAAACCUUAGCCUUCCAAGCUAACGAUGCGGGUUCGAUUC
CCGCUACCCGCU
>DG2640
GCGAGCGUAGUUCAAUGGU-AAAACAUCUCCUUGCCAAGGAGAAGAUACGGGUUCGAUUC
CCGCCGCUCGCC
>DG2641
GCGGGUAUAGUUUAGUGGU-AAAACCCUAGCCUUCCAAGCUAACGAUGCGGGUUCGAUUC
CCGCUACCCGCU
>DG2680
GCGAGCGUAGUUCAAUGGU-AAAAUAUCUCCUUGCCAAGGAGAAGAUACGGGUUCGAUUC
CCGCCGCUCGCC
>DG2681
GCGGGUAUAGUUUAGUGGU-AAAACCCUAGCCUUCCAAGCUAACGAUGCGGGUUCGAUUC
CCGCUACCCGCU
>DG2700
GCGGGUAUAGUUUAGUGGUAAAAGCCCUAGCCUUCCAAGCUAACGAUGCGGGUUCGAUUC
CCGCUACCCGCU
>DG2701
GCGAGCGUAGUUCAAUGGU-AAAACAUCUCCUUGCCAAGGAGAAGAUACGGGUUCGAUUC
CCGCCGCUCGCC
>DG2920
GCGGGUAUAGUUUAGUGGU-AAAACCCUAGCCUUCCAAGCUAACGAUGCGGGUUCGAUUC
CCGCUACCCGCU
>DG2921
GCGGAUAUGGUCGAAUGGU-AAAAUUUCUCUUUGCCAAGGAGAAGAUGCGGGUUCGAUUC
CCGCUAUCCGCC
>DG3200
GCGGAUAUAGUUGAAUGGU-AUAAUUUCUCUUUGCCAAGGAGAAGACGCGGGUUCAAUUC
CCGCUAUCCGCC
>DG3880
ACGGCUAUAAGUUAAUGGU-AGACUACUUAGCUACCACCUAAGAUGUGUCGAUUCGAAUU
CGACUAGCCGUA
>DG3881
AUGACUAUAAGUUAAUGGU-AGACUGUUCGUCUUCCAAACGAAGUGUGUCGAUUCGAAUU
CGACUAGUCAUA
>DG4000
AUAGAUAUAAGUUAAUGGU-AAACUGGAUGUCUUCCAAACAUUGAAUGCGAGUUCGAUUC
UCGCUAUCUAUA
>DG4040
GCAGAUAUAAGUCAAUGGC-AGACCUUCUGAUUUCCACUUAGAUUAUGUUCGUUCGAAUC
GGACUAUCUGCA
>DG4070
AUGAGUAUAAGUUAAUGGUUAAACUAAAUGUCUUCCACACAUUCCAUGUGAGUUCGAUUC
UCACUACUCAUA
>DG4080
AUAGAUAUAAGUUAAGGGU-AAACUGAAUGUCUUCCACACAUUGAUUGUGAGUUCGAUUC
UCACUAUCUAGA
>DG4320
GCGGAAAUAGCUUAAUGGU-AGAGCAUAGCCUUGCCAAGGCUGAGGUGAGGGUUCAAGUC
CCUCCUUCCGCU
>DG4360
GCGGAAAUAGCUUAAUGGU-AGAGCGUAGCCUUGCCAAGGCUGAGGUGAGGGUUCAAGUC
CCUCCUUCCGCU
>DG4500
GCGGAAAUAGCUUAAUGGU-AGAGUAUAGCCUUGCCAAGGCUAAGGUGAGGGUUCAAGUC
CCUUUUUCCGCU
>DG4501
GCGGAUAUAGAUUAAAGGU-AAAUUAUCUGCCUUCCAAGCAGAGGAUAUGGGUUCGAUUC
CCGUUAUCCGCA
>DG4700
GCAUAUAUAGUAAACAAU--AUUAUAUUUGCCUUCCAAGCAAAAGUCCUAAU-AAA---A
UUAGUGUAUGCU
>DG4760
AUUUUUCUAGUAUAA-UU--AGUACAUUUGACUUCCAAUCAAAAGA-UUGA--AAUA---
UCAAGAAAAAUA
>DG4800
AUUUAUAUAGUAUAUAAU--UGUAUAUGUGACUUCCAAUCACAAGGACUAAA-UAAU--U
UUAGUAUAAAUA
>DG4840
AUCUAUAUAGUAUAAA----AGUAUAUUUGACUUCCAAUCAUAAGGUCUAUU-AAUU--A
AUAGUAUAGAUA
>DG4880
AUCUAUAUAGUAUAAA----AGUAUAUUUGACUUCCAAUCAUAAGGUCUAUU-AAUA--A
AUAGUAUAGAUA
>DG4980
-CUUUAUUAUAUAAU-UA--GUAUA-UUUGAUUUCCAAUCAAAAGGGCUUUGUUAAAAUC
AAAGAUGGAGU-
>DG5000
GUUUCAUGAGUAUAGC----AGUACAUUCGGCUUCCAACCGAAAGGUUUUGUAAACAACC
AAAAAUGAAAUA
>DG5020
UCUAUUA-AUAUAACA----GUAUAUUUAGUUUUCCAAAUUAAAAGGCCUGUUA-GAAGU
CAGGUAGUAAAA
>DG5040
ACUCUAUGAGUACAAA----CGUACCUUUGACUUCCAAUCAAAUAGUCUUAGGGAAAAUC
UAAGAUAGAGUA
>DG5080
GCUUUAUGAAUACAAC----AGUAUUUUUGACUUCCAAUCAGACAGUCUUGGUGAAAAUU
UAAGAUAAAGCA
>DG5100
-UCUUUCUAGUACUAAGG--AGUAUAAGUGGCUUCCAACCACACGGUCUUGGUUAGAGUC
CAAGGAAAGAU-
>DG5120
ACUUUCUUAGUAUUAACC--AGUACACGUGACUUCCAAUCACAAAGUCUUAGUAGAAU-C
UAAGAGAAAGUA
>DG5220
GCUCUUCUAGUAUAC-UC--AUUACAACUGACUUCCAAUCUUUAAAAUCUGGUAUCAACC
CAGAGAAGAGCA
>DG5280
ACUCCCUUAGUAUAA-AC--AAUACAACUGACUUCCAAUCAGUUAAUUCUGAAAAAAC-U
CAGAAGAGAGUA
>DG5320
ACUCCCUUAGUAUAA-UU--AAUAUAACUGACUUCCAAUUAGUAGAUUCUGAAUAAAC-C
CAGAAGAGAGUA
>DG5360
AUUCUUUUAGUAUUAACU--AGUACAGCUGACUUCCAAUCAGCUAGUUUCGGUCUAGU-C
CGAAAAAGAAUA
>DG5880
ACUCUUUUAGUAUAA-AU--AGUACCGUUAACUUCCAAUUAACUAGUUUUGACAACAU-U
CAAAAAAGAGUA
>DG6280
GCGCAAGUGGUUUAGUGGU-AAAAUCCAACGUUGCCAUCGUUGGGCCCCCGGUUCGAUUC
CGGGCUUGCGCA
>DG7140
GCACCAGUGGUCUAGUGGU-AGAAUAGUACCCUGCCACGGUACAGACCCGGGUUCGAUUC
CCGGCUGGUGCA
>DG7180
GCACCAGUGGUCUAGUGGU-AGAAUAGUACCCUGCCACGGUACAGACCCGGGUUCGAUUC
CCGGCUGGUGCA
>DG7680
GCAUCGGUGGUUCAGUGGU-AGAAUGCUCGCCUGCCACGCGGGCGGCCCGGGUUCGAUUC
CCGGCCGAUGCA
>DG7740
GCAUCGGUGGUUCAGUGGU-AGAAUGCUCGCCUGCCACGCGGGCGGCCCGGGUUCGAUUC
CCGGCCGAUGCA
>DG7741
GCAUCGGUGGUUCAGUGGU-AGAAUGCUCGCCUGCCACGCGGGCGGCCCGGGUUCGAUUC
CCGACCGAUGCA
>DG8100
GCGUUGGUGGUAUAGUGGUGAGCAUAGCUGCCUUCCAAGCAGUUGACCCGGGUUCGAUUC
CCGGCCAACGCA
>DG9160
GCGUUGGUGGUAUAGUGGUGAGCAUAGCUGCCUUCCAAGCAGUUGACCCGGGUUCGAUUC
CCGGCCAACGCA
>DG9161
GCGUUGGUGGUAUAGUGGUGAACAUAGCUGCCUUCCAAGCAGUUGACCCGGGUUCGAUUC
CCGGCCAACGCA
>DG9990
GCAUUGGUGGUUCAGUGGU-AGAAUUCUCGCCUGCCACGCGGGAGGCCCGGGUUCGAUUC
CCGGCCAAUGCA
>DG9991
GCAUUGGUGGUUCAGUGGU-AGAAUUCUCGCCUCCCACGCGGGAGACCCGGGUUCAAUUC
CCGGCCAAUGCA
>DH0260
GUGGCUAUAUCAUAAUGGUUAAUGGUCCUGAUUGUGAAUCAGGCCUUGUGGAUUCGAAUU
CCACUAGCCACC
>DH0660
GCCGAGGUAGGGUAGUGGCUAUCCUGAAGGACUGUGGAUCCUUCGACCCGGGUUCAAUUC
CCGGUCUCGGCC
>DH0680
GCCGGGGUGGGGUAGUGGCCAUCCUUCGGGACUGUGGAUCCCGCGACUCGGGUUCAAAUC
CCGGCCCUGGCC
>DH1140
GCGUAGGUGGUGAAGUGGUUAACACAUCAGGUUGUGGCUCUGACAUCGCGGGUUCGAUCC
CCGUUCUACGCC
>DH1230
GCGGUUGUGGCGAAGUGGUUAACGCAUCGGCUUGUGGCGCCGACACCGGGGGUUCAAUUC
CCCUCGGCCGCC
>DH1540
GCGGUUGUGGCGAAGUGGUUAACGCACCAGAUUGUGGCUCUGGCACCGUGGGUUCGAUUC
CCAUCAAUCGCC
>DH1541
GCGGUUGUGGCGAAGUGGUUAACGCACCAGAUUGUGGCUCUGGCAUCGUGGGUUCGAUUC
CCAUCAAUCGCC
>DH1660
GUGGCUAUAGCUCAGUGGU-AGAGCCCUGGAUUGUGAUUCCAGUUGCGUGGGUUCGAAUC
CCAUUAGCCACC
>DH1700
GUGGCUAUAGCUCAGUGGU-AGAGCCCUGGAUUGUGAUUCCAGUUGCGUGGGUUCGAAUC
CCAUUAGCCACC
>DH1740
GUGGCUAUAGCUCAGUGGU-AGAGUCCCGGAUUGUGAUUCCGGUUGCGCGAGUUCAAGCC
UCGUUAGCCACC
>DH1780
GUGGCUGUAGCUCAGUGGU-AGAGUCCCGGAUUGUGAUUCCGGUUGCGUGGGUUCGAGCC
CCAUCAGCCACC
>DH2520
GUGGGUGUAGCCAAGUGGU-AAGGCAAAGGACUGUGACUCCUUCAUCGCGGGUUCGAUCC
CCGUCAUUCACC
>DH2600
GCGGACGUAGCCAAGUGGAUAAGGCAGUGGAUUGUGGAUCCUCUACCGCGGGUUCAAUUC
CCGUCGUUCGCC
>DH2700
GCGGAUGUAGCCAAGUGGAUAAGGCAGUGGAUUGUGAAUCCACCAUCGCGGGUUCAAUUC
CCGUCGUUCGCC
>DH2720
GCGGAUGUAGCCAAGUGGAUAAGGCAGUGGAUUGUGAAUCCACCAUGCCGGGUUCAAUUC
CCGUCGUUCGCC
>DH2880
GCGGAUGUAGCCAAGUGGAUAAGGCAGUGGAUUGUGAAUCCACCAUCGCGGGUUCAAUUC
CCGUCAUUCGCC
>DH2920
GCGGAUGUAGCCAAGUGGAUAAGGCAGUGGAUUGUGAAUCCACCAUCGCGGGUUCAAUUC
CCGUCGUUCGCC
>DH2960
GCGGAUGUAGCCAAGUGGAUAAGGCAGUGGAUUGUGAAUCCACCAUCGCGGGUUCAAUUC
CCGUCGUUCGCC
>DH3020
GCGGAUGUAGCCAAGUGGAUAAGGCAGUGGAUUGUGAAUCCACCAUCGCGGGUUCAAUUC
CCGUCGUUCGCC
>DH3120
GCGGAUGUAGCCAAGUGGAUAAGGCAGUGGAUUGUGAAUCCACCAUCGCGGGUUCAAUUC
CCGUCGUUCGCC
>DH3200
GCGGAUGUAGCCAAGUGGAUAAGGCAGUGGAUUGUGAAUCCACCAUCGCGGGUUCAAUUC
CCGUCGUUCGCC
>DH3230
GCGGACGUAGCCAAGUGGACAAGGCAGUGGAUUGUGAAUCCACCACCGCGGGUUCAAUUC
CCGUCGUUCGCC
>DH3240
GCGGAUGUAGCCAAGUGGAUAAGGCAGUGGAUUGUGAAUUCACCAUCGCGGGUUCAAUUC
CCGUCGUUCGCC
>DH3280
GCGGAUGUAGCCAAGUGGAUAAGGCAGUGGAUUGUGAAUCCACCAUCGCGGGUUCAAUUC
CCGUCGUUCGCC
>DH3360
GCGGAUGUAGCCAAGUGGAUAAGGCAGUGGAUUGUGAAUCCACCAUCGCGGGUUCAAUUC
CCGUCGUUCGCC
>DH3800
GUGGAUAUAGCUCAAUGGU-AGAGCGUUAGAUUGUGGAUCUAAAGGCGCGGGUUCGAUUC
CUGCUAUUUACC
>DH3880
GUGGGUGUAGUUCAAAGGU-AGAACAGCUGUAUGUGGCAUAGUAUAUCCUAGUUCAAUUC
UAGGUAUCCACC
>DH4000
GUGAAUAUAUUUCAAUGGU-AGAAAAUACGCUUGUGGUGCGUUAAAUCUGAGUUCGAUUC
UCAGUAUUCACC
>DH4040
GUGAUUGUAAUUCAAUGGU-AGAAUGCUUAUUUGUGGCAUAAGAAGUCUUGGUUCGAUUC
CAAGUAAUCACC
>DH4080
CUAAAUAUAUUUCAAUGGUUGCAAAAUACGCUUGUGGUGCGUUAAAUCUAAGUUCGAUUC
UUAGUAUUUACC
>DH4360
GCGGAUGUAGCCAAGUGGAUAAGGCAGUGGAUUGUGAAUCCACCACCGCGGGUUCAAUCC
CCGUCGUUCGCC
>DH4480
GCGGAUGUAGCCAAGUGGAUAAGGCAGUGGAUUGUGAAUCCACCAUCGCGGGUUCAAUUC
CCGUCGUUCGCC
>DH4500
GCGGAUAUAACUUAGGGGUUAAAGUUGCAGAUUGUGGCUCUGAAAACACGGGUUCGAAUC
CCGUUAUUCGCC
>DH4700
AAAAAAGUAGUUUAAUUA--AGAACGAUAGGUUGUGGGGCUAUUAGCGGU---GUUA---
-ACCCUUUUUUA
>DH4880
AUUUAAAUAGUUUAA-AA--AAAAUACUAAUUUGUGGUGUUAGUGAUAUGAA-GUUA--U
UCAUUUUAGAUC
>DH5000
ACCAAAGUAGUUUAA-AA--AAAACAUUAAUUUGUGGCAUUAGAAUUACCAGUUAAAACC
UGGUCUCUGGUC
>DH5040
ACUAAAGUAGUUUAUA----AAAACACCAGCCUGUGGAACUGGAGUAACUGGUUAAAACC
CGGUCUUAAGUC
>DH5080
GAUUAAAGAGUUUAA-GA--AAAGCAUCAGCCUGUGGAGCUGAAGACGCCAGUAAACU-C
UGGCUUAAAUCC
>DH5100
GUAGAUUUAGUUUAA-CC--AAGACAUUAGAUUGUGAUUCUAAAAAUAGAGGUUAAACCC
CUCUAAUCCACC
>DH5120
GUAGAUAUAGUUUAAU----AAAACACUAGAUUGUGAUUCUAGAGUCAGAGGUUAAACCC
CUCUUAUCAACC
>DH5220
GCAAACAUAGUUUAA-CC--CAAACAUUAGAUUGUGAUUCUAAAAAUAGGAGUUUAACCC
UCCUUGUUCGCC
>DH5280
GUAGAUAUAGUUUAC-AA--AAAACAUUAGACUGUGAAUCUAACAACAGGAAAUCAAA-U
UCCUUAUUUACC
>DH5320
GUGAAUAUAGUUUAC-AA--AAAACAUUAGACUGUGAAUCUGACAACAGGAAAUAAAC-C
UCCUUAUUCACC
>DH5360
GUAAAUAUAGUUUAA-CA--AAAACAUUAGAUUGUGAAUCUAACAAUAGAAACUCAUUCC
UUCUUAUUUACC
>DH5440
GUAGAUAUAGUUUAA-CU--AAAACACUAGAUUGUGAAUCUAACCAUAGAGACUCACCAC
UCCUUAUUUACC
>DH5480
GUAGAUAUAGUUUAA-CU--AAAACAUUAGAUUGUGAAUCUAACCAUAGAGACUUACCAC
CUCUUAUUUACC
>DH5520
GUAAAUAUAGUUUAA-CU--AAAACAUUAGAUUGUGAAUCUAACUAUAGAGGCCUACCAC
UUCUUAUUUACC
>DH5560
GUAAAUAUAGUUUAA-UU--AAAACAUUAGACUGUGAAUCUAACUAUAGAAGCUUACCAC
UUCUUAUUUACC
>DH5600
GUAAUUAUAGUUUAG-CU--AAAACAUUAGAUUGUGAAUCUAAUAAUAGAAGAAUAUAAC
UUCUUAAUUACC
>DH5640
GUAAAUAUAGUUUAA-AC--AAAACAUUAGAUUGUGAGUCUAAUAAUAGAAGCCCAAACU
UUCUUAUUUACC
>DH5680
GUAAAUAUAGUUUAAA----AAAACACUAGAUUGUGAAUCCAGAAAUAGAAGCUCAAACC
UUCUUAUUUACC
>DH5720
GUAAAUAUAGUUUAA-CC--AAAACAUCAGAUUGUGAAUCUGACAACAGAGGCUCACGAC
CCCUUAUUUACC
>DH5760
GUAAACAUAGUUUAA-UC--AAAACAUUAGAUUGUGAAUCUAACAAUAGAGGCUCGAAAC
CUCUUGCUUACC
>DH5800
GUAAAUAUAGUUUAA-CC--AAAACAUCAGAUUGUGAAUCUGAUAACAGAGGCUCACAAC
CCCUUAUUUACC
>DH5840
GUAAAUAUAGUUUAA-CC--AAAACAUUAGAUUGUGAAUCUAAUAAUAGGGCCCCACAAC
CCCUUAUUUACC
>DH5880
GUAAAUAUAGUUUAA-CC--AAAACAUCAGAUUGUGAAUCUGACAACAGAGGCUUACGAC
CCCUUAUUUACC
>DH6160
GCCGUGAUAGUAUAGUGGU-AGUACAUCAGAUUGUGGCUCUGAUGACCCUGGUUCGAUUC
CAGGUCGCGGCA
>DH6280
GCCAUCUUAGUAUAGUGGUUAGUACACAUCGUUGUGGCCGAUGAAACCCUGGUUCGAUUC
UAGGAGAUGGCA
>DH6320
GCUCACAUGGUCCAGUGGUUAAGACUCAUCGUUGUGGCCGAUGCGACCCAGGUUCGAUUC
CUGGUGUGGGCA
>DH7740
GCCGUGAUCGUCUAGUGGUUAGGACCCCACGUUGUGGCCGUGGUAACCCAGGUUCGAAUC
CUGGUCACGGCA
>DH8100
GCCGUGAUCGUAUAGGGGUUAGUACUCUGCGUUGUGGCCGCAGCAACCUCGGUUCGAAUC
CGAGUCACGGCA
>DI0220
GGCCCUGUAGCUCAAUGGUUGCAGCAGUCCCCUCAUAAGGGAAAGGUACCAGUUCAAAUC
UGGUCUGGGUCA
>DI0260
ACUUCGGUAGCUUAGCGAUCAAAGCACUCGGCUGAUAACCGAGAGACGGGGGUUUAAAUC
CCUCCCGGAGUA
>DI0660
GGGCUCGUAGCUCAGGGGUUAGAGUGCUCGGCUCAUAACCGAGUGGCAUGGGUUCAAAUC
CCAUCGGGCCCA
>DI0680
GGGCCCAUAGCUUAGCGGU-AGAGCGCCCGGCUCAUAACCGGGCGGCAUGGGUUCGAAUC
CCAUUGGGCCCA
>DI1140
GGACCUUUAGCUCAGUGGUUAGAGCAUCCGGCUCAUAACCGGACGGCAUUGGUUCAAGUC
CAAUAAGGUCCA
>DI1141
CGGAAUAUAGCUCAGCGGUUAGAGCAUUCCGCUGAUAACGGAGAGGCGUUGGUUCAAGUC
CAAUUAUUCCGA
>DI1180
GGACCUUUAGCUCAGUGGUUAGAGCAUCCGGCUCAUAACCGGACGGCAUUGGUUCAAGUC
CAAUAAGGUCCA
>DI1230
GGACCCGUAGCUCAGUGGUUAGAGCUACCGGCUCAUAACCGGUCGGCGUUGGUUCGAGUC
CAACCGGGUCCA
>DI1260
GGACCCUUAGCUCAGUGGUUAGAGCAUCCGGCUCAUAACCGGAUGGCACUGGUUCAAGUC
CAGUAGGGUCCA
>DI1540
GGGCCUGUAGCUCAGCGGUUAGAGCGCACGCCUGAUAAGCGUGAGGCGGUGGUUCGAGUC
CACUCAGGCCCA
>DI1541
GGGCCUGUAGCUCAGCGGUUAGAGCGCACGCCUGAUAAGCGUGAGGCGAUGGUUCGAGUC
CAUUCAGGCCCA
>DI1542
GGACCUUUAGCUCAGUGGUUAGAGCAGACGGCUCAUAACCGUCCGGCGUAGGUUCGAGUC
CUACAAGGUCCA
>DI1620
GGGCCUAUAGCUCAGCGGCUAGAGCACACGCCUGAUAAGCGUGAGGCAGUGGUUCGAGUC
CACUUGGGCCCA
>DI1660
AGGCUUGUAGCUCAGGGGUUAGAGCGCACCCCUGAUAAGGGUGAGGCGGUGGUUCAAGUC
CACUCAGGCCUA
>DI1661
GGCCCCUUAGCUCAGUGGUUAGAGCAGGCGACUCAUAAUCGCUUGGCGCUGGUUCAAGUC
CAGCAGGGGCCA
>DI1820
GGGUCUGUAGCUCAGUGGUUAGAGCGCACCCCUGAUAAGGGUGAGGCGGCAGUUCGAAUC
UGCCCAGACCCA
>DI1860
GGGCCUAUAGCUCAGCGGUUAGAGUGCACCCCUGAUAAGGGUGAGGCACAAGUUCAAGUC
UUGUUAGGCCCA
>DI1900
AGGCCUGUAGCUCAGGGGUUAGAGCGUACGCCUGAUAAGCGUAAGGCGGCAGUUCGAGUC
UGCCUAGGCCUA
>DI2100
GGGCUAUUAGCUCAGGGGUUAGAGCGCACCCCUGAUAAGGGUGAGGCCCUGGUUCAAGUC
CAGGAUGGCCCA
>DI2180
GGGCUAUUAGCUCAGUGGUUAGAGCGCACCCCUGAUAAGGGUGAGGCCCUGGUUCGAAUC
CAGGAUGGCCCA
>DI2220
GGGCUAUUAGCUCAGUGGUUAGAGCGCACCCCUGAUAAGGGUGAGGCCCUGGUUCAAAUC
CAGGAUGGCCCA
>DI2400
GGGCUAUUAGCUCAGUGGUUAGAGCGCACCCCUGAUAAGGGUGAGGCCCUGGUUCGAAUC
CAGGAUGGCCCA
>DI2410
GGGCUAUUAGCUCAGUGGUUAGAGCGCACCCCUGAUAAGGGUGAGGCCCUGGUUCAAAUC
CAGGAUGGCCCA
>DI2440
GGGCUAUUAGCUCAGUGGUUAGAGCGUUGCUUUGAUAAGGCAAAAGCGAAAGUUCAAAUC
UUUCAUAGCCCA
>DI2480
GGGCUAUUAGCUCAGUGGUUAGAGCGCACCCCUGAUAAGGGUGAGGCGCUGAUUCGAAUU
CAGCAUAGCCCA
>DI2520
GGGCUAUUAGCUCAGUGGUUAGAGCAUACCCUUGAUAAGGGUAAGGCGCUAGUUCAAGUC
UAGCAUGGCCCU
>DI2540
GGGCUAUUAGCUCGCUGGU-UGAGCACACCCCUGAUAAGGGUGAGGCUCUGGUUCAAGUC
CAGAAUAGCCCA
>DI2550
GGGCUAUUAGCUCAGUGGU-AGAGCGCGCCCCUGAUAAGGGCGAGGCUCUGGUUCAAGUC
CAGGAUAGCCCA
>DI2570
GGGCUAUUAGCUCAGUGGUUAGAGCGCACCCCUGAUAAGGGUGAGGCCCUGGUUCAAAUC
CAGGAUGGCCCA
>DI2580
GGGUUAUUAGCUCAGUGGUUAGAGCACACCCCUGAUAAGGGUGAGGCCCUGGUUCAAAUC
CAGGAUAACCCA
>DI2590
GGGCUAUUAGCUCAGUGGUUAGAGCGCACCCCUGAUAAGGGUGAGGCUCUGGUUCAAAUC
CAGAAUGGCCCA
>DI2600
GCAUCCAUGGCUGAAUGGUUAAAGCACCCAACUCAUAAUUGGCGAACACAGGUUCAAUUC
CUGUUGGAUGCA
>DI2601
GGGCUAUUAGCUCAGUGGU-AGAGCGCGCCCCUGAUAAGGGCGAGGCUCUGGUUCAAGUC
CAGGAUAGCCCA
>DI2620
GGGCUAUUAGCUCAGCGGUAAGCGCGCGCCCCUGAUAAGGGCGAGGCUCUGGUUCAAAUC
CAGGAUAGCCCA
>DI2700
GCAUCCAUGGCUGAAUGGUUAAAGCGCCCAACUCAUAAUUGGUAAAUGCGGGUUCAAUUC
CUGCUGGAUGCA
>DI2701
GGGCUAUUAGCUCAGUGGU-AGAGCGCGCCCCUGAUAAGGGCGAGGCUCUGGUUCAAGUC
CAGGAUGGCCCA
>DI2720
GGGCUAUUAGCUCAGUGGU-AGAGCGCGCCCCUGAUAAGGGCGAGGCUCUGGUUCAAGUC
CAGGAUGGCCCA
>DI2760
GCAUCCAUGGCUGAAUGUU-AAAGCGCCCAACUCAUAAUUGGCGAACGUAGGUUCAAUUC
CUACUGGAUGCA
>DI2840
GGGCUAUUAGCUCAGUGGU-AGAGCGCGCCCCUGAUAAGGGCGAGGCUCUGGUUCAAGUC
CAGGAUGGCCCA
>DI2920
GGGCUAUUAGCUCAGUGGU-AGAGCGCGCCCCUGAUACGGGCGAGGCUCUGGUUCAAGUC
CAGGAUGGCCCA
>DI2921
GCAUCCAUGGCUGAAUGGUUAAAGCGCCCAACUCAUAAUUGGGAAUCGUAGGUUCAAUUC
CUACUGGAUGCA
>DI2922
GCAUCCAUGGCUGAAUGGUUAAAGCGCCCAACUCAUAAUUGGCGAACGUAGGUUCAAUUC
CUACUGGAUGCA
>DI3080
GCAUCCAUGGCUGAAUGGUUAAAGCGCCCAACUCAUAAUUGGUAAAUGCGGGUUCAAUUC
CUGCUGGAUGCA
>DI3220
GCAUCCAUGGCUGAAUGGUUAAAGCGCCCAACUCAUAAUUGGCGAACGCGGGUUCAAUUC
CUGCUGGAUGCA
>DI3280
GCAUCCAUGGCUGAAUGGUUAAAGCGCCCAACUCAUAAUUGGGAAUCGUAGGUUCAAUUC
CUACUGGAUGCA
>DI3281
GGGCUAUUAGCUCAGUGGU-AGAGCGCGCCCCUGAUACGGGCGAGGCUCUGGUUCAAGUC
CAGGAUGGCCCA
>DI3880
GGUUCUUUAACUUAACGGU-AAAGUGUGUUCUUGAUAAGGAUAUGUUCAGUGUUCGAGUC
ACUGAAGAAUCA
>DI4000
GAAACUAUAAUUCAAUGGUUAGAAUAGUAUUUUGAUAAGGUACAAAUAUAGGUUCAAUCC
CUGUUAGUUUCA
>DI4080
GAAACUAUAAUUCAAUGGUUAGAAUAGUAUUUUGAUAAGGUACCAAUAUAGGUUCGAUUC
CUGUUAGUUUCA
>DI4320
GGGCUUAUAGUUUAAUGGUUGAAACGUACCGCUCAUAACGGUGAUAUGUAGGUUCGAGCC
CUACUAAGCCUA
>DI4500
GGGCUUAUAGUUUAAUGGUUCAAACGCACCGCUCAUAACGGUGAUAUGUAGGUUCGAGUC
CUACUAAGCCUA
>DI4620
CCGGUAGGGCUGCGU----UAGCAGGUUACUGUGAUAUAGUAAUAGGAGA---GUUU---
-UCUUCGUCGGU
>DI4700
AGUGCCACGUGGGGGAUG--AUCCAGUUGCUUUGAUGAAGCAGAGCCAAAAU--AUG--A
UUUUUGGCACUU
>DI4880
AAUGAAUUGCCUGAU-AA--AAAGGGUUACCUUGAUAGGGUAAAUUUGCAG--UUUU---
CUGCAUUCAUUG
>DI4960
AAUGAAUUGCCUGAUA----AAAGGGUUAUCUUGAUAGGGUAAAUUUGUAG--GAUU---
CUACAUUCAUUG
>DI5040
AGAGCUUGCUCCCAAAGCU-UGGGUGUCUAGCUGAUAAUUAGACUACAAGGGUUAAAUUC
CCUUAAGCUCUA
>DI5080
GAGCUUGC-CCCUAAAGUU-AAGGUGUCUAGCUGAUAAUUAGAUU-UAAGGGUUAAAUUC
CCUUCAAGCUCU
>DI5120
GGAAAUGUGCCCGAA-AG--UAGGGAUCACUUUGAUAGAGUGAAAUUAUGGGUUCAAACC
CCAUCAUCUCCU
>DI5160
GGAAGCGUGCCUGAA-AGU-UAAGGACCUCCUUGAUAGGGAGGCUUUAGGGGUUCAAACC
CCCUCACUUCCU
>DI5220
GGAAGCGUGCCUGAACAA--AAAGGAUCACUAUGAUAAAGUGAACAUAGAGGUAUAACCC
CUCUCACUUCCU
>DI5280
AGAAAUAUGUCUGACA----AAAGAGUUACUUUGAUAGAGUAAAUAUAGAGGUUUAAAUC
CUCUUAUUUCUA
>DI5320
AGAAAUAUGUCUGAUA----AAAGAAUUACUUUGAUAGAGUAAAUUUAGAGGUUCAAGCC
CUCUUAUUUCUA
>DI5360
AGAAAUAUGUCUGACA----AAAGAGUUACUUUGAUAGAGUAAAUAUAGAGCUUCAAACC
CUCUUAUUUCUA
>DI5880
AGAAAUAUGUCUGAUA----AAAGAGUUACUUUGAUAGAGUAAAUAUAGGAGCUUAAACC
CCCUUAUUUCUA
>DI6280
GGUCUCUUGGCCCAGUGGUUAAGGCACCGUGCUAAUAACGCGGGGACAGCGGUUCGAUCC
CGCUAGAGACCA
>DI6281
GCUCGUGUAGCUCAGUGGUUAGAGCUUCGUGCUUAUAACGCGACCGCGUGGGUUCAAUCC
CCACCUCGAGCA
>DI6320
GGUCGCAU-AUGUAGUGGUUAUCAUGUCGAUCUAAUAAGUCGAAUGCGCCGGUUCGAACC
CGGCUGUGACCA
>DI7740
GGCCCAUUAGCUCAGUGGUUAGAGCGUCGUGCUAAUAACGCGAAGGCGCGGGUUCGAUCC
CCUCAUGGGCCA
>DI8100
GGCCGGUUAGCUCAGUGGUUAGAGCGUGGUGCUAAUAACGCCAAGGCGCGGGUUCGAUCC
CCGUACGGGCCA
>DK0260
GGGUUGCUAGCUCAACGGUUAGAGCACUGGUCUUUUAAACCAUAGGUACAGGUUCGAGUC
CUGUGCAACCCA
>DK0660
GGGCCCGUAGCUUAGUGGU-AGAGCGCCUGACUUUUAAUCAGGCGGCGAGGGUUCGAAUC
CCUUCGGGCCCG
>DK0680
GGGCCCGUAGCUCAGUGGU-AGAGCGCUUGGCUUUUAACCAAGUAGCGCGGGUUCAAAUC
CCGUCGGGCCCG
>DK0740
GGGCCCGUAGCUUAGUGGU-AGAGCGCCUGGCUUUUAAUCAGGCGGCGAGGGUUCGAAUC
CCUUCGGGCCCG
>DK1140
GACUCGUUAGCUCAGCGGU-AGAGCAACUGGCUUUUAACCAGUGGGCCGGGGUUCGAAUC
CCCGACGAGUCA
>DK1141
GUCUGAUUAGCGCAACGGC-AGAGCAACUGACUCUUAAUCAGUGGGUGUGGGUUCGAUUC
CCACAUCAGGCA
>DK1200
GACUCACUAGCUCAGCGGU-AGAGCAUUUGACUUUUAAUCAAAGGGCCCGAGUUCGAUCC
UCGGGUGAGUCA
>DK1220
GACUCGUUAGCUCAGCGGU-AGAGCAACUGGCUUUUAACCAGUGGGCCGGGGUUCGAAUC
CCCGACGAGUCA
>DK1230
GCAUCCAUAGCUCAGUGGU-AGAGCAACAGACUCUUAAUCUGUGGGCCACGGUUCGAGCC
CGUGUGGGUGUA
>DK1231
GUCCCGUUAGCUCAGGGGU-AGAGCACUUGACUUUUAAUCAAGGUGCGAUGGUUCGAGUC
CAUCACGGGACA
>DK1350
GCGCCGCUAGCUCAGUGGUUAGAGCAGCUGACUCUUAAUCAGCGGGCCGGGGUUCGAGUC
CCUGGCGGCGCA
>DK1540
GAGCCAUUAGCUCAGUGGU-AGAGCAUCUGACUUUUAAUCAGAGGGCGAAGGUUCGAGUC
CUUCAUGGCUCA
>DK1660
GGGUCGUUAGCUCAGUGGU-AGAGCAGUUGACUUUUAAUCAAUUGGCGCAGGUUCGAAUC
CUGCACGACCCA
>DK2000
GGGUCGUUAGCUCAGAGGU-AGAGCAGCGGACUUUUAAUCCGUUGGCGAAGGUUCGAAUC
CUUCACGACCCA
>DK2520
GAGUUGGUAGCUCAGUGGU-AGAGCACUCGGCUUUUAACCGAUCGGCCUGGGUUCGAAUC
CCAGCCAACUCA
>DK2580
GGGUUGCUAACUCAAUGGU-AGAGUACUCGGCUUUUAACCGAUUAGUCCGGGUUCGAGUC
CCGGGCAACCCA
>DK2600
GGGUUGCUAACUCAAUGGU-AGAGUACUCGGCUUUUAACCGACGAGUCCGGGUUCGAGCC
CCGGGCAACCCA
>DK2920
GGGUUGCUAACUCAACGGU-AGAGUACUCGGCUUUUAACCGACUAGUCCGGGUUCGAAUC
CCGGGCAACCCA
>DK3200
GGGUUGCUAACUCAAUGGU-AGAGUACUCGGCUUUUAACCGACAGUUCCGGGUUCGAGUC
CCGGGCAACCCA
>DK3220
GGGUUGCUAACUCAAUGGU-AGAGUACUCGGCUUUUAACCGACGAGUCCGGGUUCGAGUC
CCGGGCAACCCG
>DK3230
GGGUUGCUAACUCAAUGGU-AGAGUACUCGGCUUUUAACCGACGAGUCCGGGUUCGAGUC
CCGGGCAACCCG
>DK3240
GGGUUGCUAACUCAACGGU-AGAGUACUCGGCUUUUAACCGACUAGUCCGGGUUCGAGUC
CCGGGCAACCCA
>DK3880
GAGACUUUAGUUUAAUGGU-AAAACAUAUGACUUUUAAUCAUUCUAUAUAGGUUCGAGUC
CUAUAAGUCUUA
>DK4000
GAGAAUAUUGUUUAAUGGU-AAAACAGUUGUCUUUUAAGCAACCCAUGCUGGUUCAACUC
CAGCUAUUCUCA
>DK4030
GAGAGUAU-UGUUUAAGGUAAAACAUUCUGUCUUUUAAGCAGUCUAUAGUGGUUCGAUUC
CACUUAUUCUCA
>DK4050
GAGAAUAUUGUUUAAUGGU-AAAACAGUUGCCUUUUAAGCAUCCCAGUUUGGUUCGAUUC
CAACUAUUCUUA
>DK4080
GAGAGUAUUGUUUAAAGGU-AAAACAGUUGUCUUUUAAGCAACCCAUGCUGGUUCGAAUC
CAGCUAUUCUCA
>DK4340
GGGUGUAUAGCUCAGUGGU-AGAGCAUUGGGCUUUUAACCUAAUGGCGCAGGUUCAAGUC
CUGCUAUACCCA
>DK4440
GGGUGUAUAGCUCAGUGGU-AGAGCAUUGGGCUUUUAACCUAAUGGCGCAGGUUCAAGUC
CUGCUAUACCCA
>DK4480
GGGUGUAUAGCUCAGUGGU-AGAGCAUUGGGCUUUUAACCUAAUGGCGCAGGUUCAAGUC
CUGCUAUACCCA
>DK4500
GGGUGUAUAGCUCAGUGGU-AGAGCAAUAGGCUUUUAACUUAAAGGCGCAGGUUCAAGUC
CUGCUAUACCCA
>DK4620
CUGGGGGUAGCUUAA-GAUUAAAGUUUGGAAUUCUUACUUCUAAGAUAUCUG-GUU---U
GGAUUCUUCAGG
>DK4700
UAAGCUAAAGCUUUG-AA--GAAGCGUUAAACUUUUAAUUUAAUGAACUUGUAUAAUGCG
CAAGUAGCUUUU
>DK4760
CAUCAGAUGACUGAA-AG--UAAGUAAUGGUCUCUUAAACCAAAAAUAGUAAAUUAACUU
UACUUCUGAUGA
>DK4840
CAUUAGAUGACUGAA-AG--CAAGUACUGGUCUCUUAAACCAUUUAUAGUAAAUUAGCAU
UACUUCUAAUGA
>DK4880
CAUUAGAUGACUGAA-AG--CAAGUACUGGUCUCUUAAACCAUUUUUAGUAAAUUAGCCU
UACUUCUAAUGA
>DK5040
CCUUAAUUAGCUUAUUAU--AAAGCCCUAAACUCUUAAUUUAAAAGAAAUAGUUAAAACC
UAUUAUUAAGGA
>DK5080
CCUUAAUUAGCUUAU-UU--AAAGCUUUAGACUCUUAAUUUAAAGAAAUUAGCUAAUACC
UAUUAUUAAGGA
>DK5100
CACUAAGAAGCUAAUAGGGUUAAGCACCAGCCUUUUAAGCUGGAAGAGGUGACUCCCAAC
CACCCUUAAUGA
>DK5120
CACUAAGAAGCUAAAUGGGCUUAGCGACAGCCUUUUAAGCUGUAGAUGGUGACUCCCAAC
CACCCUUAAUGA
>DK5220
CAUUAAGAAGCUAUG-CA--CCAGCACUAGCCUUUUAAGCUAGAGAAGGGG-ACACCCU-
CCCCCUUAAUGA
>DK5280
CAUUGCGAAGCUU-------AGAGCGUUAACCUUUUAAGUUAAAGUAGAGA-CAACAAA-
UCUCCACAUUGA
>DK5281
CAUUGCGAAGCUU-------AGAGCGUUAACCUUUUAAGUUAAAGUAGAGA-CAACAAA-
UCUCCACAAUGA
>DK5320
CACUAUGAAGCUA-------AGAGCGUUAACCUUUUAAGUUAAAGUAGAGACCUUAAA-A
UCUCCAUAGUGA
>DK5360
CACUAAGAAGCUAU------AUAGCACUAACCUUUUAAGUUAGAGAUGAGAGCCAUAUAC
UCUCCUUGGUGA
>DK5880
CACUGUAAAGCUAAC-----UUAGCAUUAACCUUUUAAGUUAAAGAUAAGAGAACCAACC
UCUUUACAGUGA
>DK6050
GCCCUUCUAGCUCAGUGGU-AGGGCGCACGGCUCUUAACCGUGUGGCGUGGGUUCGAG-C
CCACGGGGGGUG
>DK6051
GCCUUCCUAGCUCAGUGGU-AGAGCGCACGGCUUUUAACCGUGUGGCGUGGGUUCGAUCC
CCACGGAAGGCG
>DK6052
GCCCUUCUAGCUCAGUGGU-AGAGCGCACGGCUCUUAACCGUGUGGCGUGGGUUCGAGCC
CCACGGGGGGUG
>DK6160
GCCCAGAUAGCUCAGUGGU-AGAGCGCAAGGCUUUUAACCUUGUGGCGGGGGUUCGAGCC
CCCCUUUGGGCG
>DK6161
GCCCGGCUAGCUCAGUGGU-AGAGCGCCAGACUCUUAAUCUGGUGGCGGGGGUUCGAGCC
CCCCGUUGGGCG
>DK6280
UCCUUGUUAGCUCAGUGGU-AGAGCGUUCGGCUUUUAACCGAAAUGCAGGGGUUCGAGCC
CCCUAUGAGGAG
>DK6281
GCCUUGUUGGCGCAAUGGU-AGCGCGUAUGACUCUUAAUCAUAAGGUAGGGGUUCGAGCC
CCCUACAGGGCU
>DK6320
UCCCGAGUGGCUCAAUGGUUAGAGCGUCUGACUCUUAAUCAGAAGGUGCGAGUUCGAGUC
UCGCCUUGGGAG
>DK7560
GCCCGGUUAGCUCAGUGGU-AGAGCACCAGACUCUUAAUCUGGUUGCGCGGGUUCGAGCC
CCGCAUUGGGCU
>DK7680
GCCCGGCUAGCUCAGUGGU-AGAGCAUGAGACUCUUAAUCUCAGGGCGUGGGUUCGAGCC
CCACGUUGGGCG
>DK7740
GCCCGGCUAGCUCAGUGGU-AGAGCAUGAGACUCUUAAUCUCAGGGCGUGGGUUCGAGCC
CCACGUUGGGCG
>DK7741
GCCCGGAUAGCUCAGUGGU-AGAGCAUUGGACUUUUAAUCCAAGGGCCAGGGUUCAAGUC
CCUGUUCGGGCG
>DK7920
GCCCGCAUAGCUCAGUGGU-AGAGCAUCAGACUUUUAAUCUGAGGGCCAGGGUUCAAGUC
CCUGUUCGGGCG
>DK8040
GCCCGGCUAGCUCAGUGGU-AGAGCAUGAGACUCUUAAUCUCAGGGCGUGGGUUCGAGCC
CCACGUUGGGCG
>DK8100
GCCUGGAUAGCUCAAUGGU-AGAGCAUCAGACUUUUAAUCUGAGGGUCAGGGUUCAAGUC
CCUGUUCAGGCG
>DK8101
GCCCGGCUAGCUCAGUGGU-AGAGCAUGAGACUCUUAAUCUCAGGGCGUGGGUUCGAGCC
CCACGUUGGGCG
>DK9160
GCCCGGCUAGCUCAGUGGU-AGAGCAUGAGACUCUUAAUCUCAGGGCGUGGGUUCGAGCC
CCACGUUGGGCG
>DK9990
GCCCGGAUAGCUCAGUGGU-AGAGCAUCAGACUUUUAAUCUGAGGGCCAGGGUUCAAGUC
CCUGUUCGGGCG
>DK9991
GCCCGGCUAGCUCAGUGGU-AGAGCAUGAGACUCUUAAUCUCAGGGCGUGGGUUCGAGCC
CCACGUUGGGCG
>DL0220
GCGAGAAUGGUCAAAUGGUAAAGGCACAGCACUUAAAAUGCUGCGUUGUGGGUUCGAGUC
CCACUUCUCGCA
>DL0260
GGGGCUAUGCUGGAACGGUAGACAAUACGGCCUUAGAUUCCGUAGGUGGGAGUUCGAGUC
UCCCUAGCCCCA
>DL0440
GCAGGGAUAGCCAAGUGGCCACGGCGCAGCGUUCAGGGCGCUGUCUCGCAGGUUCAAAUC
CUGCUCCCUGCA
>DL0660
GCAGGGGUUGUCGAGCGGCCAAGAUGCAGGACUUAGAAUCCUGUCUCCAGGGUUCAAAUC
CCUGCCCCUGCA
>DL0680
GCGGGGGUGCCCGAGUGGUCAAGGGGACAGGCUUAGGACCUGUUGUCCAGGGUUCGAAUC
CCUGCCCCCGCA
>DL0860
GCGGGGGUGCCCGAGCGGUCAAGGGGUCGGGCUCAGGCCCCGAUGUCGUGGGUUCAAAUC
CCACCCCCCGCA
>DL0980
GCGGGGGUGCCCGAGCGGUAAAGGGGCAGGGCUCAAGACCCUGUGUCGUGGGUUCGAAUC
CCACCCCCCGCA
>DL0981
GCGGGGGUGCCCGAGCGGUAAAGGGGCAGGGUUCAGGUCCCUGUGUCGUGGGUUCAAAUC
CCACCCCCCGCA
>DL1140
CCCCAAGUGGCGGAAUGGUAGACGCAUUGGACUUAAAAUCCAACGUUGCCGGUUCAAGUC
CGGCCUUGGGGA
>DL1141
-GGGGAUU-GGCGGAAGGCAGACGCACUAGACUUAGGAUCUAGCGGUAAGGGUUCAAGUC
CCUUAUCCCCCA
>DL1200
GCCCAAGUGGCGGAAUGGUAGACGCAUGGGAUUUAAGAUCCCACGGUGCCGGUUCAAGUC
CGGCUUUGGGCA
>DL1220
GGGGGAUUGGCGGAAUGGCAGACGCACUAGACUUAGGAUCUAGCGGUAAGGGUUCAAGUC
CCUUAUCCCCCA
>DL1230
CCCCGUGUGGCGAAAUGGUAGACGCGCUUGACUCAAAAUCAAGUAGUGCUGGUUCGAGUC
CGGUCACGGGGA
>DL1231
GCGGGUGUGGCGAAAUGGCAGACGCACUAGACUUAGGAUCUAGCGAUGCAGGUUCAAGUC
CUGUCACCCGCA
>DL1232
GCCCGGGUGGUGAAAUGGUAGACACGCAGGACUUAAAAUCCUGUGAUGUCGGUUCAAGUC
CGACCCCGGGCA
>DL1310
GCCCGGAUGGUGGAA-UGCAGACACGGCGAGCUUAAACCUCGCUGGUGCCGGUUCAAGUC
CGGCUCCGGGCA
>DL1540
GCGGAUGUGGCGGAAUGGCAGACGCGCUAGAAUCAGGCUCUAGUGGUGGGGGUUCAAGUC
CCUUCAUCCGCA
>DL1541
GCCGGGGUGGUGGAAUGGCAGACACACAGGACUUAAAAUCCUGCGGUGCCGGUUCAAGUC
CGGCCCUCGGCA
>DL1542
GCCGGGGUGGUGGAAUGGCAGACACACAGGACUUAAAAUCCUGCGGUGCCGGUUCAAGUC
CGGCCCUCGGCA
>DL1543
GCCGGUGUGGCGGAAUGGCAGACGCGCACGACUCAAAAUCGUGUUGUGUCGGUUCGACCC
CGACCACCGGUA
>DL1544
GCGGGUGUGGCGGAAUGGCAGACGCGCUAGACUUAGGAUCUAGUGGUGGGGGUUCAAGUC
CCUUCACCCGCA
>DL1660
GCGAAGGUGGCGGAAUGGUAGACGCGCUAGCUUCAGGUGUUAGUGGUGGGGGUUCAAGUC
CCCCCCCUCGCA
>DL1661
GCGGGAGUGGCGAAAUGGUAGACGCACCAGAUUUAGGUUCUGGCGGUGCGAGUUCAAGUC
UCGCCUCCCGCA
>DL1662
GCCGAAGUGGCGAAAUGGUAGACGCAGUUGAUUCAAAAUCAACCGGUGCCGGUUCGAGUC
CGGCCUUCGGCA
>DL1663
GCCGAGGUGGUGGAAUGGUAGACACGCUACCUUGAGGUGGUAGUGUUACGGGUUCAAGUC
CCGUCCUCGGUA
>DL1664
GCCCGGAUGGUGGAAUGGUAGACACAAGGGAUUUAAAAUCCCUCGGUGCGGGUUCAAGUC
CCGCUCCGGGUA
>DL1700
GCGAAGGUGGCGGAAUGGUAGACGCGCUAGCUUCAGGUGUUAGUGGUGGGGGUUCAAGUC
CCCCCCCUCGCA
>DL1750
GCGGAAGUGGCGGAAUGGUAGACGCACUAGAUUUAGGUUCAUGCGGUGAGAGUUCAAGUC
UCUCCUUCCGCA
>DL1780
GCGAAGGUGGCGGAAUGGUAGACGCGCUAGCUUCAGGUGUUAGUGGUGAGGGUUCGAGUC
CCUCUCUUCGCA
>DL1940
GCCCAGAUGGCGGAAUGGUAGACGCGCCAGCUUCAGGUGCUGGUAGUGGAGGUUCGAGUC
CUCUUCUGGGCA
>DL1980
GCCCAGGUGGCGGAAUGGUAGACGCGCAUGGUUCAGGUCCAUGUGGUGGAGGUUCGAGUC
CUCUCCUGGGCA
>DL2000
GCCCGAGUGGUGGAAUGGUAGACACAAGGGAUUUAAAAUCCCUCGGUGCCAGUUCAAGUC
UGGCUUCGGGCA
>DL2180
GGGGAUGUGGUGGAAUGGUAGACGCAACGGACUUAAAAUCCGUCGGUGAGGGUUCAAGUC
CCUCCGUCCCCA
>DL2520
GCAGGCAUGGCGGAAUGGUAGACGCGCAGGAUUUAGGUUCCUGUGGUGAGAGUUCGAGUC
UCUCUGCCUGUA
>DL2521
GCCUUCGUGGUGAAAUGGUAGACACUCAUGACUUAAAAUCAUGUGGUACCGGUUCAACUC
CGGUCGAAGGUA
>DL2522
UCCUUCGUGGUGAAAUGGUAAACACGUGUGAUUCAAAAUCACAUGUUGCCGGUUCGAGUC
CGGUCGAAGGUA
>DL2600
GCCUUGAUGGUGAAAUGGUAGACACGCGAGAUUCAAAAUUUCGUGAUGGAGGUUCGAGUC
CUCUUCAAGGCA
>DL2601
GGGGGUAUGGCGAAAUGGUAGACGCUGCGGACUUAAAAUCCGUUGGUGAGGGUUCAAGUC
CCUCUACCCCCA
>DL2602
GCCGCUAUGGUGAAAUGGUAGACACGCUGCUCUUAGGAAGCAGUGUUCUCGGUUCGAAUC
CGAGUAGCGGCA
>DL2700
GCCGCCAUGGUGAAAUGGUAGACACGCUGCUCUUAGGAAGCAGUGAUCUCGGUUCGAGUC
CGAGUGGCGGCA
>DL2701
GGGGAUAUGGCGAAAUGGUAGACGCUACGGACUUAAAAUCCGUCGCUGAGGGUUCAAGUC
CCUCUAUCCCCA
>DL2702
GCCUUGAUGGUGAAAUGGUAGACACGCGAGACUCAAAAUCUCGUGGUGGAGGUUCGAGUC
CUCUUCAAGGCA
>DL2720
GGGGAUAUGGCGAAAUGGUAGACGCUACGGACUUAAAAUCCGUCGGUGAGGGUUCAAGUC
CCUCUAUCCCCA
>DL2721
GCCUUGAUGGUGAAAUGGUAGACACGCGAGACUCAAAAUCUCGUGGUGGAGGUUCGAGUC
CUCUUCAAGGCA
>DL2740
GCCGCUAUGGUGAAAUGGUAGACACGUUGCUCUUAGGAAGCAGUGAUCUUGGUUCGAGUC
CGAGUGGCGGCA
>DL2800
GCCUUGGUGGUGAAAUGGUAGACACGCGAGACUCAAAAUCUCGUGGUGGAGGUUCGAGUC
CUCUUCAAGGCA
>DL2920
GCCGCUAUGGUGAAAUGGUAGACACGCUGCUCUUAGGAAGCAGUGAUCUCGGUUCGAGUC
CGAGUGGCGGCA
>DL2921
GGGGAUAUGGCGAAAUGGUAGACGCUACGGACUUAAAAUCCGUCGGUGAGGGUUCAAGUC
CCUCUAUCCCCA
>DL2922
GCCUUGGUGGUGAAAUGGUAGACACGCGAGACUCAAAAUCUCGUGGUGGAGGUUCGAGUC
CUCUUCAAGGCA
>DL3200
GCCUUGGUGGUGAAAUGGUAGACACGCGAGACUCAAAAUCUCGUGGAGGAGGUUCGAGUC
CUCUUCAAGGCA
>DL3280
GCCUUGGUGGUGAAAUGGUAGACACGCGAGACUCAAAAUCUCGUGGUGGAGGUUCGAGUC
CUCUUCAAGGCA
>DL3360
GCCUUGGUGGUGAAAUGGUAGACACGCGAGACUCAAAAUCUCGUGGUGGAGGUUCGAGUC
CUCUUCAAGGCA
>DL3361
GGGGAUAUGGCGAAAUGGUAGACGCUACGGACUUAAAAUCCGUCGGUGAGGGUUCAAGUC
CCUCUAUCCCCA
>DL3400
GGGGAUAUGGCGAAAUGGUAGACGCUACGGACUUAAAAUCCGUCGGUGAGGGUUCAAGUC
CCUCUAUCCCCA
>DL3800
ACUUAUGUGGCGGAACGGUAGACGCGUGGGACUUAAAAUCUCAUUGUGCCGGUUCGAUUC
CGGUCAUAAGUA
>DL3840
ACUUAUGUGGCGGAAUGGUAGACGCGUGGGACUUAAAAUCUCAUUGUGCCGGUUCGACCC
CGGUCAUAAGUA
>DL3880
AUCCGAGUGCUGGAAUGGUAGACAGUCUUAGCUUAAGUUUAAGUGGUAAACGUUCGAAUC
GUUUCUCGGAUA
>DL3881
AUGGGUAUGCUGAAAUGGUAAACAGGUUCCGCUUAGGACGGAAUAUUGCAAGUUCAAGUC
UUGUUACCCGUA
>DL4000
GCUAUUUUGGUGGAAUGGUAGACACGAUACUCUUAAGAUGUAUUAAUGAAGGUUCAAGUC
CUUUAAAUAGCA
>DL4020
AUGACUAUGGCGGAAUGGUAGACGCGAUUAGUUUAGGUCUAAUUUAUAUGGGUUCAAAUC
CCAUUAGUCAUA
>DL4030
GCUACUUUGGUGGAAUGGUAGACACGACGCACUUAAAAUGCGUUAAUAAAAGUUCAAGUC
UUUUAAGUAGCA
>DL4040
GCCUAAAUGCUGGAAUGGUAGACAGAACAAACUUAAGAUUUGUCGGUGUUGGUUCGAGUC
CAACUUUAGGUA
>DL4050
GCUACUUUGGUGGAAAGGUAGACACGACACUCUUAAGAUGUGUUAAUGAAGGUUCAAAUC
CUUUAAGUAGUA
>DL4070
GCUAUUUUGGUGGAAUGGUAGACACGACGCACUUAAAAUGCGUUAAUAAAAGUUCAAGUC
UUUUAAGUAGCA
>DL4080
GCUAUUUUGGUGGAAUGGUAGACACGAUACUCUUAAGAUGUAUUAAUGAAGGUUCAAAUC
CUUCAAAUAGCA
>DL4360
GGGUGUAUAGCUCAGUGGU-AGAGCAGUGGGCUUUUAACCUACUGGCGCAGGUUCAAGUC
CUGCUAUACCCA
>DL4500
GCGCAUUUGGUGAAAAGGUAAACACGACGGAUUUAAAAUCCGUUCUUAUUGGUUCAAGUC
CAAUAAUGCGCA
>DL4501
ACUCGCUUGGUGGAACGGCAAACACGGCAGACUCAAAAUCUGUUUAUAUCGGUUCGAAUC
CGAUAGCGAGUA
>DL4502
GCGGAUAUGAUGGAAUGGUAGACAUGCCAGGUUUAGGUUCUGGUGGUGGGGGUUCGAGUC
CCUCUAUCCGUA
>DL4700
UGAAAGCUGGCAGAG-UU--AAUGCGCUUGAUUUAGGAUCAAUUUAUAAGUA-UCCA--U
ACUUGCUUUCAU
>DL4701
CACAAGCUGGCAGAC-AU--AAUGCAUACGAUUUAAGCUCGUCUUAUAAGA-UCAUAU--
UCUUGUUUGUGU
>DL4760
ACUAUUUUGGCAGAUA----AGUGCAAUGAAUUUAGAAUUCAUUUAUGUAGAUUUUUU-U
CUACAAAUAGUA
>DL4761
UCUAAUAUGGCAGAUU----AAUGCAUUAGAUUUAAGCUCUAAAAAUAAAG-UUUGAC--
CUUUUAUUAGAA
>DL4800
ACUAUUUUGGCAGAUU----AGUGCAGUAAAUUUAGAAUUUAUUUAUAUAAUUUAAUUAA
UUAUAAAUAGUA
>DL4840
UCUAAUAUGGCAGAUU----AGUGCAAUAGAUUUAAGCUCUAUAUAUAAAGU-AUUUU-A
CUUUUAUUAGAA
>DL4880
UCUAAUAUGGCAGAUU----AGUGCAAUGGAUUUAAGCUCCAUAUAUAAAGU-AUUUU-A
CUUUUAUUAGAA
>DL4921
ACUAUUUUGGCAGAUU----AGUGCAAUAAAUUUAGAAUUUAUAUAUGUAAU-UUUU--A
UUACAAAUAGUA
>DL4980
GCUUGAGUAGCAAAGAGGUUAAUGCUUGAGAUUUAGGUUCUUACAUCAAGGGUUCAAUUC
CCUUCUCUAGUU
>DL4981
GUUGAAGUAGCAAAGAGGUAAAUGCGAGAAUCCUAAGAUUUCUUUACAAGGGUUCAAUUC
CCUUCUUCAAUU
>DL5000
GCUGGGGUAGCAAAGUGGUUACUGCAGUAGAUUUAGGAUCUACGAUCAAGGGUUCAAAUC
CUUUUCCUAGUU
>DL5001
GCUGAAAUAGCAAAGUGGU-AAUGCGAGAAGCCUAAGAUUUCUUUACGAAGGUUCAAAUC
CUUCUUUCAGUU
>DL5020
GCUUGAGUAGCAAAGCGGUUAAUGCUUGAGAUUUAGGUUCUCACAUCAAAGGUUCAAGCC
CUUUCUCUAGUU
>DL5021
GUUGCAGUAGCAAAGCGGUUAAUGCGAGAAUCCUAAAAUUUCUUUACAGAGGUUCAAAUC
CUCUCUCCAACU
>DL5040
GCUGAAAUAGCAAGU-GGUUAAUGCAAAAGACUUAGGAUUUUUCAUCGAAGGUUCAACUC
CUUCUUUCAGCU
>DL5041
GCUAAAAUAGCAAAGUGGUUAAUGCAGAAGGCCUAAGACCUUCCUACAAAGGUUCAACUC
CCUUUUUUAGCU
>DL5080
GCUGAAGUAGCAAAAGGGU-UAUGCAAAAGACUUAGGAUCUUUUAACGAGGGUUCAACUC
CUUCUUUCAGCU
>DL5081
CUAAAGUA-GCAAAGUGGUUAAUGCAGAAGGCCUAAAACUUUCCUACAAGGGUUCAAC-U
CCUUUCUUUAGC
>DL5100
GCUCCUAAAGGAUAAUAGCUCAUCCGUUGGUCUUAGGAACCAAAAAUCUUGGUGCAACUC
CAAGUAGCAGCU
>DL5120
GCUAGCGUGGCAGAGCGGCUAAUGCGAAAGACCUAAGCUCUUUUUACAGGGGUUCAAAUC
CCCUCGCUAACU
>DL5121
GCUUUUAAAGGAAAACAGUCUAUCCGCUGGUCUUAGGAACCAGAAAUCUUGGUGCAAAUC
CAAGUAAAAGCU
>DL5160
GCUUUUAAAGGAAAAGAGC-CCUCCACUGGUCUUAGGCGCCAGCAUUCUUGGUGCAAGUC
CAAGUAAAAGCU
>DL5220
ACUUUUAAAGGAUAAGAGC-AAUCCGUUGGUCUUAGGAACCACCUAUCUUGGUGCAAAUC
CAAGUAAAAGUA
>DL5221
GCUAGCGUGGCAGAGCGGCAAAUGCAAAAGGCUUAAGCCCUUUAUCCAGAGGUUCAAAUC
CUCUCCCUAGCU
>DL5280
ACUUUUAUAGGAUAGAAGU-AAUCCAUUGGUCUUAGGAACCAAAAACCUUGGUGCAACUC
CAAAUAAAAGUA
>DL5281
AUUAGGGUGGCAGAGCAGUAAUUGCGUAAGACUUAAAACCUUGUUCCAGAGGUUCAAAUC
CUCUCCCUAAUA
>DL5320
ACUUUUAUAGGAUAAUAGU-AAUCCAUUGGUCUUAGGAACCAAAAACCUUGGUGCAAAUC
CAAAUAAAAGUA
>DL5321
AUUAGGGUGGCAGAGCGGAAAUUGCGUAAGACUUAAAACCUUGUUCCAGAGGUUCAAAUC
CUCUCCCUAAUA
>DL5360
GUUAAGGUGGCAGAGCGGUAAUUGCAUAAAACUUAAACUUUUAUAUCAGAGAUUCAAAUC
CUCUCCUUAACA
>DL5361
ACUUUUAAAGGAUAGUAGUUUAUCCGUUGGUCUUAGGAACCAAAA-AAUUGGUGCAACUC
CAAAUAAAAGUA
>DL5440
ACUUUUAAAGGAUAACAGC-UAUCCAUUGACCUUAGGAGUCAAAAACAUUGGUGCAACUC
CAAAUAAAAGUA
>DL5480
ACUUUUAAAGGAUAACAGC-UAUCCAUUGACCUUAGGAGUCAAAAAUAUUGGUGCAACUC
CAAAUAAAAGUA
>DL5520
ACUUUUAAAGGAUAACAGC-UAUCCAUUGACCUUAGGAGUCAAAAACAUUGGUGCAACUC
CAAAUAAAAGUA
>DL5560
ACUUUUAAAGGAUAACAGC-UAUCCAUUGGCCUUAGGAGUCAAAAAUAUUGGUGCAACUC
CAAAUAAAAGUA
>DL5600
ACUUUUAAAGGAUAGUAGU-UAUCCAUUGGUCUUAGGAGCCAAAAACAUUGGUGCAACUC
CAAAUAAAAGUA
>DL5640
ACUUUUAAAGGAUAGAAGU-AAUCCAUCGGUCUUAGGAACCGAAA-AAUUGGUGCAACUC
CAAAUAAAAGUA
>DL5680
ACUUUUAAAGGAUAGAAGU-AAUCCAUUGGCCUUAGGAGCCAAAA-AAUUGGUGCAACUC
CAAAUAAAAGUA
>DL5720
ACUUUUAAAGGAUAACAGC-CAUCCGUUGGUCUUAGGCCCCAAAAAUUUUGGUGCAACUC
CAAAUAAAAGUA
>DL5760
ACUUUUAAAGGAUAACAGC-UAUCCAUUGGUCUUAGGACCCAAAAAUUUUGGUGCAACUC
CAAAUAAAAGUA
>DL5800
ACUUUUAAAGGAUAACAGC-UAUCCAUUGGUCUUAGGACCCAAAAAUUUUGGUGCAACUC
CAAAUAAAAGUA
>DL5840
GCUUUUAAAGGAUAACAGC-UAUCCCUUGGUCUUAGGAUCCAAAAAUUUUGGUGCAACUC
CAAAUAAAAGUA
>DL5880
ACUUUUAAAGGAUAACAGC-UAUCCAUUGGUCUUAGGCCCCAAAAAUUUUGGUGCAACUC
CAAAUAAAAGUA
>DL5881
ACUUUUAAAGGAUAACAGC-UAUCCAUUGGUCUUAGGCCCCAAAAAUUUUGGUGCAACUC
CAAAUAAAAGUA
>DL6160
GCAAGGGUAGGAAAGUGGUUAAUCCGUGUGACUUAAGAUCUCAUCUCGCGAGUUCGAAUC
UCGCCUCUUGCA
>DL6200
GGCAAGAUGGCCGAGCGGUCAAGGCGCCACGUUAAGGCCGUGGUCGCGUGGGUUCGAAUC
CCACUCUUGUCA
>DL6280
GGUUGUUUGGCCGAGCGGUCAAGGCGCCUGAUUCAAGCUCAGGUAGCAAGAGUUCGAAUC
UCUUAGCAACCA
>DL6281
GGAGGGUUGGCCGAGCGGUCAAGGCGGCAGACUUAAGAUCUGUUGGCGCGAGUUCGAACC
UCGCAUCCUUCA
>DL6980
GUCAGGAUGGCCGAGUGGUCAAGGCGCCAGACUCAAGUUCUGGUCGCGUGGGUUCAAAUC
CCACUUCUGACA
>DL7560
GGAGAGAUGGCCGAGCGGUCAAGGCGCUGGUUUAAGGCACCAGUCGCGUGGGUUCGAAUC
CCACUCUCUUCA
>DL7740
GUCAGGAUGGCCGAGCGGUCAAGGCGCCAGACUCAAGUUCUGGUCGCGUGGGUUCGAAUC
CCACUUCUGACA
>DL7741
GUCAGGAUGGCCGAGUGGUCAAGGCGCUGCGUUCAGGUCGCAGUCGCGUGGGUUCGAAUC
CCACUUCUGACA
>DL7920
GUCAGGAUGGCCGAGCGGUCAAGGCGCUGCGUUCAGGUCGCAGUCGCGUGGGUUCGAAUC
CCACUUCUGACA
>DL8100
GUCAGGAUGGCCGAGCGGUCAAGGCGCUGCGUUCAGGUCGCAGUCGCGUGGGUUCGAAUC
CCACUCCUGACA
>DL9160
GUCAGGAUGGCCGAGCGGUCAAGGCGCUGCGUUCAGGUCGCAGUCGCGUGGGUUCGAAUC
CCACUCCUGACA
>DL9161
GUCAGGAUGGCCGAGUGGUCAAGGCGCUGCGUUCAGGUCGCAGUCGCGUGGGUUCGAAUC
CCACUCCUGACA
>DL9162
GUCAGGAUGGCCGAGCGGUCAAGGCGCUGCGUUCAGGUCGCAGUCGCGUGGGUUCGAAUC
CCACUCCUGACA
>DL9990
GGUAGCGUGGCCGAGCGGUCAAGGCGCUGGAUUUAGGCUCCAGUCGCGUGGGUUCGAAUC
CCACCGCUGCCA
>DL9991
GGUAGCGUGGCCGAGCGGUCAAGGCGCUGGAUUAAGGCUCCAGUCGCGUGGGUUCGAAUC
CCACCGCUGCCA
>DM0260
AGUUAGUUGGCAGAGUGGU-UAUGCACCUCCUUCAUACGGAGCG-ACAGUGGUUCAAAUC
CACUACUAACUA
>DM0680
GGGCCCAUAGCUUAGCGGU-AGAGCGCCCGGCUCAUAACCGGGCGGCAUGGGUUCGAAUC
CCAUUGGGCCCA
>DM0900
AGCGGGGUGGGGUAGUGGA-AAUCCGAUGGGCUCAUAACCCGUAGACGAUGGUUCAAAUC
CAUCCCCCGCUA
>DM0960
GCCGGGGUCGCCUAGCGGUCAGGGCGCCGGACUCAUAAUCCGGUCUCCCGGGUUCGAAUC
CCGGCCCCGGCA
>DM1140
GGCGGGGUAGCUCAGUGGUUAGAGCGUUCGGUUCAUACCCGAAAGGCGAGAGUUCAAAUC
UCUCCCCCGCUA
>DM1180
GGCGGGGUAGCUCAGUGGUUAGAGCGUUCGGUUCAUACCCGAAAGGCGAGAGUUCAACUC
UCUCCCCCGCUA
>DM1230
GGCGGUGUAGCUCAGCGGCUAGAGCGUGCGGUUCAUACCCGCAAGGCGAGGGUUCAAGUC
CCCCCGCCGCUA
>DM1231
CGCGGGAUAGAGCAGUGGU-AGCUCGUCGGGCUCAUAACCCGAAGGCGAUGGUUCAAAUC
CAUCUCCCGCAA
>DM1260
GGCGGGAUAGCUCAGCGGUUAGAGCGCUCGGCUCAUACCCGGGAGGCAAGAGUUCAAGUC
UCUUUCUCGCUA
>DM1540
GGACCUUUAGCUCAGUGGUUAGAGCAGACGGCUCAUAACCGUCCGGCGUAGGUUCGAGUC
CUACAAGGUCCA
>DM1541
GGCGGUGUAGCUCAGCGGCUAGAGCGUACGGUUCAUACCCGUGAGGNGGGGGUUCGAUCC
CCUCCGCCGCUA
>DM1660
GGCUACGUAGCUCAGUGGUUAGAGCACAUCACUCAUAAUGAUGGGGCACAGGUUCGAAUC
CCGUCGUAGCCA
>DM1750
GGCUACGUAGCUCAGUGGUUAGAGCACAUCACUCAUAAUGAUGGGGCACAGGUUCGAAUC
CCGUCGUAGCCA
>DM2520
GGCUCAGUAGCUCAGAGGAUAGAGCAGGGGAUUCAUAAGCCCUUGGCACAGGUUCAAAUC
UUGUCUGAGCCA
>DM2600
ACCUACUUAACUCAGUGGUUAGAGUAUCGCUUUCAUACGGCGAGAGCAUUGGUUCAAAUC
CAAUAGUAGGUA
>DM2610
ACCUACUUAACUCAGUGGUUAGAGUACUGCUUUCAUACGGCGGGAGCAUUGGUUCAAAUC
CAAUAGUAGGUA
>DM2640
GCCUACUUAACUCAGUGGUUAGAGUAUUGCUUUCAUACGGCGGGUGCAUUGGUUCAAAUC
CAAUAGUAGGUA
>DM2680
GCCUACUUAACUCAGUGGUUAGAGUAUUGCUUUCAUACGGCGGGAGCAUUGGUUCAAAUC
CAAUAGUAGGUA
>DM2700
GCCUACUUAACUCAGUGGUUAGAGUAUUGCUUUCAUACGGCGGGAGCAUUGGUUCAAAUC
CAAUAGUAGGUA
>DM2701
AGCGGAGUAGAGCAGUGGU-AGCUCACGAGGCUCAUAACCUUGAGGCACGGGUUCGAUUC
CCGUCUCCGCAC
>DM2720
GCCUACUUAACUCAGUGGUUAGAGUAUUGCUUUCAUACGGCGGGAGCAUUGGUUCAAAUC
CAAUAGUAGGUA
>DM2760
ACCUACUUAACUCAGUGGUUAGAGUAUUGCUUUCAUACGGCAGGAGCAUUGGUUCAAAUC
CAAUAGUAGGUA
>DM2840
ACCUACUUAACUCAGUGGUUAGAGUAUUGCUUUCAUACGGCGGGAGCAUUGGUUCAAAUC
CAAUAGUAGGUA
>DM2920
ACCUACUUAACUCAGUGGUUAGAGUACUGCUUUCAUACGGCGGGAGCAUUGGUUCAAAUC
CAAUAGUAGGUA
>DM3280
ACCUACUUAACUCAGCGGUUAGAGUAUUGCUUUCAUACGGCGGGAGCAUUGGUUCAAAUC
CAAUAGUAGGUA
>DM3640
AGACACGUAGCUUAGUGGU-AAAGCACUGGUCUCAUAAGCCAGCUACGCAAGUUCGAAUC
UCGCCGUGUCUA
>DM3880
GCCAAAGUAGUUUAAUGGU-AGAACAAUAAUUUCAUGAAUUAAGAAUGAGAAUUCGAUUU
UCUCCUUUGGCU
>DM3881
AAGACUAUAGCUUAAUGGU-AAAGCGAACCACUCAUGAUGGUUUGAUAAAUGUUCAAGUC
AUUUUAGUCUUA
>DM3920
ACCUGGGUAGUUUAAAGGU-AAAACCUUAAUUUCAUACAUUAAAGAUGAGAAUUCGAUUU
UCUCCCCAGGUN
>DM3960
GCCCGGGUAGUUUAAAGGU-AAAACCUUAAUUUCAUACGUUAAAGAUGAGAAUUCGAUUU
UCUCCCCAGGUU
>DM4000
GCUUGUAUAGUUUAAUGGUUAAAACAUUUGUCUCAUAAAUAAAUAAGUAAGGUUCAAUUC
CUUCUACAAGUA
>DM4010
AGUAAUAUGAUGUAAUGGUUAACAUAUUAGGCUCAUGACUUAAUUAUAUACGUUCAAAUC
GUGUUAUUGCUA
>DM4020
UGCAUUAUGAUGUAAUGGU-AACAUACAAGGCUCAUGUCCUUUUUAUAUACGUUCAAAUC
GUGUUGAUGCAU
>DM4021
AGAAUUAUAGCUUAAUGGU-AAAGCAGUCCACUCAUAAUGGACCUAUCAAAGUUCAAUUC
UUUGUUAUUCUA
>DM4080
ACUUGUAUAGUUUAAAGGUUAAAACAUUUGUCUCAUAAACAAAUAAGUAAGGUUCAAAUC
CUUCUACAAGUA
>DM4240
ACCUACUUGACUCAGCGGUUAGAGUAUCGCUUUCAUACGGCGAGAGCAUUGGUUCAAAUC
CAAUAGUAGGUA
>DM4280
ACCUACUUGACUCAGCGGUUAGAGUAUCGCUUUCAUACGGCGAGAGCAUUGGUUCAAAUC
CAAUAGUAGGUA
>DM4480
GGGCUUAUAGUUUAAUGGUUGAAACGUACCGCUCAUAACGGUGAUAUGUAGGUUCGAGCC
CUACUAAGCCCA
>DM4481
ACCUACUUGACUCAGCGGUUAGAGUAUCGCCUUCAUACGGCGAGAGCAUUGGUUCAAAUC
CAAUAGUAGGUA
>DM4500
CGCGGGAUAGAGUAAUGGU-AACUCGUCAGGCUCAUAAUCUGAAUGUGUGGGUUCGAAUC
CGACUCCCGCCA
>DM4501
GUCGGAAUAGUUUAGUGGGUAGAACAGCGGGAUCAUAAUUCGCACACGGGGGUUCAAAUC
CCUCUUCCGAUA
>DM4700
GGUAAAGUAGUCUAAUGA--AGGACAGAAGACCUAUGAUUUUCAAGUGUUA--UAAU---
UAACCUUUACUU
>DM4701
GGUAAAGUGGUCUAAUAU-UAGGAUAUAGGGCUCAUGCCCCUAAGGCGCCA-CGCGUAA-
UGGCCUUUAUCU
>DM5000
AGUAAAGUAAGCUAAUAAA-AAGCUUUUGGGUUCAUACCUCAAAAAGGAAGGAUAAAUAC
CUCCCUUUAUUN
>DM5220
AGUAAGGUCAGCUAA-CU--AAGCUAUCGGGCCCAUACCCCGAAAAUGAUGGUUUAACCC
CUUCCCCUACUA
>DM6160
AGCUUCUUAACUCAGGGGU-AGAGUGCGAGGCCCAUAACCUCGAGGCCUAGGAUCGAAAC
CUAGAGAAGCUA
>DM6280
GCUUCAGUAGCUCAGUGGA-AGAGCGUCAGUCUCAUAAUCUGAAGGCGAGAGUUCGAACC
UCUCCUGGAGCA
>DM6900
GGGGUGGUGGCGCAGUGGGCAGCGCGUAGGUCUCAUAAUCCUGAGGCGAGAGUUCGAGCC
UCUCUCACCCCA
>DM7740
AGCAGAGUGGCGCAGUGGA-AGCGUGCUGGUCCCAUAACCCAGAGGCCGAGGAUCGAAAC
CUUGCUCUGCUA
>DN0660
GCCUCCUUAGCUCAGUGGUAGCAGCGAUGGACUGUUAAUCCAUAGGCGCAGGUUCGAGCC
CUGCAGGAGGCG
>DN0680
GCCGCCGUAGCUCAGUGGUAGGAGCGCUCGGCUGUUAACCGAGUGGCGCAGGUUCGAGUC
CUGCCGGCGGCG
>DN1140
GGCUUUUUAGCUCAGCGGU-AGAGCAACCGGCUGUUAACCGGUUUGCACAGGUUCGAGCC
CUGUAAAAGCCG
>DN1180
GGCUUUUUAGCUCAGCGGU-AGAGCAACCGGCUGUUAACCGGUUUGCACAGGUUCGAGCC
CUGUAAAAGCCG
>DN1230
GCCUACUUAGCUCAGUGGUUAGAGCACCUGACUGUUAAUCAGGGGGCGCUGGUUCGAGUC
CAGCAGUGGGCG
>DN1350
UCCUCGGUAGCUCAAUGGC-AGAGCAGCCGGCUGUUAACCGGCAGGUACUGGUUCGAGUC
CAGUCCGGGGAG
>DN1351
UCCUCCGUAGCUCAAUGGC-AGAGCAGCCGGCUGUUAACCGGCAGGUACUGGUUCGAGUC
CAGUCGGGGGAG
>DN1500
UCCGCCUUAGCUCAGUGGU-AGAGCGCUUGACUGUUAAUCAGGAUGCGUCAGUUCGAGUC
UGACAGGCGGA-
>DN1540
UCCACAGUAGCUCAGUGGU-AGAGCUAUCGGCUGUUAACCGAUCGGCGCAGGUUCGAAUC
CUGCCUGUGGAG
>DN1541
UCCGCAGUAGCUCAGUGGU-AGAGCUAUCGGCUGUUAACCGAUCGGCGUAGGUUCGAAUC
CUACCUGCGGAG
>DN1570
UCCGCAGUAGCUCAGUGGU-AGAGCAAUCGGCUGUUAACCGAUUGGCGCAGGUUCGAAUC
CUGCCUGCGGAG
>DN1660
UCCUCUGUAGUUCAGUGGU-AGAACGGCGGACUGUUAAUCCGUAUGCACUGGUUCGAGUC
CAGUCAGAGGAG
>DN2520
UCCUUAAUAGCUCAGUGGU-AGAGCAAUCGGCUGUUAACCGAUCGGCGUAGGUUCGAAUC
CUACUUAAGGAG
>DN2600
UCCUUAGUAGCUCAGUGGU-AGAGCGGUCGGCUGUUAACCGAUUGGCGUAGGUUCAAAUC
CUACCUGAGGAG
>DN2700
UCCUCAGUAGCUCAGUGGU-AGAGCGGUCGGCUGUUAACUGACUGGCGUAGGUUCGAAUC
CUACUUGGGGA-
>DN2720
UCCUCAGUAGCUCAGUGGU-AGAGCGGUCGGCUGUUAACUGACUGGCGUAGGUUCGAAUC
CUACUUGGGGAG
>DN2740
UCCUCAGUAGCUCAGUGGUA-GAGUGGUCGGCUGUUAACCGAUUGGCGUAGGUUCGACUC
CUACUUGAGGAG
>DN2920
UCCUCAGUAGCUCAGUGGU-AGAGCGGUCGGCUGUUAACCGAUUGGCGUAGGUUCGUAAC
CUACUUGGGGAG
>DN3200
UCCCCAGUAGCUCAGUGGU-AGAGCGGUCGGCUGUUAACCGAUUGGCGUAGGUUCAAAUC
CUAUUUGGGGAG
>DN3320
UCCUCAGUAGCUCAGUGGU-AGAGCGGUCGGCUGUUAACUGUAUGGCGUAGGUUCGAAUC
CUACUUGGGGAG
>DN3880
GCCUUUAUAGCUCAACGGU-AGAGCGGAAUACUGUUAAUAUUUUGAUAGAUGUUCAAUUC
AUCUUAAGGGCU
>DN3960
GCCCCUAUAGCUCAAUGGU-AGAGCAUAAUACUGUUAAUAUUAUGAUAGAUGUUCGAUUC
AUCUUGGGGGCU
>DN4000
GUCCUUAUAGCUUAUCGGUUAAAGCAUCUCACUGUUAAUGAGAAUAGAUGGGUUCAAUUC
CUAUUAAGGACG
>DN4080
GUCUUUAUGGCUUAGUGGUUAAAGCAUCUCACUGUUAAUGAGAAUACAUAGGUUCAAUUC
CUAUUGAAGACG
>DN4320
UCCUCAGUAGCUCAGUGGU-AGAGCGGUCGGCUGUUAACUGACUGGCGUAGGUUCGAAUC
CUACUUGGGGAG
>DN4400
UCCUCAGUAGCUCAGUGGU-AGAGCGGUCGGCUGUUAACUGACUGGCGUAGGUUCAAAUC
CUACUUGGGGAG
>DN4440
UCCUCAGUAGCUCAGUGGU-AGAGCGGUCGGCUGUUAACUGACUGGCGUAGGUUCGAAUC
CUACUUGGGGAG
>DN4500
UCUUUAGUAGCUCAGCGGUUAGAGCAAAUGGCUGUUAACUAUUGGGCGUUGGUUCGAAUC
CAACCUAGAGAG
>DN4620
GUGCGUGUAGAUUAUAGGUAAAAUCGUAAGGCUGUUAACUUUGAGAUGGUG--UGUU---
UGCCCGCGGACG
>DN4700
GGCCAAAUAGUUUAACUU--AAAACGUUGAGCUGUUAAUUCAAAAUUGCAG-UAAU----
UUGCUUUGGCUU
>DN4800
UUAAUUGAAACCAAA-AA--GAGGUAUAUCACUGUUAAUGAUAUAAUGAAUA-UUAU--U
AUUCCAAUUAAG
>DN4880
UUAAUUGAAGCCAAA-AA--GAGGCGUAUCACUGUUAAUGAUAUAAUGAGU--AUAA---
ACUCCAAUUAAG
>DN4980
UGAGUUGUAGCCUAAUGGA-AAGGCGUUUGGCCGUUAACUAAAAGAAGCAAGAUCAAUAC
UUGUCGACUCAG
>DN5000
UGGGUUGUAGCCUAAUGGA-AAGGCAAUUGGCCGUUAACCAGGAGAAACAAGAUCAAUAC
UUGUCAACUCAG
>DN5020
UGAGUUGUAGCCUAGUGGA-AAGGCGUUUGGCCGUUAACUAAAAGAAGCAAGAUCAAUAC
UUGCCAGCUCAG
>DN5040
UGGGUUGUAGCUAAAUGUA-AAGGCGCUUGGCCGUUAACCAAGAAAAGUAGGAUAAAAAC
CUAUCUUCCGAG
>DN5080
UGGGCUGUAGCUAAAUGUAAAAAGCGCUUGGCCGUUAACCAAGAAAAAUAGGAUAAAUAC
CUAUCUUCCCAG
>DN5100
UAGAUAGAUGCUCGCUGGUUUGAGUGCUUAGCUGUUAACUAAGAGUUAAAGGAUCGAGGC
CUUUCUGUCUAG
>DN5160
UAGAAUGAAGCUCGCUGGAUAGAGUGUUUAGCUGUUAACUAAAAUAUACGGGAUCGAGGC
CCGUCAUUCUAG
>DN5220
UAGGCAGAAGCCAAUUGGUGUUGGCAUUUAGCUGUUAACUAAAAUUUAUGGGAUCGAAGC
CCAUCUGUCUAG
>DN5280
UAGAUUGAAGCCAGUAAGU-AGGGUAUUUAGCUGUUAACUAAAUUUCGUAGGAUUUGAUC
CUUCCAAUCUAG
>DN5281
UAGAUUGAAGCCAGUAAGU-AGGGUAUUUAGUUGUUAACUAAAUUUCGUAGGUUUGAAUC
CUUCCAAUCUAC
>DN5282
UAGAUUGAAGCCAGUAAGU-AGGGUAUUUAGCUGUUAACUAAAUUUCGUAGGUUUGAAUC
CUUCCAAUCUAG
>DN5320
UAGAUUGAAGCCAGUAAU--AGGGUAUUUAGCUGUUAACUAAAUUUCGUAGGUUUAAUUC
CUGCCAAUCUAG
>DN5360
UAGAUUGAAGCCAGUUAGCUAGGGUGUUUAGCUGUUAACUAAAGUUCGUGGGGGUGGAGC
CCACCAGUCUAG
>DN5880
UAGAUUGAAGCCAGUUGAUUAGGGUGCUUAGCUGUUAACUAAGUGUUGUGGGUUUAAGUC
CCAUUGGUCUAG
>DN6050
UCCUCCCUGGCGCAGUGGC-AGCGCGUUAGGCUGUUAACCUACAGGCGUUGGUUCGAAUC
CAACGGGAGGAG
>DN6051
UCCUCCCUGGCGCAGUGGC-AGCGCGUUAGGCUGUUAACCAUCAGGUGUUGGUUCGAAUC
CAACGGGAGGAG
>DN6060
GCUCGAUUAGCUCAGCGGUUAGAGCAUGCGGCUGUUAACCGCAAGGCGUAGGUUCGAUCC
CUACAUCGAGCG
>DN6160
GCCUGGAUGGCUAAAUGGC-AGAGCGAGCGGCUGUUAACCGCUAGGCCAUGGUUCGAUCC
CAUGUCUAGGCA
>DN6280
GACUCCAUGGCCAAGUGGUUAAGGCGUGCGACUGUUAAUCGCAAGACGUGAGUUCAACCC
UCACUGGGGUCG
>DN7100
UCCUCAGUAGCUCAGUGGU-AGAGCGGUCGGCUGUUAACCGAUUGGCGUAGGUUCGAAUC
CUACUUGGGGAG
>DN7740
GCCUCCGUGGCGCAAUGGUUAGCGCGUUCGGCUGUUAACCGAAAGGUGGUGGUUCGAGUC
CACCCGGGGGCG
>DN7920
GUCUCUGUGGCGCAAUGGUUAGCGCGUUCGGCUGUUAACCGAAAGGUGGUGGUUCGAGCC
CACCCAGGGACG
>DN9990
GUCUCUGUGGCGCAAUGGUUAGCGCGUUCGGCUGUUAACCGAAAGGUGGUGGUUCGAGCC
CAUCCAGGGACG
>DN9991
GUCUCUGUGGCGCAAUGGUUAGCGCGUUCGGCUGUUAACCGAAAGAUGGUGGUUCGAGCC
CACCCAGGGACG
>DP0220
CUCCGUGUAGCUCAGUGGU-AGAGCGCCUGAUUUGGGAUCAGGAGGCCAAGGUUCAAAUC
CUUGUAUGGAGA
>DP0260
CUCCGAUUAGCUCAAUGGCUAGAGUACACCGUUUGGGGCGGUGGGGUGAAGGUUCGAGUC
CUUCAUUGGAGA
>DP0660
GGGCCUGUGGGGUAGCGGUCAUCCUUUGGGAUUUGGGAUCCUGAGACCCCAGUUCAAAUC
UGGGCAGGCCCA
>DP0680
GGGGCCAUAGGGUAGCGGUCAUCCUUUGGGCUUUGGGAGCCUGAGACCCCGGUUCAAAUC
CGGGUGGCCCCA
>DP0740
GGGCCUGUGGGGUAGCGGUCAUCCUUUGGGAUUUGGGAUCCUGAAACCCCAGUUCGAAUC
UGGGCAGGCCCA
>DP1140
CGGGAAGUGGCUCAGUGGU-AGAGCAUUCGGUUUGGGACCGAAGGGCGCAGGUUCAAAUC
CUGUCUUCCCGA
>DP1180
CGGGAAGUGGCUCAGUGGU-AGAGCAUUCGGUUUGGGACCGAAGGGCGCAGGUUCAAAUC
CUGUCUUCCCGA
>DP1260
CGGAAAGUAGCUUAGCGGU-AGAGCACUCGGUUUGGGACCGAGGGGCGCAGGUUCGAAUC
CUGUCUUUCCGA
>DP1360
CGGGGUGUGGCGCAGCGGU-AGCGCGCUUCGUUCGGGACGAAGAGGCGUGGGUUCAAAUC
CCGCCACCCCGA
>DP1400
CGGGGUGUGGCGCAGCGGU-AGCGCGCUUCGUUCGGGACGAAGAGGCGUGGGUUCAAAUC
CCGCCACCCCGA
>DP1500
CGGGAAGUGGCUCAGUGGU-AGAGCACCUGGUUUGGGACCAGGGGGCGCAGGUUCAAAUC
CUGUCUUCCCGA
>DP1540
CGGGAAGUAGCUCAGCGGU-AGAGCACAUGGUUUGGGACCAUGGGGCGCAGGUUCGAAUC
CUGUCUUCCCGA
>DP1560
CGGGGUAUGGCGCAGUGGU-AGCGCGCACCCUUGGGGUGGGUGAGGCGUGGGUUCAAAUC
CCGCUACUCCGA
>DP1660
CGGCGAGUAGCGCAGCGGU-AGCGCAACUGGUUUGGGACCAGUGGGCGGAGGUUCGAAUC
CUCUCUCGCCGA
>DP1661
CGGUGAUUGGCGCAGCGGU-AGCGCACUUCGUUCGGGACGAAGGGGCGGAGGUUCGAAUC
CUCUAUCACCGA
>DP1662
CGGCACGUAGCGCAGCGGU-AGCGCACCGUCAUGGGGUGUCGGGGGCGGAGGUUCAAAUC
CUCUCGUGCCGA
>DP1700
CGGCGAGUAGCGCAGCGGU-AGCGCAACUGGUUUGGGACCAGUGGGCGGAGGUUCGAAUC
CUCUCUCGCCGA
>DP1740
CGGUGAAUAGCGCAGUGGU-AGCGCAUCUGGUUUGGGACCAGAGGGCGGGGGUUCGAAUC
CCUCUUCACCGA
>DP1780
CGGUGAUUAGCGCAGCGGU-AGCGCAUCUGGUUUGGGACCAGAGGGCAAAGGUUCGAAUC
CUUUAUCACCGA
>DP2520
CGGGAUGUAGCGCAGUGGU-AGCGCAUUGCAUUUGGGAUGCAAGGGCGCAGGUUCGAAUC
CUGUCAUCCCGA
>DP2600
CGGAGUAUAGUNNNNUGGU-AGUGUAUCAUCUUGGGGUGAUGAAAGCGUGGGUUCAAAUC
CCGCUACUCAAA
>DP2601
AGGGAUGUAGCGCAGUGGU-AGCGCGUUUGUUUUGGGUACAAAAUGCGCAGGUUCGAAUC
CUGUCAUCCCUA
>DP2680
AGGGAUGUAGCGCAGCGGU-AGCGCGUUUGUUUUGGGUACAAAAUGCACAGGUUCAAAUC
CUGUCAUCCCUA
>DP2700
AGGGAUGUAGCGCAGCGGU-AGCGCGUUUGUUUUGGGUACAAAAUGCACAGGUUCAAAUC
CUGUCAUCCCUA
>DP2720
AGGGAUGUAGCGCAGCGGU-AGCGCGUUUGUUUUGGGUACAAAAUGCACAGGUUCAAAUC
CUGUCAUCCCUA
>DP2920
AGGGAUGUGGCGCAGCGGU-AGCGCGUUUGUUUUGGGUACAAAAUGCACAGGUUCAAAUC
CUGUCAUCCCUA
>DP3000
AGGGAUGUAGCGCAGCGGU-AGCGCGUUUGUUUUGGGUACAAAAUGCACGGGUUCAAAUC
CUGUCAUCCCUA
>DP3200
AGGGAUGUAGCGCAGCUGU-AGCGCGUUUGUUUUGGGUACAAAAUGCACAGGUUCAAAUC
CUGUCAUCCCUA
>DP3880
CAGGUUAGAGCCAGGUGGU-UAGGCGUCUUGUUUGGGUCAAGAAAUGUUAUGUUCGAAUC
AUAAUAACCUGA
>DP4000
CAGAUAGAAGCCAAAAGGU-CAGGCGCUUUCUUUGGGAGAAAGACCAGUUAGUUCGAGUC
UAUCCUAUCUGA
>DP4010
CAGAUAGAAGCCAAAAGGU-CAGGCGCUUUCUUUGGGUGAAAGAUCAGUUAGUUCGAGUC
UAUCCUAUCUGA
>DP4030
CAGAUAAAAGCCAACCGGUG-AGGCGCUUUCUUUGGGAGAAAGAGUAGUUAGUUCGAUUC
UAGCUUAUCUGA
>DP4040
ACGAUAGAAACAUGUAGGUUCAUGUACUUGCUUUGGGUGUGAGAGUUGUUAGUUCGAAUC
UAACCUAUCCGA
>DP4060
CAGAUUGUCUCGUAAUGGUUAUCGAGCCUACAUUGGGUGUAGGAUUUGAGGGUUCAAGUC
CUUCCAAUCUGA
>DP4070
CAGAUAAAAGCCAACCGGUGAAGGCACUUUCUUUGGGAGAAAGACUAGUAAGUUCGAUUC
UUGCUUAUCUGA
>DP4080
CAGAUAGAAGCCAAAAGGU-CAGGCGCUUUCUUUGGGUGAAAGAUCAGUUAGUUCGAGUC
UAUCCUAUCUGA
>DP4440
CGAGGUGUAGCGCAGUGGUCAGCGCAUCUGUUUUGGGUACAGAGGGCAUAGGUUCGAAUC
CUGUCACCUUGA
>DP4480
AGGGAUGUAGCGCAGCGGU-AGCGCGUUUGUUUUGGGUACAAAAUGAACGGGUUCAAAUC
CAGUCAUCCCUA
>DP4500
CAAGGUGUAGCGCAAUGGU-AGCGCGUCUGCCUUGGGCGCAGAAAGUACAGGUUCAAAUC
CUGUCACCUUGA
>DP4620
CAGUUAGUAGUUUAAUGA--AGAAUGCUAGCUUUGGGGGUUGGGAGUCUCUG-GUU---U
GGAGUUGGCUGG
>DP4700
CUAGAUAUAGUUUAGAGC--AAAAUAUUGGCUUUGGGAGCUAAAGACACUU--UUAU---
GAGUUUUCUAGA
>DP4880
CAAGAGGUAGUUUAUUUAU-AAAAUAUUAAUUUUGGGGAUUAAUGAAAAAGA-AAUU--U
CUUUUCUCUUGA
>DP4980
CAGGAGAUAGUUUAU-UA--AAAAUAGUAGCUUUGGGAGUUGUAGAUGCAAGUUUAAUUC
UUGUUUUCCUGA
>DP5000
CAGAAAAUAGUUUAG-UG--AGAAUGAUAGCUUUGGGAGCUGUUGGUGUAAGUAUAAAUC
UUGCUUUUCUGA
>DP5040
CAAAGAAUAGUUUAA-GA--AAAACAACAGCUUUGGGAGUUGUAGACGUAAGUGAAAACC
UUACUUCUUUGA
>DP5060
CAGAGGGUAGUUUAAUUU--AGAAUCUUAGCUUUGGGAGUUAAGGGUGGGAGUUAAAAUC
UCCUCUCUCUGA
>DP5080
CAGGAGAAAGUUUAAUAA--AAAACCGCAGCUUUGGAAGUUGCAAUGUAAGG-UAAG--C
CUUAUCUCUUGA
>DP5090
CAGAGAAUAGUUUAAUGU--AGAAUCUUAGCUUUGGGAGUUAAGGGUGAGAGUUGAAUUC
UCUUUUCUCUGA
>DP5120
CGGGAGAGAAUUUAAAUU--AGAAUGUUGGCUUUGGGGGUCAAUAGUGGAGGUUUGAGUC
CUUCUUUCUCGA
>DP5160
CAGGAUAUAGUUUAG-GU--AGAAUGCCGGUUUUGGGGACCGGUGGUAAAGGUUAAAGUC
CUUUUAUCCUGA
>DP5200
CAAGGAAUAGUUUAU-GU--AGAAUUCCAGCUUUGGGUGUUGGUGGUGAGGU-UUAAU-G
UCUCUUCCUUGA
>DP5220
CAGAGAGUAGUUUAUUUG--AAAAUACCAGCUUUGGGAGCUGGAGAUGGAGGUUUGAGCC
CUCCUUUUCUGA
>DP5280
CAAGAAGUAGUUUAAGUA--AGAAUAUCAGCUUUGGGUGUUGGUGGUGGGGAGGUAGU-U
CCUUCUUCUUGA
>DP5281
CAAGAAGUAGUUUAAGUA--AGAAUAUCAGCUUUGGGUGUUGAUGGUGGGGAGGUAGU-U
CCUUCUUCUUGA
>DP5320
CAAGAAGUAGUUUAA-UU--AGAAUACCAGCUUUGGGUGCUGGUGGUGGGGA-GUAGC-U
CCUUCUUCUUGA
>DP5360
CAGGGAAUAGUUUAA-AU--AGAACUUCAGCUUUGGGGGUUGAUGGUGAGAC-UGCA--G
UUUCUUCCUUGA
>DP5880
CAGAGAAUAGUUUAAAUU--AGAAUCUUAGCUUUGGGUGCUAAUGGUGGAG-UUAAAGA-
CUUUUUCUCUGA
>DP6280
GGGCGUGUGGUCUAGUGGU-AUGAUUCUCGCUUUGGGUGCGAGAGGCCUGGGUUCAAUUC
CCAGCUCGCCCC
>DP6980
GGGCAUUUGGUCUAGUGGU-AUGAUUCUCGCUUUGGGUGCGAGAGGCCCGAGUUCGAUUC
UCGGAAUGCCCC
>DP6981
GGGCAUUUGGUCUAGUGGU-AUGAUUCUCGCUUAGGGUGCGAGAGGCCCGAGUUCAAUUC
UCGGAAUGCCCC
>DP7560
GGCCGAAUGGUCUAGUGGU-AUGAUUCUCGCUUUGGGUGCGAGAGGCCCGGGUUCAAUCC
CCGGUUCGGCCC
>DP7740
GGCUCAAUGGUCUAGGGGU-AUGAUUCUCGCUUUGGGUGCGAGAGGCCCGGGUUCAAAUC
CCGGUUGAGCCC
>DP8040
GGCUCGUUGGUCUAGGGGU-AUGAUUCUCGCUUAGGGUGCGAGAGGCCCGGGUUCAAAUC
CCGGACGAGCCC
>DP8041
GGCUCGUUGGUCUAGGGGU-AUGAUUCUCGCUUCGGGUGCGAGAGGCCCGGGUUCAAAUC
CCGGACGAGCCC
>DP8100
GGCUCGUUGGUCUAGGGGU-AUGAUUCUCGCUUCGGGUGCGAGAGGCCCGGGUUCAAAUC
CCGGACGAGCCC
>DP8101
GGCUCGUUGGUCUAGGGGU-AUGAUUCUCGCUUAGGGUGCGAGAGGCCCGGGUUCAAAUC
CCGGACGAGCCC
>DP9160
GGCUCGUUGGUCUAGGGGU-AUGAUUCUCGCUUCGGGUGCGAGAGGCCCGGGUUCAAAUC
CCGGACGAGCCC
>DP9161
GGCUCGUUGGUCUAGGGGU-AUGAUUCUCGCUUAGGGUGCGAGAGGCCUGGGUUCAAAUC
CCGGACGAGCCC
>DP9990
GGCUCGUUGGUCUAGGGGU-AUGAUUCUCGCUUAGGGUGCGAGAGGCCCGGGUUCAAAUC
CCGGACGAGCCC
>DP9991
GGCUCGUUGGUCUAGGGGU-AUGAUUCUCGCUUUGGGUGCGAGAGGCCCGGGUUCAAAUC
CCGGACGAGCCC
>DQ0220
UGGGAAUUAGCCAAGUGGU-AAGGCAUAGCACUUUGACUGCUAGAUCAAAGGUUCGAGUC
CUUUAUUCCCAG
>DQ0260
UGGGGAUUAGCUUAGCGGCCAAAGCUUCGGCCUUUGAAGUCGAGAUCAUUGGUUCAAAUC
CAAUAUCCCCUG
>DQ0660
AGCCCAGUAGUGUAGUGGCCAUCAUCUAGGUCUUUGGAACCUGGGACCGCGGUUCGAAUC
CGCGCUGGGCUA
>DQ1140
UGGGCUAUAGCCAAGCGGU-AAGGCAAGGGACUUUGACUCCCUCAUCGCCGGUUCGAAUC
CUGCUAGCCCAA
>DQ1200
UGGGAUGUAGCCCAGCGGU-AAGGCAAUAGACUUUGACUCUAUCAUCGAUGGUUCGAUCC
CAUCCAUCCCAG
>DQ1230
AGGCCCAUAGCCAAGCGGU-AAGGCAACGGACUUUGACUCCGUCACCGUAGGUUCAAAUC
CUGCUGGGCCUG
>DQ1340
UGGGCUAUGGUGUAAUGGC-AGCACGACUGAUUCUGGUUCAGUUAGUCUAGGUUCGAGUC
CUGGUAGCCCAG
>DQ1341
UGGGCUAUGGUGUAAUGGC-AGCACGAGUGAUUCUGGUUCAUUUAGUCUAGGUUCGAGUC
CUGGUAGCCCAG
>DQ1540
UGGGCUAUAGCCAAGCGGU-AAGGCAACGGACUUUGACUCCGUCAUCGUUGGUUCGAAUC
CAGCUAGCCCAG
>DQ1660
UGGGGUAUCGCCAAGCGGU-AAGGCACCGGUUUUUGAUACCGGCAUCCCUGGUUCGAAUC
CAGGUACCCCAG
>DQ1661
UGGGGUAUCGCCAAGCGGU-AAGGCACCGGAUUCUGAUUCCGGCAUCCGAGGUUCGAAUC
CUCGUACCCCAG
>DQ2520
UGAGGCGUAGCCAAGUGGU-AAGGCAACGGGUUUUGGCCCUGUCAUCGGAGGUUCGAAUC
CUCCCGCCUCAG
>DQ2600
UGGGGCGUCGCCAAGUGGU-AAGGCUGCAGGUUUUGGUCCUGUUAUCGGAGGUUCGAAUC
CUUCCGUCCCAG
>DQ2700
UGGGGCGUGGCCAAGUGGU-AAGGCAGCGGGUUUUGGUCCCGUUACCGGAGGUUCGAAUC
CUUCCGUCCCAG
>DQ2920
UGGGGCGUGGCCAAGUGGU-AAGGCAACGGGUUUUGGUCCCGCUAUCGGAGGUUCGAAUC
CUUCCGUCCCAG
>DQ3220
UGGGGCGUGGCCAAGCGGU-AAGGCAGCAGGUUUUGAUCCUGUUAUCGGAGGUUCGAAUC
CUUCCGUCCCAG
>DQ3240
UGGGGCGUAGCCAAGCGGU-AAGGCAACGGGUUUUGGUCCCGCUAUCGGAGGUUCGAAUC
CUUCCGUCCCAG
>DQ3640
UGGGGCAUAGCCAAGUGGU-AAGGCAUUGGACUUUGACUCCAAGAUCAUGGGUUCGAAUC
CUAUUGCCCCAG
>DQ3880
UAUGUUGUCGACUAAUGGU-AAGUCAUAAAUUUUUGGUAUUUAUAUUGGGUGUUCGAGUC
GCCCCAACAUAA
>DQ4000
UGAGUCGUAGACAAUAGGU-AAGUUACCAAAAUUUGAGUUUGGAGUUCUUUGUUCGAAUC
AAAGCGAUUCAA
>DQ4030
UGAAUUGUAGACUAAUGGU--AGUCCCCAAAAUUUGAGUUUGGCUUGGUGUGUUCGAGUC
ACCCCAAUUCAA
>DQ4040
UGGGUUGUUGACUAAUGGU-AAGUCCCUGAAAUUUGACUUCAGUCUUGUAAGUUCGAAUC
UUACCAUCCCAU
>DQ4050
UGAAUCGUAGACUAAUGGU-AAGUCACCAAAAUUUGAGUUUGGAAUUGUUUGUUCGAAUC
AAACCGGUUCAA
>DQ4070
UGAAUUGUAGACUAAUGGU-AAGUCCCCAAAAUUUGAGUUUGGCUUGGUGUGUUCGAAUC
ACCCCAAUUCAA
>DQ4080
UGAGUCGUAGACUAAUGGU-AAGUUACCAAAAUUUGAGUUUGGAGUUGUUUGUUCGAAUC
AAACCGAUUCAA
>DQ4440
UGGAGUAUAGCCAAGUGGU-AAGGCAUCGGUUUUUGGUAUCGGCAUCAAAGGUUCGAAUC
CUUUUACUCCAG
>DQ4441
UGGAGUAUAGCCAAGUGGU-AAGGCAUCGGUUUUUGGUACCGGCAUCAAAGGUUCGAAUC
CUUUUACUCCAG
>DQ4500
UGGAGUAUAGCCAAGUGGU-AAGGCAUCGGCCUUUGAUGCCGAGAACAAAGGUUCGAAUC
CUUUUACUCCAG
>DQ4700
UAUAAAGAAGUAUUGU----GGUACGUAGGACUUUGAUCCCUAAAGAGAAAGUUAAAG-C
UUUUCUUUAUAA
>DQ4880
UAUAUUUUGGUGUAU-GA--UGCACAAAAGUUUUUGAUACUUUUAGAAAUAGUUUAAUUC
UAUUAAAUAUAA
>DQ4960
UAUAUUUUGGUGUAC-GA--UGCACAAAAGUUUUUGAUACUUUUAGUAAUAGUUUAAUUC
UAUUAAAUAUAA
>DQ4980
UAGAAAAUAGUUUAACAGU-AAAACUAAGAAAUUUGAAUUCUUUAAUACAAGUGCAACCC
UUGUUUUUCUAA
>DQ5000
UAGAAAGUAGUAUAACGGU-AAAACCAAGAAUUUUGAUUUCUUAAAUAUAAGUUCAACUC
UUAUCUUUCUAA
>DQ5040
UAAGGAGUAGUUUAAUGGA-AAAACGAGGAACUUUGACUUCCUUGUUGUGGGUUCAAUUC
CCAUCUCCUUAA
>DQ5080
UAAGGAUUAGUUUAAUGGA-AAAACGAAGAGCUUUGACUUCUUCUGCUUGGGUCCAUUCC
CCAC-UCCUUAA
>DQ5120
UAGGAAGUGGUAUAG-GGG-AGUACGGAGGGUUUUGAUCUCUCAGGUGCAGGUUCAAUUC
CUGUCUUUCUAA
>DQ5160
UAAGGAGUAGUAUAAAGGA-AGUACAAAGGGUUUUGAUCUCUUAAGUAUAGGUUCAAUUC
CUAUCUCUUUAG
>DQ5220
UAGAAAAUAAUAUAGAGGG-AGUAUGAAGAGUUUUGAUCUCUUCUGUGUAGGUUCGAUUC
CUACUUUUCUAG
>DQ5280
UAGGAUAGGGUGUAUUGGU-AGCACGGAAAAUUUUGAAUUCUUAGGUGUAGGUUCAAUUC
CUAUUGUCCUAG
>DQ5281
UAGGAUAGGGUGUAUUGGU-GGCACGGAGAAUUUUGAAUUCUUAGGUGUAGGUUCAAUUC
CUAUUGUCCUAG
>DQ5320
UAGGAUAAGUGUUUA-GGU-GCACGGAGAAAUUUUGAAUUCUUAAGUGUAGGUUCAAUUC
CUAUUGUCCUAG
>DQ5360
UAGAAUUUGGUGUAAUGGG-AGCACGAAGAGUUUUGGAUUCUUAGGAGUAGGUUCGAUUC
CUAUAGUUCUAG
>DQ5880
UAGGAUGGGGUGUGAUGGU-GGCACGGAGAAUUUUGGAUUCUCAGGGAUGGGUUCGAUUC
UCAUAGUCCUAG
>DQ6050
GGUCCUAUAGUGUAGUGGUUAUCACUUCGGACUUUGAAUCCGAAAACCCAGGUUCGAAUC
CUGGUAGGACCA
>DQ6051
GGGCGUGUAGCUCAGUGGU-AGAGCGCCCUGUUUUGCAUACGGAGGCUAGGGUUCAAACC
CCUACUCGUCCA
>DQ6060
GGUUCCAUAGUAUAGUGGUUAGUACUGGGGACUUUAAAUCCCUUGACCUGGGUUCGAAUC
CCAGUGGGACCU
>DQ6160
GGUUUUAUAGUGUAAUGGUUAGCACCCAGGACUUUGAAUCCUGUAAUCUGAGUUCGAGUC
UCAGUAGAACCA
>DQ6280
GGUCCUAUAGUGUAGUGGUUAUCACUUUCGGUUUUGAUCCGGACAACCCCGGUUCGAAUC
CGGGUAGGACCU
>DQ6281
GGUCCUAUAGUGUAGUGGUUAUCACUUUCGGUUCUGAUCCGAACAACCCCAGUUCGAAUC
CGGGUGGGACC-
>DQ9990
GGUUCCAUGGUGUAAUGGUUAGCACUCUGGACUCUGAAUCCAGCGAUCCGAGUUCAAAUC
UCGGUGGAACCU
>DQ9991
GUCUCUGUGGCGCAAUGGUUAGCGCGUUCGGCUGUUAACCGAAAGAUGGUGGUUCGAGCC
CACCCAGGGACG
>DQ9992
GGUCCCAUGGUGUAAUGGUUAGCACUCUGGACUUUGAAUCCAGCGAUCCGAGUUCAAAUC
UCGGUGGGACCU
>DR0220
GUCCCGCUGGUGUAAUGGAUAGCAUACGAUCCUUCUAAGUUUGCGGUCCUGGUUCGAUCC
CAGGGCGGGAUA
>DR0660
GGGCCCGUGGCCUAGUGGAUACGGCACCGGCCUUCUAAGCCGGGGACGGGGGUUCAAAUC
CCUCCGGGUCCG
>DR1140
GCGCCCGUAGAUCAAUGGAUAGAUCGCUUGACUACGGAUCAAAAGGUGGGGGUUCGAGUC
CCUCCGGGCGCA
>DR1141
GCCCAUGUAGCUCAGUGGAUAGAGCACGCGCCUUCUAAGCGUGAGGCGGAAGUUCGAGCC
UUCUCGUGGGCA
>DR1180
GCGCCCGUAGAUCAAUGGAUAGAUCGCUUGACUACGGAUCAAAAGGUGGGGGUUCGAGUC
CCUCCGGGCGCA
>DR1181
GCCCAUGUAGCUCAGUGGAUAGAGCACGCGCCUUCUAAGCGUGAGGCGGAAGUUCGAGCC
UUCUCGUGGGCA
>DR1230
GUCCGAAUAGCUCAGCGGAUAGAGCAAUAGCCUUCUAAGCUAUCGGCGGGGGUUCGAAUC
CCUCUUCGGACG
>DR1260
GCGCCCAUAGAUCAAUGGAUAGAUCGUUUGACUACGGAUCAAAAGGUGAGGGUUCGAUUC
CUUCUGGGCGCG
>DR1500
GCACCCAUAGCGCAACGGAUAGAGUGUCUGACUACGAAUCAGAAGGUGUAGGUUCAAGUC
CUACUGGGUGCA
>DR1540
GCGCCCGUAGCUCAAUGGAUAGAGCGUUUGACUACGGAUCAAAAGGUAGGGGUUCGACUC
CUCUCGGGCGCG
>DR1660
GCGCCCGUAGCUCAGCGGAUAGAGCGCUGCCCUCCGGAGGCAGAGGCUCAGGUUCGAAUC
CUGUCGGGCGCG
>DR1661
GCGCCCUUAGCUCAGUGGAUAGAGCAACGACCUUCUAAGUCGUGGGCGCAGGUUCGAAUC
CUGCAGGGCGCG
>DR1662
GCGCCCUUAGCUCAGUGGAUAGAGCAACGACCUUCUAAGUCGUGGGCGCAGGUUCGAAUC
CUGCAGGGCGCG
>DR1663
GCAUCCGUAGCUCAGCGGAUAGAGUACUCGGCUACGAACCGAGCGGCGGAGGUUCGAAUC
CUCCCGGAUGCA
>DR1664
GUCCUCUUAGUUAAAUGGAUAUAACGAGCCCCUCCUAAGGGCUAAUUGCAGGUUCGAUUC
CUGCAGGGGACA
>DR1700
GCGCCCGUAGCUCAGCGGAUAGAGCGCUGCCCUCCGGAGGCAGAGGCUCAGGUUCGAAUC
CUGUCGGGCGUA
>DR1780
GCGCCCGUAGCUCAGCGGAUAGAGCGCUGCCCUCCGGAGGCAGAGGCACAGGUUCGAAUC
CUGUCGGGCGCA
>DR2440
GAGCUUGUAGCUCAGUGGACAGAGCACAUGGCUACGAACCAUGGGGCGGGGGUUCGAAAC
CCUCCUGGCUCG
>DR2480
GGGUGUGUAGCUCAGUGGACAGAGCACGUGGCUACGAACCACGGUGCGGGGGUUCGAAUC
CCUCCUCGCCCG
>DR2520
GGGCUUGUAGCUCAGUGGACAGAGCACGUGGCUACGAACUACGGAGCAGGGGUUCGAAUC
CCUUCUUGCCCG
>DR2540
GGGCUCAUCGUCUAAUGGAUAGGACAGGGACCUUCUAAGUCUCUAAUGUAGGUUCGAAUC
CUACUGAGCCUA
>DR2600
GGGUUUGUAGCUCAGAGGAUAGAGCACGUGGCUACGAACCACGGUGCGGGGGUUCGAAUC
CCUCCUUGCCCA
>DR2601
GGGUUUGUAGCUCAGUGGAUAGAGCUCAUGGUUCCGAAUCAUGAAGCAAGGGUUCGAAUC
CCUUCUAACCCU
>DR2602
GCGUCCAUCGUCUAAAGGAUAGGACAGAGGUUUUCUAAACCUCCAGUAUAGGUUCGAAUC
CUAUUGGACGUA
>DR2680
GCGUCCAUUGUCUAAUGGAUAGGACAGAGGUCUUCUAAACCUUUGGUAUAGGUUCAAAUC
CUAUUGGACGCA
>DR2700
GCGUCCAUUGUCUAAUGGAUAGGACAGAGGUCUUCUAAACCUUUGGUAUAGGUUCAAAUC
CUAUUGGACGCU
>DR2701
GGGCCUGUAGCUCAGAGGAUAGAGCACGUGGCUACGAACCACGGUGCGGGGGUUCGAAUC
CCUCCUCGCCCA
>DR2720
GGGCCUGUAGCUCAGAGGAUAGAGCACGUGGCUACGAACCACGGUGCGGGGGUUCGAAUC
CCUCCUCGCCCA
>DR2740
GGGCCUGUAGAUCAGAGGAUAGAGCACGUGGCUACGAACCACGGUGCGUGGGUUCGAAUC
CCUGCUCGCCCA
>DR2920
GGGCCUGUAGCUCAGAGGAUAGAGCACGUGGCUACGAACCACGGUGCGGGGGUUCGAAUC
CCUCCUCGCCCA
>DR2921
GCGUCCAUUGUCUAAUGGAUAGGACAGAGGUCUUCUAAACCUUUGGUAUAGGUUCAAAUC
CUAUUGGACGCA
>DR3040
GGGCCUGUAGCUCAGAGGAUAGAGCACGUGGCUACGAACCACGAUGCGGGGGUUCGAAUC
CCUCCUAGCCCA
>DR3200
GGGCUCGUAGCUCAGAGGAUAGAGCACGCGGCUACGAACCACGGUGCGGGGGUUCGAAUC
CCUCCUCGCCCA
>DR3201
GCGUCCAUUGUCUAAUGGAUAGGACAGAGGUCUUCUAAACCUUUGGUAUAGGUUCAAAUC
CUAUUGGACGCA
>DR3280
GCGUCCAUAGUCUAAUGGAUAGGACAUAGGUCUUCUAAACCUUUGGUAUAGGUUCAAAAC
CUAUUGGACGCA
>DR3320
GGGCCUGUAGCUCAGAGGAUAGAGCACGUGGCUACGAACCACGGUGCGGGGGUUCGAAUC
CCUCCUCGCCCA
>DR3321
GCGUCCAUUGUCUAAUGGAUAGGACAGAGGUCUUCUAAACCUUUGGUAUAGGUUCAAGUC
CUAUUGGACGCA
>DR3880
UUCUUAUUAGCUCAAUGGU-AGAGCAAAAUACUUCUAAUAUUUUGAUCUAAGUUCGAGUC
UUAGAUAAGAAG
>DR3920
UUCUCAUUAGCUCAAAGGA-AGAGCAGGAUACUUCUAAUAUUCCGAUUUUAGUUCGAAUC
UAAAAUGAGAAU
>DR4000
GCUCUCUUAGCUUAAUGGUUAAAGCAUAAUACUUCUAAUAUUAAUAUCCAUGUUCAAAUC
AUGGAGAGAGUA
>DR4001
AUAUCUUUAAUUUAAUGGU-AAAAUAUUAGAAUACGAAUCUAAUUAUAUAGGUUCAAAUC
CUAUAAGAUAUU
>DR4080
GCUCUCUUAGCUUAAUGGUUAAAGCAUAAUACUUCUAAUAUUAAUAUCCAUGUUCAAAUC
AUGGAGAGAGUA
>DR4500
GUGCUUGUAGCUCAAUGGAUAGAGCACCAAACUACGGAUUUGGGGGUGAGAGUUCAAAUC
UUUCCAAGCAUG
>DR4501
GCAUUCUUAGCUCAGUGGAUAGAGCAACAACCUUCGAAGUUGAUGGCACAGGUUCAAAUC
CUGUAGGAUGCG
>DR4502
GCAUUCUUAGCUCAGUGGAUAGAGCAACAACCUUCUAAGUUGAAGGCACAGGUUCAAAUC
CUGUAGAAUGCG
>DR4800
AAAUAUGAAGCGAUUU----AUUGCAAUUAGUUUCGACCUAAUCUUAGGUG--AAAUU--
CACCCAUAUUUU
>DR4880
GAAUAUGAAGCGAUUA----AUUGCAGUUAGUUUCGACCUAACCUUAGGUA--UUAUA--
UACCCUUAUUUU
>DR5040
UGAGAGUUAGUUUAA-GA--AGAACCCCUGAUUUCGGCUCAGAAGGCUUUGGUUAAAGUC
CAAAACUCUUUA
>DR5080
NAAGAGUUAGUUUAA-GG--AGAACCUCUGAUUUCGGCUCAGAGGGUUUUGGUUCAACCC
CAAAACUCUUGN
>DR5100
AGGUGAUUAGUCUAA-GU--AAAAUACUUGAUUUCGGCUCAAGAGUCUGUGGUUAAAGUC
CACAAUUGCCUA
>DR5120
GAGUUGUUAGUCUAA-AC--AAGACAGUUGUUUUCGGCACAACAAAUUAUGGUUAAACCC
CAUAAUAACUCU
>DR5220
AGAAAGUUAGUCUAA-CU--AAGACAGCUGGUUUCGACCCAGCAAAUUAUAGACCCAC-C
UAUAACUUUCUU
>DR5280
UGGUAAUUAGUUUAA-AU--AAAAUUAAUGAUUUCGACUCAUUAGAUUAUGAUAAUAA-U
CAUAAUUACCAA
>DR5320
UGGUAAUUAGUUUAA-AA--AAAAUUAAUGAUUUCGACUCAUUAGAUUAUGAUGCUGU-U
CAUAAUUACCAA
>DR5360
UGGUACUUAGUUUAA-AAU-AAAAUAAAUGAUUUCGACUCAUUAGAUUAUGAUUUAAU-U
CAUAAUUACCAA
>DR5880
UGGUAUAUAGUUUAA-AC--AAAACGAAUGAUUUCGACUCAUUAAAUUAUG--AUAAU--
CAUAUUUACCAA
>DR6050
GCCCCCGUAGCCCAAUGGAUAAGGCGUUCGCUUCCUAAGCGAAAGAUGCGGGUUCGAGUC
CCGCCGGAGGUA
>DR6051
GCUCCAGUGGCCUAAUGGAUAUGGCUUUGGACUUCUAAUCCAAAGGUGCGGGUUCGAGUC
CCGUCUGGAGUA
>DR6052
GUCCGUGUGGCUCAAUGGA-AGAGCAUCUGACUACGGAUCAGAGGGUGCAGGUUCGAAUC
CUGUCACGGAUG
>DR6160
GGGACUAUAGUUUAGUGGAUAUAACGACCGGCUACGAACCGGUAGGCUCAGGUUCGACCC
CUGAUGGUCUCG
>DR6161
GCCCGUUUAGCAAAGUGGA-AUUGCGGCAGCCUUCUAAGCUGCAGGCGUGGGAUCGAGAC
CCACAAUGGGUG
>DR6280
UUCCUCGUGGCCCAAUGGUCACGGCGUCUGGCUACGAACCAGAAGAUCCAGGUUCAAGUC
CUGGCGGGGAAG
>DR6281
GCUCGCGUGGCGUAAUGGC-AACGCGUCUGACUUCUAAUCAGAAGAUAUGGGUUCGACCC
CCAUCGUGAGUG
>DR6282
GUUCCGUUGGCGUAAUGGU-AACGCGUCUCCCUCCUAAGGAGAAGAUGCGGGUUCGAGUC
CCGUACGGAACG
>DR6320
GGUCUCGUGGCCCAAUGGUUAAGGCGCUUGACUACGAAUCAAGAGAUCCAGGUUCGACUC
UUGGCGGGAUCG
>DR6321
GGUCUCGUGGCCCAAUGGUUAAGGCGCUUGACUACGGAUCAAGAGAUCCAGGUUCGACUC
CUGGCGGGAUCG
>DR7560
GGCCGCGUGGCGCAAUGGAUAACGCGUCUGCCUACGGAGCAGAAGAUGCAGGUUCGAAUC
CUGCCGUGGUCG
>DR7740
GGUCCUGUGGCGCAAUGGAUAACGCGUCUGACUACGGAUCAGAAGAUCCAGGUUCGACUC
CUGGCAGGAUCG
>DR7741
GACCGUGUGGCCUAAUGGAUAAGGCGUCGGACUUCGGAUCCGAAGAUGCAGGUUCGAAUC
CUGUCACGGUCG
>DS0220
GGAGGCGUGGCAGAGUGGUUAAUGCACCGGUCUUGAAAACCGGCAUCAUAGGUUCAAAUC
CUAUCGCCUCCG
>DS0260
GGAAGGUAGGGCGUAGGGU-ACGCAACUAGUCUUGAAAACUAGCCGUGAUGGUUCGACUC
CAUUACCUUCCU
>DS0261
GGAAAAGCAAUAGACUGGCGACUAAACCCGAUUGGAAAUCGGUUGUUAUGGGUUCAACUC
CCAUCUUUUCCG
>DS0440
GUCGUGGUAGCCAAGCGGCCAAGGCGCAGGGUUGCUAACUCUGUGCCCGGGGUUCGAAUC
CCCGCCACGACG
>DS0680
GCCGGGGUGGCCCAGCGGU-AGGGCGUCGGCCUGCUAAGCCGAUGGCGCGGGUUCAAAUC
CCGUCCCCGGCG
>DS0860
GCCGGGGUGCCCGAGCGGACAAGGGGGUAGGCUCGAGACCUACUGACGCGGGUUCAAAUC
CCGCCCCCGGCG
>DS1140
GGAAGAUUACCCAAGUGGCUAAGGGAUCGGUCUUGAAAACCGAGAGCGGGGGUUCGAAUC
CCUCAUCUUCCG
>DS1141
GGGUUAAUACUCAAGUGGUGAAGAGGACACCCUGCUAAGGUGUUAGCGAGGGUUCGAGUC
CCUCUUAACCCG
>DS1180
GGAAGAUUACCCAAGUGGCUAAGGGAUCGGUCUUGAAAACCGAGAGCGGGGGUUCGAAUC
CCUCAUCUUCCG
>DS1230
GGAGCGAUACUCAAGAGGCCAAGAGGGCGCACUGCUAACGCGUUAGCGAGGGUUCAAAUC
CCUCUCGCUCCG
>DS1231
GGAGGAAUACCCAAGAGGCUAAGGGAUCGGUCUUGAAAACCGACAGCGGGGGUUCAAAUC
CCUCUUCCUCCG
>DS1250
GGAAGUAUACCCAAGUGGUUAAGGGGGCGGUCUCGAAAACCGUUAGCAAGAGUUCGAAUC
UCUUUACUUCCG
>DS1260
GGAAGAUUACCCAAGUGGUUAAGGGAUCGGUCUUGAAAAUUGACAGCGGGGGUUCGAAUC
CCUCAUCUUCCG
>DS1500
GGAGAGUUGGCAGAGCGGU-AAUGCAGCGGACUCGAAAUCCGCCGGCGCAGGUUCAAAUC
CUGUACUCUCCU
>DS1520
GGAGAGUUGGCAGAGCGGU-AAUGCAGCGGACUCGAAAUCCGCCGUCGCAGGUUCAAAUC
CUGUACUCUCCU
>DS1540
GGAGAGCUGUCCGAGUGGUCAAGGAGCACGAUUGGAAAUCGUGUAUCAAGGGUUCGAAUC
CCUUGCUCUCCG
>DS1541
GGAGGAAUACCCAAGUGGCUAAGGGAUCGGUCUUGAAAACCGACAGCGGGGGUUCGAAUC
CCUCUUCCUCCG
>DS1542
GGAGAAGUACUCAAGUGGCUAAGAGGCGCCCCUGCUAAGGGUGUAGCGAGGGUUCAAAUC
CCUCCUUCUCCG
>DS1570
GGAGAGCUGUCCGAGUGGUCAAGGAGCACGAUUGGAAAUCGUGUAUCAAGGGUUCGAAUC
CCUUGCUCUCCG
>DS1660
GGAGAGAUGCCGGAGCGGCUAACGGACCGGUCUCGAAAACCGGAGCCGGGGGUUCAAAUC
CCCCUCUCUCCG
>DS1661
GGAAGUGUGGCCGAGCGGUUAAGGCACCGGUCUUGAAAACCGGCGUCCAGAGUUCGAAUC
UCUGCGCUUCCG
>DS1663
GGUGAGGUGGCCGAGAGGCUAAGGCGCUCCCCUGCUAAGGGAGUAUCCGGGGUUCGAAUC
CCCGCCUCACCG
>DS1664
GGUGAGGUGUCCGAGUGGCUAAGGAGCACGCCUGGAAAGUGUGUAUCGGGGGUUCGAAUC
CCCCCCUCACCG
>DS2180
GGAGAGAUGGCCGAGUGGUUAAGGCGCAGCACUGGAAAUGCUGUUACGAGGGUUCGAAUC
CCUCUCUCUCCG
>DS2480
GGAGUGAUGUCUGAGUGGCCAAAGAGCUCGAUUGCUAAUCGAGUACCGAGGGUUCGAAUC
CCUCUCACUCCG
>DS2520
GGAGAAGUGUCUGAGUGGUCAAAGAGCUCGAUUGCUAAUCGAGUGCCGAGGGUUCAAAUC
CCUUCUUCUCCU
>DS2521
GGAGAGGUGUCUGAGUGGUUAAAGUACUGGUCUUGAAAACCAGCGCCGAGGGUUCGAAUC
CCUCCUUCUCCG
>DS2600
GGAGAGAUGGCCGAGUGGUUAUGGCGUCGGUCUUGAAAACCGAUAUCGAGGGUUCAAAUC
CCUCUCUCUCCU
>DS2601
GGAGAGAUGGCCGAGUGGACAAAGCGGCGGAUUGCUAAUCCGUUGCCGAGGGUUCGAAUC
CCUCUCUCUCCG
>DS2602
GGAAAGAUGGUUGAGUGGUUAAGGCGUAGCAUUGGAAAUGCUAUGUCGAGGGUUCGAAUC
CCUCUCUUUCCG
>DS2640
GGAGAGAUGGCUGAGUGGUUAUAGCUCCGGUCUUGAAAACCGGUAUCGAGGGUUCGAAUC
CCUCUCUCUCCU
>DS2680
GGAGAGAUGGCUGAGUGGACAAAGCGGCGGAUUGCUAAUCCGUUGCCGAGGGUUCGAAUC
CCUCUCUUUCCG
>DS2700
GGAGAGAUGGCUGAGUGGACAAAGCGGCGGAUUGCUAAUCCGUUGCCGAGGGUUCGAAUC
CCUCUCUUUCCG
>DS2701
GGAGAGAUGGCCGAGCGGUUAAGGCGUAGCAUUGGAACUGCUAUGCCGAGGGUUCGAAUC
CCUCUCUUUCCG
>DS2702
GGAGAGAUGGCUGAGUGGUUAUAGCUCCGGUCUUGAAAACCGGUAUCGAGGGUUCGAAUC
CCUCUCUCUCCU
>DS2720
GGAGAGAUGGCUGAGUGGUUAUAGCUCCGGUCUUGAAAACCGGUAUCGAGGGUUCGAAUC
CCUCUCUCUCCU
>DS2721
GGAGAGAUGGCCGAGCGGUUAAGGCGUAGCAUUGGAACUGCUAUGCCGAGGGUUCGAAUC
CCUCUCUUUCCG
>DS2722
GGAGAGAUGGCUGAGUGGACAAAGCGGCGGAUUGCUAAUCCGUUGCCGAGGGUUCGAAUC
CCUCUCUUUCCG
>DS2920
GGAGAGAUGGCUGAGUGGACAAAGCGGCGGAUUGCUAAUCCGUUGCCGAGGGUUCGAAUC
CCUCUCUUUCCG
>DS2921
GGAGAGAUGGCCGAGUGGUUAAGGCGUAGCAUUGGAACUGCUAUGCCGAGGGUUCGAAUC
CCUCUCUUUCCG
>DS2922
GGAGAGAUGGCUGAGCGGUUAUAGCCCCGGUCUUGAAAACCGGUAACGAGGGUUCGAAUC
CCUCUCUCUCCU
>DS3200
GGAGAGAUGGCUGAGUGGUUAUAGCUCCGGUCUUGAAAACCGGUAACGAGGGUUCGAAUC
CCUCUCUCUCCU
>DS3240
GGAGAGAUGGCUGAGUGGACAAAGCGUUGGAUUGCUAAUCCAUUGCCGAGGGUUCGAAUC
CCUCUCUUUCCC
>DS3280
GGAGAGAUGGCUGAGUGGUUAUAGCUCCGGUCUUGAAAACCGGCAUCGAGGGUUCGAAUC
CCUCUCUCUCCU
>DS3281
GGAGAGAUGGCCGAGUGGUUAAGGUGUAGCAUUGGAACUGCUAUGCCGAGGGUUCGAAUC
CCUCUCUUUCCG
>DS3880
AGAGAGUUGGCUGAGUGGU-AAGGCGACUAGCUUGAGUCUAGUUAUCAUAUGUUCGAAUC
AUAUACUCUCUG
>DS3881
GGGAAAGU-UUCCAUGGGUAGGGUAAGAUAUUUGCUAAAUAUUGUAUAGAUGUUCGAAUC
AUCUCUUUCCCG
>DS3960
GGAAAAGU-UGCCAUAGGUAAGGUAAGAUAUUUGCUAAAUAUUGUCUAGGUGUUCGAGUC
ACCUCUUUUCCG
>DS4000
GGAAAAUUAACUAUA-GGU-AAAGUGAUUAUUUGCUAAGUAAUUGUUAUGAGUUCGAAUC
UCAUAUUUUCCG
>DS4001
GGAUGGUUGACUGAGUGGUUAAAGUGUGAUAUUUGAGCUAUCAUUACGUAGGUUCAAAUC
CUACAUCAUCCG
>DS4030
GGAAAAUUGAUCAUC-GGCA-AGAUAGUUAUUUACUUAAUAA-UAUGAGGAGUUGAAAUC
UCCUAUUUUCCG
>DS4080
GGAUGGUUGACUGAGUGGUUAAGGUGUGAUAUUUGAGCUAUCAUUACGUAGGUUCAAAUC
CUACAUCAUCCG
>DS4081
GGAAAAUUCACCAUA-GGUA-AGGUAAUUAUUUGCUAUGUAAUUGUUAUGAGUUCGAAUC
UCAUAUUUUCCG
>DS4240
GGAGGGAUGGCUGAGUGGCUAAGGCAUUGGUUUGCUAAAUCGACAUCAUGGGUUCGAAUC
CCAUUUCCUCCG
>DS4241
GGAUGGAUGUCUGAGCGGUUAAAGAGUCGGUCUUGAAAACCGAAGCCGGGGGUUCGAAUC
CCUCUCCAUCCG
>DS4360
GGAGAGAUGGCCGAGUGGUUAAGGCGUAGCAUUGGAACUGCUAUGCCGAGGGUUCGAAUC
CCUCUCUUUCCG
>DS4361
GGAUGGAUGUCUGAGCGGUUAAAGAGUCGGUCUUGAAAACCGAAGCCGGGGGUUCGAAUC
CCUCUCCAUCCG
>DS4362
GGAGGUAUGGCUGAGUGGCUAAGGCAUUGGUUUGCUAAAUCGACAUCAUGGGUUCGAAUC
CCAUUUCCUCCG
>DS4400
GGAGGUAUGGCUGAGUGGCUAAGGCAUUGGUUUGCUAAAUCGACAUCAUGGGUUCGAAUC
CCAUUUCCUCCG
>DS4440
GGAUGGAUGUCUGAGCGGUUAAAGAGUCGGUCUUGAAAACCGAAGCCGGGGGUUCGAAUC
CCUCUCCAUCCG
>DS4441
GGAGGUAUGGCUGAGUGGCUAAGGCAUUGGUUUGCUAAAUCGACAUCAUGGGUUCGAAUC
CCAUUUCCUCCG
>DS4442
GGAGAGAUGGCCGAGUGGUUAAGGCGUAGCAUUGGAACUGCUAUGCCGAGGGUUCGAAUC
CCUCUCUUUCCG
>DS4480
GGAGGUAUGGCUGAGUGGCUAAGGCAUUGGUUUGCUAAAUCGACAUCAUGGGUUCGAAUC
CCAUUUCCUCCG
>DS4481
GGAUGGAUGUCUGAGCGGUUAAAGAGUCGGUCUUGAAAACCGAAGCCGGGGGUUCGAAUC
CCUCUCCAUCCG
>DS4500
GGAUGGAUGUCUGAGCGGUUAAAGAGUCGGUCUUGAAAACCGAAGCCGGGGGUUCGAAUC
CCUCUCCAUCCG
>DS4501
GGAGGUAUGGCUGAGUGGUUAAAGCAUUGGUUUGCUAAAUCAAAAUCAUGGGUUCAAAUC
CCAUUUCCUCCG
>DS4701
AUUUGUGAUUUUCAC-GC--CGAGAGUGUUUCUUGAGGAGGUAAUGCACU--AAUGAAG-
-GGUUACAAGGC
>DS4760
AGUUAAUUAGCUUAA-GA--AAAGCAAAUGUUUUGAAAACAUAAGAAAGAAGUUCAAUUC
UUCUAUUAACUU
>DS4921
AGUUAAUGAGCUUG--AA--CAAGCGUAUGUUUUGAAAACAUAAGAUAGAA-UUUAAUU-
UUCUAUUAACUU
>DS5000
GGAGAAAUGGCAGACAGG--GAUGCAUUUAGCUUGAAACUAAAUAGGGAAGGUUCGAAUC
CUUUUUUCUCUU
>DS5040
GGAGAAGUGGCAGAUAGA--AAUGCAUGCGGCUUGAAACCGUUGGAUAGAGGUUGAAUUC
CUCUCUUCUCUU
>DS5080
GGAGAAGUGGCACGAUGG--AAUGCAUGCGGCUUGAAACCGUUUGAUAGAGGUUUCUU-C
CUCUCUUCUCUU
>DS5121
AAGAAAAUGGCAGAGUGGU-GAUGCAACUGACUUGAAAUCAGAGUAGGGGGGUUCGAUUC
CCUCUUUUCUCG
>DS5220
AAGAAAGAAGCAUUAAGGUUGAUGCGGUUGGCUUGAAACCAACAUGUGAGGGUUCGAUUC
CUUCCUUUCUUG
>DS6060
GACAAUUUGUCCGAGUGGUUAAGGAGGAAGACUAGAAAUCUUUUGGCGCAGGUUCGAAUC
CUGCAGUUGUCG
>DS6160
GACAUCGUAGCGAAGUGGUCAACGCGUUUGACUUGAAAUCAAAUCGCGCAGGUUCGAACC
CUGCCGAUGUCG
>DS6161
GACACCUUAGCAAAGUGGUUAAUGCGGCGCCCUGCUAAGGCGUUCGCGCAGGUUCGAACC
CUGCAGGUGUCG
>DS6162
GACAUCGUAGCAAAGUGGUCAAUGCGUCUGACUAGAAAUCAGAUCGCGCAGGUUCGAACC
CUGCCGAUGUCG
>DS6240
GUCAGCAUGGCAGAGUGGUCAAUGCGUUAGACUUGAAAUCUAAUUGCGUAGGUUCGAACC
CUACUGCUGACG
>DS6241
GGCGCGAUGGCAGAGUGGUCAAUGCGUGAGACUUGAAAUCUCAUUGCGUCGGUUCAAAUC
CGGCUCGCGUCG
>DS6280
GGCAACUUGGCCGAGUGGUUAAGGCGAAAGAUUAGAAAUCUUUUGGCGCAGGUUCGAGUC
CUGCAGUUGUCG
>DS6281
GUCCCAGUGGCCGAGUGGUUAAGGCGAUGCCCUGCUAAGGCAUUGGCGCAGGUUCGAAUC
CUGUCUGUGACG
>DS6282
GGCACUAUGGCCGAGUGGUUAAGGCGAGAGACUCGAAAUCUCUUGGCGCUGGUUCAAAUC
CUGCUGGUGUCG
>DS6283
GGCACUAUGGCCGAGUGGUUAAGGCGACAGACUUGAAAUCUGUUGGCGCUGGUUCAAAUC
CUGCUGGUGUCG
>DS6284
GGCUACAUGGCCGAGUGGUUAAGGCGAGAGACUCGAAAUCUCUGGGCGCUGGUUCAAUCC
CUGCUGUGGUCG
>DS6320
GUCACUAUGUCCGAGUGGUUAAGGAGUUAGACUUGAAAUCUAAUGGCGCAGGUUCAAAUC
CUGCUGGUGACG
>DS6321
GUCACUAUGUCCGAGUGGUUAAGGAGUUAGACUUGAAAUCUAAUGGCGCAGGUUCAAAUC
CUGCUGGUGACG
>DS6322
GUCACUAUGUCCGAGUGGUUAAGGAGUUAGACUCGAAAUCUAAUGGCGCAGGUUCAAAUC
CUGCUGGUGACG
>DS6740
GUGGAAGUGGCGGAGUGGUUAUCGGGCAUGACUAGAAAUCAUGUGGCGCAGGUUCGAAUC
CUGCCGUUCACG
>DS6741
GUGGACGUGCCGGAGUGGUUAUCGGGCAUGACUAGAAAUCAUGUGGCGCAGGUUCGAAUC
CUGCCGUUCACG
>DS6742
GUGGACGUGCCGGAGUGGUUAUCGGGAAUGACUAGAAAUCAUGGACCGCACGUUUGAAUC
UUGCCGUUUACG
>DS6743
GUGGACAUGCCGGAGUGGUGAUCGGGCAUAACUAGAAAUCAU-GUGCGCAGGUUCGAAUC
AUGCCGUUUACG
>DS6744
GUGGACGUGCCGGAGUGGUUAUCGGGCAUAACUAGAAAUCAUGUGGCGCAGGUUCGAAUC
CUGCCGUUCACG
>DS6745
GUGGACGUGCCGGAGUGGUUAUCGGGCAUGACUAGAAAUCAUGUGGCGCACGUUCGAAUC
CUGCCGUUCACG
>DS7240
GGAUGGAUGUCUGAGCGGUUAAAGAGUCGGUCUUGAAAACCGAAGCCGGGGGUUCGAAUC
CCUCUCCAUCCG
>DS7740
GCAGUCGUGGCCGAGCGGUUAAGGCGUCUGACUAGAAAUCAGAUUGCGUAGGUUCGAAUC
CUACCGACUGCG
>DS7741
GCAGUCGUGGCCGAGUGGUUAAGGCGUCUGACUCGAAAUCAGAUUGCGUAGGUUCGAAUC
CUACCGGCUGCG
>DS7800
GCAGUCGUGGCCGAGUGGUUAAGGCGUCUGACUCGAAAUCAGAUUGCGUAGGUUCGAAUC
CUACCGGCUGCG
>DS9280
GCAGCGAUGGCCGAGUGGUUAAGGCGUUGGACUUGAAAUCCAAUGGCGCAGGUUCGAACC
CUGCUCGCUGCG
>DS9990
GUAGUCGUGGCCGAGUGGUUAAGGCGAUGGACUUGAAAUCCAUUGGCGCAGGUUCGAAUC
CUGCCGACUACG
>DS9991
GUAGUCGUGGCCGAGUGGUUAAGGCGAUGGACUAGAAAUCCAUUGACGCAGGUUCGAAUC
CUGCCGACUACG
>DS9992
GUAGUCGUGGCCGAGUGGUUAAGGCGAUGGACUAGAAAUCCAUUGGCGCAGGUUCGAAUC
CUGCCGACUACG
>DS9993
GUAGUCGUGGCCGAGUGGUUAAGGCGAUGGACUUGAAAUCCAUUGGCGCAGGUUCGAAUC
CUGUCGGCUACG
>DT0220
GCUGAUUUAGCUCAGUGGU-AGAGCACCUCACUUGUAAUGAGGAUGCGGCGGUUCGAUUC
CGUCAAUCAGCA
>DT0260
GCUCCUAAAGCAUUGUGGU-GAUGCAGUUGCCUUGUAAGCAUCUGAACCGGGUUCGAUUC
CUAGUGGGAGCA
>DT0660
GCCUCGGUGGCUCAGCGGU-AGAGCGCCUGACUUGUAAUCAGGUGGCGGGGGUUCGAAUC
CCCCCCGAGGCU
>DT0661
GCCUCAGUGGCUCAGCGGU-AGAGCGCCUGCUUGGUAAGCAGGAGGCGCGGGUUCAAACC
CCGCCUGAGGCU
>DT0680
GCCUCGGUAGCUCAGCGGU-AGAGCGCGAGACUUGUAAUCUCGUGGCGCGGGUUCAAAUC
CCGCCCGAGGCU
>DT0740
GCCUCAGUGGCUCAGCGGU-AGAGCGCCUGACUUGUAAUCAGGUGGCGGGGGUUCGAAUC
CCCCCUGGGGCU
>DT1140
GCUGACUUAGCUCAGUGGU-AGAGCAAUUGACUAGUAAUCAAUAGGCGAAGGUUCAAAUC
CUUUAGUCAGCA
>DT1141
GCUGACUUAGCUCAGCGGC-AGAGCAACUGACUUGUAAUCAGUAGGCGUAGGUUCGAUUC
CUAUAGUCAGCA
>DT1180
GCUGACUUAGCUCAGCGGC-AGAGCAACUGACUUGUAAUCAGUAGGCGUAGGUUCGAUUC
CUAUAGUCAGCA
>DT1230
GCCGAAAUAGCUCAAUGGU-AGAGCAACUGAUUUGUAAUCAGUAGGUGCGGGUUCAAUUC
CUGUUUUCGGCA
>DT1540
GCUUCCAUAGCUCAGCGGU-AGAGCACUUCCAUGGUAAGGAAGAGGCAGCGGUUCGAGCC
CGCUUGGAAGCU
>DT1541
GCCGGUGUAGCUCAAUGGU-AGAGCAACUGACUUGUAAUCAGUAGGUGGGGGUUCAAGUC
CUCUUGCCGGCA
>DT1542
GCCGGUGUAGCUCAAUGGU-AGAGCAACUGACUUGUAAUCAGUAGGUGGGGGUUCAAGUC
CUCUUGCCGGCA
>DT1580
GCCACCCUAGCUCAACGGC-AGAGCACCCGACUUGUAAUCGGGGGGUGGGGGUUCAACUC
CCCUGGGUGGCU
>DT1581
GCUCGCGUAGCUCAGCGGU-AGAGCACACCCUUGGUAAGGGUGAGGCGCCGGUUCGAGCC
CGGCCGCGAGCU
>DT1660
GCUGAUAUGGCUCAGUGGU-AGAGCGCACCCUUGGUAGGGGUGGGGCCCCAGUUCGACUC
UGGGUAUCAGCA
>DT1661
GCUGAUAUAGCUCAGUGGU-AGAGCGCACCCUUGGUAAGGGUGAGGCGGCAGUUCGAAUC
UGCCUAUCAGCA
>DT1662
GCCGACUUAGCUCAGUGGU-AGAGCAACUGACUUGUAAUCAGUAGGCACCAGUUCGAUUC
CGGUAUUCGGCA
>DT1663
GCCGAUAUAGCUCAGUGGU-AGAGCAGCGCAUUCGUAAUGCGAAGGCGUAGGUUCGACUC
CUAUUAUCGGCA
>DT1664
GCUGAUAUGGCUCAGUGGU-AGAGCGCACCCUUGGUAAGGGUGAGGCCCCAGUUCGACUC
UGGGUAUCAGCA
>DT1820
GCCGGAUUAGCUCAGUGGU-AGAGCAGCUCAUUCGUAAUGAGAAGGCGGGGGUUCGAUUC
CUCUAUCCGGCA
>DT1821
GCUCAUGUAGCUCAGUGGU-AGAGCACACCCUUGGUAAGGGUGAGGCAGCGGUUCAAAUC
CGCUCAUGAGCU
>DT2460
GCUUGCUUAGCUCAAUGGU-AGAGCUUUGGUUUUGUAAACCAAAGGUAUCGGUUCAAGUC
CGAUAGCAAGCU
>DT2520
GCCUUUUUAGCUCAGUGGU-AGAGCAUUGUAUUUGUAAUGCGGUGGCGUCGGUUCGAAUC
CGACAAAAGGCU
>DT2600
GCCCUUUUAACUCAGUGGU-AGAGUAACGCCAUGGUAGGGCGUAAGCAUCGGUUCAAAUC
UGAUAAAGGGCU
>DT2601
GCCUGUUUAGCUCAGAGGUCAGAGCGUCGCACUUGUAAUGCGAUGGCAUCGGUUCGACUC
CGAUAGCGGGCU
>DT2640
GCCCUUUUAACUCAGUGGU-AGAGUAAUGCCAUGGUAAGGCAUAAGCAUCGGUUCAAAUC
CGAUAAAGGGCU
>DT2680
GCCCUUUUAACUCAGUGGU-AGAGUAAUGCCAUGGUAAGGCAUAAGCAUCGGUUCAAAUC
CGAUAAAGGGCU
>DT2700
GCCCACUUAGCUCAGAGGUUAGAGCAUCGCAUUUGUAAUGCGAGGGCAUCGGUUCAAAUC
CGAUAGUCGGCU
>DT2701
GCCCUUUUAACUCAGUGGU-AGAGUAAUGCCAUGGUAAGGCAUAAGCAUCGGUUCAAAUC
CGAUAAAGGGCU
>DT2720
GCCCACUUAGCUCAGAGGUUAGAGCAUCGCAUUUGUAAUGGGAGGGCAUCGGUUCAAAUC
CGAUAGUCGGCU
>DT2920
GCCCGCUUAGCUCAGAGGUUAGAGCAUCGCAUUUGUAAUGCGAUGGCAUCGGUUCGAUUC
CGAUAGCCGGCU
>DT2921
GCCCUUUUAACUCAGUGGU-AGAGUAACGCCAUGGUAAGGCGUAAGCAUCGGUUCAAAUC
CGAUAAGGGGCU
>DT3200
GCCCUUUUAACUCAGUGGU-AGAGUAACGCCAUGGUAAGGCGUAAGCGUCGGUUCAAAUC
CGAUAAAGGGCU
>DT3280
GCCCCUUUAACUCAGUGGU-AGAGUAACGCCAUGGUAAGGCGUAAGCAUCGGUUCAAAUC
CGAUAAGGGGCU
>DT3281
GCCCGCUUAGCUCAGAGGUUAGAGCAUCGCAUUUGUAAUGCGAUGGCAUCGGUUCGAGUC
CGAUAGCCGGCU
>DT3360
GCCCUUUUAACUCAGUGGU-AGAGUAACGCCAUGGUAAGGCGUAAGCAUCGGUUCAAAUC
CGAUAAGGGGCU
>DT3880
GCCCGGUUAGCAUAAAAGU-AAUGUAUCCGUUUUGUAAUCGGAAUAAACAAGUGCGAUAC
UUGUACUGGGCU
>DT4000
GUAAAUAUAAUUUAAUGGU-AAAAUGUAUGUUUUAGGUGCAUAUUAUCUAAGUUCAAAUC
UUAGUAUUUACA
>DT4001
GUUAUAUUAGCUUAAUGGU-AGAGCAUUCGUUUUGUAAUCGAAAGGUUGGGGUUCAAAUC
CCUAAUAUAACA
>DT4070
GUUGCAUUAGCUCAAUGGU-AGAGCGUUUGUUUUGUAAUCAAAAGGUUAGAGUUCAACUC
UCUAAUGCANUN
>DT4080
GUUAUAUUAGCUCAAUGGU-AGAGCAUUCGUUUUGUAAUCGAAAGGUUGGGGUUCAAAUC
CCUAAUAUAACA
>DT4081
GUAGAUAUAAUUUAAUGGU-AAAAUGAUGUUUUUAGGGUACAUAUUUCUAAGUUCAAAUC
UUAGUAUUUACA
>DT4500
GCCCGCGUAGCUCAGAGGU-AGAGCAUUCCCAUGGUAAGGGAAAGGCUCCGGUUCAAGUC
CGGUCGUAGGCU
>DT4700
GCUUUAAAAGCUUUG-CU--GAAGCAACGGCCUUGUAAGUCGUAGAAAAC---UAUAC--
-GUUUUAAAGCU
>DT4880
GUUUUAAUAGUUUAA-UA--AAAACAUUGGUCUUGUAAAUCAAAAAUAAGA--UUAUU--
UCUUUUAAAACU
>DT4980
CCUUAAAGCUACAAA-----AAGCAGACAAUCUUGUAAAUUGUAAGUAAAAGGUUUAAGU
CCUUUUUAAGGU
>DT5040
ACCUUGAAGGCUCAAUAGUUAGAGCGCAAGUCUUGUAAACUUGGAGAGAGGGUUAAAGUC
CCUCUCAAGGCU
>DT5060
GCCCUAGUAGCUCAGCGC-CAGAGCGCCGGUCUUGUAAUCCGGAAGCGGAGGUUAAAACC
CUCCCUAGUGCU
>DT5080
GCCUUGAAAGCUCAACAACUAGAGCUUUGGUCUUGUAAACCAGGAGAGAGGGUAAACU-C
CCUCUCAAGGCU
>DT5090
GCCCUAGUAGCUUAGAAUC-AAAGCACCGGUCUUGUAAACCGAAGACGAAGGUUAAAAUC
CUUCCUAGCGCC
>DT5120
GUCCUGAUAGCUUAAUUU--AAAGCAUCGGUCUUGUAAGCCGAAGAUUGAGGCUAAAACC
CUCCUCAAGACU
>DT5160
GCCUUGAUAGCUUAAACU--AAAGCACCGGUCUUGUAAGCCGGAGAUGUAGCCUAACC-C
CUACUCAAGGCU
>DT5200
GUCUUUGUAGUAUAACAA--AAUACCCCGGUCUUGUAAACCGGAAAAGGAGAACCCCAUU
CUCCCUAAGACU
>DT5220
ACUCUAAUAGUUUAU-GA--AAAACAUUGGUCUUGUAAACCAAAAAUGAAGACUCCAC-C
CUUCUUAGAGUA
>DT5280
GUCCCGAUAGUAUAA-AA--AUUACUCUGGUCUUGUAAACCAAAAAUGAAGA-GUCAG-U
CUUCUCAGGACA
>DT5281
GUCCCGAUAGUAUAA-AA--AUUACUCUGGUCUUGUAAGCCAAAAAUGAAGAGUCAGC-U
CUUCUCGGGACA
>DT5320
GUCUUGAUAGUAUAA-AC--AUUACUCUGGUCUUGUAAACCUGAAAUGAAG-AUCUUCU-
CUUCUCAAGACA
>DT5360
GUCUUUGUAGUACAU-CU--AAUAUACUGGUCUUGUAAACCAGAGAAGGAGAACAACUAC
CUCCCUAAGACU
>DT5880
GUCCUUGUAGUAUAA-ACU-AAUACACCAGUCUUGUAAACCGGAGAUGAAA--ACCUU--
UUUCCAAGGACA
>DT6050
GGCCGCUUAGCACAU-GGC-AGUGCACCACUCUCGUAAAGUGGGGGCGCGAGUUCGAUUC
UCGCAGUGGCCU
>DT6160
GGCUCCUUAGCAUAGUGGU-AUUGCGUUUCCCUAGUAAGGAAGAGGCAUGAGUUCGAUCC
UCAUAGGAGCCU
>DT6161
GCCAUAGUAGUCUAGUGGU-AAGACAUUUCUCUCGUAAAGAAGGAUCCCGUGUUCGAUUC
ACGGCUUUGGCA
>DT6280
GCUUCUAUGGCCAAGUGGU-AAGGCGCCACACUAGUAAUGUGGAGACAUCGGUUCAAAUC
CGAUUGGAAGCA
>DT6281
GCCCUUUUGGCCAAGUGGU-AAGGCAUCGCACUCGUAAUGCGGGGACGUGGGUUCAAUUC
CCACAGAGGGCA
>DT7740
GGCGCCGUGGCUUAGUGGUUAAAGCGCCUGUCUAGUAAACAGGAGACGUGAGUUCGAAUC
UCGCCGGGGCCU
>DT9990
GGCUCCAUAGCUCAGGGGUUAGAGCACUGGUCUUGUAAACCAGGGGCGCGAGUUCAAUUC
UCGCUGGGGCUU
>DT9991
GGCUCCAUAGCUCAGGGGUUAGAGCACUGGUCUUGUAAACCAGGGGCGCGAGUUCAAAUC
UCGCUGGGGCCU
>DV0260
GCUCGGUUAGUAUAAUGGG-AGAACCCCGCCUUUACACGGCGGUUGUGAUAGUUCGAUUC
UAUCACCGAGUA
>DV0660
GGACUCAUGGUCUAGUGGCUAUGACAUCGCCCUUACAAGGCGAGGGCGCCGGUUCGAAUC
CGGCUGGGUCCA
>DV0860
GGGCCCGUCGUCUAGCGGUUAGGACGCUGCCCUGACGCGGCAGAAACCUGGGUUCAAGUC
CCAGCGGGCCCA
>DV1140
GGAGUGUUAGCUCAGCGGG-AGAGCUCCUGCCUUACAAGCAGGCGGCAUAGGUUCAAGUC
CUAUACACUCCA
>DV1180
GGAGUGUUAGCUCAGCGGG-AGAGCUCCUGCCUUACAAGCAGGCGGCAUAGGUUCAAGUC
CUAUACACUCCA
>DV1230
GGAGGAUUAGCUCAGUGGG-AGAGCACCUGCCUUACAAGCAGGGGGCGGCGGUUCAAGCC
CGUCAUCCUCCA
>DV1350
GGACGAUUAGCUCAGCGGG-AGAGCGCUUCCCUGACACGGAAGAGGCACUGGUUCAAUCC
CAGUAUCGUCCA
>DV1351
GCGCGAUUAGCUCAGCGGG-AGAGCGCUUCCCUGACACGGAAGAGGCACUGGUUCAAUCC
CAGUAUCGCGCA
>DV1500
GGAGGAUUAGCUCAGCGGG-AGAGCAUCUGCCUUACAAGCAGAGGGCACAGGUUCGAGCC
CUGUAUCCUCCA
>DV1540
GGAGGAUUAGCUCAGCGGG-AGAGCAUCUGCCUUACAAGCAGAGGGCGGCGGUUCGAGCC
CGUCAUCCUCCA
>DV1570
GGAGGAUUAGCUCAGCGGG-AGAGCACUUGCCUUACAAGCAAGGGGCGGCGGUUCGAUCC
CGUCAUCCUCCA
>DV1660
GGGUGAUUAGCUCAGCGGG-AGAGCACCUCCCUUACAAGGAGGGGGCGGCGGUUCGAUCC
CGUCAUCACCCA
>DV1661
GCGUCCGUAGCUCAGUGGUUAGAGCACCACCUUGACAUGGUGGGGGCGGUGGUUCGAGUC
CACUCGGACGCA
>DV1662
GCGUUCAUAGCUCAGUGGUUAGAGCACCACCUUGACAUGGUGGGGGCGUUGGUUCGAGUC
CAAUUGAACGCA
>DV2520
GGGGGUAUAGCUCAGUGGU-AGAGCGUCUGCCUUACAAGCAGAAUGCAGCGGUUCGAAUC
CGUUUGCCCUCA
>DV2600
AGGGAUAUAACUCAGCGGU-AGAGUAUCACCUUGACGUGGUGGAAGCAUCAGUUCGAACC
UGAUUAUCCCUA
>DV2601
AGGGCUAUAGCUCAGCGGU-AGAGCGCCUCGUUUACACCGAGAAUGCUACGGUUCAAAUC
CGUAUAGCCCUA
>DV2640
AGGGCUAUAGCUCAGUGGU-AGAGCAACUCGUUUACACCGAGAAGGCUACGGUUCGAGUC
CGUAUAGCCCUA
>DV2700
AGGGCUAUAGCUCAGUGGU-AGAGCAACUCGUUUACACCGAGAAGGCUACGGUUCGAAUC
CGUAUAGCCCUA
>DV2701
AGGGAUAUAACUCAGCGGU-AGAGUGUCACCUUGACGUGGUGGAAGCAUCAGUUCGAGCC
UGAUUAUCCCUA
>DV2720
AGGGCUAUAGCUCAGUGGU-AGAGCAACUCGUUUACACCGAGAAGGCUACGGUUCGAAUC
CGUAUAGCCCUA
>DV2721
AGGGAUAUAACUCAGCGGU-AGAGUGUCACCUUGACGUGGUGGAAGCAUCAGUUCGAGCC
UGAUUAUCCCUA
>DV2840
AGGGAUAUAACUCAGCGGU-AGAGUGUCACCUUGACGUGGUGGAAGUAUCAGUUCGAGCC
UGAUUAUCCCUA
>DV2920
AGGGAUAUAACUCAGCGGU-AGAGUGUCACCUUGACGUGGUGGAAGCAUCAGUUCGAGCC
UGAUUAUCCCUA
>DV2921
AGGGCUAUAGCUCAGUGGU-AGAGCAACUCGUUUACACCGAGAAGGCUACGGUUCGAGUC
CGUAUAGCCCUA
>DV3200
AGGGGUAUAACUCAGCGGU-AGAGUGUCACCUUGACGUGGUGGAAGCAUCAGUUCGAACC
UGAUUAUCCCUA
>DV3240
AGGGAUAUAACUCAGCGGU-AGAGUGUCACCUUGACGUGGUGGAAGCAUCAGUUCGAGCC
UGAUUAUCCCUA
>DV3280
AGGGGUAUAACUCAGCGGU-AGAGUGUCACCUUGACGUGGUGGAAGCAUCAGUUCGAGCC
UGAUUAUCCCUA
>DV3880
AAGAAAUUAGCUCAGUGGU-AGAGCGUUCGUUUUACACACGAAGGUCAGGUGUUCAAAUC
ACCUAUUUCUUA
>DV3960
AAGAAAUUAGCUCAACGGU-AGAGCAACCGUUUUACACACGGAAGGUAUGAGUUCGAAUC
UCCUAUUUCUUA
>DV4000
AGGAGAUUAGCUUAAUGGU-AUAGCAUUCGUUUUACACACGAAAGAUAUAGGUUCGA--C
CUAUAUUUCCUA
>DV4001
AGGAGAUUAGCUUAAUGGU-AUAGCAUUCGUUUUACACACGAAAGAUAUAGGUUCGAACC
CUAUAUUUCCUA
>DV4070
GGAAAAUUGAUCAUC-GGC-AAGAUAGUUAUUUACUAAAUAAUAGUGGUGAGUUCGAAUC
UCACAUUUUCCG
>DV4071
AAGGGAUUUGCUUAAUGGU-AUAGCAUUUGUUUUACACACAAAAUUUAUAGGUUCGAGUC
CUAUAUUCCUUA
>DV4080
AGGAUAUUAGCUUAAUGGU-AUAGCAUUCGUUUUACACACGAAAGAUAUAGGUUCGAAUC
CUAUAUUUCCUA
>DV4500
GGGUAAUUAGCUCAGUGGU-AGAGUGCCUCGUUUACACCGAGAGAGCAGCGGUUCAAGUC
CGUUAUUACCCA
>DV4700
UGUAAGAUAAUAUAAACC--AGUAUAAUUCAUUUACACUGAAUGUGUCAGAU--AAU--G
UCUGUCUUACUU
>DV4800
CAAUUUAAAGCUUAAUAGU-AAAGUAUUUCAUUUACAUUGAAAAGAAAUUUGUGCAAAUC
AAUUUAAAUUGA
>DV4880
CAAUUUAAAGCUUAUUAGU-AAAGCAUUUCAUUUACAUUGAAAAGAUUUUUGUGCAAAUC
AAUAUAAAUUGA
>DV4980
CCUCGCAGAGCUUGUCAUCCUAAGCAUCUCUUUUACACAGAGAAGAAGUUUGUGAAAUUC
GAACUGCCUGGA
>DV5000
CCUGGCGGAGCUUGAUAGU-UAAGCAUCUCUUUUACACAGAGCUGAUAUUUGUGCAAAUC
AAAUUGCCUUGA
>DV5020
CCUCGCAGAGCUUGUCACC-UAAGCAUCUCUUUUACACGGAGAAGAAGUUUGUGAAAUUC
GAACUGUUUGGA
>DV5040
CAAGACAUAGCUAGUUAG--UAAGUUCCUCUUUUACACGGAGGUCACACUCGUGCAAUUC
GGGUUGUCUUGA
>DV5080
CAAGGCAUAGCUAGUUAG--UAAGUUUCUCCUUUACACGGAGACCACACUCGUGCAAUUC
GAGUUGUUUUGA
>DV5120
CAAAGUAUAGCUUAACC---AAAGCCUUUCGCUUACACCGAAACAAUAUCUGUUAAACCC
GGAUUACUUUGA
>DV5220
CAAGGCGUAGCUAUAAUUC-AAAGCAUUCAGCUUACACCUGAAAGAUACCCUCAACAGCA
AGGUCGCCUUGA
>DV5280
CACAGUGUAGCUUAAUAC--AAAGCAUCUGGCCUACACCCAGAAGAAUUCA-UAAAAA--
UGAACACUUUGA
>DV5320
CAUAGUGUAGCUUAAUUU--AAAGCAUCUGGCCUACACCCAGAAGAUUUCA-UGACCAA-
UGAACACUCUGA
>DV5360
CAAGAUAUAGCUUAA-AC--AAAGCAUCCAGUUUACACCUAGAAGACUUCA-UUCAUUA-
UGAAUAUCUUGA
>DV5880
CAGAGUGUAGCUUAACAC--AAAGCACCCAACUUACACUUAGGAGAUUUCAACUUAAC-U
UGACCGCUCUGA
>DV5900
CAAGAUAUAGCUUAA-AC--AAAGUAUCUAGUUUACACCUAGAAGAUUUCAU-ACAC--A
UGAAUAUCUUGA
>DV5910
CAAGAUAUAGCUUAA-AC--AAAGCAUCUAGUUUACACCUAGAAGAUUUCACAUACG--A
UGAAUGUCUUGA
>DV5920
CAAGACAUAGCUUAA-AU--AAAGCAUCUAGUUUACACCUAGAAGAUUUCACCCACC--A
UGAAUGCCUUGA
>DV5930
CGAGAUAUAGCUUAA-AC--AAAGCAUCUAGUUUACACCUAGAAGAUUUCACACAUC--A
UGAAUAUCUUGA
>DV5940
CAAGACAUAGCUUAA-AC--AAAGCAUCUAGUUUACACCUAGAAGAUUCCAUACACU--A
UGAAUGUCUUGA
>DV5950
CAAGAUAUAGCUUAA-AU--AAAGCACCUAGUUUACACCUAGAAGAUUUCACACGCC--A
CGAAUAUCUUGA
>DV5960
CAAGAUAUAGCUUAA-AC--AAAGCACCUAGUUUACACCUAGAAGAUUUCACACACUA--
UGAAUAUCUUGA
>DV5970
CAAAACAUAGCUUAAACA--AAAGCAUCUAGUUUACACCUAGAAG-AUUCA-CAUAUCA-
UGAAUGUUUUGA
>DV5980
CAAGAUAUAGCUUAA-AC--AAAGCAUCUAGUUUACACCUAGAAGAUUUCACACACC--A
UGAAUAUCUUGA
>DV6160
GUUCGGAUGGUGUAGUGGUUAUCACGAAUCCUUAACACGGAUUAGGCGUGGGUUCGAUUC
CCGCUCUGAAUA
>DV6161
GGUCGGAUGGUGUAGUGGUUAUCACGGUUGCUUUACACGCAACAGGCUCGAGUUCGAUCC
UCGGUCGGAUCA
>DV6280
GGUUUCGUGGUCUAGUGGUUAUGGCAUCUGCUUAACACGCAGAACGCCCCAGUUCGAUCC
UGGGCGAAAUCA
>DV6281
GGUUUCGUGGUCUAGUGGUUAUGGCAUCUGCUUAACACGCAGAACGCCCCAGUUCGAUCC
UGGGCGAAAUCG
>DV6320
GGUCGUGUGGUUUAGAGGUUAUAAUUUCUGCUUAACACGCAGACGGCCCAAGUUCGAGUC
UUGGCACGAUCA
>DV6740
GGUUUCGUGGUGUAGUGGUUAUCACGUCAGUCUAACACACUGAAGGCUCCGGUUCGAACC
CGGGCGAAGCCA
>DV7740
GUUUCCGUGGUGUAGUGGUUAUCACAUCCGCCUAACACGCGGAAGGCCCCGGUUCAAUCC
CGGGCGGAAACA
>DV7741
GUUUUCGUAGUGUAGUGGUUAUCACGUGUGCUUCACACGCACAAGGCCCCGGUUCGAACC
CGGGCGAAAACA
>DV7920
GUUUCUGUAGUGUAGCGGUUAUCACGUUCGCCUCACAUGCGAAAGGCCCCGGUUCGAAAC
CGGGCAGAAACA
>DV9990
GUUUCCGUAGUGUAGUGGUUAUCACGUUCGCCUAACACGCGAAAGGCCCCGGUUCGAAAC
CGGGCGGAAACA
>DV9991
GUUUCCGUAGUGUAGUGGUUAUCACGUUCGCCUCACACGCGAAAGGCCCCGGUUCGAAAC
CGGGCGGAAACA
>DV9992
GUUUCCGUAGUGUAGUGGUCAUCACGUUCGCCUAACACGCGAAAGGCCCCGGUUCGAAAC
CGGGCGGAAACA
>DV9993
GUUUCCGUAGUGUAGUGGUUAUCACGUUCGCCUAACACGCGAAAGGCCCUGGAUCAAAAC
CAGGCGGAAACA
>DV9994
GCUUCUGUAGUGUAGUGGUUAUCACGUUCGCCUCACACGCGAAAGGCCCCGGUUCGAAAC
CGGGCAGAAGCA
>DV9995
GUUUCCGUAGUGUAGCGGUUAUCACAUUCGCCUCACACGCGAAAGGCCCCGGUUCGAUCC
CGGGCGGAAACA
>DW0460
GGGGCUGUGGCCAAGCGGC-AUGGCGACUGACUCCAGAUCAGUCGACGGGGGUUCAAAUC
CCUCCGGCCCCA
>DW0500
GGGGCUGUGGCCAAGCGGC-AUGGCGACUGACUCCAGAUCAGUCGACGGGGGUUCAAAUC
CCUCCGGCCCCA
>DW1140
AGGGGCAUAGUUCAGUGGU-AGAACAUCGGUCUUCAAAACCGAGUGCACGAGUUCGAGUC
UUGUUGCCCCUG
>DW1141
AGGAGAGUAGUUCAAUGGU-AGAACGUCGGUCUCCAAAACCGAGCGUGAGGGUUCGAUUC
CUUUCUCUCCUG
>DW1230
GGGGGCAUGGUGUCAAGGU-AGCACACAGGUCUCCAAAACCUUUAGUGUGGGUUCGAAUC
CUGCUGCCCUCG
>DW1250
AGGGGUAUAGUUCAAUGGU-AGAACACCGGACUUCAAAUCCGGGUGUGUGGGUUCAAGUC
CUGCUACCCCUG
>DW1251
AGGGGUGUAGUUUAAUGGU-AGAACAGCGGUCUCCAACACCGUACGUGUGGGUUCAAGUC
CUGUCACCCCUG
>DW1540
AGGGGCAUAGUUUAACGGU-AGAACAGAGGUCUCCAAAACCUCCGGUGUGGGUUCGAUUC
CUACUGCCCCUG
>DW1660
AGGGGCGUAGUUCAAUGGU-AGAGCACCGGUCUCCAAAACCGGGUGUGGGAGUUCGAGUC
UCUCCGCCCCUG
>DW2440
ACGUCCUUAGUUCAGUGGU-AGAACGCAGGUUUCCAAAACCUGAUGCGUGGGUUCAAUUC
CUACAGGGCGUG
>DW2520
GCGCUUUUAGUUCAAUGGU-AGAACGUAGGUCUCCAAAACCUGAUGAGUAGGUUCGAAUC
CUACAGAGCGCG
>DW2600
GCGCUUUUAGUUCAGUGGU-AGAACGUAGGUCUCCAAAACCUAAUGCGUAGGUUCAAAUC
CUACAGAGCGUG
>DW2680
GCGCUCUUAGUUCAGUGGU-AGAACGCGGGUCUCCAAAACCCGAUGCGUAGGUUCAAAUC
CUACAGAGCGUG
>DW2700
GCGCUCUUAGUUCAGUGGU-AGAACGCGGGUCUCCAAAACCCGAUGCGUAGGUUCAAAUC
CUACAGAGCGUG
>DW2720
GCGCUCUUAGUUCAGUGGU-AGAACGCGGGUCUCCAAAACCCGAUGCGUAGGUUCAAAUC
CUACAGAGCGUG
>DW2920
GCGCUCUUAGUUCAGUGGU-AGAACGUGGGUCUCCAAAACCCGAUGCGUAGGUUCAAAUC
CUACAGAGCGUG
>DW3000
GCGCUCUUAGUUCAGUGGU-AGAACGCGGGUCUCCAAAACCCGAUGCGUAGGUUCAAAUC
CUACAGAGCGUG
>DW3200
GCGCUCUUUGUUCAGUGGU-AGAACGCGGGUCUCCAAAACCCGAUGCGUAGGUUCAAAUC
CUACAGAGCGUG
>DW3640
AGAGGUGUAGCUUAGUGGUUAAAGCGCAAGAUUCCAAAUCUUGAAACGAGGGUUCGAGUC
CUUUCAUCUCUG
>DW3760
AGGGGAGUAGUUGAACGGG-AAAACUUUAGUCUUCAAAACUGACAUCGUGGGUUCGACUC
CCGCCUCCCUUG
>DW3770
AGGGGAGUAGUUCAACGGA-AAAACUUUAGUCUUCAAAACUGACAUCGUGGGUUCGACUC
CCGCCUCCCUUG
>DW3800
GGGGGAAUAGUUUAACGGU-AGAACAACGGUCUUCAAAAUCGUUAGCGUGGGUUCGAAUC
CUGCUUCCCUCG
>DW3880
AAGAGUAUAGUUUAAUGGU-AAAACUGUAAGCUUCAACCUUAUAUUUCUUAGUUCAAAUC
UAAGUACUCUUG
>DW3960
AAGAGUAUAGUUUAAAGGU-AAAACAGAAAGCUUCAACCUUUAAUUUCUUAGUUCGAGUC
UAAGUGCUCUUG
>DW4000
AAGGAUAUAGUUUAAUGGU-AAAACAGUUGAUUUCAAAUCAAUCAUUAGGAGUUCGAAUC
UCUUUAUCCUUG
>DW4070
AAGGGUAUAGUUUAAUGGU-AAAACAGUUGACUUCAAAUCAAUAUAUGAUAGUUCAAUUC
UGUCUGCCCUUG
>DW4080
AAGGAUAUAGUUUAAUGGU-AAAACUAUUGAUUUCAAAUCAAUCAUUAAGAGUUCGAAUC
UUUUUAUCCUUG
>DW4360
GCGCUCUUAGUUCAGUGGU-AGAACGCGGGUCUCCAAAACCCGAUGCGUAGGUUCAAAUC
CUACAGAGCGUG
>DW4440
GCGCUCUUAGUUCAGUGGU-AGAACGUGUGUCUCCAAAACCCAAUGCGUAGGUUCAAAUC
CUACAGAGCGUG
>DW4480
GCGCUCUUAGUUCAGUGGU-AGAACGUGGGUCUCCAAAACCCAAUGCGUAGGUUCAAAUC
CUACAGAGCGUG
>DW4500
AGGAGAAUAGUUCCAAGGU-AGAACAAUGGUCUCCAAAACCAAAGGUAAGGGUUCGAAUC
CCUUUUCUCCUG
>DW4620
AGUGAUCUAGGUUAUUUU--GGACUGUCUGUUUUCAAAACAGGAGGUGGC---UUUG---
-GUCGGUUGCUG
>DW4700
AAGAAAGUAAUUUAAGUU--AAAAUAUUUUGUUUCAAACAUAACUAUAGGUA-GUCAU-U
ACCUCUUUCUUG
>DW4840
AAGGCUUUAAGUUAA-UA--AAACUAAUAACCUUCAAAGCUAUAAAUAAAG-AAAUUU--
CUUUAAGCCUUA
>DW4880
AAGGCUUUAAGUUAA-CU--AAACUAAUAGCCUUCAAAGCUGUAAAUAAAGG-GUAUU-C
CUUUAAGUCUUA
>DW4980
AGAGAUUUAAGUUAA-UA--AAACUGAAAACCUUCAAAGUUUUAAAUAAGAGUGGAACUC
UCUUAGUCUUUA
>DW5000
AGGGGUUUAAGUUAA-UCU-AAACUAAAAGCCUUCAAAGCUUUAAAUAAGAAUGGGAAUU
UUUUAACCUCUG
>DW5020
AGAGAUUUAAGUUAA-----UAACUAAAA-CCUUCAAAGUUUUCAAAGAGAGUGAAACCC
UCUUAAUCUUUA
>DW5040
AAGAGCUUAAGUUAA-AU--AAACUGAAAGCCUUCAAAGCUUUUUAUAAGAAUGGAAACU
UCUUAGCUCUUG
>DW5080
AAGGACUUAAGUUAA-AU--AAACUGAAAGCCUUCAAAGCUUUAACAAAGAAUUGGAACU
UCUUAGUCCUUG
>DW5100
AGGGGCUUAGGAUAA-ACU-AGACCAAGGGCCUUCAAAGCCCUCAGCGGAGGUGAAAAUC
CUCCAGCCCCUG
>DW5120
AGAGAUUUAGGUUAA-CA--AGACUAAGAGCCUUCAAAGCCCUAAGCAGGAGUUAGAAUC
UCCUAAUCUCUG
>DW5160
AGAAACUUAGGCUAGCAC--AGACCAAAGGCCUUCAAAGCCUUAAGCGGAGGUUAAACUC
CUUCAGUUUCUG
>DW5220
AGAAACUUAGGAUUAAGUCAAAACCAAAGGCCUUCAAAGCCUUAAAUAAGAGUUAAACUC
UCUUAGUUUCUG
>DW5280
AGAAGUUUAGGAUAU-AC--AGUCCAAGAGCCUUCAAAGCCCUUAGAAAAC-AAACAA--
GUUUAACUUCUG
>DW5281
AGAAGUUUAGGAUAU-AC--AGUUCAAGAGCCUUCAAAGCCCUUAGAAAAC-AAACAA--
GUUUAACUUCUG
>DW5320
AGAAGUUUAGGAUAUACU--AGUCCGCGAGCCUUCAAAGCCCUAAGAAAAC-ACACAA--
GUUUAACUUCUG
>DW5360
AGGAAUUUAGGUUAA-AC--AGACCAAGAGCCUUCAAAGCCCUAAGCAAGU-ACAAUUU-
ACUUAAUUCCUG
>DW5880
AGAAAUUUAGGUUAAAAC--AGACCAAGAGCCUUCAAAGCCCUCAGUAAGU-UGCAAU--
ACUUAAUUUCUG
>DW6160
GACUCCUUAGCAUAGUGGUUAUUGUAAUUGUCUCCAAAGCAGUUGGCCAGGGUUCAACUC
CCUGAGGGGUCU
>DW6161
GACUCCUUAGCAUAGUGGUUAUUGUAAUUGUCUCCAAAGCAGUUGGCCAGGGUUCAACUC
CCUGAGGGGUCU
>DW6280
GAAGCGGUGGCUCAAUGGU-AGAGCUUUCGACUCCAAAUCGAAGGGUGCAGGUUCAAUUC
CUGUCCGUUUCA
>DW6740
GGAUCCGUGGCGCAAUGGU-AGCGCGUCUGACUCCAGAUCAGAAGGUGCGUGUUCGAUUC
ACGUCGGGUUCA
>DW6741
GGAUUCGUGGCGCAAUGGU-AGCGCGUCUGACUCCAGAUCAGAAGGUGCGUGUUCGAUUC
ACGUCGGGUUCA
>DW7560
GACUGCUUGGCGCAAUGGU-AGCGCGUUCGACUCCAGAUCGAAAGGUGGGCGUUCGAUCC
GCUCAGUGGUCA
>DW8040
GACCUCGUGGCGCAACGGU-AGCGCGUCUGACUCCAGAUCAGAAGGUGCGUGUUCGAAUC
ACGUCGGGGUCA
>DX0260
UGCGGGUUAGAUCUCUGGUAAGAUCGCUAGUCUCAUAAGCUAGAAAGGUAGGUUCGAUUC
CUGCACCCGCUU
>DX0860
GGGCCCGUAGCUUAGCGGU-AGAGCGCCCGGCUCAUAACCGGGUGGCCGGGGUUCAAGUC
CCCGCGGGCCCA
>DX0980
AGCGGGGUAGGCCAGCGGU-AGGCCGCGGGGCUCAUANCCCCGAGGCCCGGGUUCAAAUC
CCGGCCCCGCUA
>DX1140
CGCGGGGUAGAGCAGUGGU-AGCUCGCCGGGCUCAUAACCCGGAGGCGCAGGUUCGAGUC
CUGCCCCCGCAA
>DX1180
CGCGGGGUAGAGCAGUGGU-AGCUCGCCGGGCUCAUAACCCGGAGGCGCAGGUUCGAGUC
CUGCCCCCGCAA
>DX1260
CGUGGGGUGGAGCAGUGGU-AGCUCGUUGGGCUCAUAACCCAAAGGCGCAGGUUCAAGUC
CUGCCCCCGCAA
>DX1340
CGCGGGGUGGAGCAGCGGU-AGCUCGCUGGGCUCAUAACUCAGAGGCGCAGGUUCAAAUC
CUGUCCCCGCUA
>DX1341
CGCGGGGUGGAGCAGCGGU-AGCUCGCUGGGCUCAUAACCCAGAGGCGCAGGUUCAAAUU
CUGUCCCCGCUA
>DX1540
CGCGGGGUGGAGCAGUGGU-AGCUCGUCGGGCUCAUAACCCGAAGGCGCAGGUUCAAAUC
CUGCCCCCGCAA
>DX1660
CGCGGGGUGGAGCAGCGGU-AGCUCGUCGGGCUCAUAACCCGAAGACGUCGGUUCAAAUC
CGGCCCCCGCAA
>DX1661
CGCGGGGUGGAGCAGCGGU-AGCUCGUCGGGCUCAUAACCCGAAGGCGUCGGUUCAAAUC
CGGCCCCCGCAA
>DX2520
GGCGGAGUAGAGCAGUGGU-AGCUCGCAGGGCUCAUAAUCCUGAAGCAGAGGUUCAAAUC
CUUUCUCCGCUA
>DX2600
CGCGGAGUAGAGCAGUGGU-AGCUCGCAAGGCUCAUAACCUUGAGGCAUAGGUUCAAAUC
CUGUCUCCGCCA
>DX2640
AGCGGAGUAGAGCAGUGGU-AGCUCACGAGGCUCAUAACCUUGAGGCACGGGUUCGAUUC
CCGUCUCCGCAC
>DX2680
AGCGGAGUAGAGCAGUGGU-AGCUCACGAGGCUCAUAACCUUGAGGCACGGGUUCGAUUC
CCGUCUCCGCAC
>DX2920
CGCGGGGUAGAGCAGUGGU-AGCUCGCAAGGCUCAUAACCUUGAGGCACGGGUUCAAAUC
CUGUCUCCGCAA
>DX3200
CGCGGAGUAGAGCAACGGU-AGCUCGCAAGGCUCAUAACCUUGAGGUACGGGUUCAAAUC
CCGUCUCCGCAC
>DX3720
GCAGCAAGGGUGGU------CUCAACCUGGGUUCAUUCCCCAGCUAAUAAAGUUCGAUUC
UUUGUAGCGGCU
>DX3800
GCUGCUUGAAUGGU------UUCAGUGUGGGCUCAUUUCCCAUUACAUAAAGUUCGAUUC
UUUAAAGCGGCC
>DX3840
GCCGCUUGGAUGGU------UCCGGUGUGGGCUCAUUUCCCAUAACAUAAAGUUCGAUUC
UUUAAAGUGGCU
>DX3880
AGCGGGUUGAUGUAAUAGU-AACAUAUAUGGCUCAUGCCCAUAAUAUUUAGGUGCAACUC
CUAAAUCCGCUA
>DX4000
UGCAAUAUGAUGUAAUGGUUAACAUUUUAGGGUCAUGACCUAAUUAUAUACGUUCAAAUC
GUAUUAUUGCUA
>DX4080
UGUAAUAUGAUGUAAUGGUUAACAUAUUAGGUUCAUGACCUAAUUAUAUACGUUCAAAUC
GUAUUAUUGCUA
>DX4280
AGCGGGGUAGAGUAAUGGUCAACUCAUCAGGCUCAUGACCUGAAGAUGCAGGUUCGAAUC
CUGUCCCCGCCU
>DX4320
AGCGGGGUAGAGUAGUGGUUAACUCGUCAGGCUCAUGACCUGAAGAUGCAGGUUCGAAUC
CUGCCCCCGCCA
>DX4360
AGCGGGGUAGAGGAUUGGUAAACUCAUCAGGCUCAUGACCUGAAGAAGCAGGUUCGAAUC
CUGUCCCCGCCU
>DX4440
AGCGGGGUAGAGGAAUGGUCAACUCAUCAGGCUCAUGACCUGAAGAUGCAGGUUCGAAUC
CUGUCCCCGCCU
>DX4480
AGCGGGGUAGAGGAAUGGUCGACUCAUCAGGCUCAUGACCUGAAGAUGCAGGUUCGAAUC
CUGUCCCCGCCU
>DX4880
AAAAAGAUAAGCUAA-UU--AAGCUACUGGGUUCAUACCCCAUUUAUAAAGGUUAUAAUC
CUUUUCUUUUUA
>DX4960
AAAAAGAUAAGCUAA-CU--AAGCUACUGGGUUCAUACCCCAUUUAUAAAGGUUUUAAUC
CUUUUCUUUUUA
>DX4980
-GUAAAGUAAGCUAAAGUU-AAGCUUUUGGGUUCAUACCUCAAGAAUAGAGGAUAAAAAC
CUCUCUUUAUC-
>DX5020
GGUAAAGUAAGCUAAAGUU-AAGCUUUUGGGUUCAUACCUCAAAAAUAGAGGAUAAAAAC
CUCUCUUUAUC-
>DX5040
AGCAGAGUAAGCUAAGGCU-AAGCUUUUGGGCUCAUACCCCAAGAAUGGAGGAUAGAAAC
CUCCCUCUGCUU
>DX5080
AGUAGAGUAAGCUAAGGCU-AAGCUUUUGGGCUCAUACCCCAGGAAUGAAGGAUAAAAAC
CUCCCUCUACUU
>DX5120
AGUAAAGUCAGCUAA-AA--AAGCUUUUGGGCCCAUACCCCAAACAUGUUGGUUAAACCC
CUUCCUUUACUA
>DX5160
AGUAAGGUAAGCUAA-AU--AAGCUUUUGGGCCCAUACCCCAACAAUGUUG-UUAAAAUC
CUUCCUUUACUA
>DX5280
AGUAAGGUCAGCUAA-CU--AAGCUAUCGGGCCCAUACCCCGAAAAUGUUGGUCUAAACC
CUUCCCGUAUGA
>DX5281
AGUAAGGUCAGCUAA-CU--AAGCUAUCGGGCCCAUACCCCGAAAAUGUUGGUUAAAC-C
CUUCCCGUACUA
>DX5320
AGUAAGGUCAGCUAA-UU--AAGCUAUCGGGCCCAUACCCCGAAAACGUUGGUUUAAAUC
CUUCCCGUACUA
>DX5360
AGUAAGGUCAGCUAA-UU--AAGCUAUCGGGCCCAUACCCCGAAAAUGUUGGUUUAUAUC
CUUCCCGUACUA
>DX5880
AGUAAGGUCAGCUAA-AU--AAGCUAUCGGGCCCAUACCCCGAAAAUGUUGGUUAUAC-C
CUUCCCGUACUA
>DX6280
GGCGCCGUGGCGCAGUGGA-AGCGCGCAGGGCUCAUAACCCUGAUGCCUCGGAUGGAAAC
CGAGCGGCGCUA
>DX6281
AGCGCCGUGGCGCAGUGGA-AGCGCGCAGGGCUCAUAACCCUGAUGCCUCGGAUCGAAAC
CGAGCGGCGCUA
>DX6320
UGCGCGGUAGGAGAGUGGA-ACUCCGACGGGCUCAUAACCCGUAGGCCCAGGAUCGAAAC
CUGGCCGCGCAA
>DX6321
UGCGCGGUAGGAGAGUGGA-ACUCCGACGGGCUCAUAACCCGUAGGCCCAGGAUCGAAAC
CUGGCCGCGCAA
>DX6740
AUCAGAGUGGCGCAGCGGAA-GCGUGGUGGGCCCAUAACCCACAGGCCCAGGAUCGAAAC
CUGGCUCUGAUA
>DX6900
AUCAGAGUGGCGCAGCGGA-AGCGUGGUGGGCCCAUAACCCACAGGCCCAGGAUCGAAAC
CUGGCUCUGAUA
>DX7560
AGCAGCGUGGCGCAGUGGA-AGCGUGCUGGGCCCAUAACCCAGAGGCGGUGGAUCGAAAC
CACUCGCUGCUA
>DX7740
AGCAGAGUGGCGCAGUGGA-AGCGUGCUGGGCCCAUAACCCAGAGGCCGAGGAUCGAAAC
CUUGCUCUGCUA
>DX7920
AGCAGAGUGGCGCAGCGGA-AGCGUGCUGGGCCCAUAACCCAGAGGCGAUGGAUCGAAAC
CAUUCUCUGCUA
>DX7921
AGCAGAGUGGCGCAGCGGA-AGCGUGCUGGGCCCAUAACCCAGAGGCGAUGGAUCGAAAC
CAUCCUCUGCUA
>DX8100
AGCAGAGUGGCGCAGCGGA-AGCGUGCUGGGCCCAUAACCCAGAGGCGAUGGAUCGAAAC
CAUCCUCUGCUA
>DX9990
AGCAGAGUGGCGCAGCGGA-AGCGUGCUGGGCCCAUAACCCAGAGGCGAUGGAUCGAAAC
CAUCCUCUGCUA
>DX9991
AGCAGAGUGGCGCAGCGGA-AGCGUGCUGGGCCCAUAACCCAGAGGCGAUGGAUCUAAAC
CAUCCUCUGCUA
>DY0660
CCCGCGAUAGUUCAGAGGU-AGAACGGCGGACUGUAGAUCCGCAUGCGCUGGUUCAAAUC
CGGCUCGCGGGA
>DY0740
CCCGCGAUAGUUCAGAGGU-AGAACGGCGGACUGUAGAUCCGCAUGCGCUGGUUCAAAUC
CGGCUCGCGGGA
>DY1140
GGAGGGGUAGCGAAGUGGCUAACGCGGGUGGCUGUAACCCACUUCUCGGGGGUUCGAAUC
CCUCCCCCUCCA
>DY1200
GGACAGGUAGCGAAGUGGCUAACGCUUCUGACUGUAGAUCAGACAUCGGGAGUUCGAAUC
UCUCCCUGUCCA
>DY1540
GGAGGGGUAGCGAAGUGGCUAACGCGGCGGACUGUAAAUCCGCUCUCGGCAGUUCGAAUC
UGCCCCCCUCCA
>DY1580
GGGCAGGUGCCCGAGCGGCCAAGGGGACGGUCUGUAAAACCGUUGUCGCUGGUUCGAAUC
CAGCCCUGCCCA
>DY1660
GGUGGGGUUCCCGAGCGGCCAAGGGAGCAGACUGUAAAUCUGCCGUCGAAGGUUCGAAUC
CUUCCCCCACCA
>DY1661
GGUGGGGUUCCCGAGCGGCCAAGGGAGCAGACUCUAAAUCUGCCGUCGAAGGUUCGAAUC
CUUCCCCCACCA
>DY1820
GGAGGGAUCCCUUAGUGGCCAAAGGAUCAGACUGUAAAUCUGACGUCGAAGGUUCGAAUC
CUUCUCCCUCCA
>DY2520
GAGUUGUUGCCCGAGUGGUUAUGGGGGCGGAUUGUAAAUCCGCAGUCGCUGGUUCGAAUC
CAGCACGACUCA
>DY2600
GGGUCGAUGCUCGAGUGGUUAUGGGGACGGACUGUAAAUCCGCUGUCGCUGGUUCAAAUC
CAGCUCGACCCA
>DY2680
GGGUCGAUGCCCGAGUGGUUAUGGGGACGGACUGUAAAUUCGUUGUCGCUGGUUCAAAUC
CAGCUCGGCCCA
>DY2700
GGGUCGAUGCCCGAGCGGUUAUGGGGACGGACUGUAAAUUCGUUGUCGCUGGUUCAAAUC
CAGCUCGGCCCA
>DY2920
GGGUCGAUGCCCGAGCGGUUAUGGGGACGGACUGUAAAUUCGUUGUCGCUGGUUCAAAUC
CAGCUCGGCCCA
>DY3200
GGGUCGAUGCCCGAGCGGUUAUGGGGACGGACUGUAAAUUCGUUGUCGCUGGUUCAAAUC
CAGCUCGGCCCA
>DY3280
GGGUCGAUGCCCGAGCGGUUAUGGGGACGGACUGUAAAUUCGUUGUCGCUGGUUCAAAUC
CAGCUCGGCCCA
>DY3360
GGGUCGAUGCCCGAGCGGUUAUGGGGACGGACUGUAAAUUCGUUGUCGCUGGUUCAAAUC
CAGCUCGGCCCA
>DY3720
GAAGUAAUGGCUGAGUGGUUAAAGCGGCAGACUGUAAAUCUGUUGGCGUUGGUUCGAAUC
CAACUUACUUCA
>DY3760
GAAGUAAUGGCUGAGUGGUUAAAGCGGCAGACUGUAAAUCUGUUGGCGUUGGUUCGAAUC
CAACUUACUUCA
>DY3770
GAAGUAAUGGCUGAGUGGUUAAAGCGGCAGACUGUAAAUCUGUUGGCGUUGGUUCGAAUC
CAACUUACUUCA
>DY3840
GAGGUGGUGGCUGAAUGGUUAAAGCGGUAGACUGUAAAUCUAUUGGCGCCGGUUCGAUUC
CGGUCCACCUCA
>DY3880
AGGAAGGGUCCGUAUGGGUUUACGGGUUGAGCUGUAAACUCAAUGGCGAAGGUUCGAUUC
CUUUUCUUCCUA
>DY4000
GGAGGGAUUUUCAAUGGGUAUUGGAGUUGAGCUGUAAACUCAAUGUCAUAGGUUCAAUUC
CUAUUCCCUUCA
>DY4001
GGAGGGAUUUUCAAUGGGUAUUGGAGUUGAGCUGUAAACUCAAUGUCAUAGGUUCAAUUC
CUAUUCCCUUUA
>DY4080
GGAGGGAUUUCCAAUGGGUAUUGGAGUUGAGCUGUAAACUCAAUGUCAUAGGUUCAAUUC
CUAUUCCCUUCA
>DY4240
AAGUGGUUAGCUCAGCGGUUAGAGCAAAGGACUGUAAAUCCUUGUGCAGUGGUUCGAAUC
CACAACCACUUC
>DY4360
GGGAGAGUGGCUGAGUGGUCAAAGCGACAGACUGUAAAUCUGUUGUCGUAGGUUCGAAUC
CUGCCUCUCCCA
>DY4400
GGGAGAGUGGCCGAGUGGUCAAAGCGACAGACUGUAAAUCUGUUGUCGUAGGUUCGAAUC
CUGCCUCUCCCA
>DY4440
GGGAGAGUGGCCGAGCGGUCAAAGCGACAGACUGUAAAUCUGUUGUCGUAGGUUCGAAUC
CUGCCUCUCCCA
>DY4480
GGGAGAGUGGCCGAGCGGUCAAAGCGACAGACUGUAAAUCUGUUGUCGUAGGUUCGAAUC
CUGCCUCUCCCA
>DY4500
GGGAGAGUGGCCGAGUGGUUAAAGCGACAGACUGUAAAUCUGCUGUCGUAGGUUCGAAUC
CUGCCUCUCCCA
>DY4700
CAUAGGAUGGCCGAGGAA--UAGGUGGUGAGCUGUAAACUCAUAAACAAGGC-GUAA--G
CCUUUCUUAUGA
>DY4840
GAUUAAGUGGCUGAA-GUU-UAGGCGAUAGAUUGUAAAUCUAUAUAUAAGA--UUUAU--
UCUUCUUAAUCA
>DY4880
GAUUAAGUGGCUGAA-GUU-UAGGCGAUAGAUUGUAAAUCUAUUUAUAAGA--AUUAU--
UCUUCUUAAUCA
>DY4980
GGCAAGGUGGCAGAU-GGUUAAUGCGCUAAAUUGUAAAUUUAUUUAUAAAGGUUUAAGUC
CUUUCUUUGUCA
>DY5000
GAUUGGGUGGCAGAUAGG--GAUGCACUAGAUUGUAAAUCUAGGUAGGAAGGUUCAAGUC
CUUUCCUGGUCA
>DY5020
GGCAGGGUGGCAGAAAGUC-AAUGCGCUAAAUUGUAAAUUUAUAAAAAAAGGUUUAAUUC
CUUUCUUUGCCA
>DY5040
AAUAAGAUGGCUGAGAGAA-CAAGCGGUGGAUUGUAAAUCCAUACACAAAGGUUAAAUCC
CUUUUCUUAUUA
>DY5080
AGUAAGGUGGCUGAG-GGAAUAAGCGGUGGAUUGUAAAUCCAUAUACAAGGGUUAGACUC
CUUUUCUUACUA
>DY5100
GGUAGGAUGGCUGAG-----UAAGCGGUGGAUUGUAACCCCACAUACAGAGGUUUGAGCC
CUCUUCUUGCCA
>DY5120
GGUAAGGUGGCCGAGUAA--UAGGCGGCGGAUUGUAGCUCCGUGUACAGAGGUUCAAGUC
CUCUUCUUAUCA
>DY5160
GGUAAAGUGGCCGAG-----CAGGCGGCGAAUUGUAGCUUCGAAGACAGAGGUUUGAGUC
CCCUCUUUACCA
>DY5220
GGUAAGAUGGCUGAGUGU-UGAAGCGUUAGGCUGUAGUCCUUUUUACAGAGGUUCAAUUC
CUCUUCUUAUCG
>DY5280
GGUAAAAUGGCUGAG-----UAAGCAUUAGACUGUAAAUCUAAAGACAGGGGUUGAGC-C
CCCUUUUUACCA
>DY5320
GGUAAAAUGGCUGAG-----UAAGCAUUAGACUGUAAAUCUAAACACAGAGGUUUAAAUC
CUCUUUUUACCA
>DY5360
GGUAAAAUGGCUGAGC----AAAGCAUUAGACUGUAAAUCUAAAGAUAGAGGUUUGACUC
CUCUUUUUACCA
>DY5880
GGUAAAAUGGCUGAGU----GAAGCAUUGGACUGUAAAUCUAAAGACAGGGG-UUAGG-C
CUCUUUUUACCA
>DY6050
CCUUCUGUAGCUCAAUGGU-AGAGCAUGUGACUGUAGAGUAUGCGUCGCUGGUUCGAUUC
CGGCCGGAAGG-
>DY6160
CCGGCUUUGGCGCAAUGGU-AGCGCGAUUGACUGUAGAUCAAUCGGUGCUAGUUCGAAUC
UGGCAAGCCGGA
>DY6280
CUCUCGGUAGCCAAGUGGUUAAGGCGCAAGACUGUAAAUCUUGAGACGGGCGUUCGACUC
GCCCCCGGGAGA
>DY6740
CCGACCUUAGCUCAGUGGU-AGAGCGGAGGACUGUAGAUCCUUAGGCACUGGUUCGAAUC
CGGUAGGUCGGA
>DY6741
CCGACCUUAGCUCAGUGGU-AGAGCGGAGGACUGUAGAUCCUUAGGCAUUGGUUCGAAUC
CGCUAGGUCGGA
>DY6742
CCGACCUUAGCUCUGUGGU-AUAGCGGAGGACUGUAGAUCCUUAGGCACUGGUUCGAAUU
CGGUAGGUCGGA
>DY6743
CCGACCUUAGCUCAGUGGU-AGAGCGGAGGACUGUAGAUCCUUAGGCACUGGUUCGAAUC
UGGUAGGUUUGA
>DY7060
CCGACCUUAGCUCAGUGGU-AGAGCGGAGGACUGUAGAUCCUUAGGCACUGGUUCGAAUC
CGGUAGGUCGGA
>DY7200
CCGACCUUAGCUCAGUGGU-AGAGCGGAGGACUGUAGAUCCUUAGGCACUGGUUCGAAUC
CGGUAGGUCGGA
>DY7740
CCUUCGAUAGCUCAGUGGU-AGAGCGGUGGACUGUAGAUCCAUAGGCGCUGGUUCAAAUC
CGGCUCGAAGGA
>DY7920
CCUUCGAUAGCUCAGCGGU-AGAGCGGAGGACUGUAAAUCCUUAGGCGCUGGUUCGAUUC
CGGCUCGAAGGA
>DY7921
CCUUCGAUAGCUCAGCGGU-AGAGCGGAGGACUGUAGAUCCUUAGGCGCUGGUUCAAUUC
CGGCUCGAAGGA
>DY7922
CCUUCGAUAGCUCAGCGGU-AGAGCGGAGGACUGUAGAUCCUUAGGCGCUGGUUCGAUUC
CGGCUCGAAGGA
>DY9990
CCUUCGAUAGCUCAGCGGU-AGAGCGGAGGACUGUAGAUCCUUAGGCGCUGGUUCAAUUC
CGGCUCGAAGGA
>DY9991
CCUUCGAUAGCUCAGCGGU-AGAGCGGAGGACUGUAGAUCCUUAGGCGCUGGUUCGAUUC
CGGCUCGAAGGA
>DZ1662
GAAGAUCGUCGUCUCCGGUGAGGCGGCUGGACUUCAAAUCCAGUUGGGCAGGUUCGACUC
CUGUGAUCUUCG
>DZ7560
GCCCGGAUACCAUGGCGGUCUGUGGUGCAGACUUCAAAUCUGUAGGCAGUGGUUCGACUC
CACUUUCGGGUG
>DZ7742
GCCCCACUACUUCGGUGGUCCGGGGUGCGGACUUCAAAUCCGUAGGAAGUGGUUCGAUUC
CACUGGGGGGCG
>DZ7920
GCCCGGAUACCUCAGUGGUCUGGGGUGCAGGCUUCAAACCUGUAGAGAGUGGUUCAAUUC
CACUUUCGGGCG
>DZ8040
GCCCGGAUACCUCAGUGGUCUGGGGUGCAGGCUUCAAACCUGUAGAGAGUGGUUCAAUUC
CACUUUCGGGCG
>DZ9281
GCCCGGAUACCUCAGUGGUCUGGGGUGCAGGCUUCAAACCUGUAGAGAGUGGUUCAAUUC
CACUUUCGGGCG
