# Supplementary material for: Remote homology search with hidden Potts models
Source: PLoS Comput Biol. 2020 Nov 30;16(11):e1008085. doi: 10.1371/journal.pcbi.1008085 (PMC7728182; doi:10.1371/journal.pcbi.1008085)
Supplement: S1 Code — (GZ) [file pcbi.1008085.s002.tar.gz › WilburnEddy20_HPM/data/tRNA/TestSequences/tRNA_test.fa]

>DA4620
GACGGUAUAGUUUAAGUUGAGAUGUGUGCUCUGCGAGCAUUCGGUAGAGGUUUCUUGCCG
UUG
>DA4700
AGAAUGGUACUUUAAAAAAAAGAAUUGGUUUGCAUCUAAUAUUAAGCCUGAGCUUUCAUU
CUU
>DC3880
AGGAGCUUGAGCAGAUGGUUUUGCGUUUUGAUUGCAAAUUGAAAUAUAGGGAUUCGAUUU
CCCCGAGCUCCUC
>DC3920
GAUUACGAUGUAAAUGGUUUACCCUUUGACUGCAAAUCUUAAGGAUUAGGUUCGAUUCCU
ACGUAAUCC
>DC4070
AGAGAGGAGUGAAUAAGGUUGUUCAUAUAAAUUGCAAAUUUAUANUAUUAGGGUUCGAUU
CCCUCUUCUCUC
>DC4700
UGCUUAGUAGUUAAUGUUAAUAUAACUAAGAACUGCAAAUUCUUCAUAGUCUAGUUAGAC
CUAAGCUU
>DD4620
UCAUUUCUAGUCUAGUUAAGGAUGUUGCUUUGUCGUGGCGGUGGGGUAUGUUUUGUACGG
GAUGAG
>DG5020
UCUAUUAAUAUAACAGUAUAUUUAGUUUUCCAAAUUAAAAGGCCUGUUAGAAGUCAGGUA
GUAAAA
>DI4620
CCGGUAGGGCUGCGUUAGCAGGUUACUGUGAUAUAGUAAUAGUGAGAGUUUUCUUCGUCG
GU
>DI4700
AGUGCCACGUGGGGGAUGAUCCAGUUGCUUUGAUGAAGCAGAGCUCAAAAUAUGAUUUUU
GGCACUU
>DK4620
CUGGGGGUAGCUUAAGAUUAAAGUUUGGAAUUCUUACUUCUAAGAUAUCUGGUUUGGAUU
CUUCAGG
>DK4700
UAAGCUAAAGCUUUGAAGAAGCGUUAAACUUUUAAUUUAAUGAACUUGUAUAAUGCGCAA
GUAGCUUUU
>DK4760
CAUCAGAUGACUGAAAGUAAGUAAUGGUCUCUUAAACCAAAAAAUAGUAAAUUAACGUUU
ACUUCUGAUGA
>DK5220
CAUUAAGAAGCUAUGCACCAGCACUAGCCUUUUAAGCUAGAGAGAGGGGACACCCUCCCC
CUUAAUGA
>DL4700
UGAAAGCUGGCAGAGUUAAUGCGCUUGAUUUAGGAUCAAUUUAUAAGUAUCCAUACUUGC
UUUCAU
>DL4701
CACAAGCUGGCAGACAUAAUGCAUACGAUUUAAGCUCGUCUUAUAAGAUCAUAUUCUUGU
UUGUGU
>DM4700
GGUAAAGUAGUCUAAUGAAGGACAGAAGACCUAUGAUUUUCAAGUGUUAUAAUUAACCUU
UACUU
>DM4701
GGUAAAGUGGUCUAAUAUUAGGAUAUAGGGCUCAUGCCCCUAAGGCGCCACGCGUAAUGG
CCUUUAUCU
>DN4620
GUGCGUGUAGAUUAUAUUUGGUAAAAUCGUAAGGCUGUUAACUUUGAGAUGGUGUGUUUG
CCCGCGGACG
>DQ4880
UAUAUUUUGGUGUAUGAUGCACAAAAGUUUUUGAUACUUUUAGAAAUAGUUUAAUUCUAU
UAAAUAUAA
>DR4880
GAAUAUGAAGCGAUUAAUUGCAGUUAGUUUCGACCUAACCUUAGGUAUUAUAUACCCUUA
UUUU
>DS0260
GGAAGGUAGGGCGUAGUGGUACGCAACUAGUCUUGAAAACUAGCCCGCUGUAGUGAUACG
GUGAUGGUUCGACUCCAUUACCUUCCUCCA
>DS3881
GGGAAAGUUUCCAUGGGUAGGGUAAGAUAUUUGCUAAAUAUUGUGCGUUUGCACAUAGAU
GUUCGAAUCAUCUCUUUCCCG
>DS4701
AUUUGUGAUUUUCACGCCGAGAGUGUUUCUUGAGGAGGUAAUGCACUAAUGAAGGGUUAC
AAGGC
>DT4980
CCUUAAAGCUACAAAAAGCAGACAAUCUUGUAAAUUGUAAGAUAAAAGGUUUAAGUCCUU
UUUAAGGU
>DV4070
GGAAAAUUGAUCAUCGGCAAGAUAAGUUAUUUACUAAAUAAUAGGAUUUAAUAACCUGGU
GAGUUCGAAUCUCACAUUUUCCG
>DV4700
UGUAAGAUAAUAUAAACCAGUAUAAUUCAUUUACACUGAAUGUGUCAGAUAAUGUCUGUC
UUACUU
>DW4620
AGUGAUCUAGGUUAUUUUGGACUGUCUGUUUUCAAAACAGGAGGUGGCUUUGGUCGGUUG
CUG
>DW4700
AAGAAAGUAAUUUAAGUUAAAAUAUUUUGUUUCAAACAUAACUAUAGGUAGUCAUUACCU
CUUUCUUG
>DX3840
GCCGCUUGGAUGGUUCCGGUGUGGGCUCAUUUCCCAUAACUAUAAAGUUCGAUUCUUUAA
AGUGGCU
