# Supplementary material for: Remote homology search with hidden Potts models
Source: PLoS Comput Biol. 2020 Nov 30;16(11):e1008085. doi: 10.1371/journal.pcbi.1008085 (PMC7728182; doi:10.1371/journal.pcbi.1008085)
Supplement: S1 Code — (GZ) [file pcbi.1008085.s002.tar.gz › WilburnEddy20_HPM/data/SAM/TestAlignments/SAM_test.afa]

>CP001619.1/3294664-3294557
GAUUUAUAAAGAAGAGGCGAGAGA.aUGGGCUCAACGAACCUCUGGCAACCuGCUACCAC
A..uCGGAGAAAGGUGCUAAUUCCCACCUAA---GUU.....AUUAGGA.GAUAUAAACU
>ACHB01000100.1/57340-57454
GAUUUAUAAAGAAGUGGCGAGAGA..CUGGCUCAAUGACCCACUGGCAACC.UUCAAAAA
Ac.gUUUGAAAAGGUGCCAAUUCCUGUCCAAAGCAAUguugcUUUGGAG.CAUAUAAAUG
>CP001631.1/1935400-1935293
GAAUCAUCGAGAGCGGUGUAGGGA..CGGGCCCUGUGAUACCGCGGCAACCaGU-UCGAU
AcguCGA-ACCAGGUGCCAAU----GCCCGAGCGAUGg...cGGCGGGA.GGGACGAUGU
>AAXX01000001.1/747308-747200
UUGUUAUCACGAAAGCUGGAGGGA.aUAGACCCUAUGAAAGCUUAGCAACC.UCUCGCCC
U...UGCGGAAAGGUGCUACAUUCUAUUCCGAUACUA.....UCGGAAG.CAGAUAACGU
>ABWN01000022.1/104834-104735
UGCUUAUUCAGAGUGAUGGAGAUAcaUAGGAUCUGUGAAGUCACGGCAACC.CCCUUGG-
-...---CGGAAGGUGCCAACCUGAGCGAAA-----G.....UAUUCGA.GCAAUAAGUG
>AAPD01000001.1/936074-936181
AAAUUAUCAAGAAAGGACGAGGGA.aCAGACCCAUCGACUCCUUAGCAACC.CUUAACGC
U..cGUUAAGAAGGUGCUACAUUCUGCCCAU---UUA.....AUUGGGAuGAGAUGAUAC
>CP000112.1/2490976-2491083
AACUCAUGAAGAGGACGAGAGGGG.uCUGGCCCGAUGACCGUCCGGCAACC.UGCCCGC-
-...AAGGCAA-GGUGCCAAAGCCAGCCACGGUGAGAu...gCCGCGGU.GCCAUGAGGU
>CP001649.1/963759-963659
UACUCAUGUAGAGGAUGCGAGGGAaaUCGGCCCGUCGACCAUCCGGCAACC.UGCUUCA-
-...GCAGCAA-GGUGCCAAUGCCUUCCCGU------.....UACGGGA.CCCAUGAGAG
