# Supplementary material for: Remote homology search with hidden Potts models
Source: PLoS Comput Biol. 2020 Nov 30;16(11):e1008085. doi: 10.1371/journal.pcbi.1008085 (PMC7728182; doi:10.1371/journal.pcbi.1008085)
Supplement: S1 Code — (GZ) [file pcbi.1008085.s002.tar.gz › WilburnEddy20_HPM/data/SAM/SeedSequences/SAM_seed.fa]

>AF027868.1/5245-5154
UUUCUAUCCAGAGAGGUGGAGGGACUGGCCCUAUGAAACCUCGGCAACAUUAUUGUGCCA
AUUCCAGCAAGCGCUAGCUUGAAAGAUAGGAA
>AF269983.1/571-671
ACCUUAUUUUGAGAAGCUGAGGGAuUUGGCCCAUAGAAGCUUCAGCAACCGACUUUAAAU
AGCACGGUGCUAAUACCAACGAGCAACUCGAAUGAUAAGUA
>AJ000974.1/281-386
AACUUAUCAAGAGCGGCUGAGGGACUGGACCUAUGAAGCCCGGCAACCUGCAUAGUUUGU
AAGGUGCUACUUCCAGCAAAAUGAAUUccAUUUUGAAAGAUAAGGG
>AL596164.1/95936-95817
CUCUUAUCGAGAGCGGCAGAGGGACUGGCCCGAUGAAGCCCGGCAACCUAACUUUAUuua
agcguAAAGUGAAGGUGCUAAUUCCAGCAAAAUGguGUAUuccGUUUUGGUAGAUAAGAG
>AL591974.1/109385-109266
CUCUUAUCGAGAGCGGCAGAGGGACUGGCCCGAUGAAGCCCGGCAACCUAACUUUAUuua
agcauAAAGUGAAGGUGCUAAUUCCAGCAAAAUGguGUAUuccGUUUUGGUAGAUAAGAG
>U52812.1/691-829
CUCUUAUCCCGAGcUGGCGGAGGGACAGGCCCUAUGAAGCCCAGCAACCGGUUUCUCUgu
uauuuauuauguucaauugagugagACAACCAAGGUGCUAACCUgUUGCAAGGUUGUAUg
auUCCUUGAGCGAUAAGAG
>AL596169.1/221462-221354
CUCUUAUCCAGAGCGGUAGAGGGACUGACCCUUUGAAGCCCAGCAACCUACACAUAUAAG
UGAAAGGUGCUAAUCUgUUGCAGGAGUaAUAUCUCCUGAACGAUGAGAG
>AL591980.1/66651-66543
CUCUUAUCCAGAGCGGUAGAGGGACUGACCCUUUGAAGCCCAGCAACCUACACAUAUAAG
UGAAAGGUGCUAAUCUgUUGCAGGAGUaUUAUCUUCUGAACGAUGAGAG
>AL596172.1/176254-176136
AUCUUAUCCAGAGUGGUGGAGGGAAAUGCCCUGUGAAACCCAGCAACCUAAACAAUAauu
cauuauGUGUUUAAGGUGCUAAGUCAUGCAGAACAacGAUUuGUUCUGAAAGAUGAGAA
>AL591983.1/96176-96058
AUCUUAUCCAGAGUGGUGGAGGGAAAUGCCCUAUGAAGCCCAGCAACCUAAACAAUAauu
cauuauGUGUUUAAGGUGCUAAGUCAUGCAGAACAacUAAUuGUUCUGAAAGAUGAGAA
>AL596170.1/192-86
CUCUUAUUAUGAGUGGUAGAGGGACUGGCCCGUUGAAACCCAGCAACCUUUCAAUUCgUU
GAAAAGGUGCUAAAUCCUGCGAAGUGUGAUGCUUCGAGAGAUAAGAG
>AL591980.1/89597-89491
CUCUUAUAAUGAGUGGUAGAGGGACUGGCCCGUUGAAACCCGGCAACCUUUCAAUACgUU
GAAAAGGUGCUAAAUCCUGCGAAGUGUGAUGCUUCGAGAGAUAAGAG
>AL939119.1/177986-178133
CGCUCAUCCAGAGGGGCAGAGGGAuACGGCCCGAUGAAGCCCCGGCAACCCUCCAGUCGg
uucuugucacacggacguggcgaggcucccggCUAGGGAAGGUGCCAAAUCCGUCUCACG
GcgAGAUgcguCGUGAGGAAGAUGAGGA
>AB090330.1/380-279
UACUUAUCAAGAGCGGUGGAGGGACUGGCCCUAUGAAGCCCAGCAACCUAUAUGAAAaUA
UAUAAGGUGCUAAAUCCUGCAGCAUAAGCUGAGAGAUGAGGA
>U36379.1/1-106
AUCCUGAGUGGUGGAGGGAcAUGGaCCCAAUGAAACCCAGCAACCUCUUUUUUAuAAAAG
AAAGGUGCCAAACCguUUGCAGACAAAUAGGUCUGAACGAUAAGAG
>L42943.1/254-144
CUCUUAUCCUGAGUGGUGGAGGGAcAUGGaCCCAAUGAAACCCAGCAACCUCUUUUUUAu
AAAAGAAAGGUGCCAAACCguUUGCAGACAAAUAGGUCUGAACGAUAAGAG
>AF270301.1/145-36
CUCUUAUCCUGAGUGGUGGAGGGAcAUGGaCCCAAUGAAACCCAGCAACCUCUUUAUUUA
AAGAAAGGUGCCAAACCguUUGCAGACAAAUAUGGUCUGAACGAUAAGAG
>AJ002571.1/38016-37861
CUCUUAUCGAGAGuUGGGCGAGGGAUUGGCCUUUUGACCCCaACAGCAACCGACCGUAAU
accauugugaaauggggcgcacugcuuuucgcgccgagacugaugucucaUAAGGCACGG
UGCUAAUUCCAUCAGAUUGUGUCUGAGAGAUGAGAG
>AL596163.1/172398-172500
UUCUUAUCCAGAGUGGUGGAGGGAaUCGGCCCAGUGAAACCCGGCAGCGGAGCGCAAGUU
CUAUGCUAAUUCcGAUCAGAAGUAAUAUUCUGGCAGAUAAGUA
>AL591973.1/137133-137235
UUCUUAUCAAGAGUGGUGGAGGGAaUCGGCCCAGUGAAACCCAGCAGCGGAGCGCAAGUU
CUAUGCUAAUUCcGAUCAGAAGUAAUAUUCUGGCAGAUAAGUA
>AL596165.1/180914-180814
UUCUUAUCACGAAAGGUGGAGGGACUGGCCCUUUGAAGCCUUAGCAACCGGAAUUUAUUU
UCACGGUGCUAAUUCCAGCAGUAUAUUCUGAAAGAUAAGUC
>AL596166.1/166748-166844
AACUUAUCAAGAAAGGUGGAGGGUuCUGGCCCAGUGAAGCCUUGGCAACCGGACUUUUCA
CGGUGCCAAAUCCAGCAGUAUCACUGACAGAUAAGGC
>AL591976.1/242770-242867
AACUUAUCAAGAAAGGUGGAGGGUuCUGGCCCCGUGAAGCCUUGGCAACCGGAUUUUUCA
CGGUGCCAAAUCCAGCAGGUAACACUGACAGAUAAGGC
>AE017333.1/969726-969839
UUCUUAUUCAGAGAGGCGGAGGGAaUUGGCCCUGUGAAACCUCGGCAGCGGGUUCUGCAu
acagCAGAAUACUGUGCCACAUCCAACAAGCCGUACGGGCUUGGAAGAUAAGAA
>BX571856.1/15939-16037
UUCUUAUUGUGAGAAGUUGAGGGAcUUGGCCCUGUGAUACUUCAGCAACCGACUUUAUAG
CACGGUGCUAAAACCAACGAGUUACUCGAAUGAUAAGUA
>AE017225.1/3092372-3092274
UUCUUAUCCAGAGAGGUGGAGGGACUGGCCCGAUGAAACCCAGCAACCGCGAUGCAGGUG
CUAAUUCCAGCAGAACAAAUUuGUUCUGGGAGAUAAGAC
>AP006716.1/475254-475360
CUCUUAUCAAGAGUGGUGGAGGGAUGUGCCCUAAGAAGCCCAGCAACCGUCGUUUAACGA
AAUGGUGCUAAUUCACAUAAAGUAgaCAAUACUUUAAGAGAUAAGAG
>AP006716.1/507636-507743
GACUUAUCCAGAGAAGUGAAGGGAuUUGGCCCAAUGAAACUUCAGCAACAGACUUAAAAg
acAAAAGUACUGUGCUAACUCcAAAGAGGUAUGCCUCAAAGAUAAGUG
>BA000028.3/2365513-2365403
CUCUUAUUCAGAGuUGGUGGAGGGACAGACCCGAUGAAGCCCAGCAACCAUCACUACUGG
UGAAAAGGUGCUAAUCUgAUGCAAGGAUaaUAGUUCCUUGAACAAUAAGAG
>AE017225.1/177275-177161
CUCUUAUCAAGAGUGGCGGAGGGACUGGCCCGAUGAUGCCCGGCAACCgAGCUUAUGAcg
uaUAAGCUAAGGUGCUAAUUCCUGCAAAAUGAGUUuucGUUUUGGAAGAUAAGAG
>AP008934.1/131883-131770
CUCUUAUUAAGAGuGAGUGGAGGGAcUUGGCCCUAUGAAACUCCAGCAACAGCAGUCAUA
UGCGAUGUGCUAAAUCCAACAACUCAGUAUgacgauuGAGUUGAAAGAUGGGAA
>AE017225.1/1375419-1375524
UUCUUAUAAAGAGAGGCGGAGGGACUGGCCCUACGAUGCCUCGGCAGCGgACUCGAUUUU
AGAGUGCUGUGCCAAAUCCAGCAAGCAUGUGCUUGAAAGAUGAGAA
>CP000046.1/900604-900707
CUCUUAUCGAGAGUGGUGGAGGGAUGUGCCCUACGAAGCCCGGCAACCGUCUUAUAUAGA
AAUGGUGCCAAUUCACAUAAAGUUUUAACUUUUGAAGAUGAGAG
>BA000043.1/974636-974744
UUCUUAUCAAGAGcAGGCGGAGGGACGAGCCCAAUGAAGCCCGGCAACCGGCUUGGCGcg
cgCCAAGCACGGUGCUAAUUCUUGCAGCGGAAACGCUGAGAGAUAAGAA
>CP000001.1/185418-185523
UACUUAUCCAGAGAGGUAGAGGGACUGGCCCUAUGACACCUCAGCAGCGGGUUCUGUAau
AGGAACACCGUGCUAAUUCCAGCAAGCAAGUCUUGAAAGAUAAGUG
>CP000001.1/3927237-3927096
CUCUUAUCAAGAGcAGGUGGAGGGAuUUGGCCCGAUGAAGCCCAGCAACCGACCGUAAUa
ccauugugaaauggggcguuuaugacgccaAAAGGCACGGUGCUAAUUCCAGCAGAAAGU
AAAacUUUCUGGCAGAUAAGAG
>CP000046.1/2381002-2380907
CACUUAUCUAGAGAGGUGGAGGGACUGGCCCUAUGAAGCCUCGGCAACAUCUCGAAUGUG
CCAAUUCCAGUAACCGUAAUGGUUUGAAGAUAAGCA
>BA000028.3/3162073-3162182
CUCUUAUCAAGAGUGGUGGAGGGAaUAGGCCCUGCGAAGCCCGGCAACCUGUAGCAAUug
cUAUUGAAAGGUGCUAAAUCCUACAGACUUCAUCGUCUGGAAGAUAAGAG
>AE017355.1/3872413-3872520
UUCUUAUCAAGAGcAGGUGGAGGGACGAGCCCGACGAAACCCGGCAACCGAUCUACAUaa
uuGUAGACACGGUGCUAAUUCUCGCAGCAUUACGCUGACAGAUAAGGA
>AP006840.1/2688754-2688649
GGUUCAUCGAGAGUGGCGGAGGGACUGGCCCCAUGAUGCCACGGCAACCUCUCCCGCGGG
GAGAACGGUGCCAAAUCCAGCGGACACUCGGUCCGAGAGAUGAAGC
>AE017333.1/1735574-1735680
AACUUAUCAAGAGCGGUGGAGGGACUGGUCCGAUGAAACCCGGCAACCUGCGUGUGAAGC
GUAAGGUGCUACUUCCAGCAAAAUGCCCUcAUUUUGAGAGAUAAGGA
>AE017355.1/4749676-4749569
CUCUUAUCAAGAGAGGUGGAGGGAcUGUGCCCUGUGAAGCCCGGCAACCGUCAACUUAuG
UUGAAAUGGUGCCAAUUCCUGCAAAGCAAAUGCUUUGAGAGAUGAGAG
>CP000029.1/480767-480869
CUCUUAUCGAGAGAGGUGGAGGGAUGUGCCCUAAGAAGCCCGGCAACCGUCUAAAAUAGA
AAUGGUGCCAAUUCACAUAAAGUAUAACUUUAGAAGAUGAGAG
>BA000043.1/883132-883242
UUCUUAUCAAGAGAAGCGGAGGGAaCUGGCCCAAUGAAGCUUCAGCAACCAGCCGCCCGG
CGGCCAGGUGCUAAAUCCAGCGAAUUGagcAUUCAAUUCGGCAGAUAAGAA
>AP006627.1/604071-603968
UUCUUAUUAAGAGGAGCAGAGGGACUGGCCCAAUGAUGCUUCAGCAACCCCGCCAUGAGC
GGAAGGUGCUAAUUCCAGCAGGACUACGUCCUGGGAGAUAAGAG
>AE017355.1/1833727-1833836
UUCUUAUUAAGAGAGGUGGAGGGACUGGCCCUUCGAAGCCUCAGCAACCUgAUUUAUGUG
AUAUAAAGGUGCUAAAUCCUGUAGGAUAUAAAaGUCCUAAUAGAUAAGAA
>AP006627.1/3104693-3104588
UUCUUAUCGAGAGAGGUGGAGGGACUGGCCCAAUGAAACCCGGCAACCGCAAGUUCGCUU
GAAGGUGCUAAAUCCUGCAAAGCAUAUGgGCUUUGGGAGAUGAGAG
>AE017334.2/197187-197081
AUUGUAUCAAGAGAGGUGGAGGGACUGGCCCUUUGAAACCUCGGCAGCAGGUUCAUUUUU
GAAUACUGUGCCACUUCCUGCAAGCUUUAUAGCUUGAAAGAUAGAAU
>BA000043.1/972359-972191
CUCUUAUCAAGAGuUGGCUGAGGGAaUUGGCCCAAUGAAGCCCAGCAACCGACCGUAAUa
cuaucgugagauagggcgcacgccaagggcggcgccggaagcgucaugcuuccgCAGGGC
ACGGUGCUAAGUCCAACAGAAAGaccgaUGUCUUUCUGAAAGAUAAGAG
>BA000043.1/2876470-2876356
CUCUUAUCCCGAGcCGGUGGAGGGACAGGCCCGAUGAAGCCCAGCAACCGUCACAACUgu
acaugUGUGAAAUGGUGCUAACCUgUGGCAAGGCGCAGUCCUUGAACGAUAAGAG
>BA000028.3/2134366-2134264
AACUUAUCCAGAGUGACGGAGGGAaCAGGACCUACGAUGUCACAGCAACCUACCUUUACG
GAGUGGUGCUUCUUCCUGCAGAAUUUUUUCUGAAAGAUAAGGU
>BA000004.3/3590821-3590709
CUCUUAUCAUGAGAGGUGGAGGGACUGGCCCGAUGAAGCCCAGCAACCGCCAAGCAGcaa
aucgcUUGGAAAAGGUGCUAAUUCCUGCAAAGCGAUGCUUUGAGAGAUGAGAG
>AE017333.1/1487506-1487363
CUCUUAUCGAGAGuUGGGUGAAGGACUGGCCUAAUGAUCCCaACAGCAACCGACCGUAAU
accauugugaaauggggcgcgaaucucugcgccgcUAGGGCACGGUGCUAAUUCCAUCAG
ACUUUGAAUUCUGAGAGAUAAGAG
>AE017180.1/2700118-2700220
UUCUUAUCAAGAGUGGUGGAGGGAAAGGCCCUGUGAAACCACAGCAACCGGUCCGGUAgc
gGACGCCAGGUGCUAAAUCCUGCCCGAAAGGGAGCGAUGAGAG
>AE017334.2/4074410-4074519
UUCUUAUCUAGAGAGGUAGAGGGACUGGCCCUAUGACGCCUCAGCAACCAUUAACAUUuG
UUAAUAAGGUGCUAAUUCCAGCAAAUUGcGAAAAAUUUGACAGAUGAGAA
>AE017225.1/4554904-4554783
CUCUUAUCCCGAGcUGGCGGAGGGACAGGCCCGAUGAAGCCCAGCAACCUCACUUGUAgu
gguaaauacAGGUGAAUaGGUGCUAAAACcuGUGCGAGGCUACAGGUCUCGAACGAUAAG
AG
>BA000043.1/3025512-3025403
CUCUUAUCAAGAGAGGUGGAGGGAUGUGCCCAAUGAAGCCCGGCAACCGUCAGCGCAugu
GCUGAAAUGGUGCCAAUUCACACAAAGCGGCCUGCUUUGAGAGAUAAGAG
>BA000028.3/3200638-3200530
AUCUUAUCCUGAGAGGUGGAGGGAaAUGGCCCAAAGAAGCCUCGGCAACAGGUUCUAGCU
UGAAUACUGUGCCAAAUCCAUCAAGUAUUCUAUGCUUGGUAGAUAAGAG
>AP006627.1/3008449-3008342
CUUUUAUCCAGAGaUGGCGGAGGGACAGGCCCGAAGAAGCCCAGCAACCAACACGUAACG
UGUAAAGGUGCUAACCUGCAGAAUGCUCGgcGUUCUGGAAGAUAAGAG
>AE017333.1/4014357-4014466
UCCUUAUCAAGAGUGGUGGAGGGACUGGCCCUGUGAAACCCGGCAACCGCUGUCUAUGAC
AGAAUGGUGCUAAAUCCUUAAGAGCAUGUUcguGCUCUUGAAGAUAAGGA
>AE017225.1/320618-320724
UUCUUAUCCAGAGAGGUGGAGGGACUGGCCCUACGAUACCUCAGCAACGGGUUUUUUUAA
UACCGUGCUAACUCCAGCAAGCCAuaUAAAGGCUUGGAAGAUGAGAA
>AE017333.1/3063716-3063609
AGCUUAUAAAGAGAGAUGGAGGGACUGGCCCGGUGAAAUCUCAGCAACCUGCAGCAGUGC
AAGGUGCUAAAUCCAGCAGAAUGUCAGgcgcAUUCUGAAAGAUAAGUU
>AE017355.1/1384699-1384807
AGCUUAUCAAGAGAAGCGGAGGGAaCUGGCCCGGCGAAGCUCGGCAACCUGCUUAUAGAA
AGCAAGGUGCUAAAUCCAGCAAAAUGGAAUccAUUUUGAAAGAUAAGGU
>AP006840.1/138157-138265
CUCUUAUCAAGAGAAGCGGAGGGAcCUGGCCCGAUGAAGCUUCGGCAACCaGCCUGCGUC
aCCAGGCAAGGUGCCAAGUCCAGCCGGGCAUACUACCGGGAGAUAAGAG
>AE017333.1/1292148-1292264
UUCUUAUCACGAGAGGUGGAGGGACUGGCCCUUUGAAACCUCAGCAACCGGUCUGCACug
acgacgucagUGCACCAAGGUGCUAAAUCCAGCAAGCGGAUGCUUGGAAGAUAAGAA
>AE017355.1/768972-768867
GUCUUAUCAAGAGcAGGUGGAGGGAUGAGCCCUACGAAGCCCGGCAACCGACCCAUUUAU
GGGCACGGUGCUAAUUCUUACAACACAUUGUGUUGAAAGAUAAGAG
>BA000045.2/2730826-2730714
GACUUAUCCAGAGcAGGCGUAGGGAaCAGGCCCGGUGACGCCACGGCAACCgCCCACUAG
CAACGGGAAaaGGUGCCAAUUCCUGCGGUUCCUCACGAACCGGAAGAUAAGUC
>CP000029.1/1935501-1935405
AACUUAUCAAGAGAAGUGGAGGGACUGGCCCAAAGAAGCUUCGGCAACAUUGUAUCAUGU
GCCAAUUCCAGUAACCGAGAAGGUUAGAAGAUAAGGU
>AP006627.1/1705479-1705377
UUCUUAUCCAGAGAGAUGGAGGGAuUUGGCCCUUUGAAGUCUCAGCAACCGGCCUUUGGC
AAUGGUGCUAAUUCCAAUAGGUAAUGUACCUAGGAGAUAAGAA
>AE017334.2/2953356-2953255
UUCUUAUCACGAGAGGUGGAGGGACUGGCCCUAUGAAACCUCGGCAGCGGAUUCGUUAUG
AAUACUGUGCCAAUUCCAGCAAGGUAACUUGAAAGAUAAGAA
>AE017355.1/2515876-2515991
UACUUAUCCAGAGAGGUGGAGGGAACGGCCCUAUGAAACCUCAGCAACCCCUAUGUAAau
gCAUAGGAAGGUGCUAAUUCCGCAGAGAACACGuuguguUUUUUGGAAGAUAAGAG
>AP006627.1/1563582-1563686
CUCUUAUAACGAGAAGCGGAGGGACUGGCCCAAUGAAGCUUCAGCAACCAUUCAUUGCGA
UGAAAAGGUGCUAAAUCCAGCAAAGGGAACUUUGGCAGAUAAGGG
>BA000004.3/910192-910088
UUCUUAUCCAGAGUGGUGGAGGGACUGGCCCUGUGAAGCCCGGCAACCUCUUUUUUUAAA
GAAGGUGCCAAUUCCAGCAGAACAUGAUGUUCUGAAAGAUAAGAA
>AE017225.1/4074580-4074471
CUCUUAUUGAGAGCGGUGGAGGGAAAGGCCCUGUGAAACCCGGCAACCUUCAAACGAaau
gUUUGAAACGGUGCUAAUACCUGCAAAACGAAUGUUUUGCAUAAUAAGAG
>BA000028.3/1319041-1319141
UACUUAUCAAGAGAGGUGGAGGGACUGGCCCGCUGAAACCUCAGCAACAGAACGCAUCUG
UCUGUGCUAAAUCCUGCAAGCAAUAGCUUGAAAGAUAAGUU
>BA000028.3/727026-727131
GACUUAUCAAGAGAGAUGGAGGGAUUGGCCCGAUGAAGUCUCAGCAACCAGCCUAGAUAA
GGUAUGGUGCUAAUUCCAAUAGGCUUACAAGCCUUAAAGAUAAGAA
>AE009951.2/1317653-1317567
UAACCAUCCAGAGAAACGGAGGGACUGGCCCAAUGAUGUUUCAGCAACCUACUUAAAUGU
GUGGUGCUAAUUCCAGAGAGAUGGAGA
>AP008934.1/276954-277060
CUCUUAUCAAGAGUGGUGGAGGGAUGUGCCCGAUGAAACCCAGCAACCGUCGAUUUUUCG
AAAUGGUGCUAAGUCACAAAAAGUUAUUUaACUUUUGGAGAUGAGAG
>AP006840.1/278272-278389
CUCUUAUCCAGAGuAGGCUGAGGGACUGGCCCGAUGACGCCACGGCAACCGGCACGUCUc
cccaggCGUGCAGCGGUGCCAAUUCCUGGGGAGGGCUCCgcCCUCCCGAAGAUGAGAG
>AE017333.1/3302616-3302509
CUCUUAUCCAGAGAGGUGGAGGGAAGUGCCCUAUGAAACCCGGCAACCAUCAACACGuGU
UGAAAUGGUGCCAAUUCACGCGAAGCGUUAUGCUUUGAAAGAUGAGAG
>AP008934.1/15667-15765
AUCUUAUUUCGAGAAGCUGAGGGAcUUGGCCCAGUGAUGCUUCAGCAACCgGCUGUGUAG
UACGGUGCUAAAACCAACGAUACACUCGAAUGAUAAGUA
>CP000001.1/5213243-5213138
GUCUUAUCAAGAAaAGGUGGAGGGACAGGCCCGAUGAAACCUUGGCAACAGCCGUAUAAC
GGAAUUGUGCCAAAUCCUGCAGGUAAUAAAUCCUGAGAGAUAAGAA
>AE017355.1/388363-388251
UCUUUAUCAAGAGAGGCAGAGGGACCGGCCCUUUGAAGCCCAGCAACCUCAGUUUAUaca
AACUGAAUaGGUGCUAAUUCCUGCAAAAUGCAUUgcAUUUUGAAAGAUAAAAC
>BA000028.3/2437307-2437208
CUCUUAUCUAGAGCGGUGGAGGGACUGGCCCUUUGAAACCGCGGCAACCUUCAUAAUUAA
AUGAAAGGUGCCAAUUCCUGCAGAAAAUGAAAGAUGAGAG
>AP008934.1/1011112-1011223
CUCUUAUCCUGAGUGGCGGAGGGAcaUGGACCCAAUGAAGCCCAGCAACCUCUUCUUAAu
UGAAGAAAGGUGCCAAACCguUUGCAGACAAAUAGCGUCUGAACGAUAAGAG
>BA000004.3/1699957-1700066
UUCUUAUCCAGAGAGGUGGAGGGAACGGCCCGAAGAAACCUCAGCAACCAGCCACGAUcc
UGUGGUCAGGUGCUAAUUCCUGCAAGCAUUAUUUGCUUGAGAGAUAAGAG
>BA000028.3/2708645-2708539
UUCUUAUCAUGAGAGGCGGAGGGAaAUGGCCCAACGAAACCUCGGCAACAGGUUCUUAUU
AGAAUACUGUGCCAAUUCCAUCAAGCAAAUUGCUUGAAAGAUAAGAG
>AP008934.1/318535-318643
AACUUAUCCAGAGAAGUUGAGGGAaUUGGCCCUGUGAAGCUUCAGCAACAgACUUUGUAA
AGAAGUACUGUGCUUCGUCCAACAAGUAAUACUACUUGAAAGAUAGGUG
>BA000004.3/3427467-3427355
CUCUUAUCCAGAGuUGGUGGAGGGACAGGCCCGAAGAAACCCCAGCAACCAACACCUGUu
aaacaaaGGUGAAAAGGUGCUAACCUGCAAGGCGUUGCCUUGAAAGAUAAGAG
>AE006470.1/606189-606295
CUAUCAUCCAGAAAGGCGGAGGGACUGGCCCUGCGAAGCCUUGGCAACCUUCAUUCCACA
UGAGCGGUGCCAAAUCCAUCCCGGAGGAAAUCCGGGAAAGAUGAUGU
>AP006716.1/417999-418100
GUCUUAUUAAGAGuGAGUGGAGGGAaUUGGCCCUAUGAAGCUCCAGCAACUGCGCUUUGC
GUGAGGUGCUAAAUCCAACAGGAGUUUCCUGAAAGAUAAGAA
>BA000028.3/3466520-3466401
CUCUUAUUGAGAGUGGCUGAGGGACUGGCCCUGUGACGCCCGGCAACCGUUCAUCGUaau
uccagugAUGAAUAGGUGCUAAAUCCUGCAAAAUAcggaCAGUAUUUUGAGAAAUAAGAG
>BA000016.3/2500083-2499978
CUCUUAUCCAGAGAGGUGGAGGGAaaAAGGCCCUAUGAAACCCGGCAACCAGUGAGAAAU
CACUACGGUGCCAAUUCCGGUAAAGAAAUUCUUUACAAGAUGAGAG
>AP008934.1/1948647-1948540
CUCUUAUCACGAGAGGUGGAGGGAUGUGCCCUUUGAAGCCCGGCAACCGUCUGUAACAGA
AAUGGUGCCAAUUCACAUAAAGUUCAUAgaaACUUUAGAAGAUGAGAG
>CP000088.1/254824-254964
UGCUCAUCCAGAGGGGUGGAGGGAcACGGCCCUGUGAAGCCCCGGCAACCAUCCCGGUGg
acguugcucgucaggugcgaggcggCCGGGACAGGUGCCAACUCCGUCCCACUGUCAAgg
uggcAGUGGGGAAGAUGAGGG
>AP006627.1/1701649-1701759
AACUUAUCAAGAGUGGCGGAGGGAcCUGACCCAAUGAAGCCCGGCAACCAGUUUAUUUgU
AAACCACGGUGCUACAUUCAGCAGAGCAGCUUuuGUUCUGAAAGAUAAGUG
>AE017333.1/3080753-3080616
CUCUUAUCCCGAGcUGGUGGAGGGACAGGCCCAAUGAAACCCAGCAACCGGUUUCUCUua
uuaauggaaaaaaacaguuucugagACAACUACGGUGCUAACCUgAUGCAAGGUGuuCAA
UACCUUGAGCGAUAAGAG
>AE017333.1/1489705-1489804
UUCUUAUCAAGAGcAGGCAGAGGGACAAGCCCGAUGAAGCCCGGCAACCGACUUUUUAAG
CACGGUGCUAAUUCUUGCAGCUGACGCUGAGAGAUAAGGA
>AE017180.1/1014096-1014202
AACUUAUCAAGAGCGACCGAGGGACAGGCCCGGUGACGUCGCGGCAACCUCCCCAUGGGG
GGAAGGUGCCAAUUCCUGCGAGACCGACAgGUUUCGGGAGAUAAGGA
>AP006840.1/1830606-1830721
CUCUUAUCCAGAGAGGUGGAGGGAaCUGGCCCGAUGAAACCCGGCAACCCAGGACGCUgc
ggggCGUCCGAAGGUGCCAACUCCACCGGCGGCCUCAcgCCGCCGGAAGAUAAGAG
>AP006716.1/14213-14314
AACUUAUUAAGAGAAGUGGAGGGAcACGGCCCUGAGAAACUUCAGCAACCGGCGAUGCAU
ACGCACGGUGCUACUACCAACGAGAUACUCGAAUGAUAAGUA
>AE017333.1/1207733-1207622
UUCUUAUCAAGAGAGGCAGAGGGACUGGCCCGAUGAAGCCUCAGCAACCGGUGAAUGAau
auucAUGACCAAGGUGCUAAAUCCAGCAAGCAGCCUGCUUGGAAGAUAAGAA
>BA000028.3/1098099-1097993
UUCUUAUCCAGAGAGGUGGAGGGACUGGCCCAAGGAAGCCUCGGCAACAGACUUAUUUga
uUAAGUACUGUGCCAAUUCCAGUAGCGUAAUUGCUAGAAGAUGAGAA
>BA000043.1/745485-745383
UUCUUAUCAAGAGAGGGGGAGGGACUGGCCCGGUGAACCCUCAGCAACCUGGCCCGCGGC
CAAGGUGCUAAAUCCAGaCAGGCGGAAGCCUGGAAGAUAAGAA
>AP006627.1/1983212-1983311
UUCUUAUCAAGAGAAGUGGAGGGAAUGGCCCAAUGAAGCUUCAGCAACCAGCCAACCAUG
GUCAGGUGCUAAAUCCAGCAGUUUAUCUGCAAGAUAAGAG
>CP000001.1/334370-334474
UUCUUAUCCAGAGAGGUGGAGGGACUGGCCCUACGAUACCUCAGCAACGGGUUUUUUAAU
ACCGUGCUAACUCCAGCAAGCCUAUAAgGGCUUGGAAGAUGAGAA
>AP006627.1/951406-951512
GACUUAUCAAGAGCGACUGAGGGAuUAGGCCCAAUGACGUCCAGCAACCUCCCGUUACGG
GGAAGGUGCCAAUUCCUGCAGAAUGGGAUcAUUCUGAAAGAUAAGCC
>AP006716.1/2100177-2100072
UUCUUAUCAAGAGAGGUGGAGGGAUGUGCCCUAUGAAGCCCGGCAACCGUCUAGUUAUAG
AAAUGGUGCCAAUUCACAUAAAGUUGAUUACUUUAGAAGAUGAGAG
>AP008934.1/616628-616728
AACUUAUCAAGAGAAGUGGAGGGACUGGCCUGUGGAUACUUCGGCAACAUGAUUAUGCGU
GUGCCAAUUCCAGUAGCAUCAUUUAUGCUAGAAGAUAAGAA
>BA000004.3/1348816-1348929
GACUUAUCGAGAGAGGCAGAGGGACUGACCCGAUGAUGCCCGGCAACCCGUUUGUUAgcc
aagCAAACGAAGGUGCUAAUUUCAGCAGAAUGAUUUcAUUCUGGAAGAUAAGCG
>CP000141.1/2169978-2169874
CUCUUAUCAAGAGUGGCGGAGGGACUGGCCCAAUGAAGCCCGGCAACCGGCCAUAUUuUU
GGCAAUGGUGCCAAUUCCUGCGGAUUAAAUUCCGGGAGAUAAGAG
>AM412317.1/1193313-1193415
UUCUUAUCAAGAGCGGUGGAGGGACUGGCCCUAUGAAACCCGGCAACCaGUAUAUAUUUU
AUACAUGGUGCUAAAUCCUGCAGAUUUAACUGAAAGAUGAGAA
>AM180355.1/1724139-1724245
GUCUUAUCAAGAGUGGUGGAGGGACUGGCCCUUUGAAACCCGGCAACCAGUAUAUUUuaU
AUACAUUGGUGCUAAAUCCUGCAACUAAUAUAGUUGAUAGAUGAGUA
>AAWL01000001.1/327573-327687
CUUUCAUCAAGAGcUGGCUGAGGGACUGGCCCGAUGACGCCGCGGCAACCAUCGCAUCUu
ugggUGCGAAACGGUGCCAAUUCCUGCAGAACGGAUAaGUUCUGACAGAUGAGGG
>AAJM01000461.1/236-129
UUCUUAUCCAGAGAGGUGGAGGGACUGGCCUUAUGAAACCUCAGCAACAgGUCUGCUUAa
GUAGACACUGUGCUAAUUCCAGCGGGUGAUAAUCCUGAUAGAUGAGAG
>CP000728.1/2062169-2062064
CUCUUAUCAAGAGUGGCGGAGGGAuCAGGCCCUGUGAAGCCCGGCAACAGCUAGUUGAaC
CUAGAAAUGUGCUAAUUCCUGCAGUGGAUUCACUGAGAGAUGAGGG
>CP000568.1/2679822-2679717
ACCUUAUCAAGAGAGGCGGAGGGAaUGGGCCCUAUGAAACCCGGCAACCGGCAGAAUUGU
AUCGGUGCCAAUUCCUACAGGAUGUAAAaGUCCUGACAGAUGAGGA
>AP008230.1/4549598-4549497
UUCUCAUCCAGAGUGGUGGAGGGACUGGCCCGAUGAAACCCGGCAACCGGCCUAUAUGGC
AGUGGUGCUAAUUCCAGCAGGAUUAUUCCUGGAAGAUGAGCA
>CP000726.1/3620086-3619976
UUCUUAUCCAGAGCGGCGGAGGGACUGGCCCUAUGAAGCCCGGCAACCaCUAAGGUGUuu
uauuaCUUUAAACGGUGCUAAUUCCAGCAGGUUAAACCUGGUAGAUAAGAU
>AAOX01000018.1/27020-26864
CUCUUAUCAAGAGcAGGCAGAGGGAcUUGGCCCGAUGAUGCCCAGCAACCGACCGUAAUu
ccaucgugagauggggcgcaauccuugcgccggagaauuccuccaUAAGGCACGGUGCUA
AUUCCAGCAGAAAGCUUGgcUUUCUGGCAGAUAAGAG
>AAXV01000005.1/126573-126679
UUCUUAUCAAGAGAGACGGAGGGAUCGGCCCGAUGAAGUCUCAGCAACCAGCUCAAUCAG
UAUGGUGCUAAUUCCUUUUGGCAAAAUCuaAGCCUGAAAGAUGAGAA
>AAOX01000014.1/12064-12163
UUCUUAUCCAGAGAGGUAGAGGGACUGGCCCUAUGACACCUCGGCAGCGGACUGAUGAAC
CGUGCCAAUUCCAGCAGGCAGAUUGCCUGAAAGAUAAGAA
>CP000612.1/2418052-2417945
UACUUAUCAAGAGUGGUGGAGGGACUGGCCCUAUGAAGCCCGGCAACCGGCCAUUGGAUG
GCGGCGGUGCCAACUCCUGCAGGACUUUUAgUUCUUGAGAGAUAAGGU
>CP000673.1/1716322-1716209
UUCUUAUCAAGAGAGACGGAGGGACUGGCCCUAUGAUGUCCGGCAACCaGAAGAUUUUUA
UUUCAUGGUGCUAAUUCCAGCAGGUAUUAAUaugaaaAGCCUGAUAGAUAAGAG
>CP000673.1/2974771-2974666
GCUUUAUCAAGAGCGGUGGAGGGACUGGCCCUAUGAAGCCCAGCAACCAGUAUUGUUuuu
uAAUACAUUGGUGCUAAUUCCUACAGCUUAAGCUGAAAGAUAGGGG
>AM180355.1/174147-174250
ACCUUAUCAAGAGAGGCUGAGGGAUAGGCCCUGUGAAGCCCAGCAACCACCCAAAUGGGA
AAAGGUGCUAAUUCCUACAAGACAAAAGUCUUGAAAGAUGAGGU
>CP000724.1/4004549-4004448
AACUUAUCAAGAGAAACUGAGGGACUGGCCCGAUGAUGUUUCAGCAACCaCACAUAUGUG
ACGGUGCUAAAUCCAGCAGAACAUAGUUCUGGGAGAUGAGAA
>AAXV01000010.1/2942-2843
UUCUUAUCAAGAGAAGCAGAGGGACUGGCCCAAUGAAGCUUCAGCAACCAACUUUUUGUC
AGGUGCUAAAUCCAGAAGACCGUUGAGUCGAAGAUGAGAA
>CP000724.1/763663-763763
GCCUUAUCAAGAGUGAUGGAGGGGaAGGGCCCGAUGAAAUCCGGCAACCAUAGAGUGUAU
GGUGCUAAGUCCCUCAGAAUUUUGGUUCUGAAAGAUGAGGA
>AAXV01000011.1/30443-30546
UUCUUAUCAAGAGAGAUGGAGGGACUGGCCCGAUGAAAUCUCGGCAGCGGAACUAUUAAG
UUACUGUGCCAAAUCCAGCAAGCAAUGUUCUUGAUAGAUAAGAG
>AAOX01000002.1/320062-320165
UUCUUAUCAAGAGAGACGGAGGGGuAUGGCCCGAAGAAGUCUCGGCAGCAGGUUCAUCCG
GACACUGUGCCAAAUCCAUCAGGCAAAGGCCUGGCAGAUAAGAA
>ABCB02000018.1/9340-9436
CCCUUAUCAAGAGAGGCGGAGGGAaCAGACCCUGUGAUGCCCGGCAACCUGCGGUUUGCA
AGGUGCCAAUUUCUGCGGGAAAACCGGAAGAUGAGGU
>CP000685.1/4776282-4776182
UACUUAUCCAGAAAGACUGAGGGAaUAGGCCCAAUGAAGUCUUAGCAACCUGUUGCCGAA
UAAGGUGCUAAAUCCUUCCGCUAUAAGCGGGCAGAUAAGAA
>CP000557.1/1285675-1285779
GUCUUAUCAAGAGUGGGCGAGAGAaCGGGCUUGAUGACCCCACAGCAACCUGCCGCUGGC
AAGGUGCUAAAACCCGCAAAGCGAGUUcGCUUUGGAUGAUAAGAA
>AE015927.1/303338-303443
CUCUUAUCGAGAGAGGUGGAGGGAaAGGGCCCUAUGAAACCCGGCAACCAAUAUUUUUag
aAGUAUUAAGGUGCCAAUUCCUGCAGAAAGUUCUGCAAGAUAAGAG
>AE001437.1/453563-453665
UUCUUAUCAAGAGUGACGGAGGGAUAGGCCCUAUGAAGUCCGGCAACAUCCAAUUAUUUU
GGAGAUGUGCUAAUUCCUACAGGUUUAUCCUGAGAGAUGAGAA
>CP000673.1/503077-503184
UUCUUAUCAAGAGCGGCGGAGGGAUAGGCCCUAUGAAGUCCGACAACCGACAUUUUGUGC
AUCGGUGUCAAUUCCUACAGAGUGUGUUaauACUCUGAAAGAUAAGAA
>AAOX01000055.1/439-545
UUCUUAUCGAGAGUGGUGGAGGGACUGGCCCUGUGAUACCCGGCAGCCGCUGACUUAGUC
AGAAUGGUGCUAAAUCCAGCAAAGCGCAAUGCUUUGGCAGAUAAGAU
>CP000612.1/107660-107768
CUCUUAUCCUGAGAGGUGGAGGGACUGGCCCUAUGAAACCCAGCAACCaUUCGGUUAAgC
CCGGACUGGUGCUAAUUCCUGCAGAAGAUAUUCUUCUGGCAGAUAAGAG
>AAWL01000002.1/146610-146509
UACUCAUCAAGAGuUGGUGGAGGGACUGGCCCGAUGAAACCGCGGCAACCaUUUGGCAAG
UCCAAAACGGUGCCAAUUCCGGCGUACGGCGCGAGAUGGGGA
>AP008230.1/4551167-4551265
CUCUUAUCAAGAGAGGCGGAGGGACUGGCCCCAUGAAGCCCGGCAACCUACAUAUGUGAG
GUGCUAAAUCCAGaGAACCAUCAGGUUCGAAGAUAAGAG
>CP000673.1/1915422-1915314
UUCUUAUCAAGAGAGGUGGAGGGACUGGCCCUAUGAUGCCCGGCAACCUGAAUGUAUuua
CAUUCAAUGGUGCUAAUUCCAGCAGGUAAUAUAACCUGAAAGAUGAGAG
>AP009389.1/1533734-1533850
CUCUUAUCCGGAGUGGCGGAGGGACUGGCCCUAUGAAGCCCGGCAACCUUUGGGUAUaua
ggcguaCCCAAAAAGGUGCUAAUUCCUGCAGGAGAUUUAuCUUCUGACAGAUAAGGG
>CP000673.1/3104226-3104112
UUCUUAUCAAGAGAGGCGGAGGGACUGGCCCUAUGAAACCCAACAACCGGCAUUUAUuuc
aaUAUGUAUCGGUGUUAAUUCCUGCAGAGUUAAUUuauACUCUGAAAGAUGAGAA
>AAOX01000006.1/30687-30791
CUCUUAUCCAGAGAGGCGGAGGGAaUUGGCCCUAUGAAGCCUCGGCAGCAGACUCCUUGC
GAGAACUGUGCCAAAUCCAACAAGCGGAAGCUUGGAAGAUGAGAG
>AE015927.1/1456770-1456662
AGCUUAUUAAGAGCGGUGGAGGGACUGGCCCUAUGAAGCCCGGCAACCUGUAUAUGUguu
ugcauAUUAUAAGGUGCUAAAUCCUGCGGUGUAAACCGAGAGAUGAGGA
>AE017194.1/1084280-1084386
UUCUUAUGUUGAGAAGUGGAGGGACGGGCCCUAUGAAACUUCGGCAACCUCGUAUGAGAC
GAAAGGUGCCAAAUCCUGCAGGUGAAGAAaCACCUGAAAGAUAAGAG
>AE017194.1/3299167-3299061
UUCUUAUUAAGAGAGAUGGAGGGACUGGCCCGAUGAAAUCUCAGCAACAGGCUAUAAAAG
UACUGUGCUAAGUCCAGCAAACGUAUGAagCGUUUGGAAGAUGAGGG
>AE015927.1/1226200-1226097
AUCUUAUCAAGAGCGGUUGAGGGACUGGCCCUAUGAAACCCAGCAACCUAUACACAAAGU
AUAAAGGUGCUAACUCCAGCAGGAAAUUUCCUGAAAGAUAAGAA
>AAXV01000007.1/42365-42470
CUCUUAUCAAGAGUAGCUGAGGGACUGGCCCUAUGAAGCUCGGCAACCUCCUUUUAUAAA
GGAAGGUGCUAAAUCCUGCAAACGAAAUUCGUUUGAUAGAUAAGAG
>AAOX01000002.1/340881-340984
CACUUAUCUAGAGUGGCUGAGGGACUGGCCCAUCGAAGCCCGGCAACCUGCUAAAAGCAA
GGUGCCAAUUCCAGCAAAAUGUCCAgcAUUUUGGGAGAUAAGGU
>AAXG02000006.1/101826-101729
GCCUUAUCAAGAGCGGUGGAGGGAACGGCCCGAUGAAACCCGGCAACCUGCGCAUUGCGC
AAGGUGCCAAAUCCGGCGAGAGAAUCGAAAGAUGAGGA
>CP000673.1/818867-818971
AACUUAUUAAGAGAGGCGGAGGGAAAGGCCCUAUGAAGUCCGGCAACCAGCAUUAUGuAA
UGUAUUGGUGCUAAAUCCUGCAGCAUUGUAGCUGAAAGAUGAGGU
>AE001437.1/1976371-1976471
UUCUUAUCAAGAAGGUGGAGGGACUGGCCCUAUGAAGCCUGACAACCGGCAAAUGUACGG
UGUUAAUUCCUGCAAAACUUAUUuGUUUUGAAAGAUAAGAA
>AE001437.1/2914841-2914733
GUCUUAUCAAGAGAGGUGGAGGGACUGGCCCUAUGAAACCCAACAACCaGCAUUUUUUaa
uuAGAUGUAUGGUGUUAAUUCCUGCAAAGUUAAUUUUGAGAGAUAAGAG
>CP000232.1/2070462-2070570
CUCUUAUCGAGAGcUGGCGGAGGGACUGGCCCGAUGAAGCCCGGCAACCGGCCUCUUAga
acCCAGGUACGGUGCCAAUUCCUGCAGGAUUUCUCCUGGCAGAUGAGAG
>AAEW02000009.1/42224-42117
GUGUUAUCACGAGUGGUGGAGGGAAUGGCCCUUUGAAACCACAGCAACCgGUCCUGACGu
ucagGAUGACAGGUGCUAAUUCCACCCCCGCAAGGGGACAGAUGAGAC
>AAWL01000026.1/22109-22215
CUCUUAUCAAGAGCGGUGGAGGGACUGGCCCUGUGAAGCCGCGGCAACCGGCAGCAAUGC
GUCUGGUGCCAAAUCCAGCAGAAUCUUCGgAUUCUGGAAGAUGAGAG
>CP000724.1/968949-968838
CUCUUAUCAAGAGAGGUGGAGGGACUGGCCCGAUGAAACCCGGCAACCaCGAAUUGUUuu
ugcAAUUCGAAGGUGCUAAUUCCAACAACACUUAUGUGUUGAAAGAUGAGAG
>ABCF01000005.1/97205-97306
UUCUUAUCGAGAGAGGCAGAGGGACUGGCCCUGUGAAGCCUCGGCAGCGgACUAUUUAUA
GUACCGUGCCAAAUCCAGCAAGCAUGUCUUGGGAGAUAAGAA
>AAXV01000019.1/61222-61331
AUCUUAUCAAGAGAAGCAGAGGGAuUUGGCCCGAUGACGCUUCAGCAACCUCUAACAAAu
GUUAGAAAGGUGCUAAUUCCAGCAAAGGUUUUUCCUUUGAGAGAUAAGAG
>AAOX01000038.1/20734-20635
UUCUUAUCAAGAGAGGUGGAGGGACUGGCCCGAUGAAACCCGGCAACCGGCAAUAGAACG
GUGCUAAUUCCAGCAGAGCAUGAUCUCUGGCAGAUAAGUU
>CP000612.1/3367128-3367031
UGCUCAUCAAGAGAGGUGGAGGGACUGGCCCGAUGAAACCCGGCAACCUCACGUAAGGUG
CCAAGUCCUGCGGGAAGAAUAUUCCUGACAGAUGAGGU
>BA000028.3/3200764-3200871
UUCUUAUCGAGAGAAGCUAAGGGAcCUGGCCUGUUGACGCUUCAGCAACCUCUAUCUCCA
UUAGAAAGGUGCUACCUCCAGCAAGAUGUAUGUCUUGAAAGAUAAGAG
>AAOX01000006.1/96737-96624
UUCUUAUCAAGAGAGGCAGAGGGUAUGGCCCUGUGAAGCCUCAGCAACCUUCAAUGGAua
auAUUGAAAAGGUGCUAAUUCCUGCAGGUCCUUUAugGGCUUGAAAGAUAAGAA
>BA000028.3/2856865-2856757
UCCUUAUCAAGAGuCGGGGGAGGAAuCUGGUCCAUUGAUCCCGCAGCAACCaGUUACAAU
GaAGUAACAUGGUGCUCAUUCCAGCAAGCGUAGGCUUGAUAGAUGAGAA
>CP000673.1/3384182-3384086
UUCUUAUUUUGAGAGACGGAGGGACUGGCCCUAUGAUGUCCGGCAACCUGAAUAUUUAAG
GUGCUAAUUCCAGCAGGUAUUACCUGAGAGAUAAGAA
>CP000382.1/316300-316411
AUCUUAUCAAGAGUGGUUGAGGGACUGGCCCUAUGAAACCCGGCAACAACUAAUUUUcau
uuaaAUUAGUAAUGUGCUAAUUCCAGCAGGAAAUUUUCCUGAAAGAUAAGAG
>AE001437.1/1073888-1073785
UCCUUAUCAAGAGAAACGGAGGGACUGGCCCAAUGAUGUUUCAGCAACCAAGGUUUUAUA
CUUAUGGUGCUAAUUCCAGCAGGAUAUUUUCUGAAAGAUGAGGA
>ABDQ01000003.1/211832-211918
UGCUUAUCUAGAGUGGCGGAGGGACUGGCCCUUUGAAGCCCAGCAACCUAUAUUUAUUAU
GUGGUGCUAAUUCCAGACAGAUGAGGA
>CP000232.1/1354284-1354167
CUCUUAUCGAGAGUGGUGGAGGGACUGGCCCGAUGAAGCCCGGCAACCCGCUCUCCUggu
uucuccgGGGGCGACaGGUGCCAAUUCCUGCAGGGCAGAAGGCCCUGAGAGAUAAGGG
>AAXV01000007.1/124740-124627
CUCUUAUCAAGAGCGGCGGAGGGAUAGGCCCUAUGAUGCCCGGCAACCAGUAGGUGAuga
aCUUACUAAGGUGCUAAUUCCUACAGAUUCUUACuugGAUCUGGCAGAUAAGGG
>ABCF01000016.1/2236-2349
CUCUUAUCGAGAGCGGCGGAGGGAuUAGGCCCGAUGAAGCCCGGCAACCUACAGGCAGuu
ucugCUUGGAAAGGUGCUACAUCCUACAGGCUCAAUGAGUCUGGAAGAUAAGAG
>CP000612.1/2872894-2873007
UUCUUAUCCAGAGAGGCUGAGGGACUGGCCCUGAGACGCCCGGCAACCUUCUUAGGCauu
uaucUAAGAAAGGUGCUAAUUCCUGCAGAAGAAUAAuCUUCUGAAAGAUAAGGA
>AP009389.1/251789-251896
UUCUUAUCGAGAGAAGGGGAGGGACGGACCCAAUGAACCUUCGGCAACCUUCAGGCUUga
aggCCUGAAAAGGUGCCAAUUUCCGCCGGGUAACCGGAGAGAUAAGAA
>CP000142.2/516461-516352
UCUUUAUCGAGAGUGGUGGAGGGAUAGGCCCUGUGAAACCACAGCAACCGAUUCGCCGgc
gcgAAUGUCAGGUGCUAAUUCCUACCCCUUCAACAGGGGAGAGAUGAGGA
>AE015927.1/2676955-2676853
UUCUUAUCAAGAGAGGCGGAGGGACUGGCCCUAUGAAACCCGGCAACCAAAAAUAAUAAU
UUUAAGGUGCCAAUUCCAGCAGGUGAAACCUGACAGAUAAGAC
>CP000232.1/1204935-1204832
GGCUUAUCGCGAGAGGUGGAGGGAGGGCCCCGAUGAAACCCGGCAACCCCGCUAUUUAGC
CGGAAGGUGCCAAGUGCCGCAGGAAACCUCCUGGAAGAUAAGUU
>CP000673.1/1916685-1916789
UUCUUAUCAAGAGAGGUAGAGGGACUGGCCCUGUGAUACCCGGCAACCUUAUUGUUUUCA
AUGGUGCUAAUUCCAGCAGGCAUGUAUuUGCUUGACAGAUGAGAA
>AAOX01000005.1/171326-171162
CUCUUAUCGAGAGcAGGCGGAGGGAuUUGGCCCGAUGAAGCCCAGCAACCGACCGUAAUu
ccguugugaaacggggcgcagcaagauuugcgccgguauguaaauaccuuUAAGGCACGG
UGCUAAUUCCAACAGAGGAGAUUuuucuUUUCUGGGAGAUAAGAG
>AAXV01000033.1/3690-3784
CUCUUAUCAAGAUAGGUGGAGGGAcUUGGCCCAAUGAAGCCUCGGCAACCGAAACAUAGG
UGCCACUUCCAACCGAUGUAUCUGAGAGAUAGGAG
>AAOX01000002.1/320243-320340
CACUUAUCCAGAGAGGCGGAGGGACUGGCCCGAUGAAGCCUCGGCAGCAgGUCUGUUGAC
ACUGUGCCAAUUCCACCGGUAUACCGGAAAGAUAAGCA
>CP000482.1/3869976-3869870
UGCUUAUCAAGAGUGGUGGAGGGAAAGGCCCUGUGAAACCACAGCAACCGGCCGUCAUGG
CGCCAGGUGCUAAUUCCUGCCGUCAGGCAAAGAUGAGAGGGUGUGCU
>CP000698.1/4591678-4591570
GCUUUAUCGAGAGUGGUGGAGGGAAAGGCCCUGUGAAACCACAGCAACCGGUUCGCGAaa
gcgAAUGCCAGGUGCUAAAUCCUGCCGACUGACCAGGCGAAGAUGAGGU
>AL009126.3/3997775-3997881
ACCUUAUCAAGAGAGGUGGAGGGACUGGCCCUAUGAUACCCGGCAACCGCUGUUUCAAAC
AGAAUGGUGCUAAAUCCUUAAGAACAUUGCGUUCUUGCAGAUGAGGC
>CP001097.1/2001878-2001771
CUAUCAUCGAGAAAGGUGGAGGGACUGGCCCUGAGAAGCCUUGGCAACCGUCACGCACAG
UGAUUGGUGCCAAUUCCAUCCCGGACUGCGaGCCGGGAGAGAUGAUGG
>CP001336.1/1583758-1583658
CUCUUAUCCAGAGuAGGUGGAGGGACUGGCCCGAUGAAACCCGGCAACCGACAUGAAAAU
GCACGGUGCUAAAUCCUGCAGGAAAUACUGGGAGAUGAGAG
>CP001022.1/2707752-2707649
CACUUAUCCAGAGAGGUGGAGGGACUGGCCCUACGAAACCUCGGCAACAGACUCAUUAUG
AGCACUGUGCCAAUUCCAUCAGACAAUUGUCUGAGAGAUGAGUC
>AL009126.3/1258304-1258424
UUCUUAUCGUGAGAGGUGGAGGGACUGGCCCUUAGAAACCUCAGCAACCGGCUUGUUUug
cauuugcaaAGCGCCAAGGUGCUAAAUCCAGCAAGCGUUUUUuaUGCUUGGAAGAUAAGA
A
>AE008691.1/500243-500352
CUCUUAUCAAGAGAGGUGGAGGGAaAGAGCCCGAUGAAACCCGGCAACCUGUCCUUUUAA
GGAUAAGGUGCCAAUUCUCUCAGAAGAUUUUuuCUUCUGAAAGAUGAGGG
>CP001390.1/1543852-1543744
UGCUUAUCAAGAGUGGUGGAGGGAaAAGGCCCUGUGAAACCACAGCAACCGGUUGAUCCg
aaaggacGGCGUCAGGUGCUAAAUCCUGCCCAUUGGGUAAaGAUGAGAG
>ABDU01000083.2/79240-79352
UUCUUAUCAAGAGAGGUGGAGGGACUGGCCCUGUGAAACCCAGCAACCUAUGGUAUAagu
auuuuuuauGUCAUAACGGUGCUAAAUCCUGCAGGUUUACUGAUAGAUAAGUA
>AL009126.3/1424683-1424527
CUCUUAUCGAGAGuUGGGCGAGGGAuUUGGCCUUUUGACCCCaAAAGCAACCGACCGUAA
UuccauugugaaauggggcgcauuuuuuucgcgccgagacgcuggucucuUAAGGCACGG
UGCUAAUUCcAUUCAGAUCUGAUCUGAGAGAUAAGAG
>ABDT01000114.2/68234-68332
CUCUUAUCAAGAGAGGUGGAGGGAuAGGGCCCAGUGAAACCCGGCAACCUGUAUAUACAA
GGUGCCAAUUCCUGUAGAUGUAAUUCUACAAGAUAAGAA
>CP001089.1/3288078-3288187
UUCUUAUCAAGAGCGACCGAGGGACUGGCCCGGUGACGUCGCGGCAACCCGCCUGAAAAG
GUACGGUGCCAAUUCCAGCAAAGCCGCACagcgGUUUUGACAGAUAAGGA
>CP000879.1/1211576-1211465
UCCUUAUCGAGAGAGGCGGAGGGACUGGCCCGAAGAAGCCCGGCAACCUGCAUAAUUuaa
caaaauUAUGCAAUGGUGCUAAAUCCUGCAGAGAAAUUCUGGGAGAUAAGGA
>ACOM01000005.1/822103-822219
AACUUAUCAAGAGUGGUGGAGGGACUGGCCCUAUGAAACCCGGCAACCGACAUUUAGuuc
auuuacuaUAUGUGACGGUGCUAAUUCCUGCAGUUUAUUUAAACUGGUAGAUGAGAG
>AE008691.1/2076682-2076573
CUCUUAUCAAGAGUGGUGGAGGGACUGGCCCGAUGAAACCCGGCAACCGGCACGUAAGUG
CUUGGUGCCAAUUCCUGCAGGUUGgggUUACccAGCCUGAGAGAUGAGAG
>CP001098.1/2431377-2431263
CAAUCAUCAAGAGUGGUGGAGGGACUGGCCCGAAGAAGCCCGGCAACCUACCUGAGUuua
gcAAGGUAAGGUGCCAAAUCCUGCAUUCUGGGGAauccGGAGUGAGAGAUGAGGG
>CP000909.1/4069333-4069227
UGCUCAUCGAGAUGGGCUGAGGGACUGGCCCGAUGACGCCCGGCAACCCCCGCCAGGGAA
GGUGCCAAAUCCAGCGGCAAUGGAUaucauUGGCCGAAAGAUGAGAG
>AL009126.3/3364503-3364397
CUCUUAUCAAGAGAGGUGGAGGGAAGUGCCCUAUGAAGCCCGGCAACCAUCAACACUGUU
GAAAUGGUGCCAAUUCACACGAAGCGUUCaGCUUUGAAAGAUGAGAG
>CP001022.1/2804795-2804898
UUUUUAUCGCGAGAGACGGAGGGACUGGCCCGAUGAUGUUUCGGCAGCGGACGAUUAAAU
CGUACUGUGCCAAAUCCAGCAAGCUGCGGCUUGAGAGAUAAGAA
>CP001089.1/3739157-3739264
UGCUUAUCAAGAGUGGUGGAGGGAuaAGGCCCGAUGAAACCACAGCAACCGGCCCUGCGa
caaacagGGCGCCAGGUGCUAAAUCCUGCCGCAAGGCGAAGAUGAGCG
>CP001022.1/2309368-2309263
CUCUUAUCGAGAGUGGUGGAGGGACUGGCCCGAUGAAACCCGGCAACCGCGGAAUUUAUU
CCGAAguGGUGCUAAUUCCAGCAGACGAUUGUCUGCAAGAUGAGAG
>AP008230.1/5317569-5317463
UUCUUAUCAAGAGUGGUGGAGGGACUGGCCCGAUGAAACCCAGCAACCGGUAUUCGGaug
AAUACAACGGUGCUAAUUCCUGCGAUGGAAGCAUUGAUAGAUGAGAG
>Y09476.1/38002-37885
UUCUUAUCAAGAGAAGCAGAGGGACUGGCCCGACGAAGCUUCAGCAACCGGUGUAAUGgc
gaucagccAUGACCAAGGUGCUAAAUCCAGCAAGCUCGAACAGCUUGGAAGAUAAGAA
>AACY020322622.1/575-479
UACUUAUCAAGAAAGGUGGAGGGAaAAGGCCCUUUGAAACCUUAGCAACCCCAAaUUAGG
AAGGUGCUAAAUCCAGAUGUAAAAAUCAAGAUAAGAG
>CP001124.1/432444-432343
UGCUUAUCUAGAGUGGUGGAGGGAAAGGCCCUGCGAAGCCACAGCAACCGGCCCAGAAau
gGGCGACAGGUGCUAAAUCCUGCCGAAAGGCGAAGAUGAGAA
>CP001110.1/965443-965552
CUAUCAUCCAGAAAGGUGGAGGGACUGGCCCUGAGAAGCCUUGGCAACCgUCAUUGCUCU
AAUGAGCGGUGCCAAUUCCAUCCCGGCAUAAAgACCGGGAAUGAUGAUGG
>CP001022.1/2977132-2977031
UUCUUAUCCAGAGAGGUGGAGGGACUGGCCCUUUGAAGCCUCAGCAACAgGUCGAAAGAC
ACUGUGCUAAUUCCUGCGGGUGUUGUACCCGAUCGAUAAGCU
>ABDT01000037.2/9251-9359
UACUUAUCAAGAGUGGUGGAGGGACUGGCCCUGUGAAACCCGGCAACCAAUAUUUAUuag
auGAUAUGAGGUGCCAAAUCCUGCAGUUUUUAUGACUGGUAGAUAAGGU
>CP001022.1/449125-449227
CUCUUAUCGUGAGuUGGCAGAGGGAaUUGGCCCGAAGACGCCGCAGCAACCGACCAUCCG
GCACGGUGCUACAUCCAACAGACAUUCGUCUGAGAGAUAAGAG
>CP001022.1/2949654-2949549
UUCUUAUCAAGAGAAGUCGAGGGAACGGCCCGAAGACACUUCAGCAACCCCGCGCGUAGC
GGAAGGUGCUACUUCCUAAAAGGAAUUUUUCCUUUGAAGAUAAGAG
>CP000853.1/102837-102950
CUUUUAUCGAGAGAGGUGGAGGGAAAGGCCCUAUGAAACCUCGGCAACCUGCAAACGUau
uugUUUGAAAAGGUGCCAAUUCCUACUCUAAGUGAAcUUAGAGAGAGAUAAGAG
>AL009126.3/1426876-1426976
UUCUUAUCAAGAGcAGGCAGAGGGACGAGCCCGAUGAAGCCCGGCAACCGACUUAUAAAG
CACGGUGCUAAUUCUUGCAGCUAGCGGCUGAGAGAUAAGAU
>CP000875.1/2997482-2997580
CUCUCAUCGAGAUGGGCAGAGGGACUGGCCCGACGAAGCCCGGCAACCCCAUUAUUUGGA
AGGUGCCAAAUCCUGCAGGUUCGGCCUGAUAGAUGAGUU
>CP001022.1/2505940-2506043
UACUUAUCGAGAGCGACCGAGGGAuUAGGCCCAACGACGUCCGGCAACCACCUUUAAGGA
ACGGUGCCACAUCCUACAGAAUGUUUCAUUCUGAGAGAUAAGUU
>AL009126.3/3999166-3999272
UCCUUAUCAAGAGAGGUGGAGGGACUGGCCCUGCGAUACCCGGCAACCGCUGUUUAACAG
AAUGGUGCUAAAUCCUUUAGAGCAaUGAUuGCUCUUGAAGAUAAGGU
>CP000875.1/1061086-1061193
AACUCAUCCAGAGGGGUGGAGGGAUCGGCCCUAUGAAACCCCGGCAACCGCAGGCAGCaa
ugCUUGGACUGGUGCUAAGUCCGACAGAAUCAUUCUGGAAGAUGAGGG
>AE008691.1/1750369-1750270
CUCUUAUCAAGAGAGGUGGAGGGACUGGCCCGAUGAAACCCGGCAACCAGCCUUAGGGCA
UGGUGCCAAUUCCUGCAGCGGUUUCGCUGAAAGAUGAGAG
>ABDT01000031.2/132-23
UUUUUAUCAAGAAAGACAGAGGGACUGGCCCUAUGAAGUCUAGCAACCUGAAUUAUUaau
UAAUUUAAGGUGCUAAUUCCAGCAGAUAUUUUAUAUCUGAAAGAUAAGAA
>AL009126.3/3129333-3129195
CUCUUAUCCCGAGcUGGCGGAGGGACAGGCCCUAUGAAGCCCAGCAACCGGUUUCUCUgu
uauuuauuauguucaacugagugagACAACCAAGGUGCUAACCUgUUGCAAGGUUGUAUg
auUCCUUGAGCGAUAAGAG
>AP008955.1/3935954-3935848
UUCUUAUCCAGAGAGGUGGAGGGUCUGGCCCGAUGAAGCCCGGCAACCGUUGCAUAUUGC
AACAAGGUGCCAAUUCCUGCGAGACGUUUCGUCUCGAAAGAUAAGAA
>ACML01000054.1/24739-24633
CUCUUAUCAAGAGAGGUGGAGGGAUCGGCCCUAUGAAACCUCGGCAACCCCUAUUUUAUU
UAGGAAGGUGCCAAUUCCUUUAGAAUUUAAAUUCUAAAAGAUAAGAA
>AP009049.1/1342262-1342152
UUCUUAUCCAGAGUGGCGAAGGGACUGGCCCUAUGAUGCCCAGCAACCUGAAUGAUUuuu
cauCAUUCAACGGUGCUAAUUCCAGCAGGUAUAAAACCUGAAAGAUGAGAA
>ACDK01000006.1/20557-20663
GUCUUAUCAAGAGUGGUGGAGGGACUGGCCCUAUGAAGCCCAGCAACCAAGAAUUUUaau
cgAUUCUUAAGGUGCUAAAUCCUGCAGGAAAUCCUGGUAGAUAAGAG
>CP000924.1/750630-750734
CUCUUAUCGAGAGUGGUGGAGGGACUGGCCCGAUGAAACCCGGCAACCGGCAUUUUAuaU
GCGUCUUGGUGCCAAUUCCAGCAGCGUUUCGCUGAAAGAUGAGAG
>ACMX01000011.1/17693-17806
CUCUUAUCCAGAGAGGCGGAGGGACUGGCCCUAUGAUGCCCGGCAACCgAGCUUAUGAau
uaUAAGCUAAGGUGCUAAUUCCUGCAAAACGAUUUucGUUUUGGAAGAUAAGAG
>CP000448.1/1653165-1653067
CUCUUAUCCAGAGUGGUGGAGGGACUGGCCCGAUGAAACCCGGCAACCGCCUGAAAGGUA
UGGUGCCAAAUCCUGCAGGAGGAUCCUGGCAGAUGAGAG
>ABEZ02000013.1/193212-193110
ACCUUAUCAAGAGAGGCUGAGGGACAGGCCCUAUGAAGCCCAGCAACCACUUGGAAAAGG
AAGGUGCUAAAUCCUGCUAGAGAGAAUUCUAGAAAGAUGAGGU
>CP000764.1/3033666-3033778
UUCUUAUCUAGAGAGGUAGAGGGACUGGCCCUAUGACACCUCAGCAACCAUUAACAAAcu
uGUUAAUAAGGUGCUAAUUCCAGCAAAUUAUCAAauAAUUUGAGAGAUAAGAA
>CP001078.1/2736261-2736158
UUCUUAUCGAGAGUGGUGGAGGGACUGGCCCUAUGAAACCCGGCAACCaAUAUAUUAUAU
AUAUAAGGUGCUAAAUCCUGCAGUAAGUAACUGAUAGAUAAGGG
>CP000923.1/995529-995640
CUCUUAUCAAGAGUGGUGGAGGGACUGGCCCGAUGAAACCCGGCAACCGGCAUUUAUaUG
CGUCUGGUGCCAAAUCCUGCAGGUUAGAUUauucuAACCUGAGAGAUGAGAG
>ACMW01000090.1/86610-86722
UUCUUAUCUAGAGAGGUAGAGGGACUGGCCCUAUGACACCUCAGCAACCAUUAACACGuu
cGUUAAUAAGGUGCUAAUUCCAGCAAAUUGUGAAaaGAUUUGACAGAUAAGAA
>ABWP01000002.1/3034-3135
ACCUUAUCAAGAGAGGCUGAGGGACAGGCCCGAUGAAGCCCGGCAACCACCCAUAAGGGA
AAAGGUGCUAAUUCCUACAGGAUUUAUCCUGAAAGAUGAGGU
>ACMV01000059.1/168768-168876
AGCUUAUCAAGAGAAGCGGAGGGAaCUGGCCCUACGAAGCUCAGCAACCUGCUUAUAAGA
AGCAAGGUGCUAAGUCCAGCAAAAUGGCAUccAUUUUGAAAGAUAAGGU
>CP000813.1/1116941-1116823
UUCUUAUCAAGAGAGGCAGAGGGACUGGCCCUGUGAAGCCUCAGCAACCGGUGUAGUAga
aaucuauuuucuAUGACCAAGGUGCUAAAUCCAGCAAGCAACUGCUUGGAAGAUAAGAA
>CP000727.1/1728869-1728972
UACUUAUCAAGAGAGGCGGAGGGACUGGCCCUGUGAAGCCCAGCAACCUAUAUGAAAgug
AAUAUAAGGUGCUAAAUCCUGCAGCAUAAGCUGAGAGAUGAGGA
>ACMP01000006.1/18282-18169
CUCUUAUCAAGAGUGGCGGAGGGACUGGCCCGAUGAUGCCCGGCAACCgAGCUUAGAAcu
uaUAAGCUAAGGUGCUAAUUCCUGCAGAACGAUUUucGUUUUGGAAGAUAAGAG
>CP001615.1/763985-763879
CUCUUAUCAAGAGAGGCUGAGGGACUGGCCCUAUGACGCCCAGCAACCGCGGAGCAAUCC
GAAAUGGUGCUAAUUCCAGCAAGGUGAGAAACCUUGACAGAUGAGAG
>ABRX01000004.1/223227-223118
CUCUUAUCAAGAGAGGCAGAGGGACUGGCCCUAUGACGCCCGGCAACCgUUUCUACUAUA
GAAAUUGGUGCUAAUUCCUGCAAAGCUGUUAcaGCUUUGACAGAUAAGAG
>CP001034.1/2889251-2889136
UCCUUAUCAAGAGUGGUGGAGGGACUGGCCCUAUGAAGCCCGGCAACCGGCAGCAGCuaa
uccuGCUGUAAAGGUGCCAAAUCCUGCAGAAGUGUAUuaCUUCUGACAGAUAAGGA
>CP001056.1/749334-749442
AUCUUAUCAAGAGUGGUGGAGGGACUGGCCCUAUGAAACCCGGCAACCAAAUGAUUAcuu
aUCAUUUAUGGUGCUAAAUCCUGCAACUUAUGGAGUUGAUAGAUGAGAG
>ACJM01000005.1/12852-12955
CUCUUAUCAAGAGaAGGUGGAGGGACUGGCCCGAUGAAACCCGGCAACCgGACACGCGUC
GCGGUGCUAAUUCCAGCAGGGAGUGAAACCCUGAUAGAUAAGAG
>ABDP01000004.1/161395-161294
CUCUUAUCAAGAGAGGUGGAGGGAaaAGGGCCCUAUGAAACCCGGCAACCAGUGAUAUUC
ACUAAGGUGCCAAUUCCUGCAGUAUUAUCUGCAAGAUAAGAG
>CP000922.1/2445298-2445193
CUCUUAUCAAGAGAGGUGGAGGGAUGUGCCCGAUGAAACCCGGCAACCGUCAGCGCUGCU
GAAAUGGUGCCAAUUCACACAAAGCGUUUGCUUUGAGAGAUAAGAG
>CP001393.1/1215384-1215507
UUCUUAUCAAGAGUGGCGGAGGGACUGGCCCAAUGAAGCCCGGCAACCGGAAAAAGGuag
gggugcccUUUUUCUUGGUGCCAAUUCCAGCAGGUAUUUUUuuaaaaUACCUGGCAGAUA
AGAA
>CP000930.2/1734610-1734715
CUCUUAUCAAGAGuUGGUGGAGGGACUGGCCCGAUGAAGCCCGGCAACCaGCAGGUUUUU
CCUGCAUGGUGCCAAUUCCUGCAGGGGAAACCCUGAAAGAUAAGAC
>CP000679.1/1731346-1731467
UUCUUAUCAAGAGUGGUGGAGGGACUGGCCCAAUGAAGCCCGGCAACCGGAAAAAGGuau
gggugcccUUUUUCUUGGUGCCAAUUCCAGCAGGUAUUUUUaaaaUACCUGGCAGAUAAG
AA
>ABDA02000002.1/27359-27468
CUCUUAUCUAGAGAGGUGGAGGGAcUGUGCCCUGUGAAACCCAGCAACCAUCAAUUUUua
cAUUGAAAUGGUGCUAAUUCCUGCAAAGCAAAUGCUUUGAGAGAUGAGAG
>ACLX01000083.1/11419-11532
UUCUUAUCUAGAGAGGUAGAGGGACUGGCCCUUUGACGCCUCAGCAACCAUUAACAUUca
uucGUUAAUAAGGUGCUAAUUCCAGCAAAUUGUGAAaGAUUUGACAGAUGAGAA
>BAAZ01010499.1/873-972
CUCUUAUCAAGAGAGGUGGAGGGAuAGGGCCCGAUGAAACCCGGCAACCUGUAUUUUCAA
GGUGCCAAUUCCUGUAGAUAGAUUAUCUACAAGAUAAGAG
>ABKW02000003.1/317079-316978
CUCUUAUCAAGAGAGGUGGAGGGAaaAGGGCCCUAUGAAACCCGGCAACCAGUGAUAUUC
ACUAAGGUGCCAAUUCCUGCAGUGCUAUCUGCAAGAUAAGAG
>CP001348.1/101863-101963
UCCUUAUCAAGAGAGGUGGAGGGAaUGGGCCCGAUGAAACCCGGCAACCaGCAUUUUUUG
CAUGGUGCCAAUUCCUGCAGGCUAUGCCUGGAAGAUGAGGG
>ABVH01000010.1/37660-37766
CGCUUAUCAAGAGCGAGGGAGGGACUGGCCCGAUGAACUCCGGCAACCUGCUUCAUUUAG
CAAGGUGCCAAUUCCAGCAAAAUGGAUUccAUUUUGGAAGAUAAGAC
>CP000560.1/1082099-1081978
UUCUUAUCAAGAGAAGCCGAGGGACUGGCCCGACGACGCUUCAGCAACCGGUGUAGUGgu
uuacccaaaccAUGACCAAGGUGCUAAAUCCAGCAAGCUAAAAAcAGCUUGGAAGAUAAG
AA
>CP000721.1/1647224-1647332
AACUUAUCAAGAGUGGUGGAGGGACUGGCCCGAAGAAACCCAGCAACCgGUAAAUUUUau
agAAUUACUUGGUGCUAAAUCCUGCAGCGUAAGAGCUGGUAGAUAAGGU
>ACMR01000082.1/17402-17507
UUCUUAUAAAGAGAGGUGGAGGGACUGGCCCUUUGAAACCUCAGCAACCUAAUAUUACAU
AAAGGUGCUAAAUCCUGUAGGAUCUAAAaGUCCUAAAAGAUAAGAA
>ACLP01000020.1/71764-71658
CUCUUAUCAAGAGUGGUGGAGGGAUGUGCCCUACGAAACCCAGCAACCGUCAUUGUAUGA
CAUGGUGCUAAUUCACAUAAAGUUAAUCauACUUUAGAAGAUGAGAG
>ACLW01000047.1/255928-256033
UUCUUAUUAAGAGAGGUGGAGGGACUGGCCCUUCGAAGCCUCAGCAACCUUAUGUGAUAU
AAAGGUGCUAAAUCCUGUAGGAUCUAAAaGUCCUAAUAGAUAAGAA
>ACNG01000055.1/75164-75269
UUCUUAUUAAGAGAGGUGGAGGGACUGGCCCUUCGAAGCCUCAGCAACCUAAUGUGAUAU
AAAGGUGCUAAAUCCUGUAGGAUAUAAAaGUCCUAAUAGAUAAGAA
>AP009484.1/63878-63783
UGCUUAUCCAGAGUGGUGGAGGGACUGGCCCUAUGAAACCCGGCAACCUAUUAAUUUAGG
UGCUAAUUCCAGCAGGUAUAUCCUGAAAGAUAAGGU
>ABFU01000060.1/128844-128955
CUCUUAUCGAGAGCGGCGGAGGGAaUAGGCCCUGUGAAGCCCGGCAACCAUCAAGCGAau
uuugCUUGAAAAGGUGCUAAUUCCUACAGGUAAUCUACCUGGAAGAUAAGAG
>AAML04000010.1/122381-122487
AUCUUAUCAAGAGUGGCAGAGGGACUGGCCCUGUGAAGCCCGGCAACCAGUAUAUUUaau
UAUACAUUGGUGCUAAAUCCUGCAGCAUUUAUGCUGAAAGAUGAGUA
>ABFD02000009.1/97533-97428
UUCUUAUCCAGAGUGGUGAAGGGACUGGCCCUAUGAAACCCAGCAACCAGUAUAUUUuua
UAUACAUUGGUGCUAAAUCCUGCAGUAUUAUACUGAAAGAUGAGUC
>AARM02000086.1/6918-7038
CUCUUAUCGAGAGCGGCAGAGGGACUGGCCCGAUGAAGCCCGGCAACCuAACUUUAUUua
agcguAAAGUGAAGGUGCUAAUUCCAGCAAAAAUgGUGuauuccGUUUUGAUAGAUAAGA
G
>ABSQ01002824.1/631-738
GCCUUAUCAAGAGCGGUGGAGGGAUAGGCCCUAUGAAACCCGGCAACCAUAGUGUGAauA
CACGUUUGGUGCUAAAUCCUACAGAAUAUUUAUUCUGAAAGAUGAGGA
>ACFR01000002.1/115417-115315
CUCUUAUCGAGAGAGGUGGAGGGAUGUGCCCUAUGAAGCCCGGCAACCGUCUGAUAUAGA
AAUGGUGCCAAUUCACAUAAAGUUCAACUUUAGAAGAUGAGAG
>AM295250.1/465274-465380
CUCUUAUCAAGAGAGGUGGAGGGAUGUGCCCUGCGAAACCCGGCAACCGUCUUUAUAUAG
AAAUGGUGCCAAUUCACAAAAAGUUGAACuGCUUUUGAAGAUGAGAG
>AARL02000014.1/678-559
CUCUUAUCGAGAGCGGCAGAGGGACUGGCCCGAUGAAGCCCGGCAACCUAACUUUAUgua
agcguAAAGUGAAGGUGCUAAUUCCAGCAAAAUGGUGUauuccGUUUUGGUAGAUAAGAG
>ABKL02000024.1/81090-81192
AUCUUAUCCAGAGAGGUGGAGGGACUGGCCCUAUGAAACCCGGCAACCAGUAUAUUUaUA
UACAAUGGUGCUAAAUCCUGCGGCGAAAGCUGAGAGAUGAGUA
>ACND01000092.1/77021-76920
UUCUUAUCACGAGAGGUGGAGGGACUGGCCCUAUGAUACCUCGGCAGCGgAUUCGUUAGG
AAUACUGUGCCAAUUCCAGCAAGGUAACUUGAAAGAUAAGAA
>ACMS01000020.1/866-971
CUCUUAUCCAGAGAGGUGGAGGGACUGGCCCUACGAUACCUCAGCAACGGGUUUUUUAAU
ACCGUGCUAAUUCCAGCAAGCUUAAAGuaAGCUUGGAAGAUGAGAA
>ACMM01000043.1/11026-11131
UACUUAUCCAGAGAGGUAGAGGGACUGGCCCUAUGACACCUCAGCAGCGGGUUCUGUAgu
AGGAACACCGUGCUAAUUCCAGCAAGCAAGUCUUGAAAGAUAAGUG
>ACLY01000071.1/41239-41095
CUCUUAUCAAGAGcAGGUGGAGGGAuUUGGCCCGAUGAAGCCCAGCAACCGACCGUAAUa
ccauugugaaauggggcguauauuuacgacgccaAAAGGCACGGUGCUAAUUCCAGCAGA
AAGUAUAcUUUCUGGUAGAUAAGAG
>CP000817.1/560536-560639
CUCUUAUGAAGAGCGGCGGAGGGAAGUGCCCUAUGAAGCCCGGCAACCAUCACAUAGUGA
AAAGGUGCCAAAUCACCCAAAGAUUUUUCUUUGAAAGAUGAGAG
>ACMT01000176.1/7164-7023
CUCUUAUCAAGAGcAGGUGGAGGGAuUUGGCCCGAUGAAGCCCAGCAACCGACCGUAAUa
ccauugugaaauggggcguuuauuuacgccaAAAGGCACGGUGCUAAUUCCAGCAGAAAG
UUUAcUUUCUGGCAGAUAAGAG
>ACNK01000182.1/46147-46039
UUCUUAUCAAGAGAGAUGGAGGGACUGGCCCGAUGAAAUCUCAGCAACAGGCUAUAUCAA
AGUACUGUGCUAACUCCAGCGAACGCAAUAggCGUUUGAAAGAUGAGGA
>CP000148.1/765280-765385
UUCUUAUCACGAGCGACCGAGGGACUGGCCCUAUGACGUCGCGGCAACCCCCCGCAAGGG
GACGGUGCCAAAUCCUGCGGAACGGCAAcGUUCCGGGAGAUAAGGA
>ACME01000005.1/38827-38723
AUUGUAUCAAGAGAGGUGGAGGGACUGGCCCUUUGAAACCUCGGCAACAGGUUCAUUUUG
AAUACUGUGCCACUUCCUGCAAGCUUUAUGCUUGAAAGAUAGAAU
>ABMW01084009.1/100-6
CAUUUAUCAAGAGUGGCAGAGGGUCAGGCCCUGUGAAGCCCAGCAACCUACAUUUGUAAG
GUGCUAAAUCCUGCGGUAUAACCGAAAGAUAAGUU
>ABGD02000008.1/40601-40696
ACCUUAUAAAGAGCGGCGGAGGGACUGGCCCUGUGAAGCCCGGCAACCUGCAUAUUGCAA
GGUGCCAAAUCCAGCGGUAUGACCGAGAGAUGAGGA
>CP001099.1/664814-664922
CUAUCAUCCAGAAAGGCGGAGGGACUGGCCCUGCGAAGCCUUGGCAACCUUCAUAUCAcc
UAUGAGAGGUGCCAAAUCCAUCCCGGAGGAAUUCCGGGAAAGAUGAUGU
>ACMJ01000013.1/79549-79437
CCUUUAUCAAGAGAGGCAGAGGGACCGGCCCUUUGAAGCCCAGCAACCUCAGUUUAUaag
aACCGAAUAGGUGCUAAUUCCUGCAAAAUGCAUUgcAUUUUGGAAGAUAAAAC
>CP001337.1/4323854-4323960
UGCUCAUCGAGAUGGGCUGAGGGACUGGCCCGAUGACGCCCGGCAACCCCCAACAGGGAA
GGUGCCAAAUCCAGCGGCAAUGAAGaacauUGGCCGAAAGAUGAGAG
>ACGB01000028.1/29135-29031
UGCUCAUCAAGAGUGGCGGAGGGAAUGGCCCUAUGAACCCACAGCAACCAUGGCCUCAUG
GCCAACGGUGCUAAAUCCUGCAAUGUAAUGAUUGUAAGAUGAGAG
>ACMZ01000099.1/4914-5019
UUCUUAUCAAGAGcAGGUGGAGGGACGAGCCCGACGAAACCCGGCAACCGAUCUACAAuc
GUAGACACGGUGCUAAUUCUCGCAGCAUUAUGCUGACAGAUAAGGA
>AASE01000018.1/36798-36683
CUAUCAUCGAGAAAGGUGGAGGGACUGGCCCUGAGAAACCUUGGCAACCgUCAAUUCAUa
augaaGUAUGAACGGUGCCAAUUCCAUCCCGGUAUAAAgGUCGGGAAAGAUGAUGG
>ACOK01000109.1/19481-19381
ACCUUAUCAAGAGCGGCGGAGGAAaCAGGUCCUGUGAAGCCCGGCAACCUGACUAUUUCG
GUCAAGGUGCUAAUUCCUGCGGUUUAUCCGGAAGAUGAGGA
>ACJB01000070.1/16733-16623
CUCUUAUCCUGAGUGGUGGAGGGAcaUGGACCCAACGAAACCCAGCAACCUCUUUUUAGU
AAAGAAAGGUGCCAAACCguUUGCAGACAUAUAUCGUCUGAACGAUAAGAG
>AP008971.1/1262692-1262597
AUCUUAUUAAGAGUAGUGGAGGGAaUGGGCCCUAUGAAACUCAGCAACCUAUUAAAUUAG
GUGCUAAAUCCCACAGGAAAUCCUGAAAGAUAAGUU
>ACNI01000057.1/7157-7272
UACUUAUCCAGAGAGGUGGAGGGAACGGCCCUAAGAAACCUCAGCAACCCCUAUGCAAuu
uUAUAGGAAGGUGCUAAUUCCGCAGAGAACACGauguguUUUUUGAAAGAUAAGAG
>CP000975.1/1171211-1171325
CUCUUAUCGAGAGCGGUGGAGGGACUGGCCCUGUGAAACCGCGGCAACCGGAAAAGAGag
ucuuUUCGUCAAGGUGCCAAUCCCAGCCCUUUGAAGCgUAAGGGAAGGAUGAGAG
>ACLA01000020.1/206857-206751
ACCUCAUCCAGAGCAGCGGAGGGAAUGGCCCGAUGAAGCUGCGGCAACCaUGGCAAUGUG
UGCCAACGGUGCCAAUUCCUAUAGGCGGAGCGCCUAUGAGAUGAGAG
>ACLT01000057.1/24072-24187
UACUUAUCCAGAGAGGUGGAGGGAACGGCCCUAAGAAACCUCAGCAACCCCUAUGCAAuu
uUAUAGGAAGGUGCUAAUUCCGCAGAGGACACGauguguUUUUUGAAAGAUAAGAG
>CP000860.1/973047-972931
CUCUUAUCGAGAGUGGCGGAGGGACUGGCCCGAUGAAGCCCGGCAACCaGUCGGUGGCgg
uggucACCGGCCAGGUGCUAAUUCCUGCGGGAGAUCGAuuCUUCUGGGAGAUAAGAG
>ACMD01000102.1/19238-19132
UUCUUAUCAAGAGAGAUGGAGGGACUGGCCCGGUGAAAUCUCAGCAACAgGCUAAAAAAG
CACUGUGCUAAUUCCAGCAAACGUAAAAggCGUUUGGAAGAUGAAGG
>ACMU01000050.1/34307-34422
UACUUAUCCAGAGAGGUAGAGGGAACGGCCCUUUGAAACCUCAGCAACCCCUAUGUAAuu
aCAUAGGAAGGUGCUAAUUCCGCAGAGGACACUauguguCUUUUGAAAGAUAAGGG
>ACEC01000115.1/2240-2146
GUCUUAUCAAGAGUGGUGGAGGUAaCAGGACCUGUGAAGCCCGGCAACCUUUUGAGUAAG
GUGCCAAAUCCUGCGGCUAUGCCGAAAGAUGAGAA
>CP001364.1/4661646-4661757
CACUCAUCCAGAGCGGUGGAGGGACCGGCCCGUUGAAACCGCAGCAACCcUCGUAUGCGu
cgccgcAUACGAACGGUGCUAAGUCCGGCAGAGGUGUUCUGGAAGAUGAGCG
>CP001145.1/871363-871477
UUCUUAUCCAGAGCGGUGGAGGGAAAGGCCCGAAGAAGCCCGGCAACCAGCGAGGGAgaa
aacCGAGCAUGGUGCCAACUCCUUCUGCACCAAGUcugGUGCAGGAAGAUAAGAA
>CP000492.1/2010009-2009901
CUGUCAUCGAGAAAGGUGGAGGGACUGGCCCUGAGAAACCUUGGCAACCGUCAUUGCAaU
AUGAUUGGUGCCAAUUCCAUCCCGGAUUACUgGCCGGGAGAGAUGAUGG
>AAFX01122557.1/25-152
UGCUCAUCCAGAGAGGUGGAGGGACCGGCCCUGAGAAACCUCGGCAACCGCGAAGCGCAG
UCGCUGGUGCCAAAUCCGGCAGAAGUUCUCcggcaggguggccgggagacaUUUCUGGAA
GAUGAGGA
>CT573074.1/54619-54740
AUCUUAUCCGGAGUGGCAGAGGGACUGGCCCUGUGAAGCCACAGCAACCGGCCUGUUCag
auuacgucugaacAUGGUGCAGGUGCUAAUUCCUGUCUCAAGUUUUUGGGAAAAGAUAAG
AU
>ABCM01000001.1/92975-92873
UACUUAUCCAGAAAGACUGAGGGAAAGGCCCUGUGAUGUCUUAGCAACCUGUUGAUUAAU
AAGGUGCUAAUUCCUGUCCGCAACGUAGCGGAGAAGAUAAGUG
>AM263198.1/870267-870363
AUCUUAUCAAGAAAGGUGGAGGGUuCUGGCCCGAUGAAGCCUUGGCAACCGGAUUUUCAC
GGUGCCAAAUCCAGCAGUUAACACUGACAGAUAAGGC
>ACKT01000016.1/194512-194407
ACCUCAUCCAGAGCAGUGGAGGGAAUGGCCCGAUGAAGCUGCGGCAACCAUGACGACUGG
GUCAACGGUGCCAAUUCCUUUAGGCGGACUGCCUAUGAGAUGAGAG
>CP001100.1/1493806-1493922
CUGUCAUCAAGAAAGGUGGAGGGAAAGGCCCUGCGAAACCUUGGCAACCgCUCAAAUAAa
aaUGUGAGUUGGUGCUAAUUCCUACCCGGUGUAAAcuaccAGCGGGAUAGAUGACGG
>CP000239.1/1201745-1201635
UCUUUAUCCAGAGCAGaCUGAGGGAuCAGGCCCAACGAAGCUGCGGCAACCGGCGGAAGC
cUCCGCUACGGUGCCAACUCCUGCGGUUAGUCAGUAACCGAAAGAUAAAGG
>ACIH01000230.1/3738-3609
AUCUUAUCAAGAGcAGGUGGAGGGACUAGCCCGAUGAUACCCGGCAACCGGCGAUGAAac
ccAUCGCAGCGGUGCUAAUUCUUGCAGGACCgucCGuuucgaacgcuggacggCUUCUGA
GAGAUGAGAG
>ACIK02000010.1/282585-282485
AACUCAUCAAGAGUAGUGGAGGGAUAGGCCCUGUGAAGCUACAGCAACCaUUCCAAGAGG
AAAAGGUGCUAAUUCCUAUGACAAAUGUCGUUAGAUGGGAG
>CP000607.1/1332223-1332114
CUAUCAUCGAGAAAGGUGGAGGGACUGGCCCUGAGAAGCCUUGGCAACCgUCAUUCCUGU
AAUGAUUGGUGCCAAUUCCAUCCUGGCAGGGAcGCCGGGAAAGAUGACGG
>CP001101.1/884104-884209
CUAUCAUCCAGAAAGGUGGAGGGAGUGGCCCUGAGAAGCCUUGGCAACCGUCAGUAGUGA
UUGGUGCCAAUUCCAACCCGGACAAGCagUGCGGGGAAGAUGAUUG
>CP000108.1/1604667-1604787
CUAUCAUCCAGAAAGGUGGAGGGACUGGCCCAAAGAAGCCUUGGCAACCGUUAUUGUAcu
gcAAUAAUAGGUGCCAAUUCCAUCCUUAACAUGGuaacuaccugUUAAGGAACGAUGAUG
G
>ABIB01000001.1/287097-286995
UCGUUAUCAAGAAAGGCUGAGGGAaUAGACCCGAUGAAGCCUUAGCAACCCUUUACACAU
AAAGAAGGUGCUACAUUCUACUGCGCAAGCGGAUAGAUAACAA
>AAOG01000001.1/142958-142849
AUGUUAUCAAGAAAGGCGGAGGGAuUAGACCCAUUGAAGCCUUAGCAACCCUUUAGUAAU
AAAGAAGGUGCUAAAUUCUACUCAAUUAUUCguAAUUGGAUAGAUAACAA
>AANC01000003.1/237429-237533
AUGUUAUCAAGAAAGGCGGAGGGAaUAGACCCUAUGAAGCCUUAGCAACCCUUUCUCCCG
AAAGAAGGUGCUACAUUCUAUCUGUUUUUGCAGAAUAGAUAACGC
>ACBZ01000203.1/8528-8629
CUCUUAUUCAGAGUGGUGGAGAUAuuAAGGAUCAGUGAAACCACGGCAACCCCUGACAAA
AGGAAGGUGCCAACCUGAGCGAAGAAAUUCGAACAAUAAGAG
>CP001108.1/778657-778762
CUGUCAUCCAGAAAGGUGGAGGGACUGGCCCUGAGAAGCCUUGGCAACCGUCAUUCGUGA
UUGGUGCCAAUUCCAACCCGGAGAGCUgUCCGGGAAAaGAUGAUGG
>CU207366.1/381646-381752
UCGUUAUCAAGAAAGGUUGAGGGAuUAGACCCUGUGAAACCUUGGCAACCCUCCUGUAAU
GGGAGAAGGUGCUACGUUCUACCACGCCAGUCGUGGAUAGAUAACUC
>ACIN02000013.1/199862-199965
CUCUUAUUCAGAGUGGCGGAGAGUgAAGGCUCUGUGAAGCUACGGCAACCCCUGAAAGAU
GGAAGGUGCCAACCUGAGCGAAGUUUUACUUCGAGCAAUAAGAG
>AARI02000249.1/265-361
AACUUAUCAAGAAAGGUGGAGGGUuCUGGCCCCGUGAACCUUGGCAACCGGAAGUUUCAC
GGUGCCAAAUCCAGCAGGUAACACUGACAGAUAAGGC
>ACHB01000100.1/57340-57454
GAUUUAUAAAGAAGUGGCGAGAGACUGGCUCAAUGACCCACUGGCAACCUUCAAAAAAcg
UUUGAAAAGGUGCCAAUUCCUGUCCAAAGCAAUguugcUUUGGAGCAUAUAAAUG
>ABIL02000006.1/144101-144004
ACCUUAUUUAGAGCGGUGGAGUGAaUAGGCACUAUGAAACCCGGCAACCGGCAAAGGUAC
GGUGCUAAUACCUACGGGAUUUUUCCGAAUGAUGAGUA
>CP000096.1/692601-692748
CUAUCAUCGAGAAAGGUGGAGGGACUGGCCCUGAGAAGCCUUGGCAACCGUCAUUGACcg
ucagugauucaauggauugcauugauucauguauugagguAAUGAUUGGUGCCAAUUCCA
UCCCGGUUGAAGGCCGGGAAAGAUGAAG
>AAPR01000022.1/22928-22828
GAUUUAUAAAGAAGAGGCGAGAGACAGGCUCCGCGACCCUCGGCAACCUCAACAAAGUGU
UGAAAGGUGCUAAUUCCUGCCCGACAAGGGACAUAUAAAUU
>ABRU01000018.1/11937-11821
CACUCAUCAAGACCGGCUGAGGGAuUAGGCCCUUUGACGCCGGGGCAACCAUCGGGUUUc
accaCCCGAAACGGUGCCAACUCCUGCGGGGUCCUUCgggGUCGCGAGAGAUGAGUG
>ABVW01000002.1/44661-44766
UAGUUAUCAAGAAAGGUGGAGGGAuUAGACCCUGUGAAGCCUUAGCAACCCUUUGUAUUg
uUCAAAGAAGGUGCUACAUUCUAUCUCAUUUGAGAAUAGAUAACCG
>ACDH01000015.1/29225-29312
AUACCAUCAAGAGAGAUUGAGGGACUGGCCCGUUGAAAUCUCAGCAACCUGCUUUUUAAG
UGUGGUGCUAACUCCUGAGAGAUGGAAU
>AAWS01000061.1/3106-3001
GAUUUAUAAAGAAGCGCUGAGAGAgUAGGCUCGAUGAAGCGCUGGCAACCUGCUACACAG
UAAGGUGCUAAGUCCUACCUAAUUUAUUcAUUAGGAAAGAUAAAUC
>ABED02000029.1/620487-620585
GACUUAUCAAGAGCGGCUGAGGGGaCAGGCCCUGUGAAGCCCGACAACCUGCGCGAGAGC
GUAAGGUGCCAAAUCCUGCGGGAAACCGGAAGAUAAGAG
>ABOU02000055.1/96522-96420
CUCUUAUUCAGAGCAGUGGAGAUAcaAAGGAUCUAAGAAGCUGCGGCAACCCCACAUUAU
AAAGGAAGGUGCCAACCUGAGCGAGUUACUCGAACAAUAAGAG
>ACEX01000437.1/2744-2885
CGCUCAUCCAGAGGGGCAGAGGGAACGGCCCGUUGAAGCCCCGGCAACCCUCCAGCUGgu
cucgcguccuguagcgaggcucccagCUCGGGAAGGUGCCAAUUCCGUCUCGUGGCGAAa
ugcguCCCGAGGAAGAUGAGGA
>AAXX01000001.1/747308-747200
UUGUUAUCACGAAAGCUGGAGGGAaUAGACCCUAUGAAAGCUUAGCAACCUCUCGCCCUU
GCGGAAAGGUGCUACAUUCUAUUCCGAUACUAUCGGAAGCAGAUAACGU
>ABOX02000046.1/18955-19074
AUCUCAUGAAGAGUGGUUGAGGGACUGGCCCUACGAAACCACGGCAACCGGCUGGGACgc
gauuuCCAGUGCAGGUGCCAAGUCCAGCUCGAGCACCAuuagCUCGgGGAAAAAUGAGAA
>CP001275.1/371734-371625
CGCUCAUCUCGAGCGGUGGAGGGAACGGCCCGACGAAACCCGGCAACCAGCGCAGGCcac
UGCGCCAGGUGCCAAUGCCGGCGGAGCGGGAAaGCUCCGCACGAUGAGCG
>ABWO01000038.1/8212-8308
CUCUUAUUCAGAGUGGUGGAGGUAaAAGGAUCUAUGAAGCCACGGCAACCCCGGGAACGG
AAGGUGCCAACCUGAGCGAGUAAUCGAACAAUAAGAG
>ACDD01000058.1/73-160
AUACCAUCCAGAGAAGCGGAGGGACUGGCCCGAUGAUGCUUCAGCAACCUACUGUUAGAG
UGUGGUGCUAAUUCCAGACAGAUGGAGA
>AAVO02000010.1/47842-47944
CUUUUAUUCAGAGUGGUGGAGAUAcaAAGGAUCUGAGAAGCCACGGCAACCCCUUUAUGU
AUGAGGAAGGUGCCAACCUGAGCGAGACAUCGAACAAUAAGAG
>AAVL02000036.1/100921-100817
CUCUUAUUAAGAGuUGGCGGAGAUAcAAGGAUCUGUGAUGCCACGGCAACCCCCGAUUAU
GAUGGAAGGUGCCCACCGGAGCAAUGCAAUAUUGAUCAAUAAGAG
>ABYX01000149.1/176896-177023
AGCUCAUCCAGAGGGACUGAGGGAACGGCCCGUUGAAGUCCCGGCAACCCUCCUGCCGac
cgcgaggucacgGUGGGGAAGGUGCCAAUUCCGUCUUGCGGCGAAaugcguCGCGAGGAA
GAUGAGGA
>CP001472.1/3934139-3934250
AUUUCAUGAAGAGUGGCUGAGGGACGGGCCCUGUGACGCCACGACAACCGGCUCGAGCaa
uuCGGGACAUcGGUGUCAACUCUCUCCUGCGUAACGGCGGGGAACAUGAGAU
>CT573213.2/7305357-7305472
GGCUCAUCCAGAGGGGCAGAGGGAACGGCCCAGUGAAGCCCCGGCAACCACCCGCAUCcg
augCGUGGCAGGUGCUAAUUCCGACCCGUGGCAGGuugcCCCGGGAAAGAUGAGGA
>ABVR01000040.1/301449-301548
CUCUUAUUCAGAGUGGUGGAGGUAcaAAGGACCUGCGAAGCCACGGCAACCCCGGUAAGC
CGGAAGGUGCCAACCUGAGCGAGCAAUCGAACAAUAAGAG
>CP000386.1/1121068-1121189
CCCGCAUCAAGAGCGGUGGAGGGAaCUGGCCCAGCGAAGCCGCGGCAACCGGCGGGGGGc
ccuuaccCCCGUGAGGUGCCAAUUCCAGCAGGUCUCCCCgaggggGGCCUGAAAGAUGUG
GG
>BA000030.3/4858626-4858480
CGCUCAUCCAGAGGGGCAGAGGGAuACGGCCCGAUGAAGCCCCGGCAACCCUCCAGCCGg
ucuugucacguugauguggcgaggcucccggCUCGGGAAGGUGCCAAAUCCGUCUCACGG
CGAAgugcguCGUGAGGAAGAUGAGGA
>CP000885.1/4762158-4762063
CUCUUAUUCAGAGUGACGGAGAGUaAAGACUCAGUGAAGUCACGGCAACCCCCUAUGGGA
AGGUGCUAAGUUGAGCGAGCAAUCGAACAAUGAGAG
>ACEZ01000126.1/65345-65190
AGCUCAUCCAGAGGGGCAGAGGGAaACGGCCCGAUGAAGCCCCGGCAACCCUCCAGUCGg
uacucguaggucacuggcgaccacuucgcgaggcucccgaCUAGGGAAGGUGCCAAAUCC
GUCUCACGGCGAGaugcguCGUGAGGAAGAUGAGGA
>CP000159.1/648790-648906
CAUUCAUCCAGAAGGGUGAAGGGAgCAGGCCCGAUGAAGCCCUGGCAACCGCCGUCGGCa
ccccccGACGGAAAGGUGCCCCAUCCUGCCUCGACUGCUgUCGAGGAAAGAUGAGUG
>AM420293.1/1589093-1588966
AGCUCAUCCAGAGGGGCAGAGGGAACGGCCCGUUGAAGCCCCGGCAACCAUCUCGGCGua
ucgcgcauuccgcgaggccgccgGCGAAAAAGGUGCCAAUUCCGACCCGUCCGCGGGACA
GAUGAGGA
>ACIP02000004.1/237213-237114
CUCUUAUUCAGAGUGGUGGAGAUAcaUAGGAUCCGUGAAGCCACGGCAACCCCCAAAGCG
GUAGGUGCCAACCUGAGCGAGUAUGUUCGAACAAUAAGAG
>AAXA02000011.1/106110-106208
CUCUUAUUCAGAGCAGUGGAGGUAcaAAGGACCUGUGAAGCUGCGGCAACCCCCGGUUCG
GGAAGGUGCCGACCUGAGCGAGUAAUCGAACAAUAAGAG
>CP000383.1/165474-165365
GAUUUAUAAAGAAGAGGGGAGAGAaCGGGCUCUUUGAACCUCUAGCAACCUCCGGGAGCa
aaUCCAGAAAGGUGCUAAUUCCUGaCCUGAAUAAACAGGGCAUAUAAAUU
>AARG01000011.1/103271-103357
UAACCAUCGAGAGAAACUGAGGGACUGGCCCUAUGAAGUUUCAGCAACCuGUCAUCAGAU
GUGGUGCUAAUUCCAGAUAGAUGGAAG
>ACET01000016.1/116829-116743
AUACCAUCAAGAGAGAUUGAGGGACAGGCCCGAAGAUAUCUCAGCAACCUACUGAAAUGU
GUGGUGCUAACUCCUGUUAGAUGGAAG
>ACII01000156.1/15700-15599
CUUUUAUUCAGAGUGGUGGAGAUAcaAAGGAUCUGCGAAGCCACGGCAACCCCUGUUUGU
GUAGGAAGGUGCCAACCUGAGCGAGUGAUCGAACAAUAAGAG
>ACEW01000347.1/17844-17982
CGCUCAUCCAGAGGGGCAGAGGGAcACGGCCCGUUGAAGCCCCGGCAACCCUCCAGUCGg
uucucgccagcgcgaggccccggCUAGGGAAGGUGCCAAUUCCGUCUCAUGGCGAAgugc
gcCAUGGGGAAGAUGAGGA
>AAVP02000024.1/12932-13029
CUCUUAUUCAGAGCAGUGGAGAUAcaAAGGAUCUGAGAAGCUGCGGCAACCCCUGAACAG
GAAGGUGCCAACCUGAGCGAGUCAUCGAACAAUAAGAG
>ABJH01000081.1/1215-1362
CGCUCAUCCAGAGGGGCAGAGGGAaACGGCCCGUUGAAGCCCCGGCAACCCUCCAGCCGg
ucucgucgcgcacagcgcagcggggcucccggCUCGGGAAGGUGCCAAUUCCGUCUCAUG
GCGAAacgcguCAUGAGGAAGAUGAGGA
>ACEV01000067.1/336881-337014
CGCUCAUCCAGAGGGGCAGAGGGAACGGCCCGACGAAGCCCCGGCAACCGGCGUGCAGcc
ugucaucccgcgaucgcgggguagcugACGACCACGGUGCCAAUUCCGGCCCGCUUCGGC
GGGGCAGAUGAGGA
>ABWN01000022.1/104834-104735
UGCUUAUUCAGAGUGAUGGAGAUAcaUAGGAUCUGUGAAGUCACGGCAACCCCCUUGGCG
GAAGGUGCCAACCUGAGCGAAAGUAUUCGAGCAAUAAGUG
>AANA01000001.1/1389418-1389294
ACGUUAUCACGAAAGGCAGAGGGAuUAGACCCAGUGAAGCUUUGGCAACCUCUCAGAAAU
GAGAAAGGUGCUACAUUCUACAAUCUAUUUCgauauuuuaucaaauagCUAUUGACAGAU
AACAG
>AAPD01000001.1/936074-936181
AAAUUAUCAAGAAAGGACGAGGGAaCAGACCCAUCGACUCCUUAGCAACCCUUAACGCUc
GUUAAGAAGGUGCUACAUUCUGCCCAUUUAAUUGGGAuGAGAUGAUAC
>ABVK02000003.1/176687-176823
CUCUUAUCCAGAGCGGUGGAGGGUACGGCCCUGUGAAACCGCGGCAACCUCCCGCUCCuu
ccguuccauggccggaagcggGCGGGGCUGGUGCCAACGCCGGCCCGGGCggggGAaacg
CCCGGGAACGAUAAGAG
>CP000249.1/5255171-5255287
GGCUCAUCCAGAGGGGCAGAGGGAACGGCCCAGCGAAGCCCCGGCAACCACCCGCAUCcc
gugCGCGGCAGGUGCUAAUUCCGGCCUGGUGGCAGacugcCCCGGGAAAGAUGAGGA
>AAYG02000021.1/57727-57823
CUCUUAUUCAGAGCAGUGGAGGUAcaAAGGACCUGUGAAGCUGCGGCAACCCCGUCAAGG
AAGGUGCCGACCUGAGCGAGCAAUCGAACAAUAAGAG
>ABJF01000395.1/4781-4624
CGCUCAUCCAGAGGGGCAGAGGGAcACGGCCCGUUGAAGCCCCGGCAACCCUCCAGUCGg
uucucgcgaucgcccgcacggcgacaccagcgagguccccggCUAGGGAAGGUGCCAAUU
CCGUCUCAUGGCGAAgugcgcCAUGGGGAAGAUGAGGA
>CP000820.1/215210-215091
GGCUCAUCCAGAGGGGCAGAGGGAACGGCCCAGCGAAGCCCCGGCAACCACCGUCGCAuc
caugCGCGGCAGGUGCUAAUUCCGACCCGGGACGCAgccggcuCCCGGGAAAGAUGAGGA
>ABLU01106369.1/97-6
CAGUUAUUAAGAAAGGCAGAGGGAuUAGACCCGUUGAAGCCUUAGCAACCCUUUAUUCAU
AAAGAAGGUGCUACAUUCUACCAAAAUAUUUU
>ACEU01000265.1/7365-7210
CGCUCAUCCAGAGGGGCAGAGGGAuACGGCCCGUUGAAGCCCCGGCAACCCUCCAGCCAg
ucuccgcgcgguucaccgauaccgccaccgaaggcccuggCUCGGGAAGGUGCCAAUUCC
GUCUCGCGGCGAGaugcgcCGCGGGGAAGAUGAGGA
>CP000112.1/2490976-2491083
AACUCAUGAAGAGGACGAGAGGGGuCUGGCCCGAUGACCGUCCGGCAACCUGCCCGCAAG
GCAAGGUGCCAAAGCCAGCCACGGUGAGAugCCGCGGUGCCAUGAGGU
>ABYC01000290.1/27042-27199
CGCUCAUCCAGAGGGGCAGAGGGAcACGGCCCGUUGAAGCCCCGGCAACCCUCCGGUCGg
uacucccggcgcguguuccacccgcguccgcgaggcucccggCUCGGGAAGGUGCCAAUU
CCGUCUCGCGGCGAGaugcguCGCGAGGAAGAUGAGGA
>ACES01000173.1/1604-1473
ACCUCAUCCAGAGGGGCAGAGGGAuACGGCCCGACGAAGCCCCGGCAACCACCCGCACGu
ucgaugacgagcggCGCGGACAGGUGCCAAUUCCGUCCCCGCCGCAGggugcgauGCGGG
GAAAGAUGAGAG
>AP008226.1/728125-727989
CUCUUAUCCAGAGCGGUGGAGGGUACGGCCCUGUGAAGCCGCGGCAACCUCCCGCCCCuu
ccguuccauggccggaugcggGCGGGGCUGGUGCCAACGCCGGCCCGGGCggggGAaacg
CCCGGGGACGAUAAGAG
>AP008957.1/5227167-5227072
CCACCAUCCAGAGUGGCUGAGAGAcCUGGCUCGAUGAUGCCGCAGCAACCCGCUUCGUUu
gcGCAGUGUGGGUGCUACCGCCAGGACCGAUGGAGG
>ABXP01000190.1/1560-1672
GUUUUGUACAGUUuGGGUAAccAGGGAaAGAGCCCGAUGAAACCCGGCAACCuGUCCUUU
UAAGGAUAAGGUGCCAAUUCUCUCAGAAGAUUUUuuCUUCUGAAAGAUGAGGG
>ABYA01000312.1/4381-4534
AGCUCAUCCAGAGGGGCAGAGGGAcACGGCCCGAUGAAGCCCCGGCAACCCUCCAGCCGg
uucucgugucgaucguugugcgcgcacagccgaucgcacccgcgaggcucccggCUAGGG
AAGGUGCCAAAUCCGUCUCACGGCGAGAUGCGUC
>CP001638.1/2955292-2955189
UUCUUAUCAAGAGAGGUGGAGGGACUGGCCCAAUGAAGCCCGGCAACCGGUUGUUUCAAC
AUGAUGCUAAUUCCAGCAGAGCGAAUUGCUCUGAGAGAUAAGAA
>CP002040.1/5022556-5022415
UGCUCAUCCAGAGGGGUGGAGGGACCGGCCCUGCGAAGCCCCGGCAACCaUUCCAGCAUg
ugacacccgcgaacccgcgggacggCUGGGACAGGUGCCAACUCCGGCCUGGGGACAAgg
uguccGCCAGGAAAGAUGAGGG
>CP001700.1/9422701-9422569
CGCUCAUCCAGAGGAGCUGAGGGACCGGCCCUACGACGCUCCGGCAACCAUCCGUUCUgc
caccucaucguggCACGGCGCGGUGCCAACUCCGGCCCACCCGGCAgccgccgagcCGUG
GGAAAGAUGAGGA
>ADJS01002320.1/1580-1477
UACUCAUCGAGAGCAGCGGAGGGAuUUGGCCCCAUGAUGCUGCAGCAACCAUUCUAUAUA
GGGAAAAGGUGCUAAUUCCAUCAGCAUUUGCUGGCAGAUGAGAG
>CP001825.1/900813-900915
GCCUUAUCAAGAGAGGUGGAGGGAgACGGCCCUGUGAAGCCCGGCAACCAGCGCCCAGgA
GCGCCAGGUGCCAAUUCCGGCGAGGUCACUCGCAAGAUAAGGG
>ACIE02000025.1/96603-96517
AAUCCAUAGAGAGAGAUGGAGGGACAGGCCCUUUGAUAUCUCAGCAACCUGCUUUUAAGU
GUGGUGCUAAUUCCUGAUAGAUGGUUU
>CP003056.1/960835-960734
GCCUUAUCAAGAGAGGCGGAGGGAcUUGGCCCGAUGAAACCUCAGCAACCaGCCCAUACG
GCACGGUGCUAAAUCCAACAGGUAUACCUGAAAaGAUAAGGA
>CP002637.1/1789046-1788942
CACUCAUCAAGAGCAGUGGAGGGACUGGCCCUAUGAAACUGCGGCAACCGUUGGCGUAgG
CCAAAAAGGUGCCAAUUCCUAUAGGUAUUGCCUAUGAGAUGGGAG
>ABJG02000470.1/2764-2919
CGCUCAUCCAGAGGGGCAGAGGGAaACGGCCCGUUGAAGCCCCGGCAACCCUCCAGCCAg
ucuccgcgcgguucaccgauaccgccaccgaaggcccuggCUCGGGAAGGUGCCAAUUCC
GUCUCGCGGUGAGaugcgcCGCGAGGAAGAUGAGGA
>CP003029.1/2215558-2215432
AGCUCAUCCAGAAGGGUGGAGGGAcCAGGCCCUGUGAAGCCCUGGCAACCGCCCCGUUGa
ucgucgggagacgacgUGGGGAAAGGUGCCAAUUCCUGCCUCGCACGACcGCGAGGGGAG
AUGAGCU
>CP001814.1/9846218-9846077
UGCUCAUCCAGAGGGGUGGAGGGACCGGCCCUGCGAAGCCCCGGCAACCcUCCCGGUUCa
agacucguuuuucugacgaggucggCCGGGACAGGUGCCAAUUCCGGUCUGUGACCAGgg
ugguCGCAGAcGAAGAUGAGGG
>CP002157.1/228642-228537
CCGUUAUCAAGAAAGGCGGAGGGAcUAGACCCAAUGAAACCUUGGCAACCCUUUACUUUA
AAGUAGGUGCUAcAUUCUAUUACGCCUAUGGCGUGAAAGAUAACAG
>ACCR02000003.1/83189-83082
CUCUUAUCUAGAGCGGCAGAGGGACUGGCCCUAUGAAGCCCGGCAACCUAACUUUUUUUA
GUGAAGGUGCUAAUUCCAGCAACAUUUCUAaAUGUUGACAGAUAAGAG
>ACDB02000007.1/188296-188209
UAACCAUCAAGAGAAACUGAGGGACUGGCCCUAGGACGUUUCAGCAACCUGCUUAAAAAG
UGUGGUGCUAAUUCCAGAAAGAUGGAUA
>CP001681.1/4562963-4563072
UGCUUAUAGAGAAAGAUGGAGGGAuUAGACCCUGCGAAGUCUUGGCAACCUGUGCUUACA
AGGUGCUACAUUCUACAGGAAAUGCAgcuguacUUCCUGACAGAUAAGUG
>CP001699.1/4958750-4958860
UUCUUAUCAAGAAAGGCAGAGGGAaAUGGCCCUGUGAAGCCUUAGCAACCaUCCGGAACC
accaaACCGGAAAGGUGCUACAUCCAGCCCGCAUAGCGGGAAAGAUAAGUC
>CP001968.1/2913390-2913281
AACUUAUCGAGAGUAGUGGAGGGAcAAGGCCCUGUGAAGCUACAGCAGCCGGUUAGCAUu
aaaagcuGAUGUCUGGUGCUAAUUCCGACCCUAUGGAGGAGAGAUAAGUC
>ABTR02000001.1/1201751-1201854
CUCUUAUCGAGAGAGGCGGAGGGACUGGCCCGAUGAAGCCCGGCAACCUGCCCGUAAGGG
CAuGAGGUGCCAACACCAGCGACCGACAGGUCGAGUGAUAAGAG
>ABJJ02000300.1/30118-29960
CGCUCAUCCAGAGGGGCAGAGGGAuACGGCCCGAUGAAGCCCCGGCAACCCUCCAGUCGg
uucucguagcgaucgcugacgaucgucuccgcgaggcucccgaCUCGGGAAGGUGCCAAA
UCCGUCUCACGGCGAGaugcguCGUGAGGAAGAUGAGGA
>ABWK02000020.1/271385-271488
CUCACAUCCAGAGCGGCGGAGGGACUGGCCCGAUGAAACCGCGGCAACCAUUGACUUCGU
CAAAACGGUGCCAAUUCCUUUAGGUCCGGCCUAUAAGAUGAGAG
>CP001649.1/963759-963659
UACUCAUGUAGAGGAUGCGAGGGAaaUCGGCCCGUCGACCAUCCGGCAACCUGCUUCAGC
AGCAAGGUGCCAAUGCCUUCCCGUUACGGGACCCAUGAGAG
>CP001720.1/3787367-3787476
CUCUUAUCCGGAGUGGUGGAGGGACUGGCCCGAUGAAACCCGGCAACCUUCUGAGAAcua
aUCAGAAAGGUGCUAAUUCCUGCAGAGGAUUUUCUUCUGACAGAUAAGAG
>CP001685.1/832315-832217
AACUUAUCAAGAGUGAUaCUAGGGACCGGCCCGUuuUGAGuAUCCAGCAACCUGUAUUAA
CAAGGUGCUAAUUCCGGCAUGUGAAUGCGAAGAUAAGAA
>CP001818.1/1579334-1579230
CUCUUAUCAAGAGUGGCGGAGGGACUGGCCCGAUGAAGCCCGGCAACCUGCAGAGCAcgu
cUCUGCGUGGUGCCAACACCUGCGGCGAAAGCCGAGUGAUAAGAG
>CP003056.1/3328132-3328032
UUCUUAUCCAGAGAGGUGGAGGGAAAGGCCCUUUGAAGCCUCGGCAACAGGUUGAAAAAC
ACUGUGCCAAUUCCUGCAGACAAUCGUCUGAAAGAUAAGAG
>CP001778.1/452900-453004
ACUUCAUCAAGAGCGGUCGAGGGAACGGCCCUGCGACACCGCGGCAACCACCCAUCCGGG
CAGGUGCCAAAUCCGUCCGGCGUGACCgCGCCGGGAAGAUGAGGC
>CP001743.1/842385-842265
GCCUUAUCCAGAGCAGCGGacagggcaacugcccgaCGGGAACGGCCCGAUGAAGCUGCG
GCAACCUGCCAAAGGCAAGGUGCCAAUUCCGGCCCGGCCUCUGcGCCGGGAAAGAUAAGG
G
>CP001794.1/1767716-1767554
UUAUCAAGAGuUGGCUGAGGGAaUUGGCCCAAUGAAGCCCAGCAACCGACCGUAAUgcua
ucgugagauagggcgcacgccaagggcggcgccggaagcgucaugcuuccgCAGGGCACG
GUGCUAAGUCCAACAGAAAGACCGaugucUUUCUGAAAGAUAA
>CP001793.1/5775580-5775452
AUCUUAUCAAGAGcAGGUGGAGGGACUAGCCCUAUGAAACCCGGCAACCGGCGGCAACAU
CGCACGGUGCUAAUUCUUGCAGGAGAUACGacgauuguauaagccguuguauAGCCUGAC
AGAUGAGAG
>CP001736.1/1289540-1289681
UGCUCAUCCAGAGGGACUGAGGGAuACGGCCCGUUGAAGUCCCGGCAACCcUCCCCGUGG
aggccccguccuggggccgcucgcGGCGGAACGGUGCCAAAUCCGUCCCACGCCGAGauc
cggcgCCCGGGGAAGAUGAGGA
>ACDG02000015.1/15379-15466
AUACCAUCAAGAGAGAUUGAGGGACAGGCCCUAAGAUAUCUCAGCAACCUACUGGAAAAG
UGUGGUGCUAACUCCUGUCAGAUGGAAG
>AAXU02000001.1/3185191-3185093
AGCUUAUCGAGAAAGACUGAGGGAAGGGCCCGACGACGUCUUAGCAACCUGUAACCAAGG
UGCUAAUUCCCAUCCCGAAUAUUCGGGAAUAGAUGAGCG
>CP001631.1/1935400-1935293
GAAUCAUCGAGAGCGGUGUAGGGACGGGCCCUGUGAUACCGCGGCAACCaGUUCGAUAcg
uCGAACCAGGUGCCAAUGCCCGAGCGAUGgcGGCGGGAGGGACGAUGU
>CP001738.1/890419-890560
CGCUCAUCCAGAGGGGUGGAGGGACCGGCCCUGUGAAGCCCCGGCAACCCUCCCGGUGcu
gacgcucucgcgaccugcgaggccggcCGGGACAGGGUGCCAAUUCCGGCCCGCGACCAA
gguggCGCGGGACAGAUGAGGA
>ABJI02000433.1/3689-3816
CGCUCAUCCAGAGGGGCAGAGGGAACGGCCCGUUGAAGCCCCGGCAACCCUCCCGCCGac
cgcgaggucacgGUGGGGAAGGUGCCAAUUCCGUCUCGUGGCGAAgugcguCACGAGGAA
GAUGAGGA
>ABYU02000037.1/4945-4847
CUCUUAUUCAGAGUGAUGGAGAUAcaUAGGAUCUGUGAAGUCACGGCAACCCCGCAUGGC
GGAAGGUGCCAACCUGAGCGAAUAAUCGAACAAUAAGAG
>ACDZ02000006.1/93274-93376
UACUUAUCAAGAGUGAGUGAGGGAuAAGGCCCGGUGAACUCCAGCAACCUAAUCAAUUGA
UUAAGGUGCUUUCCUUAGCAAAGUUUACUUUGAGCGAUGAGGU
>CP003056.1/1844232-1844126
AACUUAUCAAGAGAGGGGGAGGGACUGGCCCGAGGAAACCUCAGCAACAgAUUCUUUUUG
GGAAUACUGUGCUAAUUCCAGCAAGCGUCAAGCUUGGAAGAUAAGUU
>ACBY02000020.1/258141-258043
AACUUAUCAAGAGUGGCAGAGGGGaCAGGCCCUGUGAAGCCCGACAACCUACACAAAUGU
GCAAGGUGCCAAUUCCUGCGGGGAACCGAAAGAUAAGCG
>CP001656.1/5519557-5519455
UUCUUAUCAAGAGcAGGCGGAGGGACUAGCCCGAUGAAGCCCGGCAACCGGCGUAAGCAC
GGUGCUAAUUCUUGCGGAAACAUUAgUUUCUGAGAGAUGAGGG
>CP001791.1/1324400-1324509
UUCUUAUCCAGAGCGGCGGAGGGACUGGCCCUAUGAAGCCCGGCAACCAUCACGAAAGUG
GAAGGUGCCAAUUCCAACAGAGCGUAUUcguacGCUUUGACAGAUAAGAG
>ACJX02000007.1/318260-318153
CUCUUAUCCAGAGCGGCGGAGGGACUGGCCCUGCGAAGCCCGGCAACCUGCUUACCCuuu
ggGGAGCGUGGUGCCAAAACCUGCAACCGAAAGGUUGAAUGAUGAGAG
>CP001739.1/1846920-1847007
AUAUCAUCAAGAGGAACUGAGAGACAGGCUCUGUGACGUUCCAGCAACCUACGUAAAUCG
UGUGGUGCUAAUUCCUGAAAGAUGAAAA
>CP001619.1/3294664-3294557
GAUUUAUAAAGAAGAGGCGAGAGAaUGGGCUCAACGAACCUCUGGCAACCuGCUACCACA
uCGGAGAAAGGUGCUAAUUCCCACCUAAGUUAUUAGGAGAUAUAAACU
>CP001867.1/829496-829625
CACUCAUCCAGAGGGGCAGAGGGAcACGGCCCGACGAAGCCCCGGCAACCgCCGCACCGC
gcgucagcgCAGCGGAAGGUGCCAAUUCCGUCCCGCGCGGCUcgacggcccgaUGCGGGG
AAGAUGAGGA
>ACLF03000006.1/44662-44769
CACUCAUCACGAGGGGUGGAGGGAACGGCCCGCUGAUACCCCAGCAACCAGUCGGUCUUC
GACCAGGUGCUACGUCCGUCCCGGAGUCCGcUCCGGGGAAGAUGACCU
>CP003056.1/732327-732208
UUCUUAUCAAGAGAGGUUGAGGGAAUGGCCCGAUGAAGCCUCAGCAACCUUCAAUGCUuu
uacgcAUUGAAAAGGUGCUAAGUCCUGCAAGUUAugggaUCAUAACUUGAAAGAUAAGAA
>CP001823.1/1231295-1231405
CUCUUAUCCAGAGUGGUGGAGGGAACGGCCCGACGAAGCCCGGCAACCGACGGAUCGcac
ggUCCGCGCGGUGCCAAUUCCGGCAGCGGCGUUGCCGCUGAGAGAUGAGAG
>CP001769.1/5132553-5132446
UACUUAUCCAGAAAGACGGAGGGAcCGGACCCGAUGAUGUCUUGGCAACCAACCAGCCCA
GGGGAAUGGUGCCAAUUUCCUCCCGCCAGCCAGCGGGGUAGAUAAGGU
>ACCL02000003.1/136176-136276
CUCUUAUUCAGAGUGGUGGAGAUAcaGAGGGUCUGUGAAGCCACGGCAACCCCGCAUAGA
CGGAAGGUGCCAGCCUGAGCGAUUAAUUCGAACAAUAAGAG
>ACKQ02000002.1/742513-742620
AUGUUAUCAAGAAAGGUUGAGGGAuUAGACCCUGUGAAACCUUAGCAACCCUUUGCGCAa
GUAAAGAAGGUGCUACGUUCUACCAAAAUAAUUUUGGACAGAUAACUU
>ACIQ02000024.1/9596-9700
AUCUUAUUCAGAGaCGGUGGAGCUAcaUAGGAGCGAAGAAGCCGCAGCAACCCCGGAAAC
GGAAGGUGCUAACCUGAGCGAACAAUUUGUUUCGAACAAUAAGAC
>ACHA02000006.1/124772-124667
CGCUUAUAGAGAAAGGCAGAGGGAcUAGACCCAAUGAAGCCUUGGCAACCUGUCUUGGAG
ACAAGGUGCUACAUUCUACCCCACCUAAAAAAGGGAAAGAUAAGCG
>CP001630.1/1349393-1349277
CGCUCAUCCAGAGGGGCAGAGGGAUCGGCCCGAAGAAGCCCCGGCAACCUGUCACCAGuc
aucagacuggGUGAUCACGGUGCCAAUUCCGACCCGCGAAAGCGGGAAAGAUGAGGA
>CP001661.1/2331226-2331122
AACUUAUCACGAGCGACCGAGGGACUGGCCCCAUGACGUCGCGGCAACCUCCCGUAAGGG
AAGGUGCCAAAUCCAGCGAAGCGGCGAcGCUUCGGAAGAUAAGGA
>CP002043.1/113014-112896
GUCUUAUCCAGAGCAGCGGAGGGAACGGCCCUGUGAAGCUGCGGCAACCUGCGGAGGCcu
ucuaaagcgCCUACUAAGGUGCCAAUUCCGACCCGGUGGCCAUCCGGGAAAGAUAAGGA
