# Supplementary material for: Remote homology search with hidden Potts models
Source: PLoS Comput Biol. 2020 Nov 30;16(11):e1008085. doi: 10.1371/journal.pcbi.1008085 (PMC7728182; doi:10.1371/journal.pcbi.1008085)
Supplement: S1 Code — (GZ) [file pcbi.1008085.s002.tar.gz › WilburnEddy20_HPM/data/SAM/TrainAlignments/SAM_train_consensus.afa]

>AP008934.1/318535-318643
AACUUAUCCAGAGAAGUUGAGGGAUUGGCCCUGUGAAGCUUCAGCAACAACUUUGUAAAG
AAGUACUGUGCUUCGUCCAACAAGUAAUACU-ACUUGAAAGAUAGGUG
>CP000239.1/1201745-1201635
UCUUUAUCCAGAGCAGCUGAGGGACAGGCCCAACGAAGCUGCGGCAACCGGCGGAAGCUC
CGCUACGGUGCCAACUCCUGCGGUUAGUCAGUAACCGAAAGAUAAAGG
>CP000232.1/1204935-1204832
GGCUUAUCGCGAGAGGUGGAGGGAGGGCCCCGAUGAAACC-CGGCAACCCCGCUAUUUAG
CCGGAAGGUGCCAAGUGCCGCAGGA---AACCUCCUGGAAGAUAAGUU
>ADJS01002320.1/1580-1477
UACUCAUCGAGAGCAGCGGAGGGAUUGGCCCCAUGAUGCUGCAGCAACCAUUCUAUAUAG
GGAAAAGGUGCUAAUUCCAUCAGCA-----UUUGCUGGCAGAUGAGAG
>ACGB01000028.1/29135-29031
UGCUCAUCAAGAGUGGCGGAGGGAAUGGCCCUAUGAACCCACAGCAACCAUGGCCUCAUG
GCCAACGGUGCUAAAUCCUGCAAUG---UAAUGAUUGUAAGAUGAGAG
>CP001685.1/832315-832217
AACUUAUCAAGAGUGAUCUAGGGACCGGCCCGUUGAGAUC-CAGCAACCUGUAUUA----
-ACAA-GGUGCUAAUUCC-GGCAUG-----UGAAUGCGAAGAUAAGAA
>AP006716.1/507636-507743
GACUUAUCCAGAGAAGUGAAGGGAUUGGCCCAAUGAAACUUCAGCAACAGACUUAAAAAA
AAGUACUGUGCUAACUCAAAGAGGU-----AUGCCUCAAAGAUAAGUG
>CP000557.1/1285675-1285779
GUCUUAUCAAGAGUGGGCGAGAGACGGGCUUGAUGACCCCACAGCAACCUGCCGCU----
GGCAA-GGUGCUAAAACCCGCAAAGCGAGUUGCUUUGGAUGAUAAGAA
>ACLA01000020.1/206857-206751
ACCUCAUCCAGAGCAGCGGAGGGAAUGGCCCGAUGAAGCUGCGGCAACCUGGCAAUGUGU
GCCAACGGUGCCAAUUCCUAUAGGCGG--AGCGCCUAUGAGAUGAGAG
>ABWK02000020.1/271385-271488
CUCACAUCCAGAGCGGCGGAGGGACUGGCCCGAUGAAACCGCGGCAACCAUUGACUUCGU
CAAAACGGUGCCAAUUCCUUUAGGU----CCGGCCUAUAAGAUGAGAG
>CP002637.1/1789046-1788942
CACUCAUCAAGAGCAGUGGAGGGACUGGCCCUAUGAAACUGCGGCAACCGUUGGCGUAGC
CAAAAAGGUGCCAAUUCCUAUAGGU----AUUGCCUAUGAGAUGGGAG
>AP006716.1/14213-14314
AACUUAUUAAGAGAAGUGGAGGGAACGGCCCUGAGAAACUUCAGCAACCGGCGAUGCAUA
CG-CACGGUGCUACUACCAACGAGAU------ACUCGAAUGAUAAGUA
>AF269983.1/571-671
ACCUUAUUUUGAGAAGCUGAGGGAUUGGCCCAUAGAAGCUUCAGCAACCGACUUUA--AA
UAGCACGGUGCUAAUACCAACGAG---CAA---CUCGAAUGAUAAGUA
>BX571856.1/15939-16037
UUCUUAUUGUGAGAAGUUGAGGGAUUGGCCCUGUGAUACUUCAGCAACCGACUUU---AU
AG-CACGGUGCUAAAACCAACGAGUU------ACUCGAAUGAUAAGUA
>AP008934.1/15667-15765
AUCUUAUUUCGAGAAGCUGAGGGAUUGGCCCAGUGAUGCUUCAGCAACCGCUGUGU----
-AGUACGGUGCUAAAACCAACGA-----UACAC-UCGAAUGAUAAGUA
>CP000909.1/4069333-4069227
UGCUCAUCGAGAUGGGCUGAGGGACUGGCCCGAUGACGCC-CGGCAACCCCCGCCA----
-GGGAAGGUGCCAAAUCCAGCGGCAAUGGAUUGGCCGAAAGAUGAGAG
>BA000028.3/2856865-2856757
UCCUUAUCAAGAGCGGGGGAGGAACUGGUCCAUUGAUCCCGCAGCAACCGUUACAAUGAG
UAACAUGGUGCUCAUUCCAGCAAGC---GUAGGCUUGAUAGAUGAGAA
>BA000028.3/3466520-3466401
CUCUUAUUGAGAGUGGCUGAGGGACUGGCCCUGUGACGCC-CGGCAACCGUUCAUCGUAU
GAAUA-GGUGCUAAAUCCUGCAAAAUACAGUAUUUUGAGAAAUAAGAG
>CP001089.1/3739157-3739264
UGCUUAUCAAGAGUGGUGGAGGGAAG-GCCCGAUGAAACCACAGCAACCGGCCCUGCGGG
CGCCA-GGUGCUAAAUCCUG----CCGCAAGGC----GAAGAUGAGCG
>CP001124.1/432444-432343
UGCUUAUCUAGAGUGGUGGAGGGAAAGGCCCUGCGAAGCCACAGCAACCGGCCCAGAAGG
CGACA-GGUGCUAAAUCCUG----CCGAAAGGC----GAAGAUGAGAA
>CP000482.1/3869976-3869870
UGCUUAUCAAGAGUGGUGGAGGGAAAGGCCCUGUGAAACCACAGCAACCGGCCGUCAUGG
CGCCA-GGUGCUAAUUCCUGCCGUCAGGCAAAGAUGAGAGGGUGUGCU
>AP006627.1/951406-951512
GACUUAUCAAGAGCGACUGAGGGAUAGGCCCAAUGACGUC-CAGCAACCUCCCGUU--AC
GGGGAAGGUGCCAAUUCCUGCAGAAUGGGAUAUUCUGAAAGAUAAGCC
>AE017333.1/3080753-3080616
CUCUUAUCCCGAGUGGUGGAGGGACAGGCCCAAUGAAACC-CAGCAACCGGUUUCUCUAC
AACUACGGUGCUAACCUAUGCAAGGUGCAAUACCUUGAGCGAUAAGAG
>AL596163.1/172398-172500
UUCUUAUCCAGAGUGGUGGAGGGAUCGGCCCAGUGAAACC-CGGCAGCGGAGCGC---AA
GUUC--UAUGCUAAUUCGAUCAGAAG-UAAUAUUCUGGCAGAUAAGUA
>AE017355.1/388363-388251
UCUUUAUCAAGAGAGGCAGAGGGACCGGCCCUUUGAAGCC-CAGCAACCUCAGUUUAUAA
CUGAAUGGUGCUAAUUCCUGCAAAAUGCAUUAUUUUGAAAGAUAAAAC
>ACMJ01000013.1/79549-79437
CCUUUAUCAAGAGAGGCAGAGGGACCGGCCCUUUGAAGCC-CAGCAACCUCAGUUUAUAC
CGAAUAGGUGCUAAUUCCUGCAAAAUGCAUUAUUUUGGAAGAUAAAAC
>BA000004.3/1348816-1348929
GACUUAUCGAGAGAGGCAGAGGGACUGACCCGAUGAUGCC-CGGCAACCCGUUUGUUACA
AACGAAGGUGCUAAUUUCAGCAGAAUGAUUUAUUCUGGAAGAUAAGCG
>BA000028.3/727026-727131
GACUUAUCAAGAGAGAUGGAGGGAUUGGCCCGAUGAAGUCUCAGCAACCAGCCUAGAUAA
GG-UAUGGUGCUAAUUCCAAUAGGCUUACAA-GCCUUAAAGAUAAGAA
>AAXV01000005.1/126573-126679
UUCUUAUCAAGAGAGACGGAGGGAUCGGCCCGAUGAAGUCUCAGCAACCAGCUCA---AU
CAGUAUGGUGCUAAUUCCUUUUGGCAAAAUCAGCCUGAAAGAUGAGAA
>AAXV01000007.1/124740-124627
CUCUUAUCAAGAGCGGCGGAGGGAUAGGCCCUAUGAUGCC-CGGCAACCAGUAGGUGACU
UACUAAGGUGCUAAUUCCUACAGAUUCUUACGAUCUGGCAGAUAAGGG
>BA000028.3/3200764-3200871
UUCUUAUCGAGAGAAGCUAAGGGACUGGCCUGUUGACGCUUCAGCAACCUCUAUCUCCAU
UAGAAAGGUGCUACCUCCAGCAAGAU-GUAUGUCUUGAAAGAUAAGAG
>AP006840.1/1830606-1830721
CUCUUAUCCAGAGAGGUGGAGGGACUGGCCCGAUGAAACC-CGGCAACCCAGGACGCUCG
UCCGAAGGUGCCAACUCCACCGGCGGCCUCACCGCCGGAAGAUAAGAG
>AP006627.1/604071-603968
UUCUUAUUAAGAGGAGCAGAGGGACUGGCCCAAUGAUGCUUCAGCAACCCCGCCAU--GA
GCGGAAGGUGCUAAUUCCAGCAGGA--CUACGUCCUGGGAGAUAAGAG
>AP006627.1/1563582-1563686
CUCUUAUAACGAGAAGCGGAGGGACUGGCCCAAUGAAGCUUCAGCAACCAUUCAUUGCGA
UGAAAAGGUGCUAAAUCCAGCAAAGGGAAC---UUUGGCAGAUAAGGG
>CP000728.1/2062169-2062064
CUCUUAUCAAGAGUGGCGGAGGGACAGGCCCUGUGAAGCC-CGGCAACAGCUAGUUGACC
UAGAAAUGUGCUAAUUCCUGCAGUG---GAUUCACUGAGAGAUGAGGG
>AP008934.1/131883-131770
CUCUUAUUAAGAGGAGUGGAGGGAUUGGCCCUAUGAAACUCCAGCAACAGCAGUC---AU
AUGCGAUGUGCUAAAUCCAACAACUCAGUAUGAGUUGAAAGAUGGGAA
>AE001437.1/453563-453665
UUCUUAUCAAGAGUGACGGAGGGAUAGGCCCUAUGAAGUC-CGGCAACAUCCAAUUAUUU
UGGAGAUGUGCUAAUUCCUACAGG----UUUAUCCUGAGAGAUGAGAA
>ABCF01000016.1/2236-2349
CUCUUAUCGAGAGCGGCGGAGGGAUAGGCCCGAUGAAGCC-CGGCAACCUACAGGCAGCU
UGGAAAGGUGCUACAUCCUACAGGCUCAAUGAGUCUGGAAGAUAAGAG
>CP000001.1/5213243-5213138
GUCUUAUCAAGAAAGGUGGAGGGACAGGCCCGAUGAAACCUUGGCAACAGCCGUAU--AA
CGGAAUUGUGCCAAAUCCUGCAGGUAAUAAA-UCCUGAGAGAUAAGAA
>CP000875.1/2997482-2997580
CUCUCAUCGAGAUGGGCAGAGGGACUGGCCCGACGAAGCC-CGGCAACCCCAUUAUU---
-UGGAAGGUGCCAAAUCCUGCAGG----UUCGGCCUGAUAGAUGAGUU
>CP000721.1/1647224-1647332
AACUUAUCAAGAGUGGUGGAGGGACUGGCCCGAAGAAACC-CAGCAACCGUAAAUUUUAA
UUACUUGGUGCUAAAUCCUGCAGCG---UAAGAGCUGGUAGAUAAGGU
>AAOX01000002.1/320062-320165
UUCUUAUCAAGAGAGACGGAGGGGAUGGCCCGAAGAAGUCUCGGCAGCAGGUUCAU--CC
GGACACUGUGCCAAAUCCAUCAGGC---AAAGGCCUGGCAGAUAAGAA
>ABRX01000004.1/223227-223118
CUCUUAUCAAGAGAGGCAGAGGGACUGGCCCUAUGACGCC-CGGCAACCUUUCUACUAUA
GAAAUUGGUGCUAAUUCCUGCAAAGCUGUUAGCUUUGACAGAUAAGAG
>BA000028.3/1098099-1097993
UUCUUAUCCAGAGAGGUGGAGGGACUGGCCCAAGGAAGCCUCGGCAACAGACUUAUUUUA
AGUAC-UGUGCCAAUUCCAGUAGCGUAAUU---GCUAGAAGAUGAGAA
>AP008934.1/616628-616728
AACUUAUCAAGAGAAGUGGAGGGACUGGCCUGUGGAUACUUCGGCAACAUGAUUAU----
-GCG--UGUGCCAAUUCCAGUAGCAUCAUUUAUGCUAGAAGAUAAGAA
>CP001825.1/900813-900915
GCCUUAUCAAGAGAGGUGGAGGGAACGGCCCUGUGAAGCC-CGGCAACCAGCGCCCAGAG
CGCCA-GGUGCCAAUUCCGGCGAGG-----UCACUCGCAAGAUAAGGG
>AE017355.1/4749676-4749569
CUCUUAUCAAGAGAGGUGGAGGGAUGUGCCCUGUGAAGCC-CGGCAACCGUCAACUUAGU
UGAAAUGGUGCCAAUUCCUGCAAAGC-AAAUGCUUUGAGAGAUGAGAG
>ABDA02000002.1/27359-27468
CUCUUAUCUAGAGAGGUGGAGGGAUGUGCCCUGUGAAACC-CAGCAACCAUCAAUUUUAU
UGAAAUGGUGCUAAUUCCUGCAAAGCA-AAUGCUUUGAGAGAUGAGAG
>CP000817.1/560536-560639
CUCUUAUGAAGAGCGGCGGAGGGAAGUGCCCUAUGAAGCC-CGGCAACCAUCACAU--AG
UGAAAAGGUGCCAAAUCACCCAAAGAUU-UUUCUUUGAAAGAUGAGAG
>AP008934.1/276954-277060
CUCUUAUCAAGAGUGGUGGAGGGAUGUGCCCGAUGAAACC-CAGCAACCGUCGAUUU-UU
CGAAAUGGUGCUAAGUCACAAAAAGUUAUUUACUUUUGGAGAUGAGAG
>ACLP01000020.1/71764-71658
CUCUUAUCAAGAGUGGUGGAGGGAUGUGCCCUACGAAACC-CAGCAACCGUCAUUG--UA
UGACAUGGUGCUAAUUCACAUAAAGUUAAUCACUUUAGAAGAUGAGAG
>AP006716.1/475254-475360
CUCUUAUCAAGAGUGGUGGAGGGAUGUGCCCUAAGAAGCC-CAGCAACCGUCGUUU--AA
CGAAAUGGUGCUAAUUCACAUAAAGUACAAUACUUUAAGAGAUAAGAG
>CP000029.1/480767-480869
CUCUUAUCGAGAGAGGUGGAGGGAUGUGCCCUAAGAAGCC-CGGCAACCGUCUAAA--AU
AGAAAUGGUGCCAAUUCACAUAAAGUAUAAC--UUUAGAAGAUGAGAG
>CP000046.1/900604-900707
CUCUUAUCGAGAGUGGUGGAGGGAUGUGCCCUACGAAGCC-CGGCAACCGUCUUAU--AU
AGAAAUGGUGCCAAUUCACAUAAAGUUUUAA-CUUUUGAAGAUGAGAG
>AP006716.1/2100177-2100072
UUCUUAUCAAGAGAGGUGGAGGGAUGUGCCCUAUGAAGCC-CGGCAACCGUCUAGUU-AU
AGAAAUGGUGCCAAUUCACAUAAAGUUGAUUACUUUAGAAGAUGAGAG
>AM295250.1/465274-465380
CUCUUAUCAAGAGAGGUGGAGGGAUGUGCCCUGCGAAACC-CGGCAACCGUCUUUA-UAU
AGAAAUGGUGCCAAUUCACAAAAAGUUGAACGCUUUUGAAGAUGAGAG
>BA000004.3/3590821-3590709
CUCUUAUCAUGAGAGGUGGAGGGACUGGCCCGAUGAAGCC-CAGCAACCGCCAAGCAGUU
GGAAAAGGUGCUAAUUCCUGCAAAG--CGAUGCUUUGAGAGAUGAGAG
>CP001615.1/763985-763879
CUCUUAUCAAGAGAGGCUGAGGGACUGGCCCUAUGACGCC-CAGCAACCGCGGAGCAAUC
CGAAAUGGUGCUAAUUCCAGCAAGGUGAGAAACCUUGACAGAUGAGAG
>AL596170.1/192-86
CUCUUAUUAUGAGUGGUAGAGGGACUGGCCCGUUGAAACC-CAGCAACCUUUCAAUUCUU
GAAAA-GGUGCUAAAUCCUGCGAAGUGUGAUGCUUCGAGAGAUAAGAG
>BA000028.3/1319041-1319141
UACUUAUCAAGAGAGGUGGAGGGACUGGCCCGCUGAAACCUCAGCAAC-AGAACGCAUCU
GUCU---GUGCUAAAUCCUGCAAGC---AAUAGCUUGAAAGAUAAGUU
>CP003056.1/1844232-1844126
AACUUAUCAAGAGAGGGGGAGGGACUGGCCCGAGGAAACCUCAGCAACAAUUCUUUUUGG
GAAUACUGUGCUAAUUCCAGCAAGCGUCAAG--CUUGGAAGAUAAGUU
>BA000004.3/1699957-1700066
UUCUUAUCCAGAGAGGUGGAGGGAACGGCCCGAAGAAACCUCAGCAACCAGCCACGAUUG
UGGUCAGGUGCUAAUUCCUGCAAGCAUUAUUUGCUUGAGAGAUAAGAG
>BA000043.1/883132-883242
UUCUUAUCAAGAGAAGCGGAGGGACUGGCCCAAUGAAGCUUCAGCAACCAGCCGCCCGGC
GGCCA-GGUGCUAAAUCCAGCGAAUUGAUUCAAUUCGGCAGAUAAGAA
>AAXV01000010.1/2942-2843
UUCUUAUCAAGAGAAGCAGAGGGACUGGCCCAAUGAAGCUUCAGCAACCAACUUUUU---
-GUCA-GGUGCUAAAUCCAGAAGACCGUUGA-GUC--GAAGAUGAGAA
>AP006627.1/1983212-1983311
UUCUUAUCAAGAGAAGUGGAGGGAAUGGCCCAAUGAAGCUUCAGCAACCAGCCAAC--CA
UGGUCAGGUGCUAAAUCCAGCAG-----UUUAU-CUGCAAGAUAAGAG
>AE017194.1/3299167-3299061
UUCUUAUUAAGAGAGAUGGAGGGACUGGCCCGAUGAAAUCUCAGCAACAGGCUAUA--AA
AGUAC-UGUGCUAAGUCCAGCAAACGUAUGACGUUUGGAAGAUGAGGG
>ACNK01000182.1/46147-46039
UUCUUAUCAAGAGAGAUGGAGGGACUGGCCCGAUGAAAUCUCAGCAACAGGCUAUAUCAA
AGU-ACUGUGCUAACUCCAGCGAACGCAAUACGUUUGAAAGAUGAGGA
>ACMD01000102.1/19238-19132
UUCUUAUCAAGAGAGAUGGAGGGACUGGCCCGGUGAAAUCUCAGCAACAGCUAAAA----
AAGCACUGUGCUAAUUCCAGCAAACGUAAAACGUUUGGAAGAUGAAGG
>AARG01000011.1/103271-103357
UAACCAUCGAGAGAAACUGAGGGACUGGCCCUAUGAAGUUUCAGCAACCGUCAUCA----
-GAUGUGGUGCUAAUUCCAG-----------------AUAGAUGGAAG
>AE001437.1/1073888-1073785
UCCUUAUCAAGAGAAACGGAGGGACUGGCCCAAUGAUGUUUCAGCAACCAAGGUUUU-AU
ACUUAUGGUGCUAAUUCCAGCAGGA---UAUUUUCUGAAAGAUGAGGA
>AE017333.1/1487506-1487363
CUCUUAUCGAGAGUGGGUGAAGGACUGGCCUAAUGAUCCCACAGCAACCGACCGUAAUUA
GGGCACGGUGCUAAUUCCAUCAGACUUUGAA-UUCUGAGAGAUAAGAG
>AE001437.1/2914841-2914733
GUCUUAUCAAGAGAGGUGGAGGGACUGGCCCUAUGAAACC-CAACAACCGCAUUUUUUAG
AUGUAUGGUGUUAAUUCCUGCAAAGUUAAU---UUUGAGAGAUAAGAG
>AAXV01000007.1/42365-42470
CUCUUAUCAAGAGUAGCUGAGGGACUGGCCCUAUGAAGCU-CGGCAACCUCCUUUUAUAA
AGGAA-GGUGCUAAAUCCUGCAAACGAAAUUCGUUUGAUAGAUAAGAG
>ABMW01084009.1/100-6
CAUUUAUCAAGAGUGGCAGAGGGUCAGGCCCUGUGAAGCC-CAGCAACCUACAUUU----
-GUAA-GGUGCUAAAUCCUGCGGUA------UAACCGAAAGAUAAGUU
>AL009126.3/1258304-1258424
UUCUUAUCGUGAGAGGUGGAGGGACUGGCCCUUAGAAACCUCAGCAACCGGCUUGUUUAG
CGCCAAGGUGCUAAAUCCAGCAAGCGUUUUUUGCUUGGAAGAUAAGAA
>Y09476.1/38002-37885
UUCUUAUCAAGAGAAGCAGAGGGACUGGCCCGACGAAGCUUCAGCAACCGGUGUAAUGAU
GACCAAGGUGCUAAAUCCAGCAAGCUCGAACAGCUUGGAAGAUAAGAA
>CP000560.1/1082099-1081978
UUCUUAUCAAGAGAAGCCGAGGGACUGGCCCGACGACGCUUCAGCAACCGGUGUAGUGAU
GACCAAGGUGCUAAAUCCAGCAAGCUAAAAAAGCUUGGAAGAUAAGAA
>AE017333.1/1207733-1207622
UUCUUAUCAAGAGAGGCAGAGGGACUGGCCCGAUGAAGCCUCAGCAACCGGUGAAUGAAU
GACCAAGGUGCUAAAUCCAGCAAGC--AGCCUGCUUGGAAGAUAAGAA
>CP000813.1/1116941-1116823
UUCUUAUCAAGAGAGGCAGAGGGACUGGCCCUGUGAAGCCUCAGCAACCGGUGUAGUAAU
GACCAAGGUGCUAAAUCCAGCAAGC---AACUGCUUGGAAGAUAAGAA
>CP001823.1/1231295-1231405
CUCUUAUCCAGAGUGGUGGAGGGAACGGCCCGACGAAGCC-CGGCAACCGACGGAUCGUC
CG-CGCGGUGCCAAUUCCGGCAGCGGCGUUGCCGCUGAGAGAUGAGAG
>AAOX01000055.1/439-545
UUCUUAUCGAGAGUGGUGGAGGGACUGGCCCUGUGAUACC-CGGCAGCCGCUGACUUAGU
CAGAAUGGUGCUAAAUCCAGCAAAGCGCAAUGCUUUGGCAGAUAAGAU
>CP001034.1/2889251-2889136
UCCUUAUCAAGAGUGGUGGAGGGACUGGCCCUAUGAAGCC-CGGCAACCGGCAGCAGCGC
UGUAAAGGUGCCAAAUCCUGCAGAAGUGUAUCUUCUGACAGAUAAGGA
>CP000612.1/2418052-2417945
UACUUAUCAAGAGUGGUGGAGGGACUGGCCCUAUGAAGCC-CGGCAACCGGCCAUUGGAU
GGCGGCGGUGCCAACUCCUGCAGGACUUUUAUUCUUGAGAGAUAAGGU
>AE015927.1/303338-303443
CUCUUAUCGAGAGAGGUGGAGGGAAGGGCCCUAUGAAACC-CGGCAACCAAUAUUUUUAG
UAUUAAGGUGCCAAUUCCUGCAGAA-----AGUUCUGCAAGAUAAGAG
>ABDP01000004.1/161395-161294
CUCUUAUCAAGAGAGGUGGAGGGAAGGGCCCUAUGAAACC-CGGCAACCAGUGAUA--UU
CACUAAGGUGCCAAUUCCUGCAG----UAUUAU-CUGCAAGAUAAGAG
>BA000016.3/2500083-2499978
CUCUUAUCCAGAGAGGUGGAGGGAAAGGCCCUAUGAAACC-CGGCAACCAGUGAGAA-AU
CACUACGGUGCCAAUUCCGGUAAAG--AAAUUCUUUACAAGAUGAGAG
>ACML01000054.1/24739-24633
CUCUUAUCAAGAGAGGUGGAGGGAUCGGCCCUAUGAAACCUCGGCAACCCCUAUUUUAUU
UAGGAAGGUGCCAAUUCCUUUAGAAUUUA-AAUUCUAAAAGAUAAGAA
>AL591976.1/242770-242867
AACUUAUCAAGAAAGGUGGAGGGUCUGGCCCCGUGAAGCCUUGGCAACCGGAUUU-----
-UUCACGGUGCCAAAUCCAGCAGG---UAAC--ACUGACAGAUAAGGC
>ABDU01000083.2/79240-79352
UUCUUAUCAAGAGAGGUGGAGGGACUGGCCCUGUGAAACC-CAGCAACCUAUGGUAUAGU
CAUAACGGUGCUAAAUCCUGCAG-----GUUUA-CUGAUAGAUAAGUA
>AAOX01000038.1/20734-20635
UUCUUAUCAAGAGAGGUGGAGGGACUGGCCCGAUGAAACC-CGGCAACC--GGCAAUAGA
AC----GGUGCUAAUUCCAGCAGAGCAUGAU-CUCUGGCAGAUAAGUU
>CP001022.1/2309368-2309263
CUCUUAUCGAGAGUGGUGGAGGGACUGGCCCGAUGAAACC-CGGCAACCGCGGAAUUUAU
UCCGAAGGUGCUAAUUCCAGCAGAC---GAUUGUCUGCAAGAUGAGAG
>CP000860.1/973047-972931
CUCUUAUCGAGAGUGGCGGAGGGACUGGCCCGAUGAAGCC-CGGCAACCGUCGGUGGCAC
CGGCCAGGUGCUAAUUCCUGCGGGAGAUCGACUUCUGGGAGAUAAGAG
>CP001793.1/5775580-5775452
AUCUUAUCAAGAGAGGUGGAGGGACUAGCCCUAUGAAACC-CGGCAACCGGCGGCAACAU
CGC-ACGGUGCUAAUUCUUGCAGGAGAUACGAGCCUGACAGAUGAGAG
>CP000612.1/2872894-2873007
UUCUUAUCCAGAGAGGCUGAGGGACUGGCCCUGAGACGCC-CGGCAACCUUCUUAGGCUA
AGAAA-GGUGCUAAUUCCUGCAGAAGAAUAACUUCUGAAAGAUAAGGA
>AL009126.3/3997775-3997881
ACCUUAUCAAGAGAGGUGGAGGGACUGGCCCUAUGAUACC-CGGCAACCGCUGUUUCAAA
CAGAAUGGUGCUAAAUCCUUAAGAACAUUGCGUUCUUGCAGAUGAGGC
>AE017333.1/4014357-4014466
UCCUUAUCAAGAGUGGUGGAGGGACUGGCCCUGUGAAACC-CGGCAACCGCUGUCUAUGA
CAGAAUGGUGCUAAAUCCUUAAGAGCAUGUUGCUCUUGAAGAUAAGGA
>AL009126.3/3999166-3999272
UCCUUAUCAAGAGAGGUGGAGGGACUGGCCCUGCGAUACC-CGGCAACCGCUGUUU--AA
CAGAAUGGUGCUAAAUCCUUUAGAGCAUGAUGCUCUUGAAGAUAAGGU
>AAXV01000033.1/3690-3784
CUCUUAUCAAGAUAGGUGGAGGGAUUGGCCCAAUGAAGCCUCGGCAACC----GAAACAU
A-----GGUGCCACUUCCAACCGAU-----GUAUCUGAGAGAUAGGAG
>ABDT01000037.2/9251-9359
UACUUAUCAAGAGUGGUGGAGGGACUGGCCCUGUGAAACC-CGGCAACCAAUAUUUAUGA
UAUGA-GGUGCCAAAUCCUGCAGUUUUUAUG--ACUGGUAGAUAAGGU
>AE017355.1/768972-768867
GUCUUAUCAAGAGAGGUGGAGGGAUGAGCCCUACGAAGCC-CGGCAACCGACCCAUUUAU
GGGCACGGUGCUAAUUCUUACAACA--CAUUGUGUUGAAAGAUAAGAG
>ACOK01000109.1/19481-19381
ACCUUAUCAAGAGCGGCGGAGGAACAGGUCCUGUGAAGCC-CGGCAACCUGACUAUUUCG
GUCAA-GGUGCUAAUUCCUGCGG-----UUUAU-CCGGAAGAUGAGGA
>CP001078.1/2736261-2736158
UUCUUAUCGAGAGUGGUGGAGGGACUGGCCCUAUGAAACC-CGGCAACCAUAUAUUAUAU
AUAUAAGGUGCUAAAUCCUGCAGUA----AGUAACUGAUAGAUAAGGG
>ACLW01000047.1/255928-256033
UUCUUAUUAAGAGAGGUGGAGGGACUGGCCCUUCGAAGCCUCAGCAACCUUAUGUG--AU
AUAAA-GGUGCUAAAUCCUGUAGGAUCUAAAGUCCUAAUAGAUAAGAA
>AE017355.1/1833727-1833836
UUCUUAUUAAGAGAGGUGGAGGGACUGGCCCUUCGAAGCCUCAGCAACCUAUUUAUGUGA
UAUAAAGGUGCUAAAUCCUGUAGGAUAUAAAGUCCUAAUAGAUAAGAA
>CP001056.1/749334-749442
AUCUUAUCAAGAGUGGUGGAGGGACUGGCCCUAUGAAACC-CGGCAACCAAAUGAUUAUC
AUUUAUGGUGCUAAAUCCUGCAACUU--AUGGAGUUGAUAGAUGAGAG
>CP000673.1/503077-503184
UUCUUAUCAAGAGCGGCGGAGGGAUAGGCCCUAUGAAGUC-CGACAACCGACAUUUUGUG
CAUC--GGUGUCAAUUCCUACAGAGUGUGUUACUCUGAAAGAUAAGAA
>AE017355.1/3872413-3872520
UUCUUAUCAAGAGAGGUGGAGGGACGAGCCCGACGAAACC-CGGCAACCGAUCUACAUGU
AGACACGGUGCUAAUUCUCGCAGC----AUUACGCUGACAGAUAAGGA
>BA000043.1/974636-974744
UUCUUAUCAAGAGAGGCGGAGGGACGAGCCCAAUGAAGCC-CGGCAACCGGCUUGGCGCC
AAGCACGGUGCUAAUUCUUGCAGCG---GAAACGCUGAGAGAUAAGAA
>AE017333.1/1489705-1489804
UUCUUAUCAAGAGAGGCAGAGGGACAAGCCCGAUGAAGCC-CGGCAACCGACUUUU--UA
AG-CACGGUGCUAAUUCUUGCAGCU-----GACGCUGAGAGAUAAGGA
>AL009126.3/1426876-1426976
UUCUUAUCAAGAGAGGCAGAGGGACGAGCCCGAUGAAGCC-CGGCAACCGACUUAU--AA
AG-CACGGUGCUAAUUCUUGCAGCU---AGC-GGCUGAGAGAUAAGAU
>CP001656.1/5519557-5519455
UUCUUAUCAAGAGAGGCGGAGGGACUAGCCCGAUGAAGCC-CGGCAACCGGCGUAA----
-G-CACGGUGCUAAUUCUUGCGGAAACAUUAUUUCUGAGAGAUGAGGG
>ACIH01000230.1/3738-3609
AUCUUAUCAAGAGAGGUGGAGGGACUAGCCCGAUGAUACC-CGGCAACCGGCGAUGAAAU
CGCAGCGGUGCUAAUUCUUGCAGGACCC--GCUUCUGAGAGAUGAGAG
>AP008230.1/4551167-4551265
CUCUUAUCAAGAGAGGCGGAGGGACUGGCCCCAUGAAGCC-CGGCAACCUACAUAU----
-GUGA-GGUGCUAAAUCCAGGAACC---AUCAGGUUCGAAGAUAAGAG
>ACCR02000003.1/83189-83082
CUCUUAUCUAGAGCGGCAGAGGGACUGGCCCUAUGAAGCC-CGGCAACCUAACUUUUUUU
AGUGAAGGUGCUAAUUCCAGCAACAUUUCUAAUGUUGACAGAUAAGAG
>AARL02000014.1/678-559
CUCUUAUCGAGAGCGGCAGAGGGACUGGCCCGAUGAAGCC-CGGCAACCUAACUUUAUAA
AGUGAAGGUGCUAAUUCCAGCAAAAUGGUGUGUUUUGGUAGAUAAGAG
>AL591974.1/109385-109266
CUCUUAUCGAGAGCGGCAGAGGGACUGGCCCGAUGAAGCC-CGGCAACCUAACUUUAUAA
AGUGAAGGUGCUAAUUCCAGCAAAAUGGUAUGUUUUGGUAGAUAAGAG
>ABFD02000009.1/97533-97428
UUCUUAUCCAGAGUGGUGAAGGGACUGGCCCUAUGAAACC-CAGCAACCAGUAUAUUUUA
UACAUUGGUGCUAAAUCCUGCAGUA----UUAUACUGAAAGAUGAGUC
>AM180355.1/1724139-1724245
GUCUUAUCAAGAGUGGUGGAGGGACUGGCCCUUUGAAACC-CGGCAACCAGUAUAUUUUA
UACAUUGGUGCUAAAUCCUGCAACUAAUAUA--GUUGAUAGAUGAGUA
>AAML04000010.1/122381-122487
AUCUUAUCAAGAGUGGCAGAGGGACUGGCCCUGUGAAGCC-CGGCAACCAGUAUAUUUUA
UACAUUGGUGCUAAAUCCUGCAGCA---UUUAUGCUGAAAGAUGAGUA
>AE015927.1/1456770-1456662
AGCUUAUUAAGAGCGGUGGAGGGACUGGCCCUAUGAAGCC-CGGCAACCUGUAUAUGUAU
UAUAA-GGUGCUAAAUCCUGCGGUG-----UAAACCGAGAGAUGAGGA
>AF270301.1/145-36
CUCUUAUCCUGAGUGGUGGAGGGAAUGGCCCAAUGAAACC-CAGCAACCUCUUUAUU-UA
AAGAAAGGUGCCAAACCUUGCAGACAAAUAUGGUCUGAACGAUAAGAG
>U36379.1/1-106
AUCCU-----GAGUGGUGGAGGGAAUGGCCCAAUGAAACC-CAGCAACCUCUUUUUUAAA
AAGAAAGGUGCCAAACCUUGCAGACA-AAUAGGUCUGAACGAUAAGAG
>CP000673.1/1916685-1916789
UUCUUAUCAAGAGAGGUAGAGGGACUGGCCCUGUGAUACC-CGGCAACCUUAUUG---UU
UUCAAUGGUGCUAAUUCCAGCAGGCAUGUAUUGCUUGACAGAUGAGAA
>ACDK01000006.1/20557-20663
GUCUUAUCAAGAGUGGUGGAGGGACUGGCCCUAUGAAGCC-CAGCAACCAAGAAUUUUAU
UCUUAAGGUGCUAAAUCCUGCAGGA-----AAUCCUGGUAGAUAAGAG
>ABDT01000031.2/132-23
UUUUUAUCAAGAAAGACAGAGGGACUGGCCCUAUGAAGUC-UAGCAACCUGAAUUAUUUA
AUUUAAGGUGCUAAUUCCAGCAGAUAUUUUAUAUCUGAAAGAUAAGAA
>CP001393.1/1215384-1215507
UUCUUAUCAAGAGUGGCGGAGGGACUGGCCCAAUGAAGCC-CGGCAACCGGAAAAAGGUU
UUUCUUGGUGCCAAUUCCAGCAGGUAUUUUUUACCUGGCAGAUAAGAA
>AE015927.1/2676955-2676853
UUCUUAUCAAGAGAGGCGGAGGGACUGGCCCUAUGAAACC-CGGCAACCAAAAAUAAUAA
UUUUAAGGUGCCAAUUCCAGCAGG----UGAAACCUGACAGAUAAGAC
>CP000673.1/1915422-1915314
UUCUUAUCAAGAGAGGUGGAGGGACUGGCCCUAUGAUGCC-CGGCAACCUGAAUGUAUCA
UUCAAUGGUGCUAAUUCCAGCAGGUAAUAUA-ACCUGAAAGAUGAGAG
>AP009049.1/1342262-1342152
UUCUUAUCCAGAGUGGCGAAGGGACUGGCCCUAUGAUGCC-CAGCAACCUGAAUGAUUCA
UUCAACGGUGCUAAUUCCAGCAGGUAU--AAAACCUGAAAGAUGAGAA
>CP000673.1/1716322-1716209
UUCUUAUCAAGAGAGACGGAGGGACUGGCCCUAUGAUGUC-CGGCAACCGAAGAUUUUUA
UUUCAUGGUGCUAAUUCCAGCAGGUAUUAAUAGCCUGAUAGAUAAGAG
>CP000673.1/3384182-3384086
UUCUUAUUUUGAGAGACGGAGGGACUGGCCCUAUGAUGUC-CGGCAACCUGAAUAU----
-UUAA-GGUGCUAAUUCCAGCAGG----UAUUACCUGAGAGAUAAGAA
>AE015927.1/1226200-1226097
AUCUUAUCAAGAGCGGUUGAGGGACUGGCCCUAUGAAACC-CAGCAACCUAUACACAAAG
UAUAAAGGUGCUAACUCCAGCAGGA---AAUUUCCUGAAAGAUAAGAA
>CP000382.1/316300-316411
AUCUUAUCAAGAGUGGUUGAGGGACUGGCCCUAUGAAACC-CGGCAACAACUAAUUUUAU
UAGUAAUGUGCUAAUUCCAGCAGGA--AAUUUUCCUGAAAGAUAAGAG
>CP000930.2/1734610-1734715
CUCUUAUCAAGAGUGGUGGAGGGACUGGCCCGAUGAAGCC-CGGCAACCGCAGGUUUUUC
CUGCAUGGUGCCAAUUCCUGCAGGG---GAAACCCUGAAAGAUAAGAC
>CP000673.1/3104226-3104112
UUCUUAUCAAGAGAGGCGGAGGGACUGGCCCUAUGAAACC-CAACAACCGGCAUUUAUUA
UGUAUCGGUGUUAAUUCCUGCAGAGUUAAUUACUCUGAAAGAUGAGAA
>CP001794.1/1767716-1767554
U---UAUCAAGAGUGGCUGAGGGAUUGGCCCAAUGAAGCC-CAGCAACCGACCGUAAUCA
GGGCACGGUGCUAAGUCCAACAGAAAGACCGUUUCUGAAAGAUA---A
>BA000043.1/972359-972191
CUCUUAUCAAGAGUGGCUGAGGGAUUGGCCCAAUGAAGCC-CAGCAACCGACCGUAAUCA
GGGCACGGUGCUAAGUCCAACAGAAAGUGUCUUUCUGAAAGAUAAGAG
>AP006627.1/3104693-3104588
UUCUUAUCGAGAGAGGUGGAGGGACUGGCCCAAUGAAACC-CGGCAACCGCAAGUU--CG
CUUGAAGGUGCUAAAUCCUGCAAAGCAUAUGGCUUUGGGAGAUGAGAG
>CP001022.1/449125-449227
CUCUUAUCGUGAGUGGCAGAGGGAUUGGCCCGAAGACGCCGCAGCAACCGACCAUCC---
-GGCACGGUGCUACAUCCAACAGAC---AUUCGUCUGAGAGAUAAGAG
>AAOX01000018.1/27020-26864
CUCUUAUCAAGAGAGGCAGAGGGAUUGGCCCGAUGAUGCC-CAGCAACCGACCGUAAUUA
AGGCACGGUGCUAAUUCCAGCAGAAAGCUUGUUUCUGGCAGAUAAGAG
>ACMT01000176.1/7164-7023
CUCUUAUCAAGAGAGGUGGAGGGAUUGGCCCGAUGAAGCC-CAGCAACCGACCGUAAUAA
AGGCACGGUGCUAAUUCCAGCAGAAAGUUUAUUUCUGGCAGAUAAGAG
>CP000001.1/3927237-3927096
CUCUUAUCAAGAGAGGUGGAGGGAUUGGCCCGAUGAAGCC-CAGCAACCGACCGUAAUAA
AGGCACGGUGCUAAUUCCAGCAGAAAGUAAAUUUCUGGCAGAUAAGAG
>ACLY01000071.1/41239-41095
CUCUUAUCAAGAGAGGUGGAGGGAUUGGCCCGAUGAAGCC-CAGCAACCGACCGUAAUAA
AGGCACGGUGCUAAUUCCAGCAGAAAGUAUAUUUCUGGUAGAUAAGAG
>CP001638.1/2955292-2955189
UUCUUAUCAAGAGAGGUGGAGGGACUGGCCCAAUGAAGCC-CGGCAACCGGUUGUU---U
CAACAUGAUGCUAAUUCCAGCAGAGCGAAUUGCUCUGAGAGAUAAGAA
>AE017225.1/3092372-3092274
UUCUUAUCCAGAGAGGUGGAGGGACUGGCCCGAUGAAACC-CAGCAACCGCGA-------
-UGCA-GGUGCUAAUUCCAGCAGAACAAAUUGUUCUGGGAGAUAAGAC
>AAOX01000005.1/171326-171162
CUCUUAUCGAGAGAGGCGGAGGGAUUGGCCCGAUGAAGCC-CAGCAACCGACCGUAAUUA
AGGCACGGUGCUAAUUCCAACAGAGGAGAUUUUUCUGGGAGAUAAGAG
>AE008691.1/2076682-2076573
CUCUUAUCAAGAGUGGUGGAGGGACUGGCCCGAUGAAACC-CGGCAACCGGCACGUA-AG
UGCUU-GGUGCCAAUUCCUGCAGGUUGUUACAGCCUGAGAGAUGAGAG
>CP000924.1/750630-750734
CUCUUAUCGAGAGUGGUGGAGGGACUGGCCCGAUGAAACC-CGGCAACCGGCAUUUUAUG
CGUCUUGGUGCCAAUUCCAGCAGCG----UUUCGCUGAAAGAUGAGAG
>CP000923.1/995529-995640
CUCUUAUCAAGAGUGGUGGAGGGACUGGCCCGAUGAAACC-CGGCAACCGGCAUUUAUUG
CGUCU-GGUGCCAAAUCCUGCAGGUUAGAUUAACCUGAGAGAUGAGAG
>CP000724.1/968949-968838
CUCUUAUCAAGAGAGGUGGAGGGACUGGCCCGAUGAAACC-CGGCAACCCGAAUUGUUAA
UUCGAAGGUGCUAAUUCCAACAACAC-UUAUGUGUUGAAAGAUGAGAG
>ACJM01000005.1/12852-12955
CUCUUAUCAAGAGAGGUGGAGGGACUGGCCCGAUGAAACC-CGGCAACCGACACGC----
-GUCGCGGUGCUAAUUCCAGCAGGGAGUGAAACCCUGAUAGAUAAGAG
>AAWL01000026.1/22109-22215
CUCUUAUCAAGAGCGGUGGAGGGACUGGCCCUGUGAAGCCGCGGCAACCGGCAGCAA-UG
CGUCU-GGUGCCAAAUCCAGCAGAAUCUUCGAUUCUGGAAGAUGAGAG
>ACMX01000011.1/17693-17806
CUCUUAUCCAGAGAGGCGGAGGGACUGGCCCUAUGAUGCC-CGGCAACCAGCUUAUGAUA
AGCUAAGGUGCUAAUUCCUGCAAAACGAUUUGUUUUGGAAGAUAAGAG
>AE017225.1/177275-177161
CUCUUAUCAAGAGUGGCGGAGGGACUGGCCCGAUGAUGCC-CGGCAACCAGCUUAUGAUA
AGCUAAGGUGCUAAUUCCUGCAAAAUGAGUUGUUUUGGAAGAUAAGAG
>ACMP01000006.1/18282-18169
CUCUUAUCAAGAGUGGCGGAGGGACUGGCCCGAUGAUGCC-CGGCAACCAGCUUAGAAUA
AGCUAAGGUGCUAAUUCCUGCAGAACGAUUUGUUUUGGAAGAUAAGAG
>CP000726.1/3620086-3619976
UUCUUAUCCAGAGCGGCGGAGGGACUGGCCCUAUGAAGCC-CGGCAACCCUAAGGUGUCU
UUAAACGGUGCUAAUUCCAGCAGG----UUAAACCUGGUAGAUAAGAU
>CP000879.1/1211576-1211465
UCCUUAUCGAGAGAGGCGGAGGGACUGGCCCGAAGAAGCC-CGGCAACCUGCAUAAUUUA
UGCAAUGGUGCUAAAUCCUGCAGAG----AAAUUCUGGGAGAUAAGGA
>ACMV01000059.1/168768-168876
AGCUUAUCAAGAGAAGCGGAGGGACUGGCCCUACGAAGCU-CAGCAACCUGCUUAUAAGA
AGCAA-GGUGCUAAGUCCAGCAAAAUGGCAUAUUUUGAAAGAUAAGGU
>AE017333.1/1735574-1735680
AACUUAUCAAGAGCGGUGGAGGGACUGGUCCGAUGAAACC-CGGCAACCUGCGUGUGAAG
CGUAA-GGUGCUACUUCCAGCAAAAUGCCCUAUUUUGAGAGAUAAGGA
>AM180355.1/174147-174250
ACCUUAUCAAGAGAGGCUGAGGGAUAGGCCCUGUGAAGCC-CAGCAACCACCCAAA--UG
GGAAAAGGUGCUAAUUCCUACAAGACAAAAG-UCUUGAAAGAUGAGGU
>AP008230.1/5317569-5317463
UUCUUAUCAAGAGUGGUGGAGGGACUGGCCCGAUGAAACC-CAGCAACCGGUAUUCGGAA
UACAACGGUGCUAAUUCCUGCGAUG---GAAGCAUUGAUAGAUGAGAG
>AAXV01000011.1/30443-30546
UUCUUAUCAAGAGAGAUGGAGGGACUGGCCCGAUGAAAUCUCGGCAGCGGAACUAUUAAG
UUAC--UGUGCCAAAUCCAGCAAGCAAUGUU--CUUGAUAGAUAAGAG
>CP003056.1/3328132-3328032
UUCUUAUCCAGAGAGGUGGAGGGAAAGGCCCUUUGAAGCCUCGGCAACAGGUUGAAA---
-AACACUGUGCCAAUUCCUGCAGAC---AAUCGUCUGAAAGAUAAGAG
>AE017334.2/2953356-2953255
UUCUUAUCACGAGAGGUGGAGGGACUGGCCCUAUGAAACCUCGGCAGCGGAUUCGUUAUG
AAUAC-UGUGCCAAUUCCAGCAAGG-----UAACUUGAAAGAUAAGAA
>CP000046.1/2381002-2380907
CACUUAUCUAGAGAGGUGGAGGGACUGGCCCUAUGAAGCCUCGGCAACA-----UCUCGA
A-----UGUGCCAAUUCCAGUAACC--GUAAUGGUUUGAAGAUAAGCA
>CP000029.1/1935501-1935405
AACUUAUCAAGAGAAGUGGAGGGACUGGCCCAAAGAAGCUUCGGCAACA----UUGUAUC
A-----UGUGCCAAUUCCAGUAACCGAGAA--GGUUAGAAGAUAAGGU
>BA000028.3/3200638-3200530
AUCUUAUCCUGAGAGGUGGAGGGAAUGGCCCAAAGAAGCCUCGGCAACAGGUUCUAGCUU
GAAUACUGUGCCAAAUCCAUCAAGUAUUCUAUGCUUGGUAGAUAAGAG
>BA000028.3/2708645-2708539
UUCUUAUCAUGAGAGGCGGAGGGAAUGGCCCAACGAAACCUCGGCAACAGGUUCUUAUUA
GAAUACUGUGCCAAUUCCAUCAAGC--AAAUUGCUUGAAAGAUAAGAG
>CP000001.1/185418-185523
UACUUAUCCAGAGAGGUAGAGGGACUGGCCCUAUGACACCUCAGCAGCGGGUUCUGUAAG
GAACACCGUGCUAAUUCCAGCAAG----CAAGUCUUGAAAGAUAAGUG
>AAOX01000014.1/12064-12163
UUCUUAUCCAGAGAGGUAGAGGGACUGGCCCUAUGACACCUCGGCAGCG--GACUGAUGA
AC----CGUGCCAAUUCCAGCAGGC--AGAUUGCCUGAAAGAUAAGAA
>ACMS01000020.1/866-971
CUCUUAUCCAGAGAGGUGGAGGGACUGGCCCUACGAUACCUCAGCAACGGGUUUUU----
UAAUACCGUGCUAAUUCCAGCAAGCUUAAAGAGCUUGGAAGAUGAGAA
>AE017225.1/320618-320724
UUCUUAUCCAGAGAGGUGGAGGGACUGGCCCUACGAUACCUCAGCAACGGGUUUUUUUAA
UAC---CGUGCUAACUCCAGCAAGCCAUAAAGGCUUGGAAGAUGAGAA
>CP000001.1/334370-334474
UUCUUAUCCAGAGAGGUGGAGGGACUGGCCCUACGAUACCUCAGCAACGGGUUUUUU---
-AAUACCGUGCUAACUCCAGCAAGCCUAUAAGGCUUGGAAGAUGAGAA
>AF027868.1/5245-5154
UUUCUAUCCAGAGAGGUGGAGGGACUGGCCCUAUGAAACCUCGGCAACA----UU----A
U-----UGUGCCAAUUCCAGCAAGC--GCUA-GCUUGAAAGAUAGGAA
>AE017334.2/197187-197081
AUUGUAUCAAGAGAGGUGGAGGGACUGGCCCUUUGAAACCUCGGCAGCAGGUUCAUUUUU
GAAUACUGUGCCACUUCCUGCAAGCU-UUAUAGCUUGAAAGAUAGAAU
>AL596169.1/221462-221354
CUCUUAUCCAGAGCGGUAGAGGGACUGACCCUUUGAAGCC-CAGCAACCUACACAUAUAA
GUGAAAGGUGCUAAUCUUUGCAGGAGUAUAUCUCCUGAACGAUGAGAG
>AE017333.1/969726-969839
UUCUUAUUCAGAGAGGCGGAGGGAUUGGCCCUGUGAAACCUCGGCAGCGGGUUCUGCACA
GAAUACUGUGCCACAUCCAACAAGCCGUACGGGCUUGGAAGAUAAGAA
>AE017225.1/1375419-1375524
UUCUUAUAAAGAGAGGCGGAGGGACUGGCCCUACGAUGCCUCGGCAGCGACUCGAUUUUA
GAGUGCUGUGCCAAAUCCAGCAAGCAUGUG---CUUGAAAGAUGAGAA
>ABCF01000005.1/97205-97306
UUCUUAUCGAGAGAGGCAGAGGGACUGGCCCUGUGAAGCCUCGGCAGCGACUAUU---UA
UAGUACCGUGCCAAAUCCAGCAAGC----AUGUCUUGGGAGAUAAGAA
>AAOX01000006.1/30687-30791
CUCUUAUCCAGAGAGGCGGAGGGAUUGGCCCUAUGAAGCCUCGGCAGCAGACUCCUUGCG
AG-AACUGUGCCAAAUCCAACAAGCGGAAG---CUUGGAAGAUGAGAG
>AAOX01000002.1/320243-320340
CACUUAUCCAGAGAGGCGGAGGGACUGGCCCGAUGAAGCCUCGGCAGCAGUCUGUU----
-GACACUGUGCCAAUUCCA-CCGGU-----AUACCGGAAAGAUAAGCA
>AAJM01000461.1/236-129
UUCUUAUCCAGAGAGGUGGAGGGACUGGCCUUAUGAAACCUCAGCAACAGUCUGCUUAGU
AGACACUGUGCUAAUUCCAGCGGGUGAUAAU--CCUGAUAGAUGAGAG
>CP001022.1/2977132-2977031
UUCUUAUCCAGAGAGGUGGAGGGACUGGCCCUUUGAAGCCUCAGCAACAGUCGAAA----
-GACACUGUGCUAAUUCCUGCGGGUGUUGUA--CCCGAUCGAUAAGCU
>CP000673.1/2974771-2974666
GCUUUAUCAAGAGCGGUGGAGGGACUGGCCCUAUGAAGCC-CAGCAACCAGUAUUGUUAA
UACAUUGGUGCUAAUUCCUACAGCU-----UAAGCUGAAAGAUAGGGG
>CP000568.1/2679822-2679717
ACCUUAUCAAGAGAGGCGGAGGGAUGGGCCCUAUGAAACC-CGGCAACCGGCAGA---AU
UGUAUCGGUGCCAAUUCCUACAGGAUGUAAAGUCCUGACAGAUGAGGA
>AP006627.1/3008449-3008342
CUUUUAUCCAGAGUGGCGGAGGGACAGGCCCGAAGAAGCC-CAGCAACCAACACGUAACG
UGUAAAGGUGCUAA--CCUGCAGAAUGCUCGGUUCUGGAAGAUAAGAG
>BA000004.3/3427467-3427355
CUCUUAUCCAGAGUGGUGGAGGGACAGGCCCGAAGAAACCCCAGCAACCAACACCUGUGG
UGAAAAGGUGCUAA--CCUGCAAGG--CGUUGCCUUGAAAGAUAAGAG
>AE017333.1/3063716-3063609
AGCUUAUAAAGAGAGAUGGAGGGACUGGCCCGGUGAAAUCUCAGCAACCUGCAGC---AG
UGCAA-GGUGCUAAAUCCAGCAGAAUGUCAGAUUCUGAAAGAUAAGUU
>CP001818.1/1579334-1579230
CUCUUAUCAAGAGUGGCGGAGGGACUGGCCCGAUGAAGCC-CGGCAACCUGCAGAGCAUC
UGCGU-GGUGCCAACACCUGCGGCG-----AAAGCCGAGUGAUAAGAG
>ACJX02000007.1/318260-318153
CUCUUAUCCAGAGCGGCGGAGGGACUGGCCCUGCGAAGCC-CGGCAACCUGCUUACCCGG
AGC-GUGGUGCCAAAACCUGCAACC---GAAAGGUUGAAUGAUGAGAG
>AP008955.1/3935954-3935848
UUCUUAUCCAGAGAGGUGGAGGGUCUGGCCCGAUGAAGCC-CGGCAACCGUUGCAUAUUG
CAACAAGGUGCCAAUUCCUGCGAGACGUUUCGUCUCGAAAGAUAAGAA
>CP001022.1/2804795-2804898
UUUUUAUCGCGAGAGACGGAGGGACUGGCCCGAUGAUGUUUCGGCAGCGGACGAUUAAAU
CGUAC-UGUGCCAAAUCCAGCAAGCUGCGG---CUUGAGAGAUAAGAA
