# Supplementary material for: Remote homology search with hidden Potts models
Source: PLoS Comput Biol. 2020 Nov 30;16(11):e1008085. doi: 10.1371/journal.pcbi.1008085 (PMC7728182; doi:10.1371/journal.pcbi.1008085)
Supplement: S1 Code — (GZ) [file pcbi.1008085.s002.tar.gz › WilburnEddy20_HPM/data/SAM/TrainSequences/SAM_train.fa]

>AP008934.1/318535-318643
AACUUAUCCAGAGAAGUUGAGGGAAUUGGCCCUGUGAAGCUUCAGCAACAGACUUUGUAA
AGAAGUACUGUGCUUCGUCCAACAAGUAAUACUACUUGAAAGAUAGGUG
>CP000239.1/1201745-1201635
UCUUUAUCCAGAGCAGACUGAGGGAUCAGGCCCAACGAAGCUGCGGCAACCGGCGGAAGC
CUCCGCUACGGUGCCAACUCCUGCGGUUAGUCAGUAACCGAAAGAUAAAGG
>CP000232.1/1204935-1204832
GGCUUAUCGCGAGAGGUGGAGGGAGGGCCCCGAUGAAACCCGGCAACCCCGCUAUUUAGC
CGGAAGGUGCCAAGUGCCGCAGGAAACCUCCUGGAAGAUAAGUU
>ADJS01002320.1/1580-1477
UACUCAUCGAGAGCAGCGGAGGGAUUUGGCCCCAUGAUGCUGCAGCAACCAUUCUAUAUA
GGGAAAAGGUGCUAAUUCCAUCAGCAUUUGCUGGCAGAUGAGAG
>ACGB01000028.1/29135-29031
UGCUCAUCAAGAGUGGCGGAGGGAAUGGCCCUAUGAACCCACAGCAACCAUGGCCUCAUG
GCCAACGGUGCUAAAUCCUGCAAUGUAAUGAUUGUAAGAUGAGAG
>CP001685.1/832315-832217
AACUUAUCAAGAGUGAUACUAGGGACCGGCCCGUUUUGAGUAUCCAGCAACCUGUAUUAA
CAAGGUGCUAAUUCCGGCAUGUGAAUGCGAAGAUAAGAA
>AP006716.1/507636-507743
GACUUAUCCAGAGAAGUGAAGGGAUUUGGCCCAAUGAAACUUCAGCAACAGACUUAAAAG
ACAAAAGUACUGUGCUAACUCCAAAGAGGUAUGCCUCAAAGAUAAGUG
>CP000557.1/1285675-1285779
GUCUUAUCAAGAGUGGGCGAGAGAACGGGCUUGAUGACCCCACAGCAACCUGCCGCUGGC
AAGGUGCUAAAACCCGCAAAGCGAGUUCGCUUUGGAUGAUAAGAA
>ACLA01000020.1/206857-206751
ACCUCAUCCAGAGCAGCGGAGGGAAUGGCCCGAUGAAGCUGCGGCAACCAUGGCAAUGUG
UGCCAACGGUGCCAAUUCCUAUAGGCGGAGCGCCUAUGAGAUGAGAG
>ABWK02000020.1/271385-271488
CUCACAUCCAGAGCGGCGGAGGGACUGGCCCGAUGAAACCGCGGCAACCAUUGACUUCGU
CAAAACGGUGCCAAUUCCUUUAGGUCCGGCCUAUAAGAUGAGAG
>CP002637.1/1789046-1788942
CACUCAUCAAGAGCAGUGGAGGGACUGGCCCUAUGAAACUGCGGCAACCGUUGGCGUAGG
CCAAAAAGGUGCCAAUUCCUAUAGGUAUUGCCUAUGAGAUGGGAG
>AP006716.1/14213-14314
AACUUAUUAAGAGAAGUGGAGGGACACGGCCCUGAGAAACUUCAGCAACCGGCGAUGCAU
ACGCACGGUGCUACUACCAACGAGAUACUCGAAUGAUAAGUA
>AF269983.1/571-671
ACCUUAUUUUGAGAAGCUGAGGGAUUUGGCCCAUAGAAGCUUCAGCAACCGACUUUAAAU
AGCACGGUGCUAAUACCAACGAGCAACUCGAAUGAUAAGUA
>BX571856.1/15939-16037
UUCUUAUUGUGAGAAGUUGAGGGACUUGGCCCUGUGAUACUUCAGCAACCGACUUUAUAG
CACGGUGCUAAAACCAACGAGUUACUCGAAUGAUAAGUA
>AP008934.1/15667-15765
AUCUUAUUUCGAGAAGCUGAGGGACUUGGCCCAGUGAUGCUUCAGCAACCGGCUGUGUAG
UACGGUGCUAAAACCAACGAUACACUCGAAUGAUAAGUA
>CP000909.1/4069333-4069227
UGCUCAUCGAGAUGGGCUGAGGGACUGGCCCGAUGACGCCCGGCAACCCCCGCCAGGGAA
GGUGCCAAAUCCAGCGGCAAUGGAUAUCAUUGGCCGAAAGAUGAGAG
>BA000028.3/2856865-2856757
UCCUUAUCAAGAGUCGGGGGAGGAAUCUGGUCCAUUGAUCCCGCAGCAACCAGUUACAAU
GAAGUAACAUGGUGCUCAUUCCAGCAAGCGUAGGCUUGAUAGAUGAGAA
>BA000028.3/3466520-3466401
CUCUUAUUGAGAGUGGCUGAGGGACUGGCCCUGUGACGCCCGGCAACCGUUCAUCGUAAU
UCCAGUGAUGAAUAGGUGCUAAAUCCUGCAAAAUACGGACAGUAUUUUGAGAAAUAAGAG
>CP001089.1/3739157-3739264
UGCUUAUCAAGAGUGGUGGAGGGAUAAGGCCCGAUGAAACCACAGCAACCGGCCCUGCGA
CAAACAGGGCGCCAGGUGCUAAAUCCUGCCGCAAGGCGAAGAUGAGCG
>CP001124.1/432444-432343
UGCUUAUCUAGAGUGGUGGAGGGAAAGGCCCUGCGAAGCCACAGCAACCGGCCCAGAAAU
GGGCGACAGGUGCUAAAUCCUGCCGAAAGGCGAAGAUGAGAA
>CP000482.1/3869976-3869870
UGCUUAUCAAGAGUGGUGGAGGGAAAGGCCCUGUGAAACCACAGCAACCGGCCGUCAUGG
CGCCAGGUGCUAAUUCCUGCCGUCAGGCAAAGAUGAGAGGGUGUGCU
>AP006627.1/951406-951512
GACUUAUCAAGAGCGACUGAGGGAUUAGGCCCAAUGACGUCCAGCAACCUCCCGUUACGG
GGAAGGUGCCAAUUCCUGCAGAAUGGGAUCAUUCUGAAAGAUAAGCC
>AE017333.1/3080753-3080616
CUCUUAUCCCGAGCUGGUGGAGGGACAGGCCCAAUGAAACCCAGCAACCGGUUUCUCUUA
UUAAUGGAAAAAAACAGUUUCUGAGACAACUACGGUGCUAACCUGAUGCAAGGUGUUCAA
UACCUUGAGCGAUAAGAG
>AL596163.1/172398-172500
UUCUUAUCCAGAGUGGUGGAGGGAAUCGGCCCAGUGAAACCCGGCAGCGGAGCGCAAGUU
CUAUGCUAAUUCCGAUCAGAAGUAAUAUUCUGGCAGAUAAGUA
>AE017355.1/388363-388251
UCUUUAUCAAGAGAGGCAGAGGGACCGGCCCUUUGAAGCCCAGCAACCUCAGUUUAUACA
AACUGAAUAGGUGCUAAUUCCUGCAAAAUGCAUUGCAUUUUGAAAGAUAAAAC
>ACMJ01000013.1/79549-79437
CCUUUAUCAAGAGAGGCAGAGGGACCGGCCCUUUGAAGCCCAGCAACCUCAGUUUAUAAG
AACCGAAUAGGUGCUAAUUCCUGCAAAAUGCAUUGCAUUUUGGAAGAUAAAAC
>BA000004.3/1348816-1348929
GACUUAUCGAGAGAGGCAGAGGGACUGACCCGAUGAUGCCCGGCAACCCGUUUGUUAGCC
AAGCAAACGAAGGUGCUAAUUUCAGCAGAAUGAUUUCAUUCUGGAAGAUAAGCG
>BA000028.3/727026-727131
GACUUAUCAAGAGAGAUGGAGGGAUUGGCCCGAUGAAGUCUCAGCAACCAGCCUAGAUAA
GGUAUGGUGCUAAUUCCAAUAGGCUUACAAGCCUUAAAGAUAAGAA
>AAXV01000005.1/126573-126679
UUCUUAUCAAGAGAGACGGAGGGAUCGGCCCGAUGAAGUCUCAGCAACCAGCUCAAUCAG
UAUGGUGCUAAUUCCUUUUGGCAAAAUCUAAGCCUGAAAGAUGAGAA
>AAXV01000007.1/124740-124627
CUCUUAUCAAGAGCGGCGGAGGGAUAGGCCCUAUGAUGCCCGGCAACCAGUAGGUGAUGA
ACUUACUAAGGUGCUAAUUCCUACAGAUUCUUACUUGGAUCUGGCAGAUAAGGG
>BA000028.3/3200764-3200871
UUCUUAUCGAGAGAAGCUAAGGGACCUGGCCUGUUGACGCUUCAGCAACCUCUAUCUCCA
UUAGAAAGGUGCUACCUCCAGCAAGAUGUAUGUCUUGAAAGAUAAGAG
>AP006840.1/1830606-1830721
CUCUUAUCCAGAGAGGUGGAGGGAACUGGCCCGAUGAAACCCGGCAACCCAGGACGCUGC
GGGGCGUCCGAAGGUGCCAACUCCACCGGCGGCCUCACGCCGCCGGAAGAUAAGAG
>AP006627.1/604071-603968
UUCUUAUUAAGAGGAGCAGAGGGACUGGCCCAAUGAUGCUUCAGCAACCCCGCCAUGAGC
GGAAGGUGCUAAUUCCAGCAGGACUACGUCCUGGGAGAUAAGAG
>AP006627.1/1563582-1563686
CUCUUAUAACGAGAAGCGGAGGGACUGGCCCAAUGAAGCUUCAGCAACCAUUCAUUGCGA
UGAAAAGGUGCUAAAUCCAGCAAAGGGAACUUUGGCAGAUAAGGG
>CP000728.1/2062169-2062064
CUCUUAUCAAGAGUGGCGGAGGGAUCAGGCCCUGUGAAGCCCGGCAACAGCUAGUUGAAC
CUAGAAAUGUGCUAAUUCCUGCAGUGGAUUCACUGAGAGAUGAGGG
>AP008934.1/131883-131770
CUCUUAUUAAGAGUGAGUGGAGGGACUUGGCCCUAUGAAACUCCAGCAACAGCAGUCAUA
UGCGAUGUGCUAAAUCCAACAACUCAGUAUGACGAUUGAGUUGAAAGAUGGGAA
>AE001437.1/453563-453665
UUCUUAUCAAGAGUGACGGAGGGAUAGGCCCUAUGAAGUCCGGCAACAUCCAAUUAUUUU
GGAGAUGUGCUAAUUCCUACAGGUUUAUCCUGAGAGAUGAGAA
>ABCF01000016.1/2236-2349
CUCUUAUCGAGAGCGGCGGAGGGAUUAGGCCCGAUGAAGCCCGGCAACCUACAGGCAGUU
UCUGCUUGGAAAGGUGCUACAUCCUACAGGCUCAAUGAGUCUGGAAGAUAAGAG
>CP000001.1/5213243-5213138
GUCUUAUCAAGAAAAGGUGGAGGGACAGGCCCGAUGAAACCUUGGCAACAGCCGUAUAAC
GGAAUUGUGCCAAAUCCUGCAGGUAAUAAAUCCUGAGAGAUAAGAA
>CP000875.1/2997482-2997580
CUCUCAUCGAGAUGGGCAGAGGGACUGGCCCGACGAAGCCCGGCAACCCCAUUAUUUGGA
AGGUGCCAAAUCCUGCAGGUUCGGCCUGAUAGAUGAGUU
>CP000721.1/1647224-1647332
AACUUAUCAAGAGUGGUGGAGGGACUGGCCCGAAGAAACCCAGCAACCGGUAAAUUUUAU
AGAAUUACUUGGUGCUAAAUCCUGCAGCGUAAGAGCUGGUAGAUAAGGU
>AAOX01000002.1/320062-320165
UUCUUAUCAAGAGAGACGGAGGGGUAUGGCCCGAAGAAGUCUCGGCAGCAGGUUCAUCCG
GACACUGUGCCAAAUCCAUCAGGCAAAGGCCUGGCAGAUAAGAA
>ABRX01000004.1/223227-223118
CUCUUAUCAAGAGAGGCAGAGGGACUGGCCCUAUGACGCCCGGCAACCGUUUCUACUAUA
GAAAUUGGUGCUAAUUCCUGCAAAGCUGUUACAGCUUUGACAGAUAAGAG
>BA000028.3/1098099-1097993
UUCUUAUCCAGAGAGGUGGAGGGACUGGCCCAAGGAAGCCUCGGCAACAGACUUAUUUGA
UUAAGUACUGUGCCAAUUCCAGUAGCGUAAUUGCUAGAAGAUGAGAA
>AP008934.1/616628-616728
AACUUAUCAAGAGAAGUGGAGGGACUGGCCUGUGGAUACUUCGGCAACAUGAUUAUGCGU
GUGCCAAUUCCAGUAGCAUCAUUUAUGCUAGAAGAUAAGAA
>CP001825.1/900813-900915
GCCUUAUCAAGAGAGGUGGAGGGAGACGGCCCUGUGAAGCCCGGCAACCAGCGCCCAGGA
GCGCCAGGUGCCAAUUCCGGCGAGGUCACUCGCAAGAUAAGGG
>AE017355.1/4749676-4749569
CUCUUAUCAAGAGAGGUGGAGGGACUGUGCCCUGUGAAGCCCGGCAACCGUCAACUUAUG
UUGAAAUGGUGCCAAUUCCUGCAAAGCAAAUGCUUUGAGAGAUGAGAG
>ABDA02000002.1/27359-27468
CUCUUAUCUAGAGAGGUGGAGGGACUGUGCCCUGUGAAACCCAGCAACCAUCAAUUUUUA
CAUUGAAAUGGUGCUAAUUCCUGCAAAGCAAAUGCUUUGAGAGAUGAGAG
>CP000817.1/560536-560639
CUCUUAUGAAGAGCGGCGGAGGGAAGUGCCCUAUGAAGCCCGGCAACCAUCACAUAGUGA
AAAGGUGCCAAAUCACCCAAAGAUUUUUCUUUGAAAGAUGAGAG
>AP008934.1/276954-277060
CUCUUAUCAAGAGUGGUGGAGGGAUGUGCCCGAUGAAACCCAGCAACCGUCGAUUUUUCG
AAAUGGUGCUAAGUCACAAAAAGUUAUUUAACUUUUGGAGAUGAGAG
>ACLP01000020.1/71764-71658
CUCUUAUCAAGAGUGGUGGAGGGAUGUGCCCUACGAAACCCAGCAACCGUCAUUGUAUGA
CAUGGUGCUAAUUCACAUAAAGUUAAUCAUACUUUAGAAGAUGAGAG
>AP006716.1/475254-475360
CUCUUAUCAAGAGUGGUGGAGGGAUGUGCCCUAAGAAGCCCAGCAACCGUCGUUUAACGA
AAUGGUGCUAAUUCACAUAAAGUAGACAAUACUUUAAGAGAUAAGAG
>CP000029.1/480767-480869
CUCUUAUCGAGAGAGGUGGAGGGAUGUGCCCUAAGAAGCCCGGCAACCGUCUAAAAUAGA
AAUGGUGCCAAUUCACAUAAAGUAUAACUUUAGAAGAUGAGAG
>CP000046.1/900604-900707
CUCUUAUCGAGAGUGGUGGAGGGAUGUGCCCUACGAAGCCCGGCAACCGUCUUAUAUAGA
AAUGGUGCCAAUUCACAUAAAGUUUUAACUUUUGAAGAUGAGAG
>AP006716.1/2100177-2100072
UUCUUAUCAAGAGAGGUGGAGGGAUGUGCCCUAUGAAGCCCGGCAACCGUCUAGUUAUAG
AAAUGGUGCCAAUUCACAUAAAGUUGAUUACUUUAGAAGAUGAGAG
>AM295250.1/465274-465380
CUCUUAUCAAGAGAGGUGGAGGGAUGUGCCCUGCGAAACCCGGCAACCGUCUUUAUAUAG
AAAUGGUGCCAAUUCACAAAAAGUUGAACUGCUUUUGAAGAUGAGAG
>BA000004.3/3590821-3590709
CUCUUAUCAUGAGAGGUGGAGGGACUGGCCCGAUGAAGCCCAGCAACCGCCAAGCAGCAA
AUCGCUUGGAAAAGGUGCUAAUUCCUGCAAAGCGAUGCUUUGAGAGAUGAGAG
>CP001615.1/763985-763879
CUCUUAUCAAGAGAGGCUGAGGGACUGGCCCUAUGACGCCCAGCAACCGCGGAGCAAUCC
GAAAUGGUGCUAAUUCCAGCAAGGUGAGAAACCUUGACAGAUGAGAG
>AL596170.1/192-86
CUCUUAUUAUGAGUGGUAGAGGGACUGGCCCGUUGAAACCCAGCAACCUUUCAAUUCGUU
GAAAAGGUGCUAAAUCCUGCGAAGUGUGAUGCUUCGAGAGAUAAGAG
>BA000028.3/1319041-1319141
UACUUAUCAAGAGAGGUGGAGGGACUGGCCCGCUGAAACCUCAGCAACAGAACGCAUCUG
UCUGUGCUAAAUCCUGCAAGCAAUAGCUUGAAAGAUAAGUU
>CP003056.1/1844232-1844126
AACUUAUCAAGAGAGGGGGAGGGACUGGCCCGAGGAAACCUCAGCAACAGAUUCUUUUUG
GGAAUACUGUGCUAAUUCCAGCAAGCGUCAAGCUUGGAAGAUAAGUU
>BA000004.3/1699957-1700066
UUCUUAUCCAGAGAGGUGGAGGGAACGGCCCGAAGAAACCUCAGCAACCAGCCACGAUCC
UGUGGUCAGGUGCUAAUUCCUGCAAGCAUUAUUUGCUUGAGAGAUAAGAG
>BA000043.1/883132-883242
UUCUUAUCAAGAGAAGCGGAGGGAACUGGCCCAAUGAAGCUUCAGCAACCAGCCGCCCGG
CGGCCAGGUGCUAAAUCCAGCGAAUUGAGCAUUCAAUUCGGCAGAUAAGAA
>AAXV01000010.1/2942-2843
UUCUUAUCAAGAGAAGCAGAGGGACUGGCCCAAUGAAGCUUCAGCAACCAACUUUUUGUC
AGGUGCUAAAUCCAGAAGACCGUUGAGUCGAAGAUGAGAA
>AP006627.1/1983212-1983311
UUCUUAUCAAGAGAAGUGGAGGGAAUGGCCCAAUGAAGCUUCAGCAACCAGCCAACCAUG
GUCAGGUGCUAAAUCCAGCAGUUUAUCUGCAAGAUAAGAG
>AE017194.1/3299167-3299061
UUCUUAUUAAGAGAGAUGGAGGGACUGGCCCGAUGAAAUCUCAGCAACAGGCUAUAAAAG
UACUGUGCUAAGUCCAGCAAACGUAUGAAGCGUUUGGAAGAUGAGGG
>ACNK01000182.1/46147-46039
UUCUUAUCAAGAGAGAUGGAGGGACUGGCCCGAUGAAAUCUCAGCAACAGGCUAUAUCAA
AGUACUGUGCUAACUCCAGCGAACGCAAUAGGCGUUUGAAAGAUGAGGA
>ACMD01000102.1/19238-19132
UUCUUAUCAAGAGAGAUGGAGGGACUGGCCCGGUGAAAUCUCAGCAACAGGCUAAAAAAG
CACUGUGCUAAUUCCAGCAAACGUAAAAGGCGUUUGGAAGAUGAAGG
>AARG01000011.1/103271-103357
UAACCAUCGAGAGAAACUGAGGGACUGGCCCUAUGAAGUUUCAGCAACCUGUCAUCAGAU
GUGGUGCUAAUUCCAGAUAGAUGGAAG
>AE001437.1/1073888-1073785
UCCUUAUCAAGAGAAACGGAGGGACUGGCCCAAUGAUGUUUCAGCAACCAAGGUUUUAUA
CUUAUGGUGCUAAUUCCAGCAGGAUAUUUUCUGAAAGAUGAGGA
>AE017333.1/1487506-1487363
CUCUUAUCGAGAGUUGGGUGAAGGACUGGCCUAAUGAUCCCAACAGCAACCGACCGUAAU
ACCAUUGUGAAAUGGGGCGCGAAUCUCUGCGCCGCUAGGGCACGGUGCUAAUUCCAUCAG
ACUUUGAAUUCUGAGAGAUAAGAG
>AE001437.1/2914841-2914733
GUCUUAUCAAGAGAGGUGGAGGGACUGGCCCUAUGAAACCCAACAACCAGCAUUUUUUAA
UUAGAUGUAUGGUGUUAAUUCCUGCAAAGUUAAUUUUGAGAGAUAAGAG
>AAXV01000007.1/42365-42470
CUCUUAUCAAGAGUAGCUGAGGGACUGGCCCUAUGAAGCUCGGCAACCUCCUUUUAUAAA
GGAAGGUGCUAAAUCCUGCAAACGAAAUUCGUUUGAUAGAUAAGAG
>ABMW01084009.1/100-6
CAUUUAUCAAGAGUGGCAGAGGGUCAGGCCCUGUGAAGCCCAGCAACCUACAUUUGUAAG
GUGCUAAAUCCUGCGGUAUAACCGAAAGAUAAGUU
>AL009126.3/1258304-1258424
UUCUUAUCGUGAGAGGUGGAGGGACUGGCCCUUAGAAACCUCAGCAACCGGCUUGUUUUG
CAUUUGCAAAGCGCCAAGGUGCUAAAUCCAGCAAGCGUUUUUUAUGCUUGGAAGAUAAGA
A
>Y09476.1/38002-37885
UUCUUAUCAAGAGAAGCAGAGGGACUGGCCCGACGAAGCUUCAGCAACCGGUGUAAUGGC
GAUCAGCCAUGACCAAGGUGCUAAAUCCAGCAAGCUCGAACAGCUUGGAAGAUAAGAA
>CP000560.1/1082099-1081978
UUCUUAUCAAGAGAAGCCGAGGGACUGGCCCGACGACGCUUCAGCAACCGGUGUAGUGGU
UUACCCAAACCAUGACCAAGGUGCUAAAUCCAGCAAGCUAAAAACAGCUUGGAAGAUAAG
AA
>AE017333.1/1207733-1207622
UUCUUAUCAAGAGAGGCAGAGGGACUGGCCCGAUGAAGCCUCAGCAACCGGUGAAUGAAU
AUUCAUGACCAAGGUGCUAAAUCCAGCAAGCAGCCUGCUUGGAAGAUAAGAA
>CP000813.1/1116941-1116823
UUCUUAUCAAGAGAGGCAGAGGGACUGGCCCUGUGAAGCCUCAGCAACCGGUGUAGUAGA
AAUCUAUUUUCUAUGACCAAGGUGCUAAAUCCAGCAAGCAACUGCUUGGAAGAUAAGAA
>CP001823.1/1231295-1231405
CUCUUAUCCAGAGUGGUGGAGGGAACGGCCCGACGAAGCCCGGCAACCGACGGAUCGCAC
GGUCCGCGCGGUGCCAAUUCCGGCAGCGGCGUUGCCGCUGAGAGAUGAGAG
>AAOX01000055.1/439-545
UUCUUAUCGAGAGUGGUGGAGGGACUGGCCCUGUGAUACCCGGCAGCCGCUGACUUAGUC
AGAAUGGUGCUAAAUCCAGCAAAGCGCAAUGCUUUGGCAGAUAAGAU
>CP001034.1/2889251-2889136
UCCUUAUCAAGAGUGGUGGAGGGACUGGCCCUAUGAAGCCCGGCAACCGGCAGCAGCUAA
UCCUGCUGUAAAGGUGCCAAAUCCUGCAGAAGUGUAUUACUUCUGACAGAUAAGGA
>CP000612.1/2418052-2417945
UACUUAUCAAGAGUGGUGGAGGGACUGGCCCUAUGAAGCCCGGCAACCGGCCAUUGGAUG
GCGGCGGUGCCAACUCCUGCAGGACUUUUAGUUCUUGAGAGAUAAGGU
>AE015927.1/303338-303443
CUCUUAUCGAGAGAGGUGGAGGGAAAGGGCCCUAUGAAACCCGGCAACCAAUAUUUUUAG
AAGUAUUAAGGUGCCAAUUCCUGCAGAAAGUUCUGCAAGAUAAGAG
>ABDP01000004.1/161395-161294
CUCUUAUCAAGAGAGGUGGAGGGAAAAGGGCCCUAUGAAACCCGGCAACCAGUGAUAUUC
ACUAAGGUGCCAAUUCCUGCAGUAUUAUCUGCAAGAUAAGAG
>BA000016.3/2500083-2499978
CUCUUAUCCAGAGAGGUGGAGGGAAAAAGGCCCUAUGAAACCCGGCAACCAGUGAGAAAU
CACUACGGUGCCAAUUCCGGUAAAGAAAUUCUUUACAAGAUGAGAG
>ACML01000054.1/24739-24633
CUCUUAUCAAGAGAGGUGGAGGGAUCGGCCCUAUGAAACCUCGGCAACCCCUAUUUUAUU
UAGGAAGGUGCCAAUUCCUUUAGAAUUUAAAUUCUAAAAGAUAAGAA
>AL591976.1/242770-242867
AACUUAUCAAGAAAGGUGGAGGGUUCUGGCCCCGUGAAGCCUUGGCAACCGGAUUUUUCA
CGGUGCCAAAUCCAGCAGGUAACACUGACAGAUAAGGC
>ABDU01000083.2/79240-79352
UUCUUAUCAAGAGAGGUGGAGGGACUGGCCCUGUGAAACCCAGCAACCUAUGGUAUAAGU
AUUUUUUAUGUCAUAACGGUGCUAAAUCCUGCAGGUUUACUGAUAGAUAAGUA
>AAOX01000038.1/20734-20635
UUCUUAUCAAGAGAGGUGGAGGGACUGGCCCGAUGAAACCCGGCAACCGGCAAUAGAACG
GUGCUAAUUCCAGCAGAGCAUGAUCUCUGGCAGAUAAGUU
>CP001022.1/2309368-2309263
CUCUUAUCGAGAGUGGUGGAGGGACUGGCCCGAUGAAACCCGGCAACCGCGGAAUUUAUU
CCGAAGUGGUGCUAAUUCCAGCAGACGAUUGUCUGCAAGAUGAGAG
>CP000860.1/973047-972931
CUCUUAUCGAGAGUGGCGGAGGGACUGGCCCGAUGAAGCCCGGCAACCAGUCGGUGGCGG
UGGUCACCGGCCAGGUGCUAAUUCCUGCGGGAGAUCGAUUCUUCUGGGAGAUAAGAG
>CP001793.1/5775580-5775452
AUCUUAUCAAGAGCAGGUGGAGGGACUAGCCCUAUGAAACCCGGCAACCGGCGGCAACAU
CGCACGGUGCUAAUUCUUGCAGGAGAUACGACGAUUGUAUAAGCCGUUGUAUAGCCUGAC
AGAUGAGAG
>CP000612.1/2872894-2873007
UUCUUAUCCAGAGAGGCUGAGGGACUGGCCCUGAGACGCCCGGCAACCUUCUUAGGCAUU
UAUCUAAGAAAGGUGCUAAUUCCUGCAGAAGAAUAAUCUUCUGAAAGAUAAGGA
>AL009126.3/3997775-3997881
ACCUUAUCAAGAGAGGUGGAGGGACUGGCCCUAUGAUACCCGGCAACCGCUGUUUCAAAC
AGAAUGGUGCUAAAUCCUUAAGAACAUUGCGUUCUUGCAGAUGAGGC
>AE017333.1/4014357-4014466
UCCUUAUCAAGAGUGGUGGAGGGACUGGCCCUGUGAAACCCGGCAACCGCUGUCUAUGAC
AGAAUGGUGCUAAAUCCUUAAGAGCAUGUUCGUGCUCUUGAAGAUAAGGA
>AL009126.3/3999166-3999272
UCCUUAUCAAGAGAGGUGGAGGGACUGGCCCUGCGAUACCCGGCAACCGCUGUUUAACAG
AAUGGUGCUAAAUCCUUUAGAGCAAUGAUUGCUCUUGAAGAUAAGGU
>AAXV01000033.1/3690-3784
CUCUUAUCAAGAUAGGUGGAGGGACUUGGCCCAAUGAAGCCUCGGCAACCGAAACAUAGG
UGCCACUUCCAACCGAUGUAUCUGAGAGAUAGGAG
>ABDT01000037.2/9251-9359
UACUUAUCAAGAGUGGUGGAGGGACUGGCCCUGUGAAACCCGGCAACCAAUAUUUAUUAG
AUGAUAUGAGGUGCCAAAUCCUGCAGUUUUUAUGACUGGUAGAUAAGGU
>AE017355.1/768972-768867
GUCUUAUCAAGAGCAGGUGGAGGGAUGAGCCCUACGAAGCCCGGCAACCGACCCAUUUAU
GGGCACGGUGCUAAUUCUUACAACACAUUGUGUUGAAAGAUAAGAG
>ACOK01000109.1/19481-19381
ACCUUAUCAAGAGCGGCGGAGGAAACAGGUCCUGUGAAGCCCGGCAACCUGACUAUUUCG
GUCAAGGUGCUAAUUCCUGCGGUUUAUCCGGAAGAUGAGGA
>CP001078.1/2736261-2736158
UUCUUAUCGAGAGUGGUGGAGGGACUGGCCCUAUGAAACCCGGCAACCAAUAUAUUAUAU
AUAUAAGGUGCUAAAUCCUGCAGUAAGUAACUGAUAGAUAAGGG
>ACLW01000047.1/255928-256033
UUCUUAUUAAGAGAGGUGGAGGGACUGGCCCUUCGAAGCCUCAGCAACCUUAUGUGAUAU
AAAGGUGCUAAAUCCUGUAGGAUCUAAAAGUCCUAAUAGAUAAGAA
>AE017355.1/1833727-1833836
UUCUUAUUAAGAGAGGUGGAGGGACUGGCCCUUCGAAGCCUCAGCAACCUGAUUUAUGUG
AUAUAAAGGUGCUAAAUCCUGUAGGAUAUAAAAGUCCUAAUAGAUAAGAA
>CP001056.1/749334-749442
AUCUUAUCAAGAGUGGUGGAGGGACUGGCCCUAUGAAACCCGGCAACCAAAUGAUUACUU
AUCAUUUAUGGUGCUAAAUCCUGCAACUUAUGGAGUUGAUAGAUGAGAG
>CP000673.1/503077-503184
UUCUUAUCAAGAGCGGCGGAGGGAUAGGCCCUAUGAAGUCCGACAACCGACAUUUUGUGC
AUCGGUGUCAAUUCCUACAGAGUGUGUUAAUACUCUGAAAGAUAAGAA
>AE017355.1/3872413-3872520
UUCUUAUCAAGAGCAGGUGGAGGGACGAGCCCGACGAAACCCGGCAACCGAUCUACAUAA
UUGUAGACACGGUGCUAAUUCUCGCAGCAUUACGCUGACAGAUAAGGA
>BA000043.1/974636-974744
UUCUUAUCAAGAGCAGGCGGAGGGACGAGCCCAAUGAAGCCCGGCAACCGGCUUGGCGCG
CGCCAAGCACGGUGCUAAUUCUUGCAGCGGAAACGCUGAGAGAUAAGAA
>AE017333.1/1489705-1489804
UUCUUAUCAAGAGCAGGCAGAGGGACAAGCCCGAUGAAGCCCGGCAACCGACUUUUUAAG
CACGGUGCUAAUUCUUGCAGCUGACGCUGAGAGAUAAGGA
>AL009126.3/1426876-1426976
UUCUUAUCAAGAGCAGGCAGAGGGACGAGCCCGAUGAAGCCCGGCAACCGACUUAUAAAG
CACGGUGCUAAUUCUUGCAGCUAGCGGCUGAGAGAUAAGAU
>CP001656.1/5519557-5519455
UUCUUAUCAAGAGCAGGCGGAGGGACUAGCCCGAUGAAGCCCGGCAACCGGCGUAAGCAC
GGUGCUAAUUCUUGCGGAAACAUUAGUUUCUGAGAGAUGAGGG
>ACIH01000230.1/3738-3609
AUCUUAUCAAGAGCAGGUGGAGGGACUAGCCCGAUGAUACCCGGCAACCGGCGAUGAAAC
CCAUCGCAGCGGUGCUAAUUCUUGCAGGACCGUCCGUUUCGAACGCUGGACGGCUUCUGA
GAGAUGAGAG
>AP008230.1/4551167-4551265
CUCUUAUCAAGAGAGGCGGAGGGACUGGCCCCAUGAAGCCCGGCAACCUACAUAUGUGAG
GUGCUAAAUCCAGAGAACCAUCAGGUUCGAAGAUAAGAG
>ACCR02000003.1/83189-83082
CUCUUAUCUAGAGCGGCAGAGGGACUGGCCCUAUGAAGCCCGGCAACCUAACUUUUUUUA
GUGAAGGUGCUAAUUCCAGCAACAUUUCUAAAUGUUGACAGAUAAGAG
>AARL02000014.1/678-559
CUCUUAUCGAGAGCGGCAGAGGGACUGGCCCGAUGAAGCCCGGCAACCUAACUUUAUGUA
AGCGUAAAGUGAAGGUGCUAAUUCCAGCAAAAUGGUGUAUUCCGUUUUGGUAGAUAAGAG
>AL591974.1/109385-109266
CUCUUAUCGAGAGCGGCAGAGGGACUGGCCCGAUGAAGCCCGGCAACCUAACUUUAUUUA
AGCAUAAAGUGAAGGUGCUAAUUCCAGCAAAAUGGUGUAUUCCGUUUUGGUAGAUAAGAG
>ABFD02000009.1/97533-97428
UUCUUAUCCAGAGUGGUGAAGGGACUGGCCCUAUGAAACCCAGCAACCAGUAUAUUUUUA
UAUACAUUGGUGCUAAAUCCUGCAGUAUUAUACUGAAAGAUGAGUC
>AM180355.1/1724139-1724245
GUCUUAUCAAGAGUGGUGGAGGGACUGGCCCUUUGAAACCCGGCAACCAGUAUAUUUUAU
AUACAUUGGUGCUAAAUCCUGCAACUAAUAUAGUUGAUAGAUGAGUA
>AAML04000010.1/122381-122487
AUCUUAUCAAGAGUGGCAGAGGGACUGGCCCUGUGAAGCCCGGCAACCAGUAUAUUUAAU
UAUACAUUGGUGCUAAAUCCUGCAGCAUUUAUGCUGAAAGAUGAGUA
>AE015927.1/1456770-1456662
AGCUUAUUAAGAGCGGUGGAGGGACUGGCCCUAUGAAGCCCGGCAACCUGUAUAUGUGUU
UGCAUAUUAUAAGGUGCUAAAUCCUGCGGUGUAAACCGAGAGAUGAGGA
>AF270301.1/145-36
CUCUUAUCCUGAGUGGUGGAGGGACAUGGACCCAAUGAAACCCAGCAACCUCUUUAUUUA
AAGAAAGGUGCCAAACCGUUUGCAGACAAAUAUGGUCUGAACGAUAAGAG
>U36379.1/1-106
AUCCUGAGUGGUGGAGGGACAUGGACCCAAUGAAACCCAGCAACCUCUUUUUUAUAAAAG
AAAGGUGCCAAACCGUUUGCAGACAAAUAGGUCUGAACGAUAAGAG
>CP000673.1/1916685-1916789
UUCUUAUCAAGAGAGGUAGAGGGACUGGCCCUGUGAUACCCGGCAACCUUAUUGUUUUCA
AUGGUGCUAAUUCCAGCAGGCAUGUAUUUGCUUGACAGAUGAGAA
>ACDK01000006.1/20557-20663
GUCUUAUCAAGAGUGGUGGAGGGACUGGCCCUAUGAAGCCCAGCAACCAAGAAUUUUAAU
CGAUUCUUAAGGUGCUAAAUCCUGCAGGAAAUCCUGGUAGAUAAGAG
>ABDT01000031.2/132-23
UUUUUAUCAAGAAAGACAGAGGGACUGGCCCUAUGAAGUCUAGCAACCUGAAUUAUUAAU
UAAUUUAAGGUGCUAAUUCCAGCAGAUAUUUUAUAUCUGAAAGAUAAGAA
>CP001393.1/1215384-1215507
UUCUUAUCAAGAGUGGCGGAGGGACUGGCCCAAUGAAGCCCGGCAACCGGAAAAAGGUAG
GGGUGCCCUUUUUCUUGGUGCCAAUUCCAGCAGGUAUUUUUUUAAAAUACCUGGCAGAUA
AGAA
>AE015927.1/2676955-2676853
UUCUUAUCAAGAGAGGCGGAGGGACUGGCCCUAUGAAACCCGGCAACCAAAAAUAAUAAU
UUUAAGGUGCCAAUUCCAGCAGGUGAAACCUGACAGAUAAGAC
>CP000673.1/1915422-1915314
UUCUUAUCAAGAGAGGUGGAGGGACUGGCCCUAUGAUGCCCGGCAACCUGAAUGUAUUUA
CAUUCAAUGGUGCUAAUUCCAGCAGGUAAUAUAACCUGAAAGAUGAGAG
>AP009049.1/1342262-1342152
UUCUUAUCCAGAGUGGCGAAGGGACUGGCCCUAUGAUGCCCAGCAACCUGAAUGAUUUUU
CAUCAUUCAACGGUGCUAAUUCCAGCAGGUAUAAAACCUGAAAGAUGAGAA
>CP000673.1/1716322-1716209
UUCUUAUCAAGAGAGACGGAGGGACUGGCCCUAUGAUGUCCGGCAACCAGAAGAUUUUUA
UUUCAUGGUGCUAAUUCCAGCAGGUAUUAAUAUGAAAAGCCUGAUAGAUAAGAG
>CP000673.1/3384182-3384086
UUCUUAUUUUGAGAGACGGAGGGACUGGCCCUAUGAUGUCCGGCAACCUGAAUAUUUAAG
GUGCUAAUUCCAGCAGGUAUUACCUGAGAGAUAAGAA
>AE015927.1/1226200-1226097
AUCUUAUCAAGAGCGGUUGAGGGACUGGCCCUAUGAAACCCAGCAACCUAUACACAAAGU
AUAAAGGUGCUAACUCCAGCAGGAAAUUUCCUGAAAGAUAAGAA
>CP000382.1/316300-316411
AUCUUAUCAAGAGUGGUUGAGGGACUGGCCCUAUGAAACCCGGCAACAACUAAUUUUCAU
UUAAAUUAGUAAUGUGCUAAUUCCAGCAGGAAAUUUUCCUGAAAGAUAAGAG
>CP000930.2/1734610-1734715
CUCUUAUCAAGAGUUGGUGGAGGGACUGGCCCGAUGAAGCCCGGCAACCAGCAGGUUUUU
CCUGCAUGGUGCCAAUUCCUGCAGGGGAAACCCUGAAAGAUAAGAC
>CP000673.1/3104226-3104112
UUCUUAUCAAGAGAGGCGGAGGGACUGGCCCUAUGAAACCCAACAACCGGCAUUUAUUUC
AAUAUGUAUCGGUGUUAAUUCCUGCAGAGUUAAUUUAUACUCUGAAAGAUGAGAA
>CP001794.1/1767716-1767554
UUAUCAAGAGUUGGCUGAGGGAAUUGGCCCAAUGAAGCCCAGCAACCGACCGUAAUGCUA
UCGUGAGAUAGGGCGCACGCCAAGGGCGGCGCCGGAAGCGUCAUGCUUCCGCAGGGCACG
GUGCUAAGUCCAACAGAAAGACCGAUGUCUUUCUGAAAGAUAA
>BA000043.1/972359-972191
CUCUUAUCAAGAGUUGGCUGAGGGAAUUGGCCCAAUGAAGCCCAGCAACCGACCGUAAUA
CUAUCGUGAGAUAGGGCGCACGCCAAGGGCGGCGCCGGAAGCGUCAUGCUUCCGCAGGGC
ACGGUGCUAAGUCCAACAGAAAGACCGAUGUCUUUCUGAAAGAUAAGAG
>AP006627.1/3104693-3104588
UUCUUAUCGAGAGAGGUGGAGGGACUGGCCCAAUGAAACCCGGCAACCGCAAGUUCGCUU
GAAGGUGCUAAAUCCUGCAAAGCAUAUGGGCUUUGGGAGAUGAGAG
>CP001022.1/449125-449227
CUCUUAUCGUGAGUUGGCAGAGGGAAUUGGCCCGAAGACGCCGCAGCAACCGACCAUCCG
GCACGGUGCUACAUCCAACAGACAUUCGUCUGAGAGAUAAGAG
>AAOX01000018.1/27020-26864
CUCUUAUCAAGAGCAGGCAGAGGGACUUGGCCCGAUGAUGCCCAGCAACCGACCGUAAUU
CCAUCGUGAGAUGGGGCGCAAUCCUUGCGCCGGAGAAUUCCUCCAUAAGGCACGGUGCUA
AUUCCAGCAGAAAGCUUGGCUUUCUGGCAGAUAAGAG
>ACMT01000176.1/7164-7023
CUCUUAUCAAGAGCAGGUGGAGGGAUUUGGCCCGAUGAAGCCCAGCAACCGACCGUAAUA
CCAUUGUGAAAUGGGGCGUUUAUUUACGCCAAAAGGCACGGUGCUAAUUCCAGCAGAAAG
UUUACUUUCUGGCAGAUAAGAG
>CP000001.1/3927237-3927096
CUCUUAUCAAGAGCAGGUGGAGGGAUUUGGCCCGAUGAAGCCCAGCAACCGACCGUAAUA
CCAUUGUGAAAUGGGGCGUUUAUGACGCCAAAAGGCACGGUGCUAAUUCCAGCAGAAAGU
AAAACUUUCUGGCAGAUAAGAG
>ACLY01000071.1/41239-41095
CUCUUAUCAAGAGCAGGUGGAGGGAUUUGGCCCGAUGAAGCCCAGCAACCGACCGUAAUA
CCAUUGUGAAAUGGGGCGUAUAUUUACGACGCCAAAAGGCACGGUGCUAAUUCCAGCAGA
AAGUAUACUUUCUGGUAGAUAAGAG
>CP001638.1/2955292-2955189
UUCUUAUCAAGAGAGGUGGAGGGACUGGCCCAAUGAAGCCCGGCAACCGGUUGUUUCAAC
AUGAUGCUAAUUCCAGCAGAGCGAAUUGCUCUGAGAGAUAAGAA
>AE017225.1/3092372-3092274
UUCUUAUCCAGAGAGGUGGAGGGACUGGCCCGAUGAAACCCAGCAACCGCGAUGCAGGUG
CUAAUUCCAGCAGAACAAAUUUGUUCUGGGAGAUAAGAC
>AAOX01000005.1/171326-171162
CUCUUAUCGAGAGCAGGCGGAGGGAUUUGGCCCGAUGAAGCCCAGCAACCGACCGUAAUU
CCGUUGUGAAACGGGGCGCAGCAAGAUUUGCGCCGGUAUGUAAAUACCUUUAAGGCACGG
UGCUAAUUCCAACAGAGGAGAUUUUUCUUUUCUGGGAGAUAAGAG
>AE008691.1/2076682-2076573
CUCUUAUCAAGAGUGGUGGAGGGACUGGCCCGAUGAAACCCGGCAACCGGCACGUAAGUG
CUUGGUGCCAAUUCCUGCAGGUUGGGGUUACCCAGCCUGAGAGAUGAGAG
>CP000924.1/750630-750734
CUCUUAUCGAGAGUGGUGGAGGGACUGGCCCGAUGAAACCCGGCAACCGGCAUUUUAUAU
GCGUCUUGGUGCCAAUUCCAGCAGCGUUUCGCUGAAAGAUGAGAG
>CP000923.1/995529-995640
CUCUUAUCAAGAGUGGUGGAGGGACUGGCCCGAUGAAACCCGGCAACCGGCAUUUAUAUG
CGUCUGGUGCCAAAUCCUGCAGGUUAGAUUAUUCUAACCUGAGAGAUGAGAG
>CP000724.1/968949-968838
CUCUUAUCAAGAGAGGUGGAGGGACUGGCCCGAUGAAACCCGGCAACCACGAAUUGUUUU
UGCAAUUCGAAGGUGCUAAUUCCAACAACACUUAUGUGUUGAAAGAUGAGAG
>ACJM01000005.1/12852-12955
CUCUUAUCAAGAGAAGGUGGAGGGACUGGCCCGAUGAAACCCGGCAACCGGACACGCGUC
GCGGUGCUAAUUCCAGCAGGGAGUGAAACCCUGAUAGAUAAGAG
>AAWL01000026.1/22109-22215
CUCUUAUCAAGAGCGGUGGAGGGACUGGCCCUGUGAAGCCGCGGCAACCGGCAGCAAUGC
GUCUGGUGCCAAAUCCAGCAGAAUCUUCGGAUUCUGGAAGAUGAGAG
>ACMX01000011.1/17693-17806
CUCUUAUCCAGAGAGGCGGAGGGACUGGCCCUAUGAUGCCCGGCAACCGAGCUUAUGAAU
UAUAAGCUAAGGUGCUAAUUCCUGCAAAACGAUUUUCGUUUUGGAAGAUAAGAG
>AE017225.1/177275-177161
CUCUUAUCAAGAGUGGCGGAGGGACUGGCCCGAUGAUGCCCGGCAACCGAGCUUAUGACG
UAUAAGCUAAGGUGCUAAUUCCUGCAAAAUGAGUUUUCGUUUUGGAAGAUAAGAG
>ACMP01000006.1/18282-18169
CUCUUAUCAAGAGUGGCGGAGGGACUGGCCCGAUGAUGCCCGGCAACCGAGCUUAGAACU
UAUAAGCUAAGGUGCUAAUUCCUGCAGAACGAUUUUCGUUUUGGAAGAUAAGAG
>CP000726.1/3620086-3619976
UUCUUAUCCAGAGCGGCGGAGGGACUGGCCCUAUGAAGCCCGGCAACCACUAAGGUGUUU
UAUUACUUUAAACGGUGCUAAUUCCAGCAGGUUAAACCUGGUAGAUAAGAU
>CP000879.1/1211576-1211465
UCCUUAUCGAGAGAGGCGGAGGGACUGGCCCGAAGAAGCCCGGCAACCUGCAUAAUUUAA
CAAAAUUAUGCAAUGGUGCUAAAUCCUGCAGAGAAAUUCUGGGAGAUAAGGA
>ACMV01000059.1/168768-168876
AGCUUAUCAAGAGAAGCGGAGGGAACUGGCCCUACGAAGCUCAGCAACCUGCUUAUAAGA
AGCAAGGUGCUAAGUCCAGCAAAAUGGCAUCCAUUUUGAAAGAUAAGGU
>AE017333.1/1735574-1735680
AACUUAUCAAGAGCGGUGGAGGGACUGGUCCGAUGAAACCCGGCAACCUGCGUGUGAAGC
GUAAGGUGCUACUUCCAGCAAAAUGCCCUCAUUUUGAGAGAUAAGGA
>AM180355.1/174147-174250
ACCUUAUCAAGAGAGGCUGAGGGAUAGGCCCUGUGAAGCCCAGCAACCACCCAAAUGGGA
AAAGGUGCUAAUUCCUACAAGACAAAAGUCUUGAAAGAUGAGGU
>AP008230.1/5317569-5317463
UUCUUAUCAAGAGUGGUGGAGGGACUGGCCCGAUGAAACCCAGCAACCGGUAUUCGGAUG
AAUACAACGGUGCUAAUUCCUGCGAUGGAAGCAUUGAUAGAUGAGAG
>AAXV01000011.1/30443-30546
UUCUUAUCAAGAGAGAUGGAGGGACUGGCCCGAUGAAAUCUCGGCAGCGGAACUAUUAAG
UUACUGUGCCAAAUCCAGCAAGCAAUGUUCUUGAUAGAUAAGAG
>CP003056.1/3328132-3328032
UUCUUAUCCAGAGAGGUGGAGGGAAAGGCCCUUUGAAGCCUCGGCAACAGGUUGAAAAAC
ACUGUGCCAAUUCCUGCAGACAAUCGUCUGAAAGAUAAGAG
>AE017334.2/2953356-2953255
UUCUUAUCACGAGAGGUGGAGGGACUGGCCCUAUGAAACCUCGGCAGCGGAUUCGUUAUG
AAUACUGUGCCAAUUCCAGCAAGGUAACUUGAAAGAUAAGAA
>CP000046.1/2381002-2380907
CACUUAUCUAGAGAGGUGGAGGGACUGGCCCUAUGAAGCCUCGGCAACAUCUCGAAUGUG
CCAAUUCCAGUAACCGUAAUGGUUUGAAGAUAAGCA
>CP000029.1/1935501-1935405
AACUUAUCAAGAGAAGUGGAGGGACUGGCCCAAAGAAGCUUCGGCAACAUUGUAUCAUGU
GCCAAUUCCAGUAACCGAGAAGGUUAGAAGAUAAGGU
>BA000028.3/3200638-3200530
AUCUUAUCCUGAGAGGUGGAGGGAAAUGGCCCAAAGAAGCCUCGGCAACAGGUUCUAGCU
UGAAUACUGUGCCAAAUCCAUCAAGUAUUCUAUGCUUGGUAGAUAAGAG
>BA000028.3/2708645-2708539
UUCUUAUCAUGAGAGGCGGAGGGAAAUGGCCCAACGAAACCUCGGCAACAGGUUCUUAUU
AGAAUACUGUGCCAAUUCCAUCAAGCAAAUUGCUUGAAAGAUAAGAG
>CP000001.1/185418-185523
UACUUAUCCAGAGAGGUAGAGGGACUGGCCCUAUGACACCUCAGCAGCGGGUUCUGUAAU
AGGAACACCGUGCUAAUUCCAGCAAGCAAGUCUUGAAAGAUAAGUG
>AAOX01000014.1/12064-12163
UUCUUAUCCAGAGAGGUAGAGGGACUGGCCCUAUGACACCUCGGCAGCGGACUGAUGAAC
CGUGCCAAUUCCAGCAGGCAGAUUGCCUGAAAGAUAAGAA
>ACMS01000020.1/866-971
CUCUUAUCCAGAGAGGUGGAGGGACUGGCCCUACGAUACCUCAGCAACGGGUUUUUUAAU
ACCGUGCUAAUUCCAGCAAGCUUAAAGUAAGCUUGGAAGAUGAGAA
>AE017225.1/320618-320724
UUCUUAUCCAGAGAGGUGGAGGGACUGGCCCUACGAUACCUCAGCAACGGGUUUUUUUAA
UACCGUGCUAACUCCAGCAAGCCAUAUAAAGGCUUGGAAGAUGAGAA
>CP000001.1/334370-334474
UUCUUAUCCAGAGAGGUGGAGGGACUGGCCCUACGAUACCUCAGCAACGGGUUUUUUAAU
ACCGUGCUAACUCCAGCAAGCCUAUAAGGGCUUGGAAGAUGAGAA
>AF027868.1/5245-5154
UUUCUAUCCAGAGAGGUGGAGGGACUGGCCCUAUGAAACCUCGGCAACAUUAUUGUGCCA
AUUCCAGCAAGCGCUAGCUUGAAAGAUAGGAA
>AE017334.2/197187-197081
AUUGUAUCAAGAGAGGUGGAGGGACUGGCCCUUUGAAACCUCGGCAGCAGGUUCAUUUUU
GAAUACUGUGCCACUUCCUGCAAGCUUUAUAGCUUGAAAGAUAGAAU
>AL596169.1/221462-221354
CUCUUAUCCAGAGCGGUAGAGGGACUGACCCUUUGAAGCCCAGCAACCUACACAUAUAAG
UGAAAGGUGCUAAUCUGUUGCAGGAGUAAUAUCUCCUGAACGAUGAGAG
>AE017333.1/969726-969839
UUCUUAUUCAGAGAGGCGGAGGGAAUUGGCCCUGUGAAACCUCGGCAGCGGGUUCUGCAU
ACAGCAGAAUACUGUGCCACAUCCAACAAGCCGUACGGGCUUGGAAGAUAAGAA
>AE017225.1/1375419-1375524
UUCUUAUAAAGAGAGGCGGAGGGACUGGCCCUACGAUGCCUCGGCAGCGGACUCGAUUUU
AGAGUGCUGUGCCAAAUCCAGCAAGCAUGUGCUUGAAAGAUGAGAA
>ABCF01000005.1/97205-97306
UUCUUAUCGAGAGAGGCAGAGGGACUGGCCCUGUGAAGCCUCGGCAGCGGACUAUUUAUA
GUACCGUGCCAAAUCCAGCAAGCAUGUCUUGGGAGAUAAGAA
>AAOX01000006.1/30687-30791
CUCUUAUCCAGAGAGGCGGAGGGAAUUGGCCCUAUGAAGCCUCGGCAGCAGACUCCUUGC
GAGAACUGUGCCAAAUCCAACAAGCGGAAGCUUGGAAGAUGAGAG
>AAOX01000002.1/320243-320340
CACUUAUCCAGAGAGGCGGAGGGACUGGCCCGAUGAAGCCUCGGCAGCAGGUCUGUUGAC
ACUGUGCCAAUUCCACCGGUAUACCGGAAAGAUAAGCA
>AAJM01000461.1/236-129
UUCUUAUCCAGAGAGGUGGAGGGACUGGCCUUAUGAAACCUCAGCAACAGGUCUGCUUAA
GUAGACACUGUGCUAAUUCCAGCGGGUGAUAAUCCUGAUAGAUGAGAG
>CP001022.1/2977132-2977031
UUCUUAUCCAGAGAGGUGGAGGGACUGGCCCUUUGAAGCCUCAGCAACAGGUCGAAAGAC
ACUGUGCUAAUUCCUGCGGGUGUUGUACCCGAUCGAUAAGCU
>CP000673.1/2974771-2974666
GCUUUAUCAAGAGCGGUGGAGGGACUGGCCCUAUGAAGCCCAGCAACCAGUAUUGUUUUU
UAAUACAUUGGUGCUAAUUCCUACAGCUUAAGCUGAAAGAUAGGGG
>CP000568.1/2679822-2679717
ACCUUAUCAAGAGAGGCGGAGGGAAUGGGCCCUAUGAAACCCGGCAACCGGCAGAAUUGU
AUCGGUGCCAAUUCCUACAGGAUGUAAAAGUCCUGACAGAUGAGGA
>AP006627.1/3008449-3008342
CUUUUAUCCAGAGAUGGCGGAGGGACAGGCCCGAAGAAGCCCAGCAACCAACACGUAACG
UGUAAAGGUGCUAACCUGCAGAAUGCUCGGCGUUCUGGAAGAUAAGAG
>BA000004.3/3427467-3427355
CUCUUAUCCAGAGUUGGUGGAGGGACAGGCCCGAAGAAACCCCAGCAACCAACACCUGUU
AAACAAAGGUGAAAAGGUGCUAACCUGCAAGGCGUUGCCUUGAAAGAUAAGAG
>AE017333.1/3063716-3063609
AGCUUAUAAAGAGAGAUGGAGGGACUGGCCCGGUGAAAUCUCAGCAACCUGCAGCAGUGC
AAGGUGCUAAAUCCAGCAGAAUGUCAGGCGCAUUCUGAAAGAUAAGUU
>CP001818.1/1579334-1579230
CUCUUAUCAAGAGUGGCGGAGGGACUGGCCCGAUGAAGCCCGGCAACCUGCAGAGCACGU
CUCUGCGUGGUGCCAACACCUGCGGCGAAAGCCGAGUGAUAAGAG
>ACJX02000007.1/318260-318153
CUCUUAUCCAGAGCGGCGGAGGGACUGGCCCUGCGAAGCCCGGCAACCUGCUUACCCUUU
GGGGAGCGUGGUGCCAAAACCUGCAACCGAAAGGUUGAAUGAUGAGAG
>AP008955.1/3935954-3935848
UUCUUAUCCAGAGAGGUGGAGGGUCUGGCCCGAUGAAGCCCGGCAACCGUUGCAUAUUGC
AACAAGGUGCCAAUUCCUGCGAGACGUUUCGUCUCGAAAGAUAAGAA
>CP001022.1/2804795-2804898
UUUUUAUCGCGAGAGACGGAGGGACUGGCCCGAUGAUGUUUCGGCAGCGGACGAUUAAAU
CGUACUGUGCCAAAUCCAGCAAGCUGCGGCUUGAGAGAUAAGAA
