# Supplementary material for: Remote homology search with hidden Potts models
Source: PLoS Comput Biol. 2020 Nov 30;16(11):e1008085. doi: 10.1371/journal.pcbi.1008085 (PMC7728182; doi:10.1371/journal.pcbi.1008085)
Supplement: S1 Code — (GZ) [file pcbi.1008085.s002.tar.gz › WilburnEddy20_HPM/data/SAM/SeedAlignments/SAM_seed_consensus.afa]

>AF027868.1/5245-5154
UUUCUAUCCAGAGAGGUGGAGGGACUGGCCCUAUGAAACCUCGGCAACA----UU----A
U-----UGUGCCAAUUCCAGCAAGC--GCUA-GCUUGAAAGAUAGGAA
>AF269983.1/571-671
ACCUUAUUUUGAGAAGCUGAGGGAUUGGCCCAUAGAAGCUUCAGCAACCGACUUUA--AA
UAGCACGGUGCUAAUACCAACGAG---CAA---CUCGAAUGAUAAGUA
>AJ000974.1/281-386
AACUUAUCAAGAGCGGCUGAGGGACUGGACCUAUGAAGCC-CGGCAACCUGCAUAG--UU
UGUAA-GGUGCUACUUCCAGCAAAAUGAAUUAUUUUGAAAGAUAAGGG
>AL596164.1/95936-95817
CUCUUAUCGAGAGCGGCAGAGGGACUGGCCCGAUGAAGCC-CGGCAACCUAACUUUAUAA
AGUGAAGGUGCUAAUUCCAGCAAAAUGGUAUGUUUUGGUAGAUAAGAG
>AL591974.1/109385-109266
CUCUUAUCGAGAGCGGCAGAGGGACUGGCCCGAUGAAGCC-CGGCAACCUAACUUUAUAA
AGUGAAGGUGCUAAUUCCAGCAAAAUGGUAUGUUUUGGUAGAUAAGAG
>U52812.1/691-829
CUCUUAUCCCGAGUGGCGGAGGGACAGGCCCUAUGAAGCC-CAGCAACCGGUUUCUCUAC
AACCAAGGUGCUAACCUUUGCAAGGUUGUAUUCCUUGAGCGAUAAGAG
>AL596169.1/221462-221354
CUCUUAUCCAGAGCGGUAGAGGGACUGACCCUUUGAAGCC-CAGCAACCUACACAUAUAA
GUGAAAGGUGCUAAUCUUUGCAGGAGUAUAUCUCCUGAACGAUGAGAG
>AL591980.1/66651-66543
CUCUUAUCCAGAGCGGUAGAGGGACUGACCCUUUGAAGCC-CAGCAACCUACACAUAUAA
GUGAAAGGUGCUAAUCUUUGCAGGAGUUUAUCUUCUGAACGAUGAGAG
>AL596172.1/176254-176136
AUCUUAUCCAGAGUGGUGGAGGGAAAUGCCCUGUGAAACC-CAGCAACCUAAACAAUAGU
GUUUAAGGUGCUAAGUCAUGCAGAACAGAUUGUUCUGAAAGAUGAGAA
>AL591983.1/96176-96058
AUCUUAUCCAGAGUGGUGGAGGGAAAUGCCCUAUGAAGCC-CAGCAACCUAAACAAUAGU
GUUUAAGGUGCUAAGUCAUGCAGAACAUAAUGUUCUGAAAGAUGAGAA
>AL596170.1/192-86
CUCUUAUUAUGAGUGGUAGAGGGACUGGCCCGUUGAAACC-CAGCAACCUUUCAAUUCUU
GAAAA-GGUGCUAAAUCCUGCGAAGUGUGAUGCUUCGAGAGAUAAGAG
>AL591980.1/89597-89491
CUCUUAUAAUGAGUGGUAGAGGGACUGGCCCGUUGAAACC-CGGCAACCUUUCAAUACUU
GAAAA-GGUGCUAAAUCCUGCGAAGUGUGAUGCUUCGAGAGAUAAGAG
>AL939119.1/177986-178133
CGCUCAUCCAGAGGGGCAGAGGGAACGGCCCGAUGAAGCCCCGGCAACCCUCCAGUCGCU
AGGGAAGGUGCCAAAUCCGUCUCACGGAGAUCGUGAGGAAGAUGAGGA
>AB090330.1/380-279
UACUUAUCAAGAGCGGUGGAGGGACUGGCCCUAUGAAGCC-CAGCAACCUAUAUGAAAUA
UAUAA-GGUGCUAAAUCCUGCAGCA---UA--AGCUGAGAGAUGAGGA
>U36379.1/1-106
AUCCU-----GAGUGGUGGAGGGAAUGGCCCAAUGAAACC-CAGCAACCUCUUUUUUAAA
AAGAAAGGUGCCAAACCUUGCAGACA-AAUAGGUCUGAACGAUAAGAG
>L42943.1/254-144
CUCUUAUCCUGAGUGGUGGAGGGAAUGGCCCAAUGAAACC-CAGCAACCUCUUUUUUAAA
AAGAAAGGUGCCAAACCUUGCAGACA-AAUAGGUCUGAACGAUAAGAG
>AF270301.1/145-36
CUCUUAUCCUGAGUGGUGGAGGGAAUGGCCCAAUGAAACC-CAGCAACCUCUUUAUU-UA
AAGAAAGGUGCCAAACCUUGCAGACAAAUAUGGUCUGAACGAUAAGAG
>AJ002571.1/38016-37861
CUCUUAUCGAGAGUGGGCGAGGGAUUGGCCUUUUGACCCCACAGCAACCGACCGUAAUUA
AGGCACGGUGCUAAUUCCAUCAGAU---UGU-GUCUGAGAGAUGAGAG
>AL596163.1/172398-172500
UUCUUAUCCAGAGUGGUGGAGGGAUCGGCCCAGUGAAACC-CGGCAGCGGAGCGC---AA
GUUC--UAUGCUAAUUCGAUCAGAAG-UAAUAUUCUGGCAGAUAAGUA
>AL591973.1/137133-137235
UUCUUAUCAAGAGUGGUGGAGGGAUCGGCCCAGUGAAACC-CAGCAGCGGAGCGC---AA
GUUC--UAUGCUAAUUCGAUCAGAAG-UAAUAUUCUGGCAGAUAAGUA
>AL596165.1/180914-180814
UUCUUAUCACGAAAGGUGGAGGGACUGGCCCUUUGAAGCCUUAGCAACCGGAAUUU--AU
UUUCACGGUGCUAAUUCCAGCAGUA---UA--UUCUGAAAGAUAAGUC
>AL596166.1/166748-166844
AACUUAUCAAGAAAGGUGGAGGGUCUGGCCCAGUGAAGCCUUGGCAACCGGACUU-----
-UUCACGGUGCCAAAUCCAGCAGU----AUC--ACUGACAGAUAAGGC
>AL591976.1/242770-242867
AACUUAUCAAGAAAGGUGGAGGGUCUGGCCCCGUGAAGCCUUGGCAACCGGAUUU-----
-UUCACGGUGCCAAAUCCAGCAGG---UAAC--ACUGACAGAUAAGGC
>AE017333.1/969726-969839
UUCUUAUUCAGAGAGGCGGAGGGAUUGGCCCUGUGAAACCUCGGCAGCGGGUUCUGCACA
GAAUACUGUGCCACAUCCAACAAGCCGUACGGGCUUGGAAGAUAAGAA
>BX571856.1/15939-16037
UUCUUAUUGUGAGAAGUUGAGGGAUUGGCCCUGUGAUACUUCAGCAACCGACUUU---AU
AG-CACGGUGCUAAAACCAACGAGUU------ACUCGAAUGAUAAGUA
>AE017225.1/3092372-3092274
UUCUUAUCCAGAGAGGUGGAGGGACUGGCCCGAUGAAACC-CAGCAACCGCGA-------
-UGCA-GGUGCUAAUUCCAGCAGAACAAAUUGUUCUGGGAGAUAAGAC
>AP006716.1/475254-475360
CUCUUAUCAAGAGUGGUGGAGGGAUGUGCCCUAAGAAGCC-CAGCAACCGUCGUUU--AA
CGAAAUGGUGCUAAUUCACAUAAAGUACAAUACUUUAAGAGAUAAGAG
>AP006716.1/507636-507743
GACUUAUCCAGAGAAGUGAAGGGAUUGGCCCAAUGAAACUUCAGCAACAGACUUAAAAAA
AAGUACUGUGCUAACUCAAAGAGGU-----AUGCCUCAAAGAUAAGUG
>BA000028.3/2365513-2365403
CUCUUAUUCAGAGUGGUGGAGGGACAGACCCGAUGAAGCC-CAGCAACCAUCACUACUGG
UGAAAAGGUGCUAAUCUAUGCAAGGAUUAGUUCCUUGAACAAUAAGAG
>AE017225.1/177275-177161
CUCUUAUCAAGAGUGGCGGAGGGACUGGCCCGAUGAUGCC-CGGCAACCAGCUUAUGAUA
AGCUAAGGUGCUAAUUCCUGCAAAAUGAGUUGUUUUGGAAGAUAAGAG
>AP008934.1/131883-131770
CUCUUAUUAAGAGGAGUGGAGGGAUUGGCCCUAUGAAACUCCAGCAACAGCAGUC---AU
AUGCGAUGUGCUAAAUCCAACAACUCAGUAUGAGUUGAAAGAUGGGAA
>AE017225.1/1375419-1375524
UUCUUAUAAAGAGAGGCGGAGGGACUGGCCCUACGAUGCCUCGGCAGCGACUCGAUUUUA
GAGUGCUGUGCCAAAUCCAGCAAGCAUGUG---CUUGAAAGAUGAGAA
>CP000046.1/900604-900707
CUCUUAUCGAGAGUGGUGGAGGGAUGUGCCCUACGAAGCC-CGGCAACCGUCUUAU--AU
AGAAAUGGUGCCAAUUCACAUAAAGUUUUAA-CUUUUGAAGAUGAGAG
>BA000043.1/974636-974744
UUCUUAUCAAGAGAGGCGGAGGGACGAGCCCAAUGAAGCC-CGGCAACCGGCUUGGCGCC
AAGCACGGUGCUAAUUCUUGCAGCG---GAAACGCUGAGAGAUAAGAA
>CP000001.1/185418-185523
UACUUAUCCAGAGAGGUAGAGGGACUGGCCCUAUGACACCUCAGCAGCGGGUUCUGUAAG
GAACACCGUGCUAAUUCCAGCAAG----CAAGUCUUGAAAGAUAAGUG
>CP000001.1/3927237-3927096
CUCUUAUCAAGAGAGGUGGAGGGAUUGGCCCGAUGAAGCC-CAGCAACCGACCGUAAUAA
AGGCACGGUGCUAAUUCCAGCAGAAAGUAAAUUUCUGGCAGAUAAGAG
>CP000046.1/2381002-2380907
CACUUAUCUAGAGAGGUGGAGGGACUGGCCCUAUGAAGCCUCGGCAACA-----UCUCGA
A-----UGUGCCAAUUCCAGUAACC--GUAAUGGUUUGAAGAUAAGCA
>BA000028.3/3162073-3162182
CUCUUAUCAAGAGUGGUGGAGGGAUAGGCCCUGCGAAGCC-CGGCAACCUGUAGCAAUUA
UUGAAAGGUGCUAAAUCCUACAGACU-UCAUCGUCUGGAAGAUAAGAG
>AE017355.1/3872413-3872520
UUCUUAUCAAGAGAGGUGGAGGGACGAGCCCGACGAAACC-CGGCAACCGAUCUACAUGU
AGACACGGUGCUAAUUCUCGCAGC----AUUACGCUGACAGAUAAGGA
>AP006840.1/2688754-2688649
GGUUCAUCGAGAGUGGCGGAGGGACUGGCCCCAUGAUGCCACGGCAACCUCUCCCGCGGG
GAGAACGGUGCCAAAUCCAGCGGAC--ACUCGGUCCGAGAGAUGAAGC
>AE017333.1/1735574-1735680
AACUUAUCAAGAGCGGUGGAGGGACUGGUCCGAUGAAACC-CGGCAACCUGCGUGUGAAG
CGUAA-GGUGCUACUUCCAGCAAAAUGCCCUAUUUUGAGAGAUAAGGA
>AE017355.1/4749676-4749569
CUCUUAUCAAGAGAGGUGGAGGGAUGUGCCCUGUGAAGCC-CGGCAACCGUCAACUUAGU
UGAAAUGGUGCCAAUUCCUGCAAAGC-AAAUGCUUUGAGAGAUGAGAG
>CP000029.1/480767-480869
CUCUUAUCGAGAGAGGUGGAGGGAUGUGCCCUAAGAAGCC-CGGCAACCGUCUAAA--AU
AGAAAUGGUGCCAAUUCACAUAAAGUAUAAC--UUUAGAAGAUGAGAG
>BA000043.1/883132-883242
UUCUUAUCAAGAGAAGCGGAGGGACUGGCCCAAUGAAGCUUCAGCAACCAGCCGCCCGGC
GGCCA-GGUGCUAAAUCCAGCGAAUUGAUUCAAUUCGGCAGAUAAGAA
>AP006627.1/604071-603968
UUCUUAUUAAGAGGAGCAGAGGGACUGGCCCAAUGAUGCUUCAGCAACCCCGCCAU--GA
GCGGAAGGUGCUAAUUCCAGCAGGA--CUACGUCCUGGGAGAUAAGAG
>AE017355.1/1833727-1833836
UUCUUAUUAAGAGAGGUGGAGGGACUGGCCCUUCGAAGCCUCAGCAACCUAUUUAUGUGA
UAUAAAGGUGCUAAAUCCUGUAGGAUAUAAAGUCCUAAUAGAUAAGAA
>AP006627.1/3104693-3104588
UUCUUAUCGAGAGAGGUGGAGGGACUGGCCCAAUGAAACC-CGGCAACCGCAAGUU--CG
CUUGAAGGUGCUAAAUCCUGCAAAGCAUAUGGCUUUGGGAGAUGAGAG
>AE017334.2/197187-197081
AUUGUAUCAAGAGAGGUGGAGGGACUGGCCCUUUGAAACCUCGGCAGCAGGUUCAUUUUU
GAAUACUGUGCCACUUCCUGCAAGCU-UUAUAGCUUGAAAGAUAGAAU
>BA000043.1/972359-972191
CUCUUAUCAAGAGUGGCUGAGGGAUUGGCCCAAUGAAGCC-CAGCAACCGACCGUAAUCA
GGGCACGGUGCUAAGUCCAACAGAAAGUGUCUUUCUGAAAGAUAAGAG
>BA000043.1/2876470-2876356
CUCUUAUCCCGAGCGGUGGAGGGACAGGCCCGAUGAAGCC-CAGCAACCGUCACAACUUG
UGAAAUGGUGCUAACCUUGGCAAGGCGCAGU-CCUUGAACGAUAAGAG
>BA000028.3/2134366-2134264
AACUUAUCCAGAGUGACGGAGGGACAGGACCUACGAUGUCACAGCAACCUACCUU---UA
CGGAGUGGUGCUUCUUCCUGCAGAA---UUUUUUCUGAAAGAUAAGGU
>BA000004.3/3590821-3590709
CUCUUAUCAUGAGAGGUGGAGGGACUGGCCCGAUGAAGCC-CAGCAACCGCCAAGCAGUU
GGAAAAGGUGCUAAUUCCUGCAAAG--CGAUGCUUUGAGAGAUGAGAG
>AE017333.1/1487506-1487363
CUCUUAUCGAGAGUGGGUGAAGGACUGGCCUAAUGAUCCCACAGCAACCGACCGUAAUUA
GGGCACGGUGCUAAUUCCAUCAGACUUUGAA-UUCUGAGAGAUAAGAG
>AE017180.1/2700118-2700220
UUCUUAUCAAGAGUGGUGGAGGGAAAGGCCCUGUGAAACCACAGCAACCGGUCCGGUAGA
CGCCA-GGUGCUAAAUCCUGCCCGA-------AAGGGAGCGAUGAGAG
>AE017334.2/4074410-4074519
UUCUUAUCUAGAGAGGUAGAGGGACUGGCCCUAUGACGCCUCAGCAACCAUUAACAUUGU
UAAUAAGGUGCUAAUUCCAGCAAAUUGGAAAAAUUUGACAGAUGAGAA
>AE017225.1/4554904-4554783
CUCUUAUCCCGAGUGGCGGAGGGACAGGCCCGAUGAAGCC-CAGCAACCUCACUUGUAAG
GUGAAUGGUGCUAAAACGUGCGAGGCUACAGGUCUCGAACGAUAAGAG
>BA000043.1/3025512-3025403
CUCUUAUCAAGAGAGGUGGAGGGAUGUGCCCAAUGAAGCC-CGGCAACCGUCAGCGCAGC
UGAAAUGGUGCCAAUUCACACAAAGCGGCCUGCUUUGAGAGAUAAGAG
>BA000028.3/3200638-3200530
AUCUUAUCCUGAGAGGUGGAGGGAAUGGCCCAAAGAAGCCUCGGCAACAGGUUCUAGCUU
GAAUACUGUGCCAAAUCCAUCAAGUAUUCUAUGCUUGGUAGAUAAGAG
>AP006627.1/3008449-3008342
CUUUUAUCCAGAGUGGCGGAGGGACAGGCCCGAAGAAGCC-CAGCAACCAACACGUAACG
UGUAAAGGUGCUAA--CCUGCAGAAUGCUCGGUUCUGGAAGAUAAGAG
>AE017333.1/4014357-4014466
UCCUUAUCAAGAGUGGUGGAGGGACUGGCCCUGUGAAACC-CGGCAACCGCUGUCUAUGA
CAGAAUGGUGCUAAAUCCUUAAGAGCAUGUUGCUCUUGAAGAUAAGGA
>AE017225.1/320618-320724
UUCUUAUCCAGAGAGGUGGAGGGACUGGCCCUACGAUACCUCAGCAACGGGUUUUUUUAA
UAC---CGUGCUAACUCCAGCAAGCCAUAAAGGCUUGGAAGAUGAGAA
>AE017333.1/3063716-3063609
AGCUUAUAAAGAGAGAUGGAGGGACUGGCCCGGUGAAAUCUCAGCAACCUGCAGC---AG
UGCAA-GGUGCUAAAUCCAGCAGAAUGUCAGAUUCUGAAAGAUAAGUU
>AE017355.1/1384699-1384807
AGCUUAUCAAGAGAAGCGGAGGGACUGGCCCGGCGAAGCU-CGGCAACCUGCUUAUAGAA
AGCAA-GGUGCUAAAUCCAGCAAAAUGGAAUAUUUUGAAAGAUAAGGU
>AP006840.1/138157-138265
CUCUUAUCAAGAGAAGCGGAGGGACUGGCCCGAUGAAGCUUCGGCAACCGCCUGCGUCCC
AGGCAAGGUGCCAAGUCCAGCCGGGCAUACU-ACCGG-GAGAUAAGAG
>AE017333.1/1292148-1292264
UUCUUAUCACGAGAGGUGGAGGGACUGGCCCUUUGAAACCUCAGCAACCGGUCUGCACUG
CACCAAGGUGCUAAAUCCAGCAAGCGGAUG---CUUGGAAGAUAAGAA
>AE017355.1/768972-768867
GUCUUAUCAAGAGAGGUGGAGGGAUGAGCCCUACGAAGCC-CGGCAACCGACCCAUUUAU
GGGCACGGUGCUAAUUCUUACAACA--CAUUGUGUUGAAAGAUAAGAG
>BA000045.2/2730826-2730714
GACUUAUCCAGAGAGGCGUAGGGACAGGCCCGGUGACGCCACGGCAACCCCCACUAGCAA
CGGGAAGGUGCCAAUUCCUGCGGUUCCUCACGAACCGGAAGAUAAGUC
>CP000029.1/1935501-1935405
AACUUAUCAAGAGAAGUGGAGGGACUGGCCCAAAGAAGCUUCGGCAACA----UUGUAUC
A-----UGUGCCAAUUCCAGUAACCGAGAA--GGUUAGAAGAUAAGGU
>AP006627.1/1705479-1705377
UUCUUAUCCAGAGAGAUGGAGGGAUUGGCCCUUUGAAGUCUCAGCAACCGGCCUUU----
GGCAAUGGUGCUAAUUCCAAUAGGUAAUGUA--CCUAGGAGAUAAGAA
>AE017334.2/2953356-2953255
UUCUUAUCACGAGAGGUGGAGGGACUGGCCCUAUGAAACCUCGGCAGCGGAUUCGUUAUG
AAUAC-UGUGCCAAUUCCAGCAAGG-----UAACUUGAAAGAUAAGAA
>AE017355.1/2515876-2515991
UACUUAUCCAGAGAGGUGGAGGGAACGGCCCUAUGAAACCUCAGCAACCCCUAUGUAACA
UAGGAAGGUGCUAAUUCC-GCAGAGAACACGUUUUUGGAAGAUAAGAG
>AP006627.1/1563582-1563686
CUCUUAUAACGAGAAGCGGAGGGACUGGCCCAAUGAAGCUUCAGCAACCAUUCAUUGCGA
UGAAAAGGUGCUAAAUCCAGCAAAGGGAAC---UUUGGCAGAUAAGGG
>BA000004.3/910192-910088
UUCUUAUCCAGAGUGGUGGAGGGACUGGCCCUGUGAAGCC-CGGCAACCUCUUUUUU-UA
AAGAA-GGUGCCAAUUCCAGCAGAACAUGAUGUUCUGAAAGAUAAGAA
>AE017225.1/4074580-4074471
CUCUUAUUGAGAGCGGUGGAGGGAAAGGCCCUGUGAAACC-CGGCAACCUUCAAACGAUU
UGAAACGGUGCUAAUACCUGCAAAAC-GAAUGUUUUGCAUAAUAAGAG
>BA000028.3/1319041-1319141
UACUUAUCAAGAGAGGUGGAGGGACUGGCCCGCUGAAACCUCAGCAAC-AGAACGCAUCU
GUCU---GUGCUAAAUCCUGCAAGC---AAUAGCUUGAAAGAUAAGUU
>BA000028.3/727026-727131
GACUUAUCAAGAGAGAUGGAGGGAUUGGCCCGAUGAAGUCUCAGCAACCAGCCUAGAUAA
GG-UAUGGUGCUAAUUCCAAUAGGCUUACAA-GCCUUAAAGAUAAGAA
>AE009951.2/1317653-1317567
UAACCAUCCAGAGAAACGGAGGGACUGGCCCAAUGAUGUUUCAGCAACCUACUUA---AA
UGUGU-GGUGCUAAUUCCAG-----------------AGAGAUGGAGA
>AP008934.1/276954-277060
CUCUUAUCAAGAGUGGUGGAGGGAUGUGCCCGAUGAAACC-CAGCAACCGUCGAUUU-UU
CGAAAUGGUGCUAAGUCACAAAAAGUUAUUUACUUUUGGAGAUGAGAG
>AP006840.1/278272-278389
CUCUUAUCCAGAGAGGCUGAGGGACUGGCCCGAUGACGCCACGGCAACCGGCACGUCUCG
UGCAGCGGUGCCAAUUCCUGGGGAGGGCUCCCCUCCCGAAGAUGAGAG
>AE017333.1/3302616-3302509
CUCUUAUCCAGAGAGGUGGAGGGAAGUGCCCUAUGAAACC-CGGCAACCAUCAACACGGU
UGAAAUGGUGCCAAUUCACGCGAAGCGUUAUGCUUUGAAAGAUGAGAG
>AP008934.1/15667-15765
AUCUUAUUUCGAGAAGCUGAGGGAUUGGCCCAGUGAUGCUUCAGCAACCGCUGUGU----
-AGUACGGUGCUAAAACCAACGA-----UACAC-UCGAAUGAUAAGUA
>CP000001.1/5213243-5213138
GUCUUAUCAAGAAAGGUGGAGGGACAGGCCCGAUGAAACCUUGGCAACAGCCGUAU--AA
CGGAAUUGUGCCAAAUCCUGCAGGUAAUAAA-UCCUGAGAGAUAAGAA
>AE017355.1/388363-388251
UCUUUAUCAAGAGAGGCAGAGGGACCGGCCCUUUGAAGCC-CAGCAACCUCAGUUUAUAA
CUGAAUGGUGCUAAUUCCUGCAAAAUGCAUUAUUUUGAAAGAUAAAAC
>BA000028.3/2437307-2437208
CUCUUAUCUAGAGCGGUGGAGGGACUGGCCCUUUGAAACCGCGGCAACCUUCAUAAUUAA
AUGAAAGGUGCCAAUUCCUGCA------GAAAA--UGAAAGAUGAGAG
>AP008934.1/1011112-1011223
CUCUUAUCCUGAGUGGCGGAGGGAUGGACCCAAUGAAGCC-CAGCAACCUCUUCUUAAUG
AAGAAAGGUGCCAAACCUUGCAGACAAAUAGCGUCUGAACGAUAAGAG
>BA000004.3/1699957-1700066
UUCUUAUCCAGAGAGGUGGAGGGAACGGCCCGAAGAAACCUCAGCAACCAGCCACGAUUG
UGGUCAGGUGCUAAUUCCUGCAAGCAUUAUUUGCUUGAGAGAUAAGAG
>BA000028.3/2708645-2708539
UUCUUAUCAUGAGAGGCGGAGGGAAUGGCCCAACGAAACCUCGGCAACAGGUUCUUAUUA
GAAUACUGUGCCAAUUCCAUCAAGC--AAAUUGCUUGAAAGAUAAGAG
>AP008934.1/318535-318643
AACUUAUCCAGAGAAGUUGAGGGAUUGGCCCUGUGAAGCUUCAGCAACAACUUUGUAAAG
AAGUACUGUGCUUCGUCCAACAAGUAAUACU-ACUUGAAAGAUAGGUG
>BA000004.3/3427467-3427355
CUCUUAUCCAGAGUGGUGGAGGGACAGGCCCGAAGAAACCCCAGCAACCAACACCUGUGG
UGAAAAGGUGCUAA--CCUGCAAGG--CGUUGCCUUGAAAGAUAAGAG
>AE006470.1/606189-606295
CUAUCAUCCAGAAAGGCGGAGGGACUGGCCCUGCGAAGCCUUGGCAACCUUCAUUCCACA
UGAGC-GGUGCCAAAUCCAUCCCGGAGGAAAUCCGGGAAAGAUGAUGU
>AP006716.1/417999-418100
GUCUUAUUAAGAGGAGUGGAGGGAUUGGCCCUAUGAAGCUCCAGCAACUGCGCUUU----
GCGUGAGGUGCUAAAUCCAACAGG----AGUUUCCUGAAAGAUAAGAA
>BA000028.3/3466520-3466401
CUCUUAUUGAGAGUGGCUGAGGGACUGGCCCUGUGACGCC-CGGCAACCGUUCAUCGUAU
GAAUA-GGUGCUAAAUCCUGCAAAAUACAGUAUUUUGAGAAAUAAGAG
>BA000016.3/2500083-2499978
CUCUUAUCCAGAGAGGUGGAGGGAAAGGCCCUAUGAAACC-CGGCAACCAGUGAGAA-AU
CACUACGGUGCCAAUUCCGGUAAAG--AAAUUCUUUACAAGAUGAGAG
>AP008934.1/1948647-1948540
CUCUUAUCACGAGAGGUGGAGGGAUGUGCCCUUUGAAGCC-CGGCAACCGUCUGUA--AC
AGAAAUGGUGCCAAUUCACAUAAAGUUCAUAACUUUAGAAGAUGAGAG
>CP000088.1/254824-254964
UGCUCAUCCAGAGGGGUGGAGGGAACGGCCCUGUGAAGCCCCGGCAACCAUCCCGGUGCC
GGGACAGGUGCCAACUCCGUCCCACUGUCAAAGUGGGGAAGAUGAGGG
>AP006627.1/1701649-1701759
AACUUAUCAAGAGUGGCGGAGGGACUGACCCAAUGAAGCC-CGGCAACCAGUUUAUUUUA
AACCACGGUGCUACAUUCAGCAGAGCAGCUUGUUCUGAAAGAUAAGUG
>AE017333.1/3080753-3080616
CUCUUAUCCCGAGUGGUGGAGGGACAGGCCCAAUGAAACC-CAGCAACCGGUUUCUCUAC
AACUACGGUGCUAACCUAUGCAAGGUGCAAUACCUUGAGCGAUAAGAG
>AE017333.1/1489705-1489804
UUCUUAUCAAGAGAGGCAGAGGGACAAGCCCGAUGAAGCC-CGGCAACCGACUUUU--UA
AG-CACGGUGCUAAUUCUUGCAGCU-----GACGCUGAGAGAUAAGGA
>AE017180.1/1014096-1014202
AACUUAUCAAGAGCGACCGAGGGACAGGCCCGGUGACGUCGCGGCAACCUCCCCAU--GG
GGGGAAGGUGCCAAUUCCUGCGAGACCGACAGUUUCGGGAGAUAAGGA
>AP006840.1/1830606-1830721
CUCUUAUCCAGAGAGGUGGAGGGACUGGCCCGAUGAAACC-CGGCAACCCAGGACGCUCG
UCCGAAGGUGCCAACUCCACCGGCGGCCUCACCGCCGGAAGAUAAGAG
>AP006716.1/14213-14314
AACUUAUUAAGAGAAGUGGAGGGAACGGCCCUGAGAAACUUCAGCAACCGGCGAUGCAUA
CG-CACGGUGCUACUACCAACGAGAU------ACUCGAAUGAUAAGUA
>AE017333.1/1207733-1207622
UUCUUAUCAAGAGAGGCAGAGGGACUGGCCCGAUGAAGCCUCAGCAACCGGUGAAUGAAU
GACCAAGGUGCUAAAUCCAGCAAGC--AGCCUGCUUGGAAGAUAAGAA
>BA000028.3/1098099-1097993
UUCUUAUCCAGAGAGGUGGAGGGACUGGCCCAAGGAAGCCUCGGCAACAGACUUAUUUUA
AGUAC-UGUGCCAAUUCCAGUAGCGUAAUU---GCUAGAAGAUGAGAA
>BA000043.1/745485-745383
UUCUUAUCAAGAGAGGGGGAGGGACUGGCCCGGUGAACCCUCAGCAACCUGGCCCG--CG
GCCAA-GGUGCUAAAUCCAGCAGGCGGAAG---CCUGGAAGAUAAGAA
>AP006627.1/1983212-1983311
UUCUUAUCAAGAGAAGUGGAGGGAAUGGCCCAAUGAAGCUUCAGCAACCAGCCAAC--CA
UGGUCAGGUGCUAAAUCCAGCAG-----UUUAU-CUGCAAGAUAAGAG
>CP000001.1/334370-334474
UUCUUAUCCAGAGAGGUGGAGGGACUGGCCCUACGAUACCUCAGCAACGGGUUUUUU---
-AAUACCGUGCUAACUCCAGCAAGCCUAUAAGGCUUGGAAGAUGAGAA
>AP006627.1/951406-951512
GACUUAUCAAGAGCGACUGAGGGAUAGGCCCAAUGACGUC-CAGCAACCUCCCGUU--AC
GGGGAAGGUGCCAAUUCCUGCAGAAUGGGAUAUUCUGAAAGAUAAGCC
>AP006716.1/2100177-2100072
UUCUUAUCAAGAGAGGUGGAGGGAUGUGCCCUAUGAAGCC-CGGCAACCGUCUAGUU-AU
AGAAAUGGUGCCAAUUCACAUAAAGUUGAUUACUUUAGAAGAUGAGAG
>AP008934.1/616628-616728
AACUUAUCAAGAGAAGUGGAGGGACUGGCCUGUGGAUACUUCGGCAACAUGAUUAU----
-GCG--UGUGCCAAUUCCAGUAGCAUCAUUUAUGCUAGAAGAUAAGAA
>BA000004.3/1348816-1348929
GACUUAUCGAGAGAGGCAGAGGGACUGACCCGAUGAUGCC-CGGCAACCCGUUUGUUACA
AACGAAGGUGCUAAUUUCAGCAGAAUGAUUUAUUCUGGAAGAUAAGCG
>CP000141.1/2169978-2169874
CUCUUAUCAAGAGUGGCGGAGGGACUGGCCCAAUGAAGCC-CGGCAACCGGCCAUAUUUU
GGCAAUGGUGCCAAUUCCUGCGGAU---UAAAUUCCGGGAGAUAAGAG
>AM412317.1/1193313-1193415
UUCUUAUCAAGAGCGGUGGAGGGACUGGCCCUAUGAAACC-CGGCAACCGUAUAUAUUUU
AUACAUGGUGCUAAAUCCUGCAG----AUUUAA-CUGAAAGAUGAGAA
>AM180355.1/1724139-1724245
GUCUUAUCAAGAGUGGUGGAGGGACUGGCCCUUUGAAACC-CGGCAACCAGUAUAUUUUA
UACAUUGGUGCUAAAUCCUGCAACUAAUAUA--GUUGAUAGAUGAGUA
>AAWL01000001.1/327573-327687
CUUUCAUCAAGAGUGGCUGAGGGACUGGCCCGAUGACGCCGCGGCAACCAUCGCAUCUUG
CGAAACGGUGCCAAUUCCUGCAGAACGGAUAGUUCUGACAGAUGAGGG
>AAJM01000461.1/236-129
UUCUUAUCCAGAGAGGUGGAGGGACUGGCCUUAUGAAACCUCAGCAACAGUCUGCUUAGU
AGACACUGUGCUAAUUCCAGCGGGUGAUAAU--CCUGAUAGAUGAGAG
>CP000728.1/2062169-2062064
CUCUUAUCAAGAGUGGCGGAGGGACAGGCCCUGUGAAGCC-CGGCAACAGCUAGUUGACC
UAGAAAUGUGCUAAUUCCUGCAGUG---GAUUCACUGAGAGAUGAGGG
>CP000568.1/2679822-2679717
ACCUUAUCAAGAGAGGCGGAGGGAUGGGCCCUAUGAAACC-CGGCAACCGGCAGA---AU
UGUAUCGGUGCCAAUUCCUACAGGAUGUAAAGUCCUGACAGAUGAGGA
>AP008230.1/4549598-4549497
UUCUCAUCCAGAGUGGUGGAGGGACUGGCCCGAUGAAACC-CGGCAACCGGCCUAU--AU
GGCAGUGGUGCUAAUUCCAGCAGGAUUAUU---CCUGGAAGAUGAGCA
>CP000726.1/3620086-3619976
UUCUUAUCCAGAGCGGCGGAGGGACUGGCCCUAUGAAGCC-CGGCAACCCUAAGGUGUCU
UUAAACGGUGCUAAUUCCAGCAGG----UUAAACCUGGUAGAUAAGAU
>AAOX01000018.1/27020-26864
CUCUUAUCAAGAGAGGCAGAGGGAUUGGCCCGAUGAUGCC-CAGCAACCGACCGUAAUUA
AGGCACGGUGCUAAUUCCAGCAGAAAGCUUGUUUCUGGCAGAUAAGAG
>AAXV01000005.1/126573-126679
UUCUUAUCAAGAGAGACGGAGGGAUCGGCCCGAUGAAGUCUCAGCAACCAGCUCA---AU
CAGUAUGGUGCUAAUUCCUUUUGGCAAAAUCAGCCUGAAAGAUGAGAA
>AAOX01000014.1/12064-12163
UUCUUAUCCAGAGAGGUAGAGGGACUGGCCCUAUGACACCUCGGCAGCG--GACUGAUGA
AC----CGUGCCAAUUCCAGCAGGC--AGAUUGCCUGAAAGAUAAGAA
>CP000612.1/2418052-2417945
UACUUAUCAAGAGUGGUGGAGGGACUGGCCCUAUGAAGCC-CGGCAACCGGCCAUUGGAU
GGCGGCGGUGCCAACUCCUGCAGGACUUUUAUUCUUGAGAGAUAAGGU
>CP000673.1/1716322-1716209
UUCUUAUCAAGAGAGACGGAGGGACUGGCCCUAUGAUGUC-CGGCAACCGAAGAUUUUUA
UUUCAUGGUGCUAAUUCCAGCAGGUAUUAAUAGCCUGAUAGAUAAGAG
>CP000673.1/2974771-2974666
GCUUUAUCAAGAGCGGUGGAGGGACUGGCCCUAUGAAGCC-CAGCAACCAGUAUUGUUAA
UACAUUGGUGCUAAUUCCUACAGCU-----UAAGCUGAAAGAUAGGGG
>AM180355.1/174147-174250
ACCUUAUCAAGAGAGGCUGAGGGAUAGGCCCUGUGAAGCC-CAGCAACCACCCAAA--UG
GGAAAAGGUGCUAAUUCCUACAAGACAAAAG-UCUUGAAAGAUGAGGU
>CP000724.1/4004549-4004448
AACUUAUCAAGAGAAACUGAGGGACUGGCCCGAUGAUGUUUCAGCAACCCACAUAU----
-GUGACGGUGCUAAAUCCAGCAGAACAUAGU--UCUGGGAGAUGAGAA
>AAXV01000010.1/2942-2843
UUCUUAUCAAGAGAAGCAGAGGGACUGGCCCAAUGAAGCUUCAGCAACCAACUUUUU---
-GUCA-GGUGCUAAAUCCAGAAGACCGUUGA-GUC--GAAGAUGAGAA
>CP000724.1/763663-763763
GCCUUAUCAAGAGUGAUGGAGGGGAGGGCCCGAUGAAAUC-CGGCAACCAUAGAG-----
-UGUAUGGUGCUAAGUCCCUCAGAAU-UUUGGUUCUGAAAGAUGAGGA
>AAXV01000011.1/30443-30546
UUCUUAUCAAGAGAGAUGGAGGGACUGGCCCGAUGAAAUCUCGGCAGCGGAACUAUUAAG
UUAC--UGUGCCAAAUCCAGCAAGCAAUGUU--CUUGAUAGAUAAGAG
>AAOX01000002.1/320062-320165
UUCUUAUCAAGAGAGACGGAGGGGAUGGCCCGAAGAAGUCUCGGCAGCAGGUUCAU--CC
GGACACUGUGCCAAAUCCAUCAGGC---AAAGGCCUGGCAGAUAAGAA
>ABCB02000018.1/9340-9436
CCCUUAUCAAGAGAGGCGGAGGGACAGACCCUGUGAUGCC-CGGCAACCUGCGGUUU---
-GCAA-GGUGCCAAUUUCUGCGG-----GAAAA-CCGGAAGAUGAGGU
>CP000685.1/4776282-4776182
UACUUAUCCAGAAAGACUGAGGGAUAGGCCCAAUGAAGUCUUAGCAACCUGUUGC---CG
AAUAA-GGUGCUAAAUCCUUCCGC----UAUAAGCGGGCAGAUAAGAA
>CP000557.1/1285675-1285779
GUCUUAUCAAGAGUGGGCGAGAGACGGGCUUGAUGACCCCACAGCAACCUGCCGCU----
GGCAA-GGUGCUAAAACCCGCAAAGCGAGUUGCUUUGGAUGAUAAGAA
>AE015927.1/303338-303443
CUCUUAUCGAGAGAGGUGGAGGGAAGGGCCCUAUGAAACC-CGGCAACCAAUAUUUUUAG
UAUUAAGGUGCCAAUUCCUGCAGAA-----AGUUCUGCAAGAUAAGAG
>AE001437.1/453563-453665
UUCUUAUCAAGAGUGACGGAGGGAUAGGCCCUAUGAAGUC-CGGCAACAUCCAAUUAUUU
UGGAGAUGUGCUAAUUCCUACAGG----UUUAUCCUGAGAGAUGAGAA
>CP000673.1/503077-503184
UUCUUAUCAAGAGCGGCGGAGGGAUAGGCCCUAUGAAGUC-CGACAACCGACAUUUUGUG
CAUC--GGUGUCAAUUCCUACAGAGUGUGUUACUCUGAAAGAUAAGAA
>AAOX01000055.1/439-545
UUCUUAUCGAGAGUGGUGGAGGGACUGGCCCUGUGAUACC-CGGCAGCCGCUGACUUAGU
CAGAAUGGUGCUAAAUCCAGCAAAGCGCAAUGCUUUGGCAGAUAAGAU
>CP000612.1/107660-107768
CUCUUAUCCUGAGAGGUGGAGGGACUGGCCCUAUGAAACC-CAGCAACCUUCGGUUAACC
CGGACUGGUGCUAAUUCCUGCAGAAGAUAUUCUUCUGGCAGAUAAGAG
>AAWL01000002.1/146610-146509
UACUCAUCAAGAGUGGUGGAGGGACUGGCCCGAUGAAACCGCGGCAACCUUUGGCAAGUC
CAAAACGGUGCCAAUUCCGGCG------UACGG--CGCGAGAUGGGGA
>AP008230.1/4551167-4551265
CUCUUAUCAAGAGAGGCGGAGGGACUGGCCCCAUGAAGCC-CGGCAACCUACAUAU----
-GUGA-GGUGCUAAAUCCAGGAACC---AUCAGGUUCGAAGAUAAGAG
>CP000673.1/1915422-1915314
UUCUUAUCAAGAGAGGUGGAGGGACUGGCCCUAUGAUGCC-CGGCAACCUGAAUGUAUCA
UUCAAUGGUGCUAAUUCCAGCAGGUAAUAUA-ACCUGAAAGAUGAGAG
>AP009389.1/1533734-1533850
CUCUUAUCCGGAGUGGCGGAGGGACUGGCCCUAUGAAGCC-CGGCAACCUUUGGGUAUCC
CAAAAAGGUGCUAAUUCCUGCAGGAGAUUUACUUCUGACAGAUAAGGG
>CP000673.1/3104226-3104112
UUCUUAUCAAGAGAGGCGGAGGGACUGGCCCUAUGAAACC-CAACAACCGGCAUUUAUUA
UGUAUCGGUGUUAAUUCCUGCAGAGUUAAUUACUCUGAAAGAUGAGAA
>AAOX01000006.1/30687-30791
CUCUUAUCCAGAGAGGCGGAGGGAUUGGCCCUAUGAAGCCUCGGCAGCAGACUCCUUGCG
AG-AACUGUGCCAAAUCCAACAAGCGGAAG---CUUGGAAGAUGAGAG
>AE015927.1/1456770-1456662
AGCUUAUUAAGAGCGGUGGAGGGACUGGCCCUAUGAAGCC-CGGCAACCUGUAUAUGUAU
UAUAA-GGUGCUAAAUCCUGCGGUG-----UAAACCGAGAGAUGAGGA
>AE017194.1/1084280-1084386
UUCUUAUGUUGAGAAGUGGAGGGACGGGCCCUAUGAAACUUCGGCAACCUCGUAUG--AG
ACGAAAGGUGCCAAAUCCUGCAGGUGAAGAACACCUGAAAGAUAAGAG
>AE017194.1/3299167-3299061
UUCUUAUUAAGAGAGAUGGAGGGACUGGCCCGAUGAAAUCUCAGCAACAGGCUAUA--AA
AGUAC-UGUGCUAAGUCCAGCAAACGUAUGACGUUUGGAAGAUGAGGG
>AE015927.1/1226200-1226097
AUCUUAUCAAGAGCGGUUGAGGGACUGGCCCUAUGAAACC-CAGCAACCUAUACACAAAG
UAUAAAGGUGCUAACUCCAGCAGGA---AAUUUCCUGAAAGAUAAGAA
>AAXV01000007.1/42365-42470
CUCUUAUCAAGAGUAGCUGAGGGACUGGCCCUAUGAAGCU-CGGCAACCUCCUUUUAUAA
AGGAA-GGUGCUAAAUCCUGCAAACGAAAUUCGUUUGAUAGAUAAGAG
>AAOX01000002.1/340881-340984
CACUUAUCUAGAGUGGCUGAGGGACUGGCCCAUCGAAGCC-CGGCAACCUGCUAAAA---
-GCAA-GGUGCCAAUUCCAGCAAAAUGUCCAAUUUUGGGAGAUAAGGU
>AAXG02000006.1/101826-101729
GCCUUAUCAAGAGCGGUGGAGGGAACGGCCCGAUGAAACC-CGGCAACCUGCGCAU--UG
CGCAA-GGUGCCAAAUCCGGCGA-----GAGAA-UCGAAAGAUGAGGA
>CP000673.1/818867-818971
AACUUAUUAAGAGAGGCGGAGGGAAAGGCCCUAUGAAGUC-CGGCAACCAGCAUUAUGAA
UGUAUUGGUGCUAAAUCCUGCAGCAUUGUA---GCUGAAAGAUGAGGU
>AE001437.1/1976371-1976471
UUCUUAUCAAGA-AGGUGGAGGGACUGGCCCUAUGAAGCC-UGACAACCGGCAAAU----
-GUAC-GGUGUUAAUUCCUGCAAAACUUAUUGUUUUGAAAGAUAAGAA
>AE001437.1/2914841-2914733
GUCUUAUCAAGAGAGGUGGAGGGACUGGCCCUAUGAAACC-CAACAACCGCAUUUUUUAG
AUGUAUGGUGUUAAUUCCUGCAAAGUUAAU---UUUGAGAGAUAAGAG
>CP000232.1/2070462-2070570
CUCUUAUCGAGAGUGGCGGAGGGACUGGCCCGAUGAAGCC-CGGCAACCGGCCUCUUACC
AGGUACGGUGCCAAUUCCUGCAGGA---UUUCUCCUGGCAGAUGAGAG
>AAEW02000009.1/42224-42117
GUGUUAUCACGAGUGGUGGAGGGAAUGGCCCUUUGAAACCACAGCAACCGUCCUGACGGA
UGACA-GGUGCUAAUUCCACCCCCG-----CAAGGGGACAGAUGAGAC
>AAWL01000026.1/22109-22215
CUCUUAUCAAGAGCGGUGGAGGGACUGGCCCUGUGAAGCCGCGGCAACCGGCAGCAA-UG
CGUCU-GGUGCCAAAUCCAGCAGAAUCUUCGAUUCUGGAAGAUGAGAG
>CP000724.1/968949-968838
CUCUUAUCAAGAGAGGUGGAGGGACUGGCCCGAUGAAACC-CGGCAACCCGAAUUGUUAA
UUCGAAGGUGCUAAUUCCAACAACAC-UUAUGUGUUGAAAGAUGAGAG
>ABCF01000005.1/97205-97306
UUCUUAUCGAGAGAGGCAGAGGGACUGGCCCUGUGAAGCCUCGGCAGCGACUAUU---UA
UAGUACCGUGCCAAAUCCAGCAAGC----AUGUCUUGGGAGAUAAGAA
>AAXV01000019.1/61222-61331
AUCUUAUCAAGAGAAGCAGAGGGAUUGGCCCGAUGACGCUUCAGCAACCUCUAACAAAGU
UAGAAAGGUGCUAAUUCCAGCAAAGGUUUUUCCUUUGAGAGAUAAGAG
>AAOX01000038.1/20734-20635
UUCUUAUCAAGAGAGGUGGAGGGACUGGCCCGAUGAAACC-CGGCAACC--GGCAAUAGA
AC----GGUGCUAAUUCCAGCAGAGCAUGAU-CUCUGGCAGAUAAGUU
>CP000612.1/3367128-3367031
UGCUCAUCAAGAGAGGUGGAGGGACUGGCCCGAUGAAACC-CGGCAACC----UCACGUA
A-----GGUGCCAAGUCCUGCGGGAAGAAUAUUCCUGACAGAUGAGGU
>BA000028.3/3200764-3200871
UUCUUAUCGAGAGAAGCUAAGGGACUGGCCUGUUGACGCUUCAGCAACCUCUAUCUCCAU
UAGAAAGGUGCUACCUCCAGCAAGAU-GUAUGUCUUGAAAGAUAAGAG
>AAOX01000006.1/96737-96624
UUCUUAUCAAGAGAGGCAGAGGGUAUGGCCCUGUGAAGCCUCAGCAACCUUCAAUGGAAU
UGAAAAGGUGCUAAUUCCUGCAGGUCCUUUAGGCUUGAAAGAUAAGAA
>BA000028.3/2856865-2856757
UCCUUAUCAAGAGCGGGGGAGGAACUGGUCCAUUGAUCCCGCAGCAACCGUUACAAUGAG
UAACAUGGUGCUCAUUCCAGCAAGC---GUAGGCUUGAUAGAUGAGAA
>CP000673.1/3384182-3384086
UUCUUAUUUUGAGAGACGGAGGGACUGGCCCUAUGAUGUC-CGGCAACCUGAAUAU----
-UUAA-GGUGCUAAUUCCAGCAGG----UAUUACCUGAGAGAUAAGAA
>CP000382.1/316300-316411
AUCUUAUCAAGAGUGGUUGAGGGACUGGCCCUAUGAAACC-CGGCAACAACUAAUUUUAU
UAGUAAUGUGCUAAUUCCAGCAGGA--AAUUUUCCUGAAAGAUAAGAG
>AE001437.1/1073888-1073785
UCCUUAUCAAGAGAAACGGAGGGACUGGCCCAAUGAUGUUUCAGCAACCAAGGUUUU-AU
ACUUAUGGUGCUAAUUCCAGCAGGA---UAUUUUCUGAAAGAUGAGGA
>ABDQ01000003.1/211832-211918
UGCUUAUCUAGAGUGGCGGAGGGACUGGCCCUUUGAAGCC-CAGCAACCUAUAUUU--AU
UAUGU-GGUGCUAAUUCCAG-----------------ACAGAUGAGGA
>CP000232.1/1354284-1354167
CUCUUAUCGAGAGUGGUGGAGGGACUGGCCCGAUGAAGCC-CGGCAACCCGCUCUCCUGG
GGCGACGGUGCCAAUUCCUGCAGGGCAGAAGGCCCUGAGAGAUAAGGG
>AAXV01000007.1/124740-124627
CUCUUAUCAAGAGCGGCGGAGGGAUAGGCCCUAUGAUGCC-CGGCAACCAGUAGGUGACU
UACUAAGGUGCUAAUUCCUACAGAUUCUUACGAUCUGGCAGAUAAGGG
>ABCF01000016.1/2236-2349
CUCUUAUCGAGAGCGGCGGAGGGAUAGGCCCGAUGAAGCC-CGGCAACCUACAGGCAGCU
UGGAAAGGUGCUACAUCCUACAGGCUCAAUGAGUCUGGAAGAUAAGAG
>CP000612.1/2872894-2873007
UUCUUAUCCAGAGAGGCUGAGGGACUGGCCCUGAGACGCC-CGGCAACCUUCUUAGGCUA
AGAAA-GGUGCUAAUUCCUGCAGAAGAAUAACUUCUGAAAGAUAAGGA
>AP009389.1/251789-251896
UUCUUAUCGAGAGAAGGGGAGGGACGGACCCAAUGAACCUUCGGCAACCUUCAGGCUUCC
UGAAAAGGUGCCAAUUUCCGCCGGG-----UAACCGGAGAGAUAAGAA
>CP000142.2/516461-516352
UCUUUAUCGAGAGUGGUGGAGGGAUAGGCCCUGUGAAACCACAGCAACCGAUUCGCCGAA
UGUCA-GGUGCUAAUUCCUACCCCUUCAACA--GGGGAGAGAUGAGGA
>AE015927.1/2676955-2676853
UUCUUAUCAAGAGAGGCGGAGGGACUGGCCCUAUGAAACC-CGGCAACCAAAAAUAAUAA
UUUUAAGGUGCCAAUUCCAGCAGG----UGAAACCUGACAGAUAAGAC
>CP000232.1/1204935-1204832
GGCUUAUCGCGAGAGGUGGAGGGAGGGCCCCGAUGAAACC-CGGCAACCCCGCUAUUUAG
CCGGAAGGUGCCAAGUGCCGCAGGA---AACCUCCUGGAAGAUAAGUU
>CP000673.1/1916685-1916789
UUCUUAUCAAGAGAGGUAGAGGGACUGGCCCUGUGAUACC-CGGCAACCUUAUUG---UU
UUCAAUGGUGCUAAUUCCAGCAGGCAUGUAUUGCUUGACAGAUGAGAA
>AAOX01000005.1/171326-171162
CUCUUAUCGAGAGAGGCGGAGGGAUUGGCCCGAUGAAGCC-CAGCAACCGACCGUAAUUA
AGGCACGGUGCUAAUUCCAACAGAGGAGAUUUUUCUGGGAGAUAAGAG
>AAXV01000033.1/3690-3784
CUCUUAUCAAGAUAGGUGGAGGGAUUGGCCCAAUGAAGCCUCGGCAACC----GAAACAU
A-----GGUGCCACUUCCAACCGAU-----GUAUCUGAGAGAUAGGAG
>AAOX01000002.1/320243-320340
CACUUAUCCAGAGAGGCGGAGGGACUGGCCCGAUGAAGCCUCGGCAGCAGUCUGUU----
-GACACUGUGCCAAUUCCA-CCGGU-----AUACCGGAAAGAUAAGCA
>CP000482.1/3869976-3869870
UGCUUAUCAAGAGUGGUGGAGGGAAAGGCCCUGUGAAACCACAGCAACCGGCCGUCAUGG
CGCCA-GGUGCUAAUUCCUGCCGUCAGGCAAAGAUGAGAGGGUGUGCU
>CP000698.1/4591678-4591570
GCUUUAUCGAGAGUGGUGGAGGGAAAGGCCCUGUGAAACCACAGCAACCGGUUCGCGAAA
UGCCA-GGUGCUAAAUCC--UGCCGACUGACCAGGC-GAAGAUGAGGU
>AL009126.3/3997775-3997881
ACCUUAUCAAGAGAGGUGGAGGGACUGGCCCUAUGAUACC-CGGCAACCGCUGUUUCAAA
CAGAAUGGUGCUAAAUCCUUAAGAACAUUGCGUUCUUGCAGAUGAGGC
>CP001097.1/2001878-2001771
CUAUCAUCGAGAAAGGUGGAGGGACUGGCCCUGAGAAGCCUUGGCAACCGUCACGCACAG
UGAUU-GGUGCCAAUUCCAUCCCGGACUGCGGCCGGGAGAGAUGAUGG
>CP001336.1/1583758-1583658
CUCUUAUCCAGAGAGGUGGAGGGACUGGCCCGAUGAAACC-CGGCAACCGACAUGAAAAU
G--CACGGUGCUAAAUCCUGCAG----GAAAUA-CUGGGAGAUGAGAG
>CP001022.1/2707752-2707649
CACUUAUCCAGAGAGGUGGAGGGACUGGCCCUACGAAACCUCGGCAACAGACUCAUUAUG
AG-CACUGUGCCAAUUCCAUCAGAC---AAUUGUCUGAGAGAUGAGUC
>AL009126.3/1258304-1258424
UUCUUAUCGUGAGAGGUGGAGGGACUGGCCCUUAGAAACCUCAGCAACCGGCUUGUUUAG
CGCCAAGGUGCUAAAUCCAGCAAGCGUUUUUUGCUUGGAAGAUAAGAA
>AE008691.1/500243-500352
CUCUUAUCAAGAGAGGUGGAGGGAAGAGCCCGAUGAAACC-CGGCAACCUGUCCUUUUAA
GGAUAAGGUGCCAAUUCUCUCAGAAGAUUUUCUUCUGAAAGAUGAGGG
>CP001390.1/1543852-1543744
UGCUUAUCAAGAGUGGUGGAGGGAAAGGCCCUGUGAAACCACAGCAACCGGUUGAUCCGG
CGUCA-GGUGCUAAAUCCUGCCCAU--------UGGGUAAGAUGAGAG
>ABDU01000083.2/79240-79352
UUCUUAUCAAGAGAGGUGGAGGGACUGGCCCUGUGAAACC-CAGCAACCUAUGGUAUAGU
CAUAACGGUGCUAAAUCCUGCAG-----GUUUA-CUGAUAGAUAAGUA
>AL009126.3/1424683-1424527
CUCUUAUCGAGAGUGGGCGAGGGAUUGGCCUUUUGACCCCAAAGCAACCGACCGUAAUUA
AGGCACGGUGCUAAUUCAUUCAGAU--CUG--AUCUGAGAGAUAAGAG
>ABDT01000114.2/68234-68332
CUCUUAUCAAGAGAGGUGGAGGGAAGGGCCCAGUGAAACC-CGGCAACCUGUAUAU----
-ACAA-GGUGCCAAUUCCUGUAGAU---GUAAUUCUACAAGAUAAGAA
>CP001089.1/3288078-3288187
UUCUUAUCAAGAGCGACCGAGGGACUGGCCCGGUGACGUCGCGGCAACCCGCCUGA--AA
AGGUACGGUGCCAAUUCCAGCAAAGCCGCACGUUUUGACAGAUAAGGA
>CP000879.1/1211576-1211465
UCCUUAUCGAGAGAGGCGGAGGGACUGGCCCGAAGAAGCC-CGGCAACCUGCAUAAUUUA
UGCAAUGGUGCUAAAUCCUGCAGAG----AAAUUCUGGGAGAUAAGGA
>ACOM01000005.1/822103-822219
AACUUAUCAAGAGUGGUGGAGGGACUGGCCCUAUGAAACC-CGGCAACCGACAUUUAGUA
UGUGACGGUGCUAAUUCCUGCAGUUUAUUUA-AACUGGUAGAUGAGAG
>AE008691.1/2076682-2076573
CUCUUAUCAAGAGUGGUGGAGGGACUGGCCCGAUGAAACC-CGGCAACCGGCACGUA-AG
UGCUU-GGUGCCAAUUCCUGCAGGUUGUUACAGCCUGAGAGAUGAGAG
>CP001098.1/2431377-2431263
CAAUCAUCAAGAGUGGUGGAGGGACUGGCCCGAAGAAGCC-CGGCAACCUACCUGAGUAA
GGUAA-GGUGCCAAAUCCUGCAUUCUGGGGAGGAGUGAGAGAUGAGGG
>CP000909.1/4069333-4069227
UGCUCAUCGAGAUGGGCUGAGGGACUGGCCCGAUGACGCC-CGGCAACCCCCGCCA----
-GGGAAGGUGCCAAAUCCAGCGGCAAUGGAUUGGCCGAAAGAUGAGAG
>AL009126.3/3364503-3364397
CUCUUAUCAAGAGAGGUGGAGGGAAGUGCCCUAUGAAGCC-CGGCAACCAUCAACACUGU
UGAAAUGGUGCCAAUUCACACGAAGC-GUUCGCUUUGAAAGAUGAGAG
>CP001022.1/2804795-2804898
UUUUUAUCGCGAGAGACGGAGGGACUGGCCCGAUGAUGUUUCGGCAGCGGACGAUUAAAU
CGUAC-UGUGCCAAAUCCAGCAAGCUGCGG---CUUGAGAGAUAAGAA
>CP001089.1/3739157-3739264
UGCUUAUCAAGAGUGGUGGAGGGAAG-GCCCGAUGAAACCACAGCAACCGGCCCUGCGGG
CGCCA-GGUGCUAAAUCCUG----CCGCAAGGC----GAAGAUGAGCG
>CP001022.1/2309368-2309263
CUCUUAUCGAGAGUGGUGGAGGGACUGGCCCGAUGAAACC-CGGCAACCGCGGAAUUUAU
UCCGAAGGUGCUAAUUCCAGCAGAC---GAUUGUCUGCAAGAUGAGAG
>AP008230.1/5317569-5317463
UUCUUAUCAAGAGUGGUGGAGGGACUGGCCCGAUGAAACC-CAGCAACCGGUAUUCGGAA
UACAACGGUGCUAAUUCCUGCGAUG---GAAGCAUUGAUAGAUGAGAG
>Y09476.1/38002-37885
UUCUUAUCAAGAGAAGCAGAGGGACUGGCCCGACGAAGCUUCAGCAACCGGUGUAAUGAU
GACCAAGGUGCUAAAUCCAGCAAGCUCGAACAGCUUGGAAGAUAAGAA
>AACY020322622.1/575-479
UACUUAUCAAGAAAGGUGGAGGGAAAGGCCCUUUGAAACCUUAGCAACCCCAAUU-----
-AGGAAGGUGCUAAAUCCAGAU-----GUAAAA--AUCAAGAUAAGAG
>CP001124.1/432444-432343
UGCUUAUCUAGAGUGGUGGAGGGAAAGGCCCUGCGAAGCCACAGCAACCGGCCCAGAAGG
CGACA-GGUGCUAAAUCCUG----CCGAAAGGC----GAAGAUGAGAA
>CP001110.1/965443-965552
CUAUCAUCCAGAAAGGUGGAGGGACUGGCCCUGAGAAGCCUUGGCAACCUCAUUGCUCUA
AUGAGCGGUGCCAAUUCCAUCCCGGCAUAAAACCGGGAAUGAUGAUGG
>CP001022.1/2977132-2977031
UUCUUAUCCAGAGAGGUGGAGGGACUGGCCCUUUGAAGCCUCAGCAACAGUCGAAA----
-GACACUGUGCUAAUUCCUGCGGGUGUUGUA--CCCGAUCGAUAAGCU
>ABDT01000037.2/9251-9359
UACUUAUCAAGAGUGGUGGAGGGACUGGCCCUGUGAAACC-CGGCAACCAAUAUUUAUGA
UAUGA-GGUGCCAAAUCCUGCAGUUUUUAUG--ACUGGUAGAUAAGGU
>CP001022.1/449125-449227
CUCUUAUCGUGAGUGGCAGAGGGAUUGGCCCGAAGACGCCGCAGCAACCGACCAUCC---
-GGCACGGUGCUACAUCCAACAGAC---AUUCGUCUGAGAGAUAAGAG
>CP001022.1/2949654-2949549
UUCUUAUCAAGAGAAGUCGAGGGAACGGCCCGAAGACACUUCAGCAACCCCGCGCG--UA
GCGGAAGGUGCUACUUCCUAAAAGGAAUUUUUCCUUUGAAGAUAAGAG
>CP000853.1/102837-102950
CUUUUAUCGAGAGAGGUGGAGGGAAAGGCCCUAUGAAACCUCGGCAACCUGCAAACGUUU
UGAAAAGGUGCCAAUUCCUACUCUAAGUGAAUUAGAGAGAGAUAAGAG
>AL009126.3/1426876-1426976
UUCUUAUCAAGAGAGGCAGAGGGACGAGCCCGAUGAAGCC-CGGCAACCGACUUAU--AA
AG-CACGGUGCUAAUUCUUGCAGCU---AGC-GGCUGAGAGAUAAGAU
>CP000875.1/2997482-2997580
CUCUCAUCGAGAUGGGCAGAGGGACUGGCCCGACGAAGCC-CGGCAACCCCAUUAUU---
-UGGAAGGUGCCAAAUCCUGCAGG----UUCGGCCUGAUAGAUGAGUU
>CP001022.1/2505940-2506043
UACUUAUCGAGAGCGACCGAGGGAUAGGCCCAACGACGUC-CGGCAACCACCUUUAA---
-GGAACGGUGCCACAUCCUACAGAAUGUUUCAUUCUGAGAGAUAAGUU
>AL009126.3/3999166-3999272
UCCUUAUCAAGAGAGGUGGAGGGACUGGCCCUGCGAUACC-CGGCAACCGCUGUUU--AA
CAGAAUGGUGCUAAAUCCUUUAGAGCAUGAUGCUCUUGAAGAUAAGGU
>CP000875.1/1061086-1061193
AACUCAUCCAGAGGGGUGGAGGGAUCGGCCCUAUGAAACCCCGGCAACCGCAGGCAGCCU
UGGACUGGUGCUAAGUCCGACAGA----AUCAUUCUGGAAGAUGAGGG
>AE008691.1/1750369-1750270
CUCUUAUCAAGAGAGGUGGAGGGACUGGCCCGAUGAAACC-CGGCAACCAGCCUU---AG
GGCAU-GGUGCCAAUUCCUGCAGCG--GUUU-CGCUGAAAGAUGAGAG
>ABDT01000031.2/132-23
UUUUUAUCAAGAAAGACAGAGGGACUGGCCCUAUGAAGUC-UAGCAACCUGAAUUAUUUA
AUUUAAGGUGCUAAUUCCAGCAGAUAUUUUAUAUCUGAAAGAUAAGAA
>AL009126.3/3129333-3129195
CUCUUAUCCCGAGUGGCGGAGGGACAGGCCCUAUGAAGCC-CAGCAACCGGUUUCUCUAC
AACCAAGGUGCUAACCUUUGCAAGGUUGUAUUCCUUGAGCGAUAAGAG
>AP008955.1/3935954-3935848
UUCUUAUCCAGAGAGGUGGAGGGUCUGGCCCGAUGAAGCC-CGGCAACCGUUGCAUAUUG
CAACAAGGUGCCAAUUCCUGCGAGACGUUUCGUCUCGAAAGAUAAGAA
>ACML01000054.1/24739-24633
CUCUUAUCAAGAGAGGUGGAGGGAUCGGCCCUAUGAAACCUCGGCAACCCCUAUUUUAUU
UAGGAAGGUGCCAAUUCCUUUAGAAUUUA-AAUUCUAAAAGAUAAGAA
>AP009049.1/1342262-1342152
UUCUUAUCCAGAGUGGCGAAGGGACUGGCCCUAUGAUGCC-CAGCAACCUGAAUGAUUCA
UUCAACGGUGCUAAUUCCAGCAGGUAU--AAAACCUGAAAGAUGAGAA
>ACDK01000006.1/20557-20663
GUCUUAUCAAGAGUGGUGGAGGGACUGGCCCUAUGAAGCC-CAGCAACCAAGAAUUUUAU
UCUUAAGGUGCUAAAUCCUGCAGGA-----AAUCCUGGUAGAUAAGAG
>CP000924.1/750630-750734
CUCUUAUCGAGAGUGGUGGAGGGACUGGCCCGAUGAAACC-CGGCAACCGGCAUUUUAUG
CGUCUUGGUGCCAAUUCCAGCAGCG----UUUCGCUGAAAGAUGAGAG
>ACMX01000011.1/17693-17806
CUCUUAUCCAGAGAGGCGGAGGGACUGGCCCUAUGAUGCC-CGGCAACCAGCUUAUGAUA
AGCUAAGGUGCUAAUUCCUGCAAAACGAUUUGUUUUGGAAGAUAAGAG
>CP000448.1/1653165-1653067
CUCUUAUCCAGAGUGGUGGAGGGACUGGCCCGAUGAAACC-CGGCAACCGCCUGAA----
AGGUAUGGUGCCAAAUCCUGCAGGA----GGAUCCUGGCAGAUGAGAG
>ABEZ02000013.1/193212-193110
ACCUUAUCAAGAGAGGCUGAGGGACAGGCCCUAUGAAGCC-CAGCAACCACUUGG---AA
AAGGAAGGUGCUAAAUCCUGCUAGAGAGAA-UUCUAGAAAGAUGAGGU
>CP000764.1/3033666-3033778
UUCUUAUCUAGAGAGGUAGAGGGACUGGCCCUAUGACACCUCAGCAACCAUUAACAAAGU
UAAUAAGGUGCUAAUUCCAGCAAAUUAUCAAAAUUUGAGAGAUAAGAA
>CP001078.1/2736261-2736158
UUCUUAUCGAGAGUGGUGGAGGGACUGGCCCUAUGAAACC-CGGCAACCAUAUAUUAUAU
AUAUAAGGUGCUAAAUCCUGCAGUA----AGUAACUGAUAGAUAAGGG
>CP000923.1/995529-995640
CUCUUAUCAAGAGUGGUGGAGGGACUGGCCCGAUGAAACC-CGGCAACCGGCAUUUAUUG
CGUCU-GGUGCCAAAUCCUGCAGGUUAGAUUAACCUGAGAGAUGAGAG
>ACMW01000090.1/86610-86722
UUCUUAUCUAGAGAGGUAGAGGGACUGGCCCUAUGACACCUCAGCAACCAUUAACACGGU
UAAUAAGGUGCUAAUUCCAGCAAAUUGUGAAGAUUUGACAGAUAAGAA
>ABWP01000002.1/3034-3135
ACCUUAUCAAGAGAGGCUGAGGGACAGGCCCGAUGAAGCC-CGGCAACCACCCAUA--AG
GGAAAAGGUGCUAAUUCCUACAGGA---UUUAUCCUGAAAGAUGAGGU
>ACMV01000059.1/168768-168876
AGCUUAUCAAGAGAAGCGGAGGGACUGGCCCUACGAAGCU-CAGCAACCUGCUUAUAAGA
AGCAA-GGUGCUAAGUCCAGCAAAAUGGCAUAUUUUGAAAGAUAAGGU
>CP000813.1/1116941-1116823
UUCUUAUCAAGAGAGGCAGAGGGACUGGCCCUGUGAAGCCUCAGCAACCGGUGUAGUAAU
GACCAAGGUGCUAAAUCCAGCAAGC---AACUGCUUGGAAGAUAAGAA
>CP000727.1/1728869-1728972
UACUUAUCAAGAGAGGCGGAGGGACUGGCCCUGUGAAGCC-CAGCAACCUAUAUGAAAAA
UAUAA-GGUGCUAAAUCCUGCAGCA-----UAAGCUGAGAGAUGAGGA
>ACMP01000006.1/18282-18169
CUCUUAUCAAGAGUGGCGGAGGGACUGGCCCGAUGAUGCC-CGGCAACCAGCUUAGAAUA
AGCUAAGGUGCUAAUUCCUGCAGAACGAUUUGUUUUGGAAGAUAAGAG
>CP001615.1/763985-763879
CUCUUAUCAAGAGAGGCUGAGGGACUGGCCCUAUGACGCC-CAGCAACCGCGGAGCAAUC
CGAAAUGGUGCUAAUUCCAGCAAGGUGAGAAACCUUGACAGAUGAGAG
>ABRX01000004.1/223227-223118
CUCUUAUCAAGAGAGGCAGAGGGACUGGCCCUAUGACGCC-CGGCAACCUUUCUACUAUA
GAAAUUGGUGCUAAUUCCUGCAAAGCUGUUAGCUUUGACAGAUAAGAG
>CP001034.1/2889251-2889136
UCCUUAUCAAGAGUGGUGGAGGGACUGGCCCUAUGAAGCC-CGGCAACCGGCAGCAGCGC
UGUAAAGGUGCCAAAUCCUGCAGAAGUGUAUCUUCUGACAGAUAAGGA
>CP001056.1/749334-749442
AUCUUAUCAAGAGUGGUGGAGGGACUGGCCCUAUGAAACC-CGGCAACCAAAUGAUUAUC
AUUUAUGGUGCUAAAUCCUGCAACUU--AUGGAGUUGAUAGAUGAGAG
>ACJM01000005.1/12852-12955
CUCUUAUCAAGAGAGGUGGAGGGACUGGCCCGAUGAAACC-CGGCAACCGACACGC----
-GUCGCGGUGCUAAUUCCAGCAGGGAGUGAAACCCUGAUAGAUAAGAG
>ABDP01000004.1/161395-161294
CUCUUAUCAAGAGAGGUGGAGGGAAGGGCCCUAUGAAACC-CGGCAACCAGUGAUA--UU
CACUAAGGUGCCAAUUCCUGCAG----UAUUAU-CUGCAAGAUAAGAG
>CP000922.1/2445298-2445193
CUCUUAUCAAGAGAGGUGGAGGGAUGUGCCCGAUGAAACC-CGGCAACCGUCAGCGCUGC
UGAAAUGGUGCCAAUUCACACAAAGCGUU-UGCUUUGAGAGAUAAGAG
>CP001393.1/1215384-1215507
UUCUUAUCAAGAGUGGCGGAGGGACUGGCCCAAUGAAGCC-CGGCAACCGGAAAAAGGUU
UUUCUUGGUGCCAAUUCCAGCAGGUAUUUUUUACCUGGCAGAUAAGAA
>CP000930.2/1734610-1734715
CUCUUAUCAAGAGUGGUGGAGGGACUGGCCCGAUGAAGCC-CGGCAACCGCAGGUUUUUC
CUGCAUGGUGCCAAUUCCUGCAGGG---GAAACCCUGAAAGAUAAGAC
>CP000679.1/1731346-1731467
UUCUUAUCAAGAGUGGUGGAGGGACUGGCCCAAUGAAGCC-CGGCAACCGGAAAAAGGUU
UUUCUUGGUGCCAAUUCCAGCAGGUAUUUUUUACCUGGCAGAUAAGAA
>ABDA02000002.1/27359-27468
CUCUUAUCUAGAGAGGUGGAGGGAUGUGCCCUGUGAAACC-CAGCAACCAUCAAUUUUAU
UGAAAUGGUGCUAAUUCCUGCAAAGCA-AAUGCUUUGAGAGAUGAGAG
>ACLX01000083.1/11419-11532
UUCUUAUCUAGAGAGGUAGAGGGACUGGCCCUUUGACGCCUCAGCAACCAUUAACAUUGU
UAAUAAGGUGCUAAUUCCAGCAAAUUGUGAAGAUUUGACAGAUGAGAA
>BAAZ01010499.1/873-972
CUCUUAUCAAGAGAGGUGGAGGGAAGGGCCCGAUGAAACC-CGGCAACCUGUAUUU----
-UCAA-GGUGCCAAUUCCUGUAGAUAGA--UUAUCUACAAGAUAAGAG
>ABKW02000003.1/317079-316978
CUCUUAUCAAGAGAGGUGGAGGGAAGGGCCCUAUGAAACC-CGGCAACCAGUGAUA--UU
CACUAAGGUGCCAAUUCCUGCAG----UGCUAU-CUGCAAGAUAAGAG
>CP001348.1/101863-101963
UCCUUAUCAAGAGAGGUGGAGGGAUGGGCCCGAUGAAACC-CGGCAACCGC-AUUU--UU
U-GCAUGGUGCCAAUUCCUGCAGGC----UAUGCCUGGAAGAUGAGGG
>ABVH01000010.1/37660-37766
CGCUUAUCAAGAGCGAGGGAGGGACUGGCCCGAUGAACUC-CGGCAACCUGCUUCAU-UU
AGCAA-GGUGCCAAUUCCAGCAAAAUGGAUUAUUUUGGAAGAUAAGAC
>CP000560.1/1082099-1081978
UUCUUAUCAAGAGAAGCCGAGGGACUGGCCCGACGACGCUUCAGCAACCGGUGUAGUGAU
GACCAAGGUGCUAAAUCCAGCAAGCUAAAAAAGCUUGGAAGAUAAGAA
>CP000721.1/1647224-1647332
AACUUAUCAAGAGUGGUGGAGGGACUGGCCCGAAGAAACC-CAGCAACCGUAAAUUUUAA
UUACUUGGUGCUAAAUCCUGCAGCG---UAAGAGCUGGUAGAUAAGGU
>ACMR01000082.1/17402-17507
UUCUUAUAAAGAGAGGUGGAGGGACUGGCCCUUUGAAACCUCAGCAACCUAAUAU---UA
CAUAAAGGUGCUAAAUCCUGUAGGAUCUAAAGUCCUAAAAGAUAAGAA
>ACLP01000020.1/71764-71658
CUCUUAUCAAGAGUGGUGGAGGGAUGUGCCCUACGAAACC-CAGCAACCGUCAUUG--UA
UGACAUGGUGCUAAUUCACAUAAAGUUAAUCACUUUAGAAGAUGAGAG
>ACLW01000047.1/255928-256033
UUCUUAUUAAGAGAGGUGGAGGGACUGGCCCUUCGAAGCCUCAGCAACCUUAUGUG--AU
AUAAA-GGUGCUAAAUCCUGUAGGAUCUAAAGUCCUAAUAGAUAAGAA
>ACNG01000055.1/75164-75269
UUCUUAUUAAGAGAGGUGGAGGGACUGGCCCUUCGAAGCCUCAGCAACCUAAUGU---GA
UAUAAAGGUGCUAAAUCCUGUAGGAUAUAAAGUCCUAAUAGAUAAGAA
>AP009484.1/63878-63783
UGCUUAUCCAGAGUGGUGGAGGGACUGGCCCUAUGAAACC-CGGCAACCUAUUA------
-AUUUAGGUGCUAAUUCCAGCAGGU----AUAUCCUGAAAGAUAAGGU
>ABFU01000060.1/128844-128955
CUCUUAUCGAGAGCGGCGGAGGGAUAGGCCCUGUGAAGCC-CGGCAACCAUCAAGCGACU
UGAAAAGGUGCUAAUUCCUACAGGUAAUC--UACCUGGAAGAUAAGAG
>AAML04000010.1/122381-122487
AUCUUAUCAAGAGUGGCAGAGGGACUGGCCCUGUGAAGCC-CGGCAACCAGUAUAUUUUA
UACAUUGGUGCUAAAUCCUGCAGCA---UUUAUGCUGAAAGAUGAGUA
>ABFD02000009.1/97533-97428
UUCUUAUCCAGAGUGGUGAAGGGACUGGCCCUAUGAAACC-CAGCAACCAGUAUAUUUUA
UACAUUGGUGCUAAAUCCUGCAGUA----UUAUACUGAAAGAUGAGUC
>AARM02000086.1/6918-7038
CUCUUAUCGAGAGCGGCAGAGGGACUGGCCCGAUGAAGCC-CGGCAACCAACUUUAUUAA
AGUGAAGGUGCUAAUUCCAGCAAAAAUG-UGGUUUUGAUAGAUAAGAG
>ABSQ01002824.1/631-738
GCCUUAUCAAGAGCGGUGGAGGGAUAGGCCCUAUGAAACC-CGGCAACCAUAGUGUGAAC
ACGUUUGGUGCUAAAUCCUACAGAAUAUU-UAUUCUGAAAGAUGAGGA
>ACFR01000002.1/115417-115315
CUCUUAUCGAGAGAGGUGGAGGGAUGUGCCCUAUGAAGCC-CGGCAACCGUCUGAU--AU
AGAAAUGGUGCCAAUUCACAUAAAGUUCA--ACUUUAGAAGAUGAGAG
>AM295250.1/465274-465380
CUCUUAUCAAGAGAGGUGGAGGGAUGUGCCCUGCGAAACC-CGGCAACCGUCUUUA-UAU
AGAAAUGGUGCCAAUUCACAAAAAGUUGAACGCUUUUGAAGAUGAGAG
>AARL02000014.1/678-559
CUCUUAUCGAGAGCGGCAGAGGGACUGGCCCGAUGAAGCC-CGGCAACCUAACUUUAUAA
AGUGAAGGUGCUAAUUCCAGCAAAAUGGUGUGUUUUGGUAGAUAAGAG
>ABKL02000024.1/81090-81192
AUCUUAUCCAGAGAGGUGGAGGGACUGGCCCUAUGAAACC-CGGCAACCAGUAUAUUUUA
UACAAUGGUGCUAAAUCCUGCGGCG-----AAAGCUGAGAGAUGAGUA
>ACND01000092.1/77021-76920
UUCUUAUCACGAGAGGUGGAGGGACUGGCCCUAUGAUACCUCGGCAGCGAU-UCGUUAGG
A-AUACUGUGCCAAUUCCAGCAAGG-----UAACUUGAAAGAUAAGAA
>ACMS01000020.1/866-971
CUCUUAUCCAGAGAGGUGGAGGGACUGGCCCUACGAUACCUCAGCAACGGGUUUUU----
UAAUACCGUGCUAAUUCCAGCAAGCUUAAAGAGCUUGGAAGAUGAGAA
>ACMM01000043.1/11026-11131
UACUUAUCCAGAGAGGUAGAGGGACUGGCCCUAUGACACCUCAGCAGCGGGUUCUGUAAG
GAACACCGUGCUAAUUCCAGCAAGC----AAGUCUUGAAAGAUAAGUG
>ACLY01000071.1/41239-41095
CUCUUAUCAAGAGAGGUGGAGGGAUUGGCCCGAUGAAGCC-CAGCAACCGACCGUAAUAA
AGGCACGGUGCUAAUUCCAGCAGAAAGUAUAUUUCUGGUAGAUAAGAG
>CP000817.1/560536-560639
CUCUUAUGAAGAGCGGCGGAGGGAAGUGCCCUAUGAAGCC-CGGCAACCAUCACAU--AG
UGAAAAGGUGCCAAAUCACCCAAAGAUU-UUUCUUUGAAAGAUGAGAG
>ACMT01000176.1/7164-7023
CUCUUAUCAAGAGAGGUGGAGGGAUUGGCCCGAUGAAGCC-CAGCAACCGACCGUAAUAA
AGGCACGGUGCUAAUUCCAGCAGAAAGUUUAUUUCUGGCAGAUAAGAG
>ACNK01000182.1/46147-46039
UUCUUAUCAAGAGAGAUGGAGGGACUGGCCCGAUGAAAUCUCAGCAACAGGCUAUAUCAA
AGU-ACUGUGCUAACUCCAGCGAACGCAAUACGUUUGAAAGAUGAGGA
>CP000148.1/765280-765385
UUCUUAUCACGAGCGACCGAGGGACUGGCCCUAUGACGUCGCGGCAACCCCCCGC---AA
GGGGACGGUGCCAAAUCCUGCGGAACGGCAAGUUCCGGGAGAUAAGGA
>ACME01000005.1/38827-38723
AUUGUAUCAAGAGAGGUGGAGGGACUGGCCCUUUGAAACCUCGGCAACAGGUUCAUU-UU
GAAUACUGUGCCACUUCCUGCAAGCUUU--AUGCUUGAAAGAUAGAAU
>ABMW01084009.1/100-6
CAUUUAUCAAGAGUGGCAGAGGGUCAGGCCCUGUGAAGCC-CAGCAACCUACAUUU----
-GUAA-GGUGCUAAAUCCUGCGGUA------UAACCGAAAGAUAAGUU
>ABGD02000008.1/40601-40696
ACCUUAUAAAGAGCGGCGGAGGGACUGGCCCUGUGAAGCC-CGGCAACCUGCAUAU----
UGCAA-GGUGCCAAAUCCAGCGGUA------UGACCGAGAGAUGAGGA
>CP001099.1/664814-664922
CUAUCAUCCAGAAAGGCGGAGGGACUGGCCCUGCGAAGCCUUGGCAACCUUCAUAUCAUA
UGAGA-GGUGCCAAAUCCAUCCCGGAGGAAUUCCGGGAAAGAUGAUGU
>ACMJ01000013.1/79549-79437
CCUUUAUCAAGAGAGGCAGAGGGACCGGCCCUUUGAAGCC-CAGCAACCUCAGUUUAUAC
CGAAUAGGUGCUAAUUCCUGCAAAAUGCAUUAUUUUGGAAGAUAAAAC
>CP001337.1/4323854-4323960
UGCUCAUCGAGAUGGGCUGAGGGACUGGCCCGAUGACGCC-CGGCAACCCCCAACA----
-GGGAAGGUGCCAAAUCCAGCGGCAAUGAAGUGGCCGAAAGAUGAGAG
>ACGB01000028.1/29135-29031
UGCUCAUCAAGAGUGGCGGAGGGAAUGGCCCUAUGAACCCACAGCAACCAUGGCCUCAUG
GCCAACGGUGCUAAAUCCUGCAAUG---UAAUGAUUGUAAGAUGAGAG
>ACMZ01000099.1/4914-5019
UUCUUAUCAAGAGAGGUGGAGGGACGAGCCCGACGAAACC-CGGCAACCGAUCUACAAGU
AGACACGGUGCUAAUUCUCGCAGCA----UUAUGCUGACAGAUAAGGA
>AASE01000018.1/36798-36683
CUAUCAUCGAGAAAGGUGGAGGGACUGGCCCUGAGAAACCUUGGCAACCUCAAUUCAUGU
AUGAACGGUGCCAAUUCCAUCCCGGUAUAAAGUCGGGAAAGAUGAUGG
>ACOK01000109.1/19481-19381
ACCUUAUCAAGAGCGGCGGAGGAACAGGUCCUGUGAAGCC-CGGCAACCUGACUAUUUCG
GUCAA-GGUGCUAAUUCCUGCGG-----UUUAU-CCGGAAGAUGAGGA
>ACJB01000070.1/16733-16623
CUCUUAUCCUGAGUGGUGGAGGGAUGGACCCAACGAAACC-CAGCAACCUCUUUUUAGUA
AAGAAAGGUGCCAAACCUUGCAGACAUAUAUCGUCUGAACGAUAAGAG
>AP008971.1/1262692-1262597
AUCUUAUUAAGAGUAGUGGAGGGAUGGGCCCUAUGAAACU-CAGCAACCUAUUAA-----
-AUUA-GGUGCUAAAUCCCACAGGA-----AAUCCUGAAAGAUAAGUU
>ACNI01000057.1/7157-7272
UACUUAUCCAGAGAGGUGGAGGGAACGGCCCUAAGAAACCUCAGCAACCCCUAUGCAAUA
UAGGAAGGUGCUAAUUCC-GCAGAGAACACGUUUUUGAAAGAUAAGAG
>CP000975.1/1171211-1171325
CUCUUAUCGAGAGCGGUGGAGGGACUGGCCCUGUGAAACCGCGGCAACCGGAAAAGAGUU
CGUCAAGGUGCCAAUCCCAGCCCUUUGAAGCUAAGGGAAGGAUGAGAG
>ACLA01000020.1/206857-206751
ACCUCAUCCAGAGCAGCGGAGGGAAUGGCCCGAUGAAGCUGCGGCAACCUGGCAAUGUGU
GCCAACGGUGCCAAUUCCUAUAGGCGG--AGCGCCUAUGAGAUGAGAG
>ACLT01000057.1/24072-24187
UACUUAUCCAGAGAGGUGGAGGGAACGGCCCUAAGAAACCUCAGCAACCCCUAUGCAAUA
UAGGAAGGUGCUAAUUCC-GCAGAGGACACGUUUUUGAAAGAUAAGAG
>CP000860.1/973047-972931
CUCUUAUCGAGAGUGGCGGAGGGACUGGCCCGAUGAAGCC-CGGCAACCGUCGGUGGCAC
CGGCCAGGUGCUAAUUCCUGCGGGAGAUCGACUUCUGGGAGAUAAGAG
>ACMD01000102.1/19238-19132
UUCUUAUCAAGAGAGAUGGAGGGACUGGCCCGGUGAAAUCUCAGCAACAGCUAAAA----
AAGCACUGUGCUAAUUCCAGCAAACGUAAAACGUUUGGAAGAUGAAGG
>ACMU01000050.1/34307-34422
UACUUAUCCAGAGAGGUAGAGGGAACGGCCCUUUGAAACCUCAGCAACCCCUAUGUAACA
UAGGAAGGUGCUAAUUCC-GCAGAGGACACUCUUUUGAAAGAUAAGGG
>ACEC01000115.1/2240-2146
GUCUUAUCAAGAGUGGUGGAGGUACAGGACCUGUGAAGCC-CGGCAACC----UUUUGAG
U---AAGGUGCCAAAUCCUGCGGCU------AUGCCGAAAGAUGAGAA
>CP001364.1/4661646-4661757
CACUCAUCCAGAGCGGUGGAGGGACCGGCCCGUUGAAACCGCAGCAACCUCGUAUGCGAU
ACGAACGGUGCUAAGUCCGGCAGAG----GUGUUCUGGAAGAUGAGCG
>CP001145.1/871363-871477
UUCUUAUCCAGAGCGGUGGAGGGAAAGGCCCGAAGAAGCC-CGGCAACCAGCGAGGGACG
AGC-AUGGUGCCAACUCCUUCUGCACCAAGUGUGCAGGAAGAUAAGAA
>CP000492.1/2010009-2009901
CUGUCAUCGAGAAAGGUGGAGGGACUGGCCCUGAGAAACCUUGGCAACCGUCAUUGCAUA
UGAUU-GGUGCCAAUUCCAUCCCGGAUUACUGCCGGGAGAGAUGAUGG
>AAFX01122557.1/25-152
UGCUCAUCCAGAGAGGUGGAGGGACCGGCCCUGAGAAACCUCGGCAACCGCGAAGCGCAG
UCGCU-GGUGCCAAAUCCGGCAGAAGUUCUCUUUCUGGAAGAUGAGGA
>CT573074.1/54619-54740
AUCUUAUCCGGAGUGGCAGAGGGACUGGCCCUGUGAAGCCACAGCAACCGGCCUGUUCAU
GGUGCAGGUGCUAAUUCCUGUCUCAAGUUU-UUGGGAAAAGAUAAGAU
>ABCM01000001.1/92975-92873
UACUUAUCCAGAAAGACUGAGGGAAAGGCCCUGUGAUGUCUUAGCAACCUGUUGAU---U
AAUAA-GGUGCUAAUUCCUGUCCGCAACG-UAGCGGAGAAGAUAAGUG
>AM263198.1/870267-870363
AUCUUAUCAAGAAAGGUGGAGGGUCUGGCCCGAUGAAGCCUUGGCAACCGGAUU------
-UUCACGGUGCCAAAUCCAGCAGUU-----AACACUGACAGAUAAGGC
>ACKT01000016.1/194512-194407
ACCUCAUCCAGAGCAGUGGAGGGAAUGGCCCGAUGAAGCUGCGGCAACCAUGACGACUGG
GUCAACGGUGCCAAUUCCUUUAGGCGG--ACUGCCUAUGAGAUGAGAG
>CP001100.1/1493806-1493922
CUGUCAUCAAGAAAGGUGGAGGGAAAGGCCCUGCGAAACCUUGGCAACCCUCAAAUAAUG
UGAGUUGGUGCUAAUUCCUACCCGGUGUAAAAGCGGGAUAGAUGACGG
>CP000239.1/1201745-1201635
UCUUUAUCCAGAGCAGCUGAGGGACAGGCCCAACGAAGCUGCGGCAACCGGCGGAAGCUC
CGCUACGGUGCCAACUCCUGCGGUUAGUCAGUAACCGAAAGAUAAAGG
>ACIH01000230.1/3738-3609
AUCUUAUCAAGAGAGGUGGAGGGACUAGCCCGAUGAUACC-CGGCAACCGGCGAUGAAAU
CGCAGCGGUGCUAAUUCUUGCAGGACCC--GCUUCUGAGAGAUGAGAG
>ACIK02000010.1/282585-282485
AACUCAUCAAGAGUAGUGGAGGGAUAGGCCCUGUGAAGCUACAGCAACCUUCCAA---GA
GGAAAAGGUGCUAAUUCCUAUGACA-----AAUGUCGUUAGAUGGGAG
>CP000607.1/1332223-1332114
CUAUCAUCGAGAAAGGUGGAGGGACUGGCCCUGAGAAGCCUUGGCAACCUCAUUCCUGUA
AUGAUUGGUGCCAAUUCCAUCCUGGCAGGGAGCCGGGAAAGAUGACGG
>CP001101.1/884104-884209
CUAUCAUCCAGAAAGGUGGAGGGAGUGGCCCUGAGAAGCCUUGGCAACCGUCAGU---AG
UGAUU-GGUGCCAAUUCCAACCCGGACAAGCUGCGGGGAAGAUGAUUG
>CP000108.1/1604667-1604787
CUAUCAUCCAGAAAGGUGGAGGGACUGGCCCAAAGAAGCCUUGGCAACCGUUAUUGUAAA
UAAUA-GGUGCCAAUUCCAUCCUUAACAUGGUUAAGGAACGAUGAUGG
>ABIB01000001.1/287097-286995
UCGUUAUCAAGAAAGGCUGAGGGAUAGACCCGAUGAAGCCUUAGCAACCCUUUACAC-AU
AAAGAAGGUGCUACAUUCUACUGCG-----CAAGCGGAUAGAUAACAA
>AAOG01000001.1/142958-142849
AUGUUAUCAAGAAAGGCGGAGGGAUAGACCCAUUGAAGCCUUAGCAACCCUUUAGUA-AU
AAAGAAGGUGCUAAAUUCUACUCAAUUAUUCAAUUGGAUAGAUAACAA
>AANC01000003.1/237429-237533
AUGUUAUCAAGAAAGGCGGAGGGAUAGACCCUAUGAAGCCUUAGCAACCCUUUCUCC-CG
AAAGAAGGUGCUACAUUCUAUCUGU---UUUUGCAGAAUAGAUAACGC
>ACBZ01000203.1/8528-8629
CUCUUAUUCAGAGUGGUGGAGAUAAAGGAUCAGUGAAACCACGGCAACCCCUGAC---AA
AAGGAAGGUGCCAACCUGAGCGAAG-----AAAUUCGAACAAUAAGAG
>CP001108.1/778657-778762
CUGUCAUCCAGAAAGGUGGAGGGACUGGCCCUGAGAAGCCUUGGCAACCGUCAUU---CG
UGAUU-GGUGCCAAUUCCAACCCGGAGAGCUUCCGGGAAAGAUGAUGG
>CU207366.1/381646-381752
UCGUUAUCAAGAAAGGUUGAGGGAUAGACCCUGUGAAACCUUGGCAACCCUCCUGUAAUG
GGAGAAGGUGCUACGUUCUACCACGCCA--GUCGUGGAUAGAUAACUC
>ACIN02000013.1/199862-199965
CUCUUAUUCAGAGUGGCGGAGAGUAAGGCUCUGUGAAGCUACGGCAACCCCUGAA---AG
AUGGAAGGUGCCAACCUGAGCGAAGU--UUUACUUCGAGCAAUAAGAG
>AARI02000249.1/265-361
AACUUAUCAAGAAAGGUGGAGGGUCUGGCCCCGUGAACCU-UGGCAACCGGAAGU-----
-UUCACGGUGCCAAAUCCAGCAGGU-----AACACUGACAGAUAAGGC
>ACHB01000100.1/57340-57454
GAUUUAUAAAGAAGUGGCGAGAGACUGGCUCAAUGACCCACUGGCAACCUUCAAAAAAUU
UGAAAAGGUGCCAAUUCCUGUCCAAAGCAAUUUUGGAGCAUAUAAAUG
>ABIL02000006.1/144101-144004
ACCUUAUUUAGAGCGGUGGAGUGAUAGGCACUAUGAAACC-CGGCAACCGGCAAA-----
-GGUACGGUGCUAAUACCUACGGGA----UUUUUCCGAAUGAUGAGUA
>CP000096.1/692601-692748
CUAUCAUCGAGAAAGGUGGAGGGACUGGCCCUGAGAAGCCUUGGCAACCGUCAUUGACAA
UGAUU-GGUGCCAAUUCCAUCCCGGUUGAAGGCCGGGAAAGAUGA-AG
>AAPR01000022.1/22928-22828
GAUUUAUAAAGAAGAGGCGAGAGACAGGCUCCGCGACCCU-CGGCAACCUCAACAAAGUG
UUGAAAGGUGCUAAUUCCUGCCC-----GACAA-GGGACAUAUAAAUU
>ABRU01000018.1/11937-11821
CACUCAUCAAGACCGGCUGAGGGAUAGGCCCUUUGACGCCGGGGCAACCAUCGGGUUUCC
CGAAACGGUGCCAACUCCUGCGGGGUCCUUCGUCGCGAGAGAUGAGUG
>ABVW01000002.1/44661-44766
UAGUUAUCAAGAAAGGUGGAGGGAUAGACCCUGUGAAGCCUUAGCAACCCUUUGUAUUUC
AAAGAAGGUGCUACAUUCUAUCUCA-----UUUGAGAAUAGAUAACCG
>ACDH01000015.1/29225-29312
AUACCAUCAAGAGAGAUUGAGGGACUGGCCCGUUGAAAUCUCAGCAACCUGCUUUU--UA
AGUGU-GGUGCUAACUCCUG-----------------AGAGAUGGAAU
>AAWS01000061.1/3106-3001
GAUUUAUAAAGAAGCGCUGAGAGAUAGGCUCGAUGAAGCGCUGGCAACCUGCUAC---AC
AGUAA-GGUGCUAAGUCCUACCUAAUUUAUUAUUAGGAAAGAUAAAUC
>ABED02000029.1/620487-620585
GACUUAUCAAGAGCGGCUGAGGGGCAGGCCCUGUGAAGCC-CGACAACCUGCGCGA-GAG
CGUAA-GGUGCCAAAUCCUGCGGGA-------AACCGGAAGAUAAGAG
>ABOU02000055.1/96522-96420
CUCUUAUUCAGAGCAGUGGAGAUAAAGGAUCUAAGAAGCUGCGGCAACCCCACAUUAUAA
A-GGAAGGUGCCAACCUGAGCGAGU------UACUCGAACAAUAAGAG
>ACEX01000437.1/2744-2885
CGCUCAUCCAGAGGGGCAGAGGGAACGGCCCGUUGAAGCCCCGGCAACCCUCCAGCUGCU
CGGGAAGGUGCCAAUUCCGUCUCGUGGCGAACCCGAGGAAGAUGAGGA
>AAXX01000001.1/747308-747200
UUGUUAUCACGAAAGCUGGAGGGAUAGACCCUAUGAAAGCUUAGCAACCUCUCGCCCUUG
CGGAAAGGUGCUACAUUCUAUUCCGAUACUAUCGGAAGCAGAUAACGU
>ABOX02000046.1/18955-19074
AUCUCAUGAAGAGUGGUUGAGGGACUGGCCCUACGAAACCACGGCAACCGGCUGGGACCC
AGUGCAGGUGCCAAGUCCAGCUCGAGCACCACUCGGGAAAAAUGAGAA
>CP001275.1/371734-371625
CGCUCAUCUCGAGCGGUGGAGGGAACGGCCCGACGAAACC-CGGCAACCAGCGCAGGCUG
CGC-CAGGUGCCAAUGCCGGCGGAGCGGGAAGCUCCGCACGAUGAGCG
>ABWO01000038.1/8212-8308
CUCUUAUUCAGAGUGGUGGAGGUAAAGGAUCUAUGAAGCCACGGCAACCCCGGGAA----
-CGGAAGGUGCCAACCUGAGCGAGU-------AAUCGAACAAUAAGAG
>ACDD01000058.1/73-160
AUACCAUCCAGAGAAGCGGAGGGACUGGCCCGAUGAUGCUUCAGCAACCUACUGUU--AG
AGUGU-GGUGCUAAUUCCAG-----------------ACAGAUGGAGA
>AAVO02000010.1/47842-47944
CUUUUAUUCAGAGUGGUGGAGAUAAAGGAUCUGAGAAGCCACGGCAACCCCUUUAUGUAU
GAGGAAGGUGCCAACCUGAGCGAGA-------CAUCGAACAAUAAGAG
>AAVL02000036.1/100921-100817
CUCUUAUUAAGAGUGGCGGAGAUAAAGGAUCUGUGAUGCCACGGCAACCCCCGAUUAUGA
UGGAA-GGUGCCCACCGGAGCAAUG----CAAUAUUGAUCAAUAAGAG
>ABYX01000149.1/176896-177023
AGCUCAUCCAGAGGGACUGAGGGAACGGCCCGUUGAAGUCCCGGCAACCCUCCUGCCGGU
GGGGAAGGUGCCAAUUCCGUCUUGCGGCGAACGCGAGGAAGAUGAGGA
>CP001472.1/3934139-3934250
AUUUCAUGAAGAGUGGCUGAGGGACGGGCCCUGUGACGCCACGACAACCGGCUCGAGCCG
GGACAUGGUGUCAACUCUCUCCUGCG-UAACGGCGGGGAACAUGAGAU
>CT573213.2/7305357-7305472
GGCUCAUCCAGAGGGGCAGAGGGAACGGCCCAGUGAAGCCCCGGCAACCACCCGCAUCCG
UGGCA-GGUGCUAAUUCCGACCCGUGGCAGGCCCGGGAAAGAUGAGGA
>ABVR01000040.1/301449-301548
CUCUUAUUCAGAGUGGUGGAGGUAAAGGACCUGCGAAGCCACGGCAACCCCGGUA---AG
CCGGAAGGUGCCAACCUGAGCGAGC-------AAUCGAACAAUAAGAG
>CP000386.1/1121068-1121189
CCCGCAUCAAGAGCGGUGGAGGGACUGGCCCAGCGAAGCCGCGGCAACCGGCGGGGGGCC
CGUGA-GGUGCCAAUUCCAGCAGGUCUCCCCGGCCUGAAAGAUGUGGG
>BA000030.3/4858626-4858480
CGCUCAUCCAGAGGGGCAGAGGGAACGGCCCGAUGAAGCCCCGGCAACCCUCCAGCCGCU
CGGGAAGGUGCCAAAUCCGUCUCACGGCGAACGUGAGGAAGAUGAGGA
>CP000885.1/4762158-4762063
CUCUUAUUCAGAGUGACGGAGAGUAAGACUCAGUGAAGUCACGGCAACCCCCUAU-----
-GGGAAGGUGCUAAGUUGAGCGAGC-------AAUCGAACAAUGAGAG
>ACEZ01000126.1/65345-65190
AGCUCAUCCAGAGGGGCAGAGGGAACGGCCCGAUGAAGCCCCGGCAACCCUCCAGUCGCU
AGGGAAGGUGCCAAAUCCGUCUCACGGCGAGCGUGAGGAAGAUGAGGA
>CP000159.1/648790-648906
CAUUCAUCCAGAAGGGUGAAGGGACAGGCCCGAUGAAGCCCUGGCAACCGCCGUCGGCGA
CGGAAAGGUGCCCCAUCCUGCCUCGACUGCUUCGAGGAAAGAUGAGUG
>AM420293.1/1589093-1588966
AGCUCAUCCAGAGGGGCAGAGGGAACGGCCCGUUGAAGCCCCGGCAACCAUCUCGGCGGC
GAAAAAGGUGCCAAUUCCGACCCGU-----CCGCGGGACAGAUGAGGA
>ACIP02000004.1/237213-237114
CUCUUAUUCAGAGUGGUGGAGAUAUAGGAUCCGUGAAGCCACGGCAACCCCCAAAG----
CGGUA-GGUGCCAACCUGAGCGAGU-----AUGUUCGAACAAUAAGAG
>AAXA02000011.1/106110-106208
CUCUUAUUCAGAGCAGUGGAGGUAAAGGACCUGUGAAGCUGCGGCAACCCCCGGUU----
CGGGAAGGUGCCGACCUGAGCGAGU-------AAUCGAACAAUAAGAG
>CP000383.1/165474-165365
GAUUUAUAAAGAAGAGGGGAGAGACGGGCUCUUUGAACCUCUAGCAACCUCCGGGAGCUC
CAGAAAGGUGCUAAUUCCUGCCUGA---AUAAACAGGGCAUAUAAAUU
>AARG01000011.1/103271-103357
UAACCAUCGAGAGAAACUGAGGGACUGGCCCUAUGAAGUUUCAGCAACCGUCAUCA----
-GAUGUGGUGCUAAUUCCAG-----------------AUAGAUGGAAG
>ACET01000016.1/116829-116743
AUACCAUCAAGAGAGAUUGAGGGACAGGCCCGAAGAUAUCUCAGCAACCUACUGA---AA
UGUGU-GGUGCUAACUCCUG-----------------UUAGAUGGAAG
>ACII01000156.1/15700-15599
CUUUUAUUCAGAGUGGUGGAGAUAAAGGAUCUGCGAAGCCACGGCAACCCCUGUUUG-UG
UAGGAAGGUGCCAACCUGAGCGAGU-------GAUCGAACAAUAAGAG
>ACEW01000347.1/17844-17982
CGCUCAUCCAGAGGGGCAGAGGGAACGGCCCGUUGAAGCCCCGGCAACCCUCCAGUCGCU
AGGGAAGGUGCCAAUUCCGUCUCAUGGCGAACAUGGGGAAGAUGAGGA
>AAVP02000024.1/12932-13029
CUCUUAUUCAGAGCAGUGGAGAUAAAGGAUCUGAGAAGCUGCGGCAACCCCUGAAC----
-AGGAAGGUGCCAACCUGAGCGAGU-------CAUCGAACAAUAAGAG
>ABJH01000081.1/1215-1362
CGCUCAUCCAGAGGGGCAGAGGGAACGGCCCGUUGAAGCCCCGGCAACCCUCCAGCCGCU
CGGGAAGGUGCCAAUUCCGUCUCAUGGCGAACAUGAGGAAGAUGAGGA
>ACEV01000067.1/336881-337014
CGCUCAUCCAGAGGGGCAGAGGGAACGGCCCGACGAAGCCCCGGCAACCGGCGUGCAGAC
GACCACGGUGCCAAUUCCGGCCCGC---UUCGGCGGGGCAGAUGAGGA
>ABWN01000022.1/104834-104735
UGCUUAUUCAGAGUGAUGGAGAUAUAGGAUCUGUGAAGUCACGGCAACCCCCUUGG----
-CGGAAGGUGCCAACCUGAGCGAAA-----GUAUUCGAGCAAUAAGUG
>AANA01000001.1/1389418-1389294
ACGUUAUCACGAAAGGCAGAGGGAUAGACCCAGUGAAGCUUUGGCAACCUCUCAGAA-AU
GAGAAAGGUGCUACAUUCUACAAUCUAUUUCCUAUUGACAGAUAACAG
>AAPD01000001.1/936074-936181
AAAUUAUCAAGAAAGGACGAGGGACAGACCCAUCGACUCCUUAGCAACCCUUAACGCUGU
UAAGAAGGUGCUACAUUCUGCCCAU---UUAAUUGGGAGAGAUGAUAC
>ABVK02000003.1/176687-176823
CUCUUAUCCAGAGCGGUGGAGGGUACGGCCCUGUGAAACCGCGGCAACCUCCCGCUCCGC
GGGGCUGGUGCCAACGCCGGCCCGGGCG--ACCCGGGAACGAUAAGAG
>CP000249.1/5255171-5255287
GGCUCAUCCAGAGGGGCAGAGGGAACGGCCCAGCGAAGCCCCGGCAACCACCCGCAUCCG
CGGCA-GGUGCUAAUUCCGGCCUGGUGGCAGCCCGGGAAAGAUGAGGA
>AAYG02000021.1/57727-57823
CUCUUAUUCAGAGCAGUGGAGGUAAAGGACCUGUGAAGCUGCGGCAACCCCGUCA-----
-AGGAAGGUGCCGACCUGAGCGAGC-------AAUCGAACAAUAAGAG
>ABJF01000395.1/4781-4624
CGCUCAUCCAGAGGGGCAGAGGGAACGGCCCGUUGAAGCCCCGGCAACCCUCCAGUCGCU
AGGGAAGGUGCCAAUUCCGUCUCAUGGCGAACAUGGGGAAGAUGAGGA
>CP000820.1/215210-215091
GGCUCAUCCAGAGGGGCAGAGGGAACGGCCCAGCGAAGCCCCGGCAACCACCGUCGCACG
CGGCA-GGUGCUAAUUCCGACCCGGGACGCACCCGGGAAAGAUGAGGA
>ABLU01106369.1/97-6
CAGUUAUUAAGAAAGGCAGAGGGAUAGACCCGUUGAAGCCUUAGCAACCCUUUAUUC-AU
AAAGAAGGUGCUACAUUCU------------AC----CAAAAUAUUUU
>ACEU01000265.1/7365-7210
CGCUCAUCCAGAGGGGCAGAGGGAACGGCCCGUUGAAGCCCCGGCAACCCUCCAGCCACU
CGGGAAGGUGCCAAUUCCGUCUCGCGGCGAGCGCGGGGAAGAUGAGGA
>CP000112.1/2490976-2491083
AACUCAUGAAGAGGACGAGAGGGGCUGGCCCGAUGACCGUCCGGCAACCUGCCCGC--AA
GGCAA-GGUGCCAAAGCCAGCCACGGUGAGACCGCGGUGCCAUGAGGU
>ABYC01000290.1/27042-27199
CGCUCAUCCAGAGGGGCAGAGGGAACGGCCCGUUGAAGCCCCGGCAACCCUCCGGUCGCU
CGGGAAGGUGCCAAUUCCGUCUCGCGGCGAGCGCGAGGAAGAUGAGGA
>ACES01000173.1/1604-1473
ACCUCAUCCAGAGGGGCAGAGGGAACGGCCCGACGAAGCCCCGGCAACCACCCGCACGCG
CGGACAGGUGCCAAUUCCGUCCCCGCCGCAGGCGGGGAAAGAUGAGAG
>AP008226.1/728125-727989
CUCUUAUCCAGAGCGGUGGAGGGUACGGCCCUGUGAAGCCGCGGCAACCUCCCGCCCCGC
GGGGCUGGUGCCAACGCCGGCCCGGGCG--ACCCGGGGACGAUAAGAG
>AP008957.1/5227167-5227072
CCACCAUCCAGAGUGGCUGAGAGACUGGCUCGAUGAUGCCGCAGCAACCCGCUUCGUUGC
AGUGUGGGUGCUACCGCCAG------------G----ACCGAUGGAGG
>ABXP01000190.1/1560-1672
GUUUUGUACAGUUGGGUAAAGGGAAGAGCCCGAUGAAACC-CGGCAACCGUCC-UUUUAA
GGAUAAGGUGCCAAUUCUCUCAGAAGAUUUUCUUCUGAAAGAUGAGGG
>ABYA01000312.1/4381-4534
AGCUCAUCCAGAGGGGCAGAGGGAACGGCCCGAUGAAGCCCCGGCAACCCUCCAGCCGCU
AGGGAAGGUGCCAAAUCCGUC-------UCACG---GCGAGAUGCGUC
>CP001638.1/2955292-2955189
UUCUUAUCAAGAGAGGUGGAGGGACUGGCCCAAUGAAGCC-CGGCAACCGGUUGUU---U
CAACAUGAUGCUAAUUCCAGCAGAGCGAAUUGCUCUGAGAGAUAAGAA
>CP002040.1/5022556-5022415
UGCUCAUCCAGAGGGGUGGAGGGACCGGCCCUGCGAAGCCCCGGCAACCUUCCAGCAUCU
GGGACAGGUGCCAACUCCGGCCUGGGGACAAGCCAGGAAAGAUGAGGG
>CP001700.1/9422701-9422569
CGCUCAUCCAGAGGAGCUGAGGGACCGGCCCUACGACGCUCCGGCAACCAUCCGUUCUCA
CGGCGCGGUGCCAACUCCGGCCCACCCGGCACGUGGGAAAGAUGAGGA
>ADJS01002320.1/1580-1477
UACUCAUCGAGAGCAGCGGAGGGAUUGGCCCCAUGAUGCUGCAGCAACCAUUCUAUAUAG
GGAAAAGGUGCUAAUUCCAUCAGCA-----UUUGCUGGCAGAUGAGAG
>CP001825.1/900813-900915
GCCUUAUCAAGAGAGGUGGAGGGAACGGCCCUGUGAAGCC-CGGCAACCAGCGCCCAGAG
CGCCA-GGUGCCAAUUCCGGCGAGG-----UCACUCGCAAGAUAAGGG
>ACIE02000025.1/96603-96517
AAUCCAUAGAGAGAGAUGGAGGGACAGGCCCUUUGAUAUCUCAGCAACCUGCUUUU---A
AGUGU-GGUGCUAAUUCCUG-----------------AUAGAUGGUUU
>CP003056.1/960835-960734
GCCUUAUCAAGAGAGGCGGAGGGAUUGGCCCGAUGAAACCUCAGCAACCGCCCAUAC---
-GGCACGGUGCUAAAUCCAACAGGU-----AUACCUGAAAGAUAAGGA
>CP002637.1/1789046-1788942
CACUCAUCAAGAGCAGUGGAGGGACUGGCCCUAUGAAACUGCGGCAACCGUUGGCGUAGC
CAAAAAGGUGCCAAUUCCUAUAGGU----AUUGCCUAUGAGAUGGGAG
>ABJG02000470.1/2764-2919
CGCUCAUCCAGAGGGGCAGAGGGAACGGCCCGUUGAAGCCCCGGCAACCCUCCAGCCACU
CGGGAAGGUGCCAAUUCCGUCUCGCGGUGAGCGCGAGGAAGAUGAGGA
>CP003029.1/2215558-2215432
AGCUCAUCCAGAAGGGUGGAGGGACAGGCCCUGUGAAGCCCUGGCAACCGCCCCGUUGUG
GGGAAAGGUGCCAAUUCCUGCCUCGCACGACGCGAGGGGAGAUGAGCU
>CP001814.1/9846218-9846077
UGCUCAUCCAGAGGGGUGGAGGGACCGGCCCUGCGAAGCCCCGGCAACCUCCCGGUUCCC
GGGACAGGUGCCAAUUCCGGUCUGUGACCAGCGCAGAGAAGAUGAGGG
>CP002157.1/228642-228537
CCGUUAUCAAGAAAGGCGGAGGGAUAGACCCAAUGAAACCUUGGCAACCCUUUACU--UU
AAAGUAGGUGCUAAUUCUAUUACGCC--UAUGGCGUGAAAGAUAACAG
>ACCR02000003.1/83189-83082
CUCUUAUCUAGAGCGGCAGAGGGACUGGCCCUAUGAAGCC-CGGCAACCUAACUUUUUUU
AGUGAAGGUGCUAAUUCCAGCAACAUUUCUAAUGUUGACAGAUAAGAG
>ACDB02000007.1/188296-188209
UAACCAUCAAGAGAAACUGAGGGACUGGCCCUAGGACGUUUCAGCAACCUGCUUAA--AA
AGUGU-GGUGCUAAUUCCAG-----------------AAAGAUGGAUA
>CP001681.1/4562963-4563072
UGCUUAUAGAGAAAGAUGGAGGGAUAGACCCUGCGAAGUCUUGGCAACCUGUGCUU----
-ACAA-GGUGCUACAUUCUACAGGAAAUGCAUUCCUGACAGAUAAGUG
>CP001699.1/4958750-4958860
UUCUUAUCAAGAAAGGCAGAGGGAAUGGCCCUGUGAAGCCUUAGCAACCUCCGGAACCAC
CGGAAAGGUGCUACAUCCAGCCCGC----AUAGCGGGAAAGAUAAGUC
>CP001968.1/2913390-2913281
AACUUAUCGAGAGUAGUGGAGGGAAAGGCCCUGUGAAGCUACAGCAGCCGGUUAGCAUGA
UGUCU-GGUGCUAAUUCCGACC----CUAUGGA--GGAGAGAUAAGUC
>ABTR02000001.1/1201751-1201854
CUCUUAUCGAGAGAGGCGGAGGGACUGGCCCGAUGAAGCC-CGGCAACCUGCCCGUA-AG
GGCAGAGGUGCCAACACCAGCGACC---GACAGGUCGAGUGAUAAGAG
>ABJJ02000300.1/30118-29960
CGCUCAUCCAGAGGGGCAGAGGGAACGGCCCGAUGAAGCCCCGGCAACCCUCCAGUCGCU
CGGGAAGGUGCCAAAUCCGUCUCACGGCGAGCGUGAGGAAGAUGAGGA
>ABWK02000020.1/271385-271488
CUCACAUCCAGAGCGGCGGAGGGACUGGCCCGAUGAAACCGCGGCAACCAUUGACUUCGU
CAAAACGGUGCCAAUUCCUUUAGGU----CCGGCCUAUAAGAUGAGAG
>CP001649.1/963759-963659
UACUCAUGUAGAGGAUGCGAGGGAUCGGCCCGUCGACCAUCCGGCAACCUGCUUCA--GC
AGCAA-GGUGCCAAUGCCUUCCCGU------UACGGGACCCAUGAGAG
>CP001720.1/3787367-3787476
CUCUUAUCCGGAGUGGUGGAGGGACUGGCCCGAUGAAACC-CGGCAACCUUCUGAGAAUC
AGAAA-GGUGCUAAUUCCUGCAGAGGAUUUUCUUCUGACAGAUAAGAG
>CP001685.1/832315-832217
AACUUAUCAAGAGUGAUCUAGGGACCGGCCCGUUGAGAUC-CAGCAACCUGUAUUA----
-ACAA-GGUGCUAAUUCC-GGCAUG-----UGAAUGCGAAGAUAAGAA
>CP001818.1/1579334-1579230
CUCUUAUCAAGAGUGGCGGAGGGACUGGCCCGAUGAAGCC-CGGCAACCUGCAGAGCAUC
UGCGU-GGUGCCAACACCUGCGGCG-----AAAGCCGAGUGAUAAGAG
>CP003056.1/3328132-3328032
UUCUUAUCCAGAGAGGUGGAGGGAAAGGCCCUUUGAAGCCUCGGCAACAGGUUGAAA---
-AACACUGUGCCAAUUCCUGCAGAC---AAUCGUCUGAAAGAUAAGAG
>CP001778.1/452900-453004
ACUUCAUCAAGAGCGGUCGAGGGAACGGCCCUGCGACACCGCGGCAACCACCCAUC----
CGGGCAGGUGCCAAAUCCGUCCGGCGUGACCCGCCGGGAAGAUGAGGC
>CP001743.1/842385-842265
GCCUUAUCCAGAGCAGCGGCGGGAACGGCCCGAUGAAGCUGCGGCAACCUGCCAAA----
GGC-AAGGUGCCAAUUCCGGCCCGGCCUCUGGCCGGGAAAGAUAAGGG
>CP001794.1/1767716-1767554
U---UAUCAAGAGUGGCUGAGGGAUUGGCCCAAUGAAGCC-CAGCAACCGACCGUAAUCA
GGGCACGGUGCUAAGUCCAACAGAAAGACCGUUUCUGAAAGAUA---A
>CP001793.1/5775580-5775452
AUCUUAUCAAGAGAGGUGGAGGGACUAGCCCUAUGAAACC-CGGCAACCGGCGGCAACAU
CGC-ACGGUGCUAAUUCUUGCAGGAGAUACGAGCCUGACAGAUGAGAG
>CP001736.1/1289540-1289681
UGCUCAUCCAGAGGGACUGAGGGAACGGCCCGUUGAAGUCCCGGCAACCUCCCCGUGGGG
CGGAACGGUGCCAAAUCCGUCCCACGCCGAGCCCGGGGAAGAUGAGGA
>ACDG02000015.1/15379-15466
AUACCAUCAAGAGAGAUUGAGGGACAGGCCCUAAGAUAUCUCAGCAACCUACUGGA--AA
AGUGU-GGUGCUAACUCCUG-----------------UCAGAUGGAAG
>AAXU02000001.1/3185191-3185093
AGCUUAUCGAGAAAGACUGAGGGAAGGGCCCGACGACGUCUUAGCAACCUGUA-------
-ACCAAGGUGCUAAUUCCCAUCCCGAAUA-UUCGGGAAUAGAUGAGCG
>CP001631.1/1935400-1935293
GAAUCAUCGAGAGCGGUGUAGGGACGGGCCCUGUGAUACCGCGGCAACCGU-UCGAUACG
A-ACCAGGUGCCAAU----GCCCGAGCGAUGGGCGGGAGGGACGAUGU
>CP001738.1/890419-890560
CGCUCAUCCAGAGGGGUGGAGGGACCGGCCCUGUGAAGCCCCGGCAACCCUCCCGGUGCG
GGACAGGGUGCCAAUUCCGGCCCGCGACCAACGCGGGACAGAUGAGGA
>ABJI02000433.1/3689-3816
CGCUCAUCCAGAGGGGCAGAGGGAACGGCCCGUUGAAGCCCCGGCAACCCUCCCGCCGGU
GGGGAAGGUGCCAAUUCCGUCUCGUGGCGAACACGAGGAAGAUGAGGA
>ABYU02000037.1/4945-4847
CUCUUAUUCAGAGUGAUGGAGAUAUAGGAUCUGUGAAGUCACGGCAACCCCGCAUG----
GCGGAAGGUGCCAACCUGAGCGA------AUAA-UCGAACAAUAAGAG
>ACDZ02000006.1/93274-93376
UACUUAUCAAGAGUGAGUGAGGGAAAGGCCCGGUGAACUC-CAGCAACCUAAUCAA-UUG
AUUAA-GGUGCUUUCCUUAGCAAAG---UUUACUUUGAGCGAUGAGGU
>CP003056.1/1844232-1844126
AACUUAUCAAGAGAGGGGGAGGGACUGGCCCGAGGAAACCUCAGCAACAAUUCUUUUUGG
GAAUACUGUGCUAAUUCCAGCAAGCGUCAAG--CUUGGAAGAUAAGUU
>ACBY02000020.1/258141-258043
AACUUAUCAAGAGUGGCAGAGGGGCAGGCCCUGUGAAGCC-CGACAACCUACACAAA-UG
UGCAA-GGUGCCAAUUCCUGCGGGG-------AACCGAAAGAUAAGCG
>CP001656.1/5519557-5519455
UUCUUAUCAAGAGAGGCGGAGGGACUAGCCCGAUGAAGCC-CGGCAACCGGCGUAA----
-G-CACGGUGCUAAUUCUUGCGGAAACAUUAUUUCUGAGAGAUGAGGG
>CP001791.1/1324400-1324509
UUCUUAUCCAGAGCGGCGGAGGGACUGGCCCUAUGAAGCC-CGGCAACCAUCACGAAAGU
GGAA--GGUGCCAAUUCCAACAGAGCGUAUUGCUUUGACAGAUAAGAG
>ACJX02000007.1/318260-318153
CUCUUAUCCAGAGCGGCGGAGGGACUGGCCCUGCGAAGCC-CGGCAACCUGCUUACCCGG
AGC-GUGGUGCCAAAACCUGCAACC---GAAAGGUUGAAUGAUGAGAG
>CP001739.1/1846920-1847007
AUAUCAUCAAGAGGAACUGAGAGACAGGCUCUGUGACGUUCCAGCAACCUACGUAA--AU
CGUGU-GGUGCUAAUUCCUG-----------------AAAGAUGAAAA
>CP001619.1/3294664-3294557
GAUUUAUAAAGAAGAGGCGAGAGAUGGGCUCAACGAACCUCUGGCAACCGCUACCACACG
GAGAAAGGUGCUAAUUCCCACCUAA---GUUAUUAGGAGAUAUAAACU
>CP001867.1/829496-829625
CACUCAUCCAGAGGGGCAGAGGGAACGGCCCGACGAAGCCCCGGCAACCCCGCACCGCCA
GCGGAAGGUGCCAAUUCCGUCCCGCGCGGCUUGCGGGGAAGAUGAGGA
>ACLF03000006.1/44662-44769
CACUCAUCACGAGGGGUGGAGGGAACGGCCCGCUGAUACCCCAGCAACCAGUCGGUCUUC
GACCA-GGUGCUACGUCCGUCCCGGAGUCCGUCCGGGGAAGAUGACCU
>CP003056.1/732327-732208
UUCUUAUCAAGAGAGGUUGAGGGAAUGGCCCGAUGAAGCCUCAGCAACCUUCAAUGCUAU
UGAAAAGGUGCUAAGUCCUGCAAGUUAUCAUAACUUGAAAGAUAAGAA
>CP001823.1/1231295-1231405
CUCUUAUCCAGAGUGGUGGAGGGAACGGCCCGACGAAGCC-CGGCAACCGACGGAUCGUC
CG-CGCGGUGCCAAUUCCGGCAGCGGCGUUGCCGCUGAGAGAUGAGAG
>CP001769.1/5132553-5132446
UACUUAUCCAGAAAGACGGAGGGACGGACCCGAUGAUGUCUUGGCAACCAACCAGCCCAG
GGGAAUGGUGCCAAUUUCCUCCCGCCAGC-CAGCGGGGUAGAUAAGGU
>ACCL02000003.1/136176-136276
CUCUUAUUCAGAGUGGUGGAGAUAGAGGGUCUGUGAAGCCACGGCAACCCCGCAU---AG
ACGGAAGGUGCCAGCCUGAGCGA-----UUAAU-UCGAACAAUAAGAG
>ACKQ02000002.1/742513-742620
AUGUUAUCAAGAAAGGUUGAGGGAUAGACCCUGUGAAACCUUAGCAACCCUUUGCGCAGU
AAAGAAGGUGCUACGUUCUACCAAAA--UAAUUUUGGACAGAUAACUU
>ACIQ02000024.1/9596-9700
AUCUUAUUCAGAGCGGUGGAGCUAUAGGAGCGAAGAAGCCGCAGCAACCCCGGAAA----
-CGGAAGGUGCUAACCUGAGCGAACAA-UUUGUUUCGAACAAUAAGAC
>ACHA02000006.1/124772-124667
CGCUUAUAGAGAAAGGCAGAGGGAUAGACCCAAUGAAGCCUUGGCAACCUGUCUUG--GA
GAC-AAGGUGCUACAUUCUACCCCACCUAAAAAAGGGAAAGAUAAGCG
>CP001630.1/1349393-1349277
CGCUCAUCCAGAGGGGCAGAGGGAUCGGCCCGAAGAAGCCCCGGCAACCUGUCACCAGGU
GAUCACGGUGCCAAUUCCGACCCGC---GAAAGCGGGAAAGAUGAGGA
>CP001661.1/2331226-2331122
AACUUAUCACGAGCGACCGAGGGACUGGCCCCAUGACGUCGCGGCAACCUCCCGUA----
AGGGAAGGUGCCAAAUCCAGCGAAGCGGCGAGCUUCGGAAGAUAAGGA
>CP002043.1/113014-112896
GUCUUAUCCAGAGCAGCGGAGGGAACGGCCCUGUGAAGCUGCGGCAACCUGCGGAGGCCC
UACUAAGGUGCCAAUUCCGACCCGGUGGCCAUCCGGGAAAGAUAAGGA
