# Supplementary material for: Remote homology search with hidden Potts models
Source: PLoS Comput Biol. 2020 Nov 30;16(11):e1008085. doi: 10.1371/journal.pcbi.1008085 (PMC7728182; doi:10.1371/journal.pcbi.1008085)
Supplement: S1 Code — (GZ) [file pcbi.1008085.s002.tar.gz › WilburnEddy20_HPM/data/SAM/TestSequences/SAM_test.fa]

>CP001619.1/3294664-3294557
GAUUUAUAAAGAAGAGGCGAGAGAAUGGGCUCAACGAACCUCUGGCAACCUGCUACCACA
UCGGAGAAAGGUGCUAAUUCCCACCUAAGUUAUUAGGAGAUAUAAACU
>ACHB01000100.1/57340-57454
GAUUUAUAAAGAAGUGGCGAGAGACUGGCUCAAUGACCCACUGGCAACCUUCAAAAAACG
UUUGAAAAGGUGCCAAUUCCUGUCCAAAGCAAUGUUGCUUUGGAGCAUAUAAAUG
>CP001631.1/1935400-1935293
GAAUCAUCGAGAGCGGUGUAGGGACGGGCCCUGUGAUACCGCGGCAACCAGUUCGAUACG
UCGAACCAGGUGCCAAUGCCCGAGCGAUGGCGGCGGGAGGGACGAUGU
>AAXX01000001.1/747308-747200
UUGUUAUCACGAAAGCUGGAGGGAAUAGACCCUAUGAAAGCUUAGCAACCUCUCGCCCUU
GCGGAAAGGUGCUACAUUCUAUUCCGAUACUAUCGGAAGCAGAUAACGU
>ABWN01000022.1/104834-104735
UGCUUAUUCAGAGUGAUGGAGAUACAUAGGAUCUGUGAAGUCACGGCAACCCCCUUGGCG
GAAGGUGCCAACCUGAGCGAAAGUAUUCGAGCAAUAAGUG
>AAPD01000001.1/936074-936181
AAAUUAUCAAGAAAGGACGAGGGAACAGACCCAUCGACUCCUUAGCAACCCUUAACGCUC
GUUAAGAAGGUGCUACAUUCUGCCCAUUUAAUUGGGAUGAGAUGAUAC
>CP000112.1/2490976-2491083
AACUCAUGAAGAGGACGAGAGGGGUCUGGCCCGAUGACCGUCCGGCAACCUGCCCGCAAG
GCAAGGUGCCAAAGCCAGCCACGGUGAGAUGCCGCGGUGCCAUGAGGU
>CP001649.1/963759-963659
UACUCAUGUAGAGGAUGCGAGGGAAAUCGGCCCGUCGACCAUCCGGCAACCUGCUUCAGC
AGCAAGGUGCCAAUGCCUUCCCGUUACGGGACCCAUGAGAG
