# Supplementary material for: Remote homology search with hidden Potts models
Source: PLoS Comput Biol. 2020 Nov 30;16(11):e1008085. doi: 10.1371/journal.pcbi.1008085 (PMC7728182; doi:10.1371/journal.pcbi.1008085)
Supplement: S1 Code — (GZ) [file pcbi.1008085.s002.tar.gz › WilburnEddy20_HPM/HPMHomology/src/hmm_entropy.h]

/* hmm_entropy.h */

#ifndef HMM_ENTROPY_INCLUDED
#define HMM_ENTROPY_INCLUDED

#include <stdio.h>


#include "easel.h"
#include "esl_alphabet.h"
#include "esl_composition.h"
#include "esl_vectorops.h"

#include "hmmer.h"
#include "p7_config.h"
#include "dp_reference/p7_refmx.h"
#include "base/p7_profile.h"

/* hmm_entropy.c */
extern int       hmm_entropy_Calculate(P7_PROFILE *gm, P7_REFMX *fwd, float *ret_H, int verbose);
extern int       hmm_entropy_CalculateHernando(P7_PROFILE *gm, P7_REFMX *fwd, float *ret_H, int opt_L, int verbose);
extern int       hmm_entropy_CalculateSampling(P7_PROFILE *gm, P7_REFMX *fwd, ESL_RANDOMNESS *rng, int nsamp, float *ret_H, int verbose);
#endif
