# Supplementary material for: Remote homology search with hidden Potts models
Source: PLoS Comput Biol. 2020 Nov 30;16(11):e1008085. doi: 10.1371/journal.pcbi.1008085 (PMC7728182; doi:10.1371/journal.pcbi.1008085)
Supplement: S1 Code — (GZ) [file pcbi.1008085.s002.tar.gz › WilburnEddy20_HPM/HPMHomology/src/h4_pathalign.h]

#ifndef h4PATHALIGN_INCLUDED
#define h4PATHALIGN_INCLUDED

#include "easel.h"
#include "esl_alphabet.h"
#include "esl_msa.h"
#include "esl_sq.h"
#include "esl_vectorops.h"

#include "h4_path.h"
#include "h4_profile.h"

extern int  h4_pathalign_Seqs(ESL_SQ **sq, H4_PATH **pi, int nseq, int M, int allcons, H4_PROFILE *hmm, ESL_MSA **ret_msa);

#endif /* h4PATHALIGN_INCLUDED */
