# Supplementary material for: Remote homology search with hidden Potts models
Source: PLoS Comput Biol. 2020 Nov 30;16(11):e1008085. doi: 10.1371/journal.pcbi.1008085 (PMC7728182; doi:10.1371/journal.pcbi.1008085)
Supplement: S1 Code — (GZ) [file pcbi.1008085.s002.tar.gz › WilburnEddy20_HPM/HPMHomology/src/pottsfile.h]

/* pottsfile.h */

#ifndef POTTSFILE_INCLUDED
#define POTTSFILE_INCLUDED

#include <stdio.h>
#include "easel.h"
#include "esl_alphabet.h"
#include "esl_fileparser.h"

#include "potts.h"

/* pottsfile.c */
POTTS *pottsfile_Read(char *f, ESL_ALPHABET *abc, char *errbuff);

#endif
