# Supplementary material for: Remote homology search with hidden Potts models
Source: PLoS Comput Biol. 2020 Nov 30;16(11):e1008085. doi: 10.1371/journal.pcbi.1008085 (PMC7728182; doi:10.1371/journal.pcbi.1008085)
Supplement: S1 Code — (GZ) [file pcbi.1008085.s002.tar.gz › WilburnEddy20_HPM/CMIS/00README]

CMIS: scoring sequences with Infernal CM's via importance sampling.

dependences:
- Infernal version 1.1.3, in ../infernal-1.1.3
- HMMER4, in ../hmmer4

To install:

- follow instructions to install Infernal
- follow instructions to install HMMER4
- within this directory:
> cd src
> make
