# Supplementary material for: Remote homology search with hidden Potts models
Source: PLoS Comput Biol. 2020 Nov 30;16(11):e1008085. doi: 10.1371/journal.pcbi.1008085 (PMC7728182; doi:10.1371/journal.pcbi.1008085)
Supplement: S1 Code — (GZ) [file pcbi.1008085.s002.tar.gz › WilburnEddy20_HPM/CMIS/src/cmis_trace.h]

/* cmis_trace.h */

#ifndef CMISTRACE_INCLUDED
#define CMISTRACE_INCLUDED

#include <string.h>

#include "hmmer.h"
#include "p7_config.h"

#include "easel.h"
#include "esl_vectorops.h"

/* hpm_trace.c */
extern int       cmis_trace_Copy(const P7_TRACE *src, P7_TRACE *dst);
extern P7_TRACE *cmis_trace_Clone(const P7_TRACE *tr);

#endif
